# Supplementary material for: TRIM28-Regulated Transposon Repression Is Required for Human Germline Competency and Not Primed or Naive Human Pluripotency
Source: Stem Cell Reports. 2017 Dec 28;10(1):243–56. doi: 10.1016/j.stemcr.2017.11.020 (PMC5768987; doi:10.1016/j.stemcr.2017.11.020)
Supplement: Table S1. Description of DEGs, Related to Figures 3 and 6 [file mmc2.xlsx]

## Sheet: Primed Ctrl vs. Primed T28KO
Gene_id	RPKM primed Ctrl	RPKM primed T28KO	log2 fold change	PValue	FDR	DEG
A2M	0.467603	0.836983	0.832845	0.0782998	0.511722	No
A2M-AS1	0.961935	1.13519	0.256521	0.586954	1	No
A2ML1	3.52226	2.28699	-0.625314	0.0266393	0.267068	No
A4GALT	0.441078	0.252093	-0.856536	0.0889263	0.546942	No
AAAS	22.4206	20.2573	-0.147859	0.743735	1	No
AACS	2.11872	1.53186	-0.480893	0.145289	0.690712	No
AADAT	9.12123	21.5431	1.24	6.94064e-05	0.0028209	Up
AAED1	7.82238	5.78107	-0.426165	0.172955	0.74354	No
AAGAB	4.01246	3.66172	-0.136988	0.630913	1	No
AAK1	8.45927	7.77864	-0.120498	0.679789	1	No
AAMDC	14.973	21.1987	0.490655	0.186149	0.765757	No
AAMP	2.95386	2.83744	-0.0721293	0.913424	1	No
AAR2	2.33601	2.81261	0.272496	0.395845	0.955146	No
AARD	0.627929	0.515582	-0.299794	0.619171	1	No
AARS	40.393	29.5819	-0.45013	0.168447	0.732746	No
AARS2	4.22365	4.61555	0.12488	0.685646	1	No
AASDH	4.31948	7.13292	0.719593	0.022823	0.242032	No
AASDHPPT	11.3628	12.7436	0.167344	0.662839	1	No
AASS	328.988	27.3579	-3.58777	9.32255e-24	6.09533e-21	Down
AATF	24.5822	18.5507	-0.406029	0.163139	0.723867	No
ABAT	1.43693	2.19307	0.613268	0.0676974	0.469924	No
ABCA1	21.5591	10.9371	-0.97912	0.00363459	0.0667124	No
ABCA10	0.322418	1.08425	1.75731	0.000145985	0.00519117	Up
ABCA11P	6.96377	10.9465	0.655927	0.0954975	0.568749	No
ABCA12	0.101542	0.0701173	-0.598021	0.346867	0.936815	No
ABCA13	0.22554	0.154308	-0.557602	0.107127	0.603801	No
ABCA2	0.298777	0.366278	0.273318	0.537586	0.996029	No
ABCA3	0.593034	0.84377	0.493604	0.274356	0.884788	No
ABCA5	0.777847	0.653662	-0.245122	0.44779	0.975923	No
ABCA7	0.280676	0.320921	0.1661	0.752772	1	No
ABCA9	0.692562	0.817562	0.230986	0.485846	0.985055	No
ABCB10	4.6176	4.19586	-0.133632	0.622152	1	No
ABCB5	0.334897	0.382524	0.183519	0.594504	1	No
ABCB6	2.05721	1.63299	-0.340832	0.365546	0.941602	No
ABCB7	12.0405	11.392	-0.0814581	0.749129	1	No
ABCB8	0.217305	0.313577	0.503577	0.233552	0.829707	No
ABCC1	8.89568	8.56541	-0.0545811	0.823356	1	No
ABCC10	0.730944	0.868323	0.232376	0.551911	0.999072	No
ABCC13	0.234617	0.172807	-0.469869	0.495517	0.988176	No
ABCC2	0.16845	0.241388	0.47571	0.321718	0.925506	No
ABCC4	4.01361	3.2283	-0.31346	0.245205	0.84411	No
ABCC5	3.62475	3.06472	-0.244627	0.349527	0.937993	No
ABCC9	4.72886	4.87235	0.0441871	0.910048	1	No
ABCD1	0.0863781	0.254831	1.32647	0.0194293	0.218043	No
ABCD3	6.66277	8.70993	0.387819	0.206542	0.794774	No
ABCD4	4.68092	5.01445	0.0943957	0.784936	1	No
ABCE1	108.049	89.5065	-0.271482	0.494256	0.988	No
ABCF1	6.59869	4.40233	-0.583902	0.024214	0.251471	No
ABCF2	4.87111	4.2482	-0.199493	0.464277	0.98112	No
ABCF3	2.77453	1.93024	-0.53139	0.176884	0.750138	No
ABCG1	0.22146	0.107837	-1.07314	0.0667033	0.465858	No
ABCG2	2.29566	1.6985	-0.424954	0.276317	0.885256	No
ABHD10	11.8044	13.4597	0.190002	0.510291	0.991852	No
ABHD11	3.00161	2.72756	-0.136932	0.669783	1	No
ABHD12	2.24222	3.492	0.623031	0.0978764	0.576663	No
ABHD12B	9.30718	4.29979	-1.11199	0.00590758	0.095525	No
ABHD13	1.49671	1.38286	-0.103955	0.790665	1	No
ABHD14A	0.203107	0.250362	0.216939	0.861092	1	No
ABHD14B	0.851276	1.07011	0.310416	0.435172	0.970898	No
ABHD15	0.651167	0.729189	0.145874	0.753251	1	No
ABHD16A	0.158556	0.224849	0.506939	0.21552	0.811787	No
ABHD17A	0.220765	0.190083	-0.332782	0.751791	1	No
ABHD17B	46.9712	47.6519	0.0212505	0.954754	1	No
ABHD17C	5.79251	5.76715	-0.00890517	0.982302	1	No
ABHD2	5.15099	7.51374	0.545427	0.0600548	0.439694	No
ABHD3	2.37686	3.54405	0.577275	0.0714339	0.483884	No
ABHD4	10.7346	11.3175	0.0786876	0.760316	1	No
ABHD5	4.90897	5.29499	0.111546	0.746009	1	No
ABHD6	0.622245	0.797741	0.322101	0.40001	0.957228	No
ABI1	20.8322	19.1457	-0.120906	0.651841	1	No
ABI2	45.0972	57.0813	0.339929	0.204216	0.790842	No
ABI3BP	0.302574	0.492886	0.690345	0.192634	0.775317	No
ABL1	7.20201	6.90853	-0.0607551	0.832271	1	No
ABL2	5.91	5.43307	-0.121587	0.612883	1	No
ABLIM1	12.9614	12.8326	-0.0143044	0.956556	1	No
ABLIM2	0.172238	0.193464	0.133026	0.812619	1	No
ABO	0.694564	1.46444	1.06685	0.0558013	0.419261	No
ABR	4.23667	3.49621	-0.279024	0.345103	0.935105	No
ABRACL	18.1113	14.9532	-0.273978	0.333744	0.930899	No
ABT1	1.94313	1.96634	0.00453365	1	1	No
ABTB2	1.02806	0.827032	-0.327329	0.452013	0.977477	No
AC093375.1	1.81522	1.36236	-0.416556	0.279831	0.889474	No
ACAA1	1.4166	1.87232	0.391553	0.325301	0.926785	No
ACAA2	246.804	304.505	0.303234	0.360931	0.940455	No
ACACA	20.7614	17.586	-0.239324	0.344601	0.934957	No
ACACB	1.74988	1.67695	-0.0676291	0.822574	1	No
ACAD10	1.32941	1.38356	0.0482621	0.885667	1	No
ACAD8	14.0699	14.4028	0.0347562	0.895185	1	No
ACAD9	2.95339	2.85672	-0.0485755	0.865385	1	No
ACADM	51.5417	60.6344	0.234657	0.515006	0.992839	No
ACADS	0.130814	0.112032	-0.314012	0.837895	1	No
ACADSB	7.26652	14.5266	0.999033	0.000196599	0.00655533	No
ACADVL	8.80094	9.94628	0.173731	0.680473	1	No
ACAN	0.16583	0.0540887	-1.64703	0.00470683	0.0816393	No
ACAP1	0.325713	0.252941	-0.419584	0.654028	1	No
ACAP2	11.479	10.2099	-0.168306	0.573766	1	No
ACAP3	0.0644929	0.108213	0.667987	0.387175	0.95157	No
ACAT1	10.1839	8.51754	-0.256752	0.354149	0.938945	No
ACAT2	27.2573	27.4479	0.0128813	0.970389	1	No
ACBD3	18.7911	17.4301	-0.108181	0.681521	1	No
ACBD4	1.11761	0.783535	-0.524052	0.159972	0.716274	No
ACBD5	12.6264	12.918	0.0334769	0.900797	1	No
ACBD6	13.5818	11.7351	-0.211111	0.432878	0.97006	No
ACBD7	4.66273	5.08845	0.125679	0.645897	1	No
ACCS	0.879466	1.429	0.677874	0.16539	0.728176	No
ACD	1.28883	1.16893	-0.160884	0.750612	1	No
ACE	0.231305	0.122331	-1.00669	0.119548	0.636602	No
ACER2	2.32627	2.14364	-0.121507	0.723437	1	No
ACER3	5.80295	6.34369	0.130416	0.674085	1	No
ACHE	0.192204	0.208436	0.108969	0.916291	1	No
ACIN1	20.093	16.8497	-0.25447	0.325161	0.926785	No
ACKR2	0.547694	0.647973	0.216087	0.633976	1	No
ACKR3	2.21143	4.06888	0.869552	0.117444	0.632287	No
ACKR4	0.973808	1.09567	0.167558	0.697776	1	No
ACLY	37.7364	33.3019	-0.180046	0.483364	0.984383	No
ACN9	3.30881	8.44861	1.34721	0.000520027	0.0144284	Up
ACO1	13.1194	32.5757	1.3118	1.71545e-07	1.5924e-05	Up
ACO2	1.896	1.52685	-0.32578	0.329134	0.929312	No
ACOT11	0.261367	0.252977	-0.143405	0.931783	1	No
ACOT13	37.1095	67.1133	0.854968	0.0303341	0.288712	No
ACOT2	0.309999	0.432359	0.428411	0.507183	0.991539	No
ACOT4	0.109997	0.265624	1.14382	0.137575	0.679204	No
ACOT7	11.1972	11.3494	0.018362	0.954032	1	No
ACOT8	1.15162	0.970065	-0.267239	0.596125	1	No
ACOT9	7.61286	7.32686	-0.0552906	0.852679	1	No
ACOX1	5.79218	5.2046	-0.154658	0.534176	0.995461	No
ACOX3	1.0517	1.97378	0.886009	0.0548247	0.415481	No
ACOXL	2.1745	4.27809	0.974228	0.000447229	0.0126811	No
ACP1	29.6616	28.3794	-0.062898	0.808862	1	No
ACP2	1.4498	1.69908	0.216633	0.619551	1	No
ACP5	0.362449	0.160371	-1.25166	0.0621598	0.447033	No
ACP6	3.75318	4.83306	0.365531	0.278673	0.88822	No
ACPP	1.21992	4.73805	1.95655	3.40796e-05	0.00158666	Up
ACRBP	0.17966	0.376582	1.02618	0.318995	0.924293	No
ACRC	0.604104	0.486974	-0.300676	0.470693	0.982879	No
ACRV1	3.58905	2.6514	-0.445122	0.356687	0.93948	No
ACSBG1	0.437518	0.427451	-0.0562983	0.960145	1	No
ACSBG2	0.27824	0.112051	-1.4011	0.0701575	0.478899	No
ACSF2	0.492652	0.496054	-0.018638	1	1	No
ACSF3	1.0123	1.21434	0.258196	0.481722	0.984095	No
ACSL1	1.44334	1.46549	0.0110569	0.97403	1	No
ACSL3	25.9134	36.5823	0.497516	0.219575	0.816713	No
ACSL4	13.312	20.1844	0.601154	0.11331	0.621501	No
ACSL6	0.509132	0.320138	-0.665763	0.0436156	0.358999	No
ACSM3	1.24059	1.27816	0.0345061	0.936405	1	No
ACSS2	0.967747	0.769098	-0.340994	0.323246	0.926785	No
ACSS3	6.19909	8.04761	0.378128	0.184314	0.76377	No
ACTA1	20.0828	20.5744	0.0337064	0.947468	1	No
ACTA2	5.2667	1.51704	-1.7934	0.000668841	0.0175059	Down
ACTB	789.543	724.575	-0.123898	0.715913	1	No
ACTC1	24.3941	34.8379	0.513441	0.0732998	0.492091	No
ACTG1	266.707	218.785	-0.285797	0.428433	0.968736	No
ACTG1P4	0.0736352	0.0720675	-0.177768	1	1	No
ACTG2	18.8869	12.301	-0.614898	0.0921771	0.558485	No
ACTL6A	18.9801	21.1607	0.154068	0.600548	1	No
ACTL8	0.112269	6.53406	5.77457	5.14904e-09	7.46148e-07	Up
ACTN1	22.3412	18.4734	-0.273933	0.324293	0.926785	No
ACTN2	0.358031	0.467197	0.363766	0.364531	0.941467	No
ACTN3	2.16746	4.37816	1.00528	0.0136851	0.174404	No
ACTN4	23.7357	16.8668	-0.492697	0.0849028	0.531322	No
ACTR10	4.95293	4.69203	-0.0845483	0.784462	1	No
ACTR1A	9.08578	10.5025	0.207292	0.582234	1	No
ACTR1B	4.95473	4.74047	-0.0693129	0.855525	1	No
ACTR2	66.2823	69.3038	0.0644352	0.812367	1	No
ACTR3	26.0017	23.8807	-0.122355	0.682777	1	No
ACTR3B	10.2355	10.7521	0.0731685	0.805493	1	No
ACTR5	2.18829	2.33751	0.0811671	0.781718	1	No
ACTR6	2.97561	3.10109	0.0662661	0.839279	1	No
ACTR8	6.67001	6.48925	-0.0401935	0.870862	1	No
ACTRT3	0.992439	1.14739	0.219103	0.77219	1	No
ACVR1	6.16309	7.35474	0.254343	0.308255	0.917413	No
ACVR1B	14.0616	21.0409	0.580861	0.0222067	0.238531	No
ACVR1C	0.452985	0.221234	-1.02364	0.00614263	0.0986889	No
ACVR2A	7.5344	7.9592	0.079027	0.764585	1	No
ACVR2B	68.8678	69.0059	0.00295605	0.992254	1	No
ACVR2B-AS1	1.08303	1.65619	0.614072	0.187083	0.766583	No
ACVRL1	0.0794701	0.048838	-0.701592	0.394972	0.955146	No
ACYP1	11.9525	10.8586	-0.137881	0.643932	1	No
ACYP2	3.11802	3.87303	0.320642	0.558845	0.999296	No
ADA	2.38459	3.98098	0.719601	0.0521025	0.402438	No
ADAL	5.26719	6.9233	0.395758	0.159212	0.714792	No
ADAM10	45.7567	47.1716	0.0442472	0.874595	1	No
ADAM12	0.135981	0.334673	1.29387	0.0358125	0.31757	No
ADAM15	0.393812	0.21684	-0.883994	0.214593	0.810207	No
ADAM17	11.6077	13.4166	0.209342	0.420048	0.966758	No
ADAM19	3.53154	7.46253	1.07708	0.000377991	0.0112559	Up
ADAM1A	2.11555	1.99792	-0.0843673	0.787585	1	No
ADAM20	0.15067	0.326669	1.0255	0.165315	0.728176	No
ADAM20P1	0.245281	0.5169	1.06184	0.0259436	0.263253	No
ADAM22	4.85912	6.09923	0.328479	0.319583	0.924293	No
ADAM23	7.19975	9.62675	0.419933	0.15838	0.712449	No
ADAM33	0.348443	0.277681	-0.344216	0.519832	0.994433	No
ADAM9	14.8775	15.1044	0.0227257	0.94152	1	No
ADAMTS1	5.62226	3.96253	-0.500239	0.258466	0.860305	No
ADAMTS10	0.239471	0.0615333	-1.89345	0.00374608	0.0680357	No
ADAMTS12	2.93605	2.43769	-0.266952	0.331706	0.930891	No
ADAMTS13	0.0753696	0.272786	1.79909	0.0114309	0.15307	No
ADAMTS14	0.0869293	0.238304	1.37135	0.0644537	0.455905	No
ADAMTS15	0.0890804	0.0796051	-0.228935	0.808576	1	No
ADAMTS16	5.33161	2.31113	-1.20266	0.00549127	0.0906987	No
ADAMTS17	0.279626	0.292513	0.0611939	0.912286	1	No
ADAMTS2	0.963407	1.0281	0.0939142	0.794212	1	No
ADAMTS20	1.95861	1.15847	-0.758151	0.0581877	0.430411	No
ADAMTS3	2.1439	1.90597	-0.167169	0.587368	1	No
ADAMTS4	1.21633	0.837216	-0.549688	0.0997905	0.582098	No
ADAMTS5	0.396575	0.09213	-2.07438	0.000947102	0.0231963	Down
ADAMTS6	0.830487	0.433733	-0.932505	0.0107705	0.145785	No
ADAMTS7	0.705363	0.527125	-0.426853	0.352895	0.938289	No
ADAMTS8	0.811099	1.93665	1.25744	0.0102386	0.14061	No
ADAMTS9	1.509	1.52466	0.0107771	0.982811	1	No
ADAMTSL2	0.488375	0.441101	-0.172535	0.781792	1	No
ADAMTSL3	0.57593	0.592035	0.0419064	0.912176	1	No
ADAMTSL4	0.944257	0.622461	-0.583425	0.102212	0.589589	No
ADAMTSL4-AS1	2.00908	2.10323	0.0717023	0.903172	1	No
ADAMTSL5	0.314814	0.421217	0.3969	0.435513	0.970898	No
ADAR	54.1698	53.4055	-0.0203455	0.940251	1	No
ADARB1	2.28808	2.40387	0.0751667	0.814025	1	No
ADARB2	0.158884	0.105018	-0.630563	0.201465	0.786916	No
ADAT1	3.65679	3.92447	0.102753	0.700391	1	No
ADAT2	4.90456	4.43734	-0.143775	0.621772	1	No
ADAT3	0.10449	0.0908024	-0.251234	1	1	No
ADC	0.102291	0.502644	2.1636	0.00063801	0.0168915	Up
ADCK1	1.14798	1.00321	-0.197166	0.596479	1	No
ADCK2	0.66481	0.557778	-0.296636	0.690512	1	No
ADCK3	4.60633	3.6464	-0.342696	0.415047	0.966324	No
ADCK4	0.461879	0.464025	0.000738283	1	1	No
ADCK5	0.0436594	0.130523	1.40648	0.226703	0.821316	No
ADCY1	2.42914	3.13559	0.367774	0.139924	0.683005	No
ADCY10	0.195822	0.230492	0.237596	0.709448	1	No
ADCY10P1	0.626028	0.892139	0.498858	0.259985	0.862738	No
ADCY2	9.83326	2.01787	-2.28464	1.19153e-11	2.75664e-09	Down
ADCY3	1.55711	1.18316	-0.398613	0.176241	0.748463	No
ADCY6	0.682864	1.02482	0.577529	0.131089	0.664549	No
ADCY7	2.4366	2.20406	-0.141653	0.676251	1	No
ADCY9	1.4023	1.54233	0.138918	0.654504	1	No
ADCYAP1R1	1.14553	0.949082	-0.281867	0.465313	0.98112	No
ADD1	8.68264	11.8869	0.452209	0.114399	0.624443	No
ADD2	30.5594	33.6985	0.140951	0.59661	1	No
ADD3	96.7161	149.626	0.629622	0.0458521	0.370761	No
ADD3-AS1	0.186961	0.439769	1.09035	0.271548	0.879883	No
ADH4	1.17356	0.766276	-0.593956	0.156175	0.708521	No
ADH5	56.2023	57.76	0.0394251	0.877056	1	No
ADH6	0.5616	0.890426	0.643964	0.195697	0.77916	No
ADHFE1	0.754723	0.776366	0.0245048	1	1	No
ADI1	5.6432	7.39061	0.395118	0.14919	0.695232	No
ADIPOQ	0.355886	0.330395	-0.11309	0.846054	1	No
ADIPOQ-AS1	0.401153	0.402572	-0.0322218	1	1	No
ADIPOR1	37.2635	37.4207	0.00620239	0.982998	1	No
ADIPOR2	4.07865	3.42885	-0.250536	0.353727	0.938654	No
ADK	12.491	12.2837	-0.0220848	0.943756	1	No
ADM	11.7396	13.5984	0.214418	0.698419	1	No
ADM2	1.28886	1.14293	-0.182215	0.602395	1	No
ADM5	0.296963	0.553011	0.871153	0.160596	0.717638	No
ADNP	51.755	49.5843	-0.0616911	0.837401	1	No
ADNP2	13.4503	15.0266	0.15976	0.638548	1	No
ADO	4.46083	6.32851	0.503886	0.122198	0.644777	No
ADORA1	0.083052	0.0612611	-0.467954	0.828978	1	No
ADORA2A-AS1	0.362693	0.357664	-0.0503933	1	1	No
ADORA2B	1.9647	2.7802	0.497257	0.136509	0.676316	No
ADPGK	5.3439	5.24928	-0.0248482	0.92618	1	No
ADPGK-AS1	0.61558	0.593129	-0.0385949	0.959302	1	No
ADPRH	1.59706	2.66438	0.744311	0.0518616	0.40118	No
ADPRHL1	0.114291	0.108688	-0.262921	1	1	No
ADPRHL2	2.12421	1.7663	-0.277148	0.612524	1	No
ADPRM	2.31452	2.59557	0.162207	0.653573	1	No
ADRA1A	0.665651	0.576673	-0.216088	0.639446	1	No
ADRA2C	1.19206	1.2014	-0.0180715	1	1	No
ADRBK1	0.565503	0.513929	-0.163754	0.774016	1	No
ADRBK2	21.3729	13.4493	-0.667932	0.0158414	0.191961	No
ADRM1	8.32266	9.91245	0.252917	0.476885	0.984095	No
ADSL	22.9831	18.8922	-0.283347	0.328086	0.927993	No
ADSS	20.1768	19.1496	-0.0746699	0.799201	1	No
ADSSL1	0.796281	0.910295	0.17323	0.704591	1	No
ADTRP	0.133975	0.127407	-0.300384	1	1	No
AEBP1	7.30138	4.61677	-0.661818	0.0257746	0.262245	No
AEBP2	25.9596	18.567	-0.483039	0.128211	0.657191	No
AEN	7.98474	5.5071	-0.538717	0.0836422	0.527876	No
AES	3.98822	4.72597	0.236876	0.579284	1	No
AFAP1	2.86058	2.70057	-0.0795969	0.762908	1	No
AFAP1-AS1	0.514454	0.411176	-0.333006	0.405914	0.96219	No
AFAP1L1	1.38518	1.33616	-0.0593313	0.883931	1	No
AFAP1L2	0.527747	0.163412	-1.68875	0.0047316	0.0818801	No
AFF1	47.1756	52.9457	0.166609	0.579321	1	No
AFF2	6.44459	12.2237	0.923606	0.0105407	0.143708	No
AFF3	0.999629	0.599528	-0.73329	0.0512676	0.399255	No
AFF4	39.9201	44.4377	0.154858	0.605934	1	No
AFG3L1P	1.28775	1.42873	0.146024	0.673054	1	No
AFG3L2	15.4488	13.9962	-0.143276	0.600668	1	No
AFMID	4.13869	4.13677	-0.00807555	1	1	No
AFTPH	13.1535	15.7647	0.261939	0.386374	0.95157	No
AGA	4.36733	3.79902	-0.193369	0.61603	1	No
AGAP1	5.8397	4.86378	-0.263527	0.269146	0.877583	No
AGAP11	0.481935	0.646731	0.424736	0.385474	0.951067	No
AGAP3	1.23011	1.79597	0.535573	0.236496	0.833081	No
AGAP4	1.53938	1.76699	0.197474	0.5876	1	No
AGAP5	0.496209	0.755925	0.606461	0.195887	0.779299	No
AGAP6	2.85274	2.76569	-0.0446784	0.900955	1	No
AGBL2	0.937148	1.26169	0.431526	0.246522	0.845426	No
AGBL3	0.497924	1.15365	1.20988	0.00918336	0.130282	No
AGBL5	3.81334	4.46718	0.224489	0.489456	0.985994	No
AGER	0.172018	0.184424	0.0921125	0.847694	1	No
AGFG1	21.0251	19.4305	-0.11336	0.732489	1	No
AGFG2	0.541089	0.36788	-0.597413	0.187972	0.767923	No
AGGF1	15.9354	24.9049	0.644811	0.0550817	0.416241	No
AGK	12.8424	16.7402	0.382959	0.111519	0.615874	No
AGL	9.96527	11.0476	0.149079	0.660826	1	No
AGMAT	2.7366	2.20348	-0.312812	0.281462	0.890892	No
AGMO	0.858105	0.338016	-1.33558	0.00142228	0.0318751	Down
AGO1	14.8839	20.2473	0.443976	0.0807239	0.519438	No
AGO2	22.39	20.3711	-0.13575	0.594575	1	No
AGO3	14.5876	15.8259	0.118957	0.712693	1	No
AGO4	2.89698	3.66715	0.340358	0.191263	0.774634	No
AGPAT1	1.49074	1.69308	0.180608	0.629765	1	No
AGPAT2	0.234316	0.112685	-1.04326	0.163977	0.725475	No
AGPAT3	0.582267	0.92496	0.658189	0.028148	0.27666	No
AGPAT4	4.17036	7.10387	0.766998	0.00541703	0.0899131	No
AGPAT4-IT1	1.30405	1.33548	0.00938901	0.970712	1	No
AGPAT5	13.8855	14.9034	0.102735	0.706588	1	No
AGPAT6	3.50489	3.04355	-0.205578	0.58182	1	No
AGPAT9	0.407728	0.205065	-0.988247	0.0787509	0.513554	No
AGPS	16.4134	18.8434	0.199506	0.63103	1	No
AGRN	0.836173	0.828603	-0.0215402	0.982315	1	No
AGTPBP1	20.7384	26.6887	0.364039	0.347743	0.937868	No
AGTR2	4.75425	1.96351	-1.27897	0.000261735	0.0082515	Down
AGTRAP	2.38074	2.04015	-0.223233	0.579273	1	No
AHCTF1	30.2174	31.2995	0.0509155	0.896947	1	No
AHCY	13.4266	14.7229	0.130326	0.745437	1	No
AHCYL1	46.5864	45.8952	-0.0216707	0.931951	1	No
AHCYL2	15.7975	11.3147	-0.48132	0.0748714	0.497752	No
AHDC1	0.74725	0.56713	-0.41255	0.401984	0.958921	No
AHI1	9.09274	10.4599	0.20252	0.58618	1	No
AHNAK	11.4168	8.21171	-0.475459	0.221854	0.818909	No
AHNAK2	0.867272	0.473325	-0.868623	0.0328281	0.303813	No
AHR	7.97106	8.92719	0.164206	0.707956	1	No
AHSA1	37.3999	28.2375	-0.406345	0.0957567	0.569841	No
AHSA2	5.5944	7.45771	0.41158	0.108816	0.609908	No
AICDA	0.999351	0.50609	-0.957677	0.0124306	0.162126	No
AIDA	98.6572	125.887	0.351767	0.389889	0.951811	No
AIF1L	15.7057	11.7574	-0.417845	0.119449	0.636505	No
AIFM1	9.83614	10.2687	0.0603403	0.822332	1	No
AIFM2	0.91899	0.922066	-0.0057725	1	1	No
AIG1	12.6481	17.0699	0.433414	0.14665	0.6931	No
AIM1	10.8074	2.86497	-1.91556	2.69419e-07	2.36931e-05	Down
AIM1L	0.1074	0.0767855	-0.446054	0.528239	0.995461	No
AIMP1	25.785	35.6074	0.465934	0.284825	0.897436	No
AIMP2	6.66579	4.90984	-0.442158	0.16221	0.721692	No
AIP	1.08638	0.884619	-0.32802	0.663044	1	No
AIPL1	1.11917	0.844478	-0.420455	0.230196	0.825174	No
AIRE	0.126226	0.222012	0.779107	0.305932	0.916268	No
AJUBA	2.23624	1.77256	-0.328793	0.319018	0.924293	No
AK1	0.904587	0.911612	-0.0194148	1	1	No
AK2	22.0282	19.7461	-0.158146	0.564684	1	No
AK3	16.2151	10.1861	-0.669512	0.0619698	0.446775	No
AK4	32.9051	43.7191	0.410139	0.120261	0.638744	No
AK5	3.357	4.22813	0.333194	0.335722	0.931944	No
AK6	4.25936	3.05186	-0.469706	0.141735	0.685055	No
AK7	0.707664	0.494433	-0.522521	0.269697	0.878365	No
AK9	0.899702	1.56002	0.797133	0.157412	0.709582	No
AKAP1	6.41036	9.77594	0.608561	0.0223293	0.239336	No
AKAP10	9.17695	10.663	0.21795	0.424954	0.967591	No
AKAP11	16.1204	22.4009	0.474699	0.230551	0.825958	No
AKAP12	73.1485	48.6776	-0.587471	0.0459041	0.370761	No
AKAP13	17.5203	19.6273	0.164025	0.555867	0.999296	No
AKAP3	0.3437	0.419115	0.246123	0.593833	1	No
AKAP5	3.0634	2.14238	-0.511655	0.0885757	0.546126	No
AKAP6	0.403661	0.727871	0.852499	0.0676894	0.469924	No
AKAP7	3.13701	2.47999	-0.331603	0.368172	0.941817	No
AKAP8	9.00711	7.60455	-0.242848	0.3351	0.931944	No
AKAP8L	8.56521	7.18517	-0.251786	0.319215	0.924293	No
AKAP9	34.5962	45.0148	0.379848	0.477021	0.984095	No
AKIP1	3.75505	4.45669	0.235036	0.444914	0.974748	No
AKIRIN1	53.5464	47.6195	-0.169525	0.538179	0.996446	No
AKIRIN2	23.9865	23.5866	-0.0231415	0.947872	1	No
AKNA	0.993476	0.975741	-0.0350257	0.928729	1	No
AKR1A1	11.8264	11.0877	-0.0964285	0.788313	1	No
AKR1B1	16.6726	15.9321	-0.0687561	0.82322	1	No
AKR1B10	0.716	0.529474	-0.446363	0.444778	0.974748	No
AKR1D1	0.749286	1.03606	0.435503	0.317561	0.924227	No
AKR1E2	0.838277	0.855282	-0.0109748	1	1	No
AKR7A2	2.10674	2.36027	0.164116	0.62083	1	No
AKT1	1.96879	2.114	0.0921367	0.815041	1	No
AKT1S1	0.86247	0.881322	0.024296	0.973735	1	No
AKT2	6.68095	7.26035	0.118399	0.682166	1	No
AKT3	7.72213	10.4664	0.439119	0.100352	0.584238	No
AKTIP	5.81115	6.18571	0.0919104	0.764671	1	No
ALAD	5.22457	5.1319	-0.0247812	0.919731	1	No
ALAS1	8.47796	7.52283	-0.174461	0.535029	0.995626	No
ALCAM	18.0375	9.75091	-0.886799	0.0150719	0.185932	No
ALDH16A1	0.861817	0.738882	-0.234517	0.562166	0.999693	No
ALDH18A1	14.096	11.7767	-0.260171	0.385284	0.950898	No
ALDH1A1	2.33702	1.601	-0.555566	0.40021	0.957422	No
ALDH1A3	1.49521	1.16373	-0.38084	0.300022	0.910962	No
ALDH1B1	18.1597	15.3046	-0.246451	0.311763	0.920043	No
ALDH1L2	3.62139	2.54881	-0.508826	0.11218	0.618475	No
ALDH2	11.0285	16.0919	0.542943	0.0777808	0.509146	No
ALDH3A2	55.6956	66.0923	0.247128	0.448836	0.976257	No
ALDH3B1	0.444734	0.448381	-0.0288485	1	1	No
ALDH4A1	1.13095	0.954308	-0.251664	0.475133	0.983896	No
ALDH5A1	1.17152	1.22886	0.0589968	0.843207	1	No
ALDH6A1	7.52682	7.01458	-0.103123	0.679742	1	No
ALDH7A1	30.296	30.7808	0.0230308	0.927445	1	No
ALDH8A1	0.313048	0.150548	-1.01382	0.159992	0.716274	No
ALDH9A1	18.483	23.0545	0.319549	0.200003	0.78365	No
ALDOA	17.7764	17.2893	-0.0407696	0.928728	1	No
ALDOC	5.57241	4.47548	-0.317921	0.540815	0.996699	No
ALG1	3.1962	2.55526	-0.324902	0.31809	0.924293	No
ALG10	2.45573	2.07123	-0.235155	0.44138	0.974515	No
ALG10B	2.03391	2.00807	-0.0150976	0.967506	1	No
ALG11	1.20696	1.55207	0.344198	0.371191	0.94322	No
ALG12	0.498114	0.554081	0.115889	0.868961	1	No
ALG13	23.9064	14.9199	-0.679591	0.0233486	0.245303	No
ALG14	1.18445	1.55021	0.402463	0.434603	0.97006	No
ALG1L	0.892627	0.81563	-0.206336	0.810584	1	No
ALG1L2	0.748062	0.396698	-0.917913	0.153313	0.703117	No
ALG1L9P	0.790705	0.927013	0.222869	0.494116	0.988	No
ALG2	13.7374	13.2737	-0.0478762	0.872124	1	No
ALG3	5.84591	6.0238	0.0402717	0.906755	1	No
ALG5	3.94812	5.15792	0.37063	0.310182	0.918859	No
ALG6	10.561	13.3309	0.335954	0.33611	0.931944	No
ALG8	92.0064	93.3622	0.02158	0.938293	1	No
ALG9	2.48812	2.94127	0.244433	0.319032	0.924293	No
ALKBH1	6.09586	4.87891	-0.315014	0.338285	0.931944	No
ALKBH2	3.39617	3.83696	0.158391	0.712181	1	No
ALKBH3	1.88083	1.43234	-0.418112	0.331287	0.930891	No
ALKBH3-AS1	0.913566	0.445376	-1.02175	0.205615	0.79283	No
ALKBH4	0.921037	1.02504	0.150061	0.758091	1	No
ALKBH5	6.22763	5.09901	-0.289951	0.515415	0.992839	No
ALKBH6	1.12421	1.25796	0.11609	0.795378	1	No
ALKBH7	0.741095	0.571575	-0.391938	0.539743	0.996699	No
ALKBH8	6.61949	4.97773	-0.409461	0.160245	0.716767	No
ALMS1	39.3815	38.3901	-0.0366903	0.920615	1	No
ALMS1-IT1	3.15794	2.73255	-0.222537	0.572118	1	No
ALOX12	0.766165	0.500958	-0.60411	0.118681	0.634362	No
ALOX12P2	2.16458	3.21871	0.571896	0.0608782	0.442666	No
ALOX15	0.304405	0.115075	-1.2968	0.059055	0.435115	No
ALOX5	0.282047	0.321392	0.132825	0.852001	1	No
ALPK1	0.328755	0.352755	0.081385	0.858018	1	No
ALPK2	0.33181	0.675163	1.0085	0.11671	0.630072	No
ALPK3	2.42699	2.85721	0.233765	0.422681	0.967046	No
ALPL	10.8845	5.45049	-0.994496	6.57823e-05	0.00271023	No
ALPP	0.177447	0.219739	0.21929	0.729279	1	No
ALPPL2	0.176155	0.105645	-0.810553	0.378197	0.947333	No
ALS2	7.44542	8.19682	0.139098	0.554153	0.999296	No
ALS2CL	0.230244	0.252587	0.0997106	0.872754	1	No
ALS2CR11	0.149339	0.0320019	-2.15935	0.00276306	0.054244	No
ALX1	0.835735	0.273453	-1.5454	0.00587643	0.0954317	No
ALX3	0.16842	0.187687	0.0474786	1	1	No
ALYREF	13.839	11.8782	-0.223333	0.373229	0.944215	No
AMBRA1	4.78637	4.00078	-0.259493	0.313613	0.920398	No
AMD1	34.7179	32.0775	-0.113763	0.715556	1	No
AMDHD1	0.192174	0.265749	0.361162	0.579024	1	No
AMDHD2	0.295084	0.184105	-0.724314	0.410679	0.964723	No
AMER1	3.34855	5.14203	0.619561	0.0395284	0.336456	No
AMER2	0.116324	0.119741	0.0389911	1	1	No
AMER3	0.259846	0.202391	-0.377365	0.431286	0.97006	No
AMFR	2.4485	2.39488	-0.0344566	0.923352	1	No
AMIGO1	0.484702	0.296738	-0.704023	0.214051	0.809637	No
AMIGO2	0.390254	0.514891	0.416495	0.310838	0.919548	No
AMIGO3	0.247519	0.281254	0.123853	0.792394	1	No
AMMECR1	8.44824	20.3226	1.26752	0.000304725	0.00939026	Up
AMMECR1L	6.70669	6.80645	0.021628	0.931631	1	No
AMN1	4.34644	4.21387	-0.0425562	0.890988	1	No
AMOT	2.3697	2.4138	0.0212992	0.949735	1	No
AMOTL1	4.72659	5.41273	0.196142	0.465672	0.98112	No
AMOTL2	2.76839	3.41078	0.305156	0.515594	0.992967	No
AMPD2	1.4626	1.1088	-0.399329	0.280252	0.889941	No
AMPD3	0.677393	0.716705	0.0791251	0.852791	1	No
AMPH	2.30246	1.71001	-0.425254	0.166486	0.729539	No
AMT	5.89103	6.0985	0.0466535	0.907185	1	No
AMY2B	0.649841	1.02735	0.689795	0.137718	0.679373	No
AMZ1	0.435826	0.477495	0.146531	0.76199	1	No
AMZ2	29.5696	37.1249	0.329347	0.284107	0.895868	No
AMZ2P1	1.44233	3.20218	1.15013	0.00280531	0.0547163	No
ANAPC1	30.8957	28.6026	-0.11105	0.681067	1	No
ANAPC10	7.425	6.51278	-0.185899	0.67926	1	No
ANAPC11	6.7119	6.8235	0.0187895	0.967913	1	No
ANAPC13	5.33542	6.55144	0.293032	0.306418	0.916268	No
ANAPC15	0.977553	0.95994	-0.00586296	1	1	No
ANAPC16	9.68546	8.54	-0.182116	0.436495	0.970915	No
ANAPC2	0.101512	0.17049	0.681707	0.512031	0.991852	No
ANAPC4	10.5221	11.2576	0.0971159	0.712551	1	No
ANAPC5	14.579	14.1619	-0.0438022	0.869519	1	No
ANAPC7	14.4107	13.2241	-0.123747	0.604209	1	No
ANGEL1	5.57496	5.37349	-0.0551764	0.841751	1	No
ANGEL2	8.31207	9.01283	0.118118	0.668281	1	No
ANGPT1	2.10813	1.8175	-0.211092	0.572179	1	No
ANGPT2	1.00882	1.75142	0.788717	0.060904	0.442666	No
ANGPTL1	0.956316	1.06698	0.153244	0.721515	1	No
ANGPTL2	3.39474	4.14469	0.287391	0.473851	0.983896	No
ANGPTL3	0.285581	0.204716	-0.415838	0.47335	0.983896	No
ANGPTL7	1.4778	1.54723	0.080912	0.888991	1	No
ANK1	0.907492	0.680253	-0.413551	0.154241	0.705348	No
ANK2	8.52603	7.9864	-0.0937091	0.742222	1	No
ANK3	8.92183	15.8987	0.833592	0.0116046	0.154718	No
ANKAR	0.434788	0.634706	0.530691	0.206912	0.795586	No
ANKDD1A	3.09153	3.83554	0.30619	0.29413	0.907121	No
ANKDD1B	0.28015	0.219131	-0.385403	0.669246	1	No
ANKEF1	6.63623	6.73163	0.0218279	0.952506	1	No
ANKFY1	11.7854	11.9398	0.0192813	0.942466	1	No
ANKH	2.54888	1.79905	-0.503659	0.0379074	0.329091	No
ANKHD1	0.777697	0.78346	0.0183929	0.969122	1	No
ANKIB1	29.0713	30.8347	0.0852301	0.810863	1	No
ANKLE1	3.78531	2.26347	-0.747108	0.0236899	0.247566	No
ANKLE2	9.3734	8.01687	-0.225344	0.365343	0.941602	No
ANKMY2	5.91397	6.92209	0.230904	0.527044	0.995461	No
ANKRA2	4.29259	5.96544	0.477234	0.125575	0.649159	No
ANKRD10	21.8214	25.5246	0.225142	0.392285	0.95379	No
ANKRD11	69.1923	61.4402	-0.171337	0.639785	1	No
ANKRD12	32.3502	27.405	-0.239243	0.687069	1	No
ANKRD13A	6.04248	5.97778	-0.0131251	0.962091	1	No
ANKRD13B	0.923789	0.488756	-0.93925	0.0511306	0.398835	No
ANKRD13C	4.25973	4.68139	0.138542	0.666663	1	No
ANKRD13D	0.37632	0.454319	0.251399	0.681144	1	No
ANKRD16	2.70543	2.59475	-0.0683463	0.861908	1	No
ANKRD17	63.5755	58.4486	-0.121206	0.678143	1	No
ANKRD18A	12.4138	12.8258	0.0478498	0.929628	1	No
ANKRD18B	30.8272	45.7167	0.568719	0.301342	0.911713	No
ANKRD18DP	0.677988	0.667651	-0.00541796	1	1	No
ANKRD19P	6.03997	5.88248	-0.0341005	0.929821	1	No
ANKRD20A12P	0.243954	0.277062	0.272876	0.777876	1	No
ANKRD20A19P	0.0119836	0.0378157	1.63812	0.257779	0.860081	No
ANKRD20A5P	0.0159762	0.0180884	0.0759889	1	1	No
ANKRD20A9P	2.52448	2.96179	0.230341	0.355368	0.939195	No
ANKRD23	0.27137	0.323724	0.171326	0.692098	1	No
ANKRD24	1.38289	0.525255	-1.41133	0.000144562	0.00516372	Down
ANKRD26	10.8673	12.2244	0.17027	0.706535	1	No
ANKRD27	11.4245	10.647	-0.101233	0.725565	1	No
ANKRD28	14.3594	16.2079	0.175278	0.588571	1	No
ANKRD30BL	0.201467	0.204159	-0.0749284	1	1	No
ANKRD30BP2	0.406989	0.926857	1.19211	0.0025448	0.0508892	No
ANKRD31	0.215656	0.289758	0.450312	0.475075	0.983896	No
ANKRD32	9.24265	8.006	-0.205896	0.612074	1	No
ANKRD33B	2.17125	1.55898	-0.474695	0.15578	0.708062	No
ANKRD34A	0.0676284	0.230128	1.68327	0.0179525	0.207032	No
ANKRD34B	1.69732	1.05294	-0.686228	0.285373	0.89798	No
ANKRD36	1.90241	2.61165	0.452093	0.235663	0.831902	No
ANKRD36B	2.11333	2.34964	0.146417	0.60577	1	No
ANKRD36BP1	3.20465	4.98698	0.637902	0.0422994	0.351824	No
ANKRD39	2.35552	1.54901	-0.612795	0.175555	0.746716	No
ANKRD40	25.4546	23.8079	-0.0959414	0.702076	1	No
ANKRD42	0.889783	1.2868	0.521594	0.194687	0.777403	No
ANKRD44	0.229	0.167089	-0.460231	0.352917	0.938289	No
ANKRD45	0.94915	6.62979	2.79513	4.32039e-13	1.22585e-10	Up
ANKRD46	4.42279	4.49098	0.0205844	0.944595	1	No
ANKRD49	6.04674	5.94844	-0.0180637	0.965601	1	No
ANKRD50	22.2424	24.2506	0.125038	0.680214	1	No
ANKRD52	3.32176	3.24577	-0.0354001	0.915221	1	No
ANKRD54	0.762214	1.12906	0.533231	0.292218	0.906969	No
ANKRD55	0.0758805	0.114608	0.480237	0.676117	1	No
ANKRD6	1.00433	1.39473	0.473816	0.202158	0.787773	No
ANKRD61	2.94562	2.18328	-0.440589	0.239287	0.836467	No
ANKRD62	0.369435	0.325907	-0.217716	0.704366	1	No
ANKRD62P1-PARP4P3	0.503818	0.59617	0.253238	0.762439	1	No
ANKRD65	0.805182	0.489732	-0.719453	0.142169	0.685657	No
ANKRD9	0.380594	0.464902	0.290371	0.669722	1	No
ANKS1A	8.00256	8.7027	0.121283	0.633611	1	No
ANKS3	1.09498	0.886257	-0.316699	0.47674	0.984095	No
ANKS4B	0.793807	0.681871	-0.227235	0.612029	1	No
ANKS6	2.99778	3.41402	0.184607	0.592952	1	No
ANKZF1	2.80802	2.91623	0.0463582	0.916115	1	No
ANLN	61.0183	58.2079	-0.0679025	0.87162	1	No
ANO2	0.575765	0.692684	0.275837	0.532628	0.995461	No
ANO4	0.780744	2.68289	1.79424	2.10059e-06	0.000151869	Up
ANO5	2.56019	3.50543	0.454129	0.213713	0.809119	No
ANO6	22.4782	26.8815	0.258412	0.477933	0.984095	No
ANO7	0.352372	0.192883	-0.920136	0.138719	0.681321	No
ANO8	1.4952	1.45204	-0.0341009	0.933298	1	No
ANO9	0.281234	0.225373	-0.377575	0.583509	1	No
ANP32A	153.003	164.557	0.105094	0.698122	1	No
ANP32A-IT1	1.1468	1.06719	-0.111677	0.790705	1	No
ANP32B	82.2253	64.8766	-0.341906	0.197116	0.780473	No
ANP32E	64.9568	57.6352	-0.172513	0.544083	0.997179	No
ANPEP	0.287589	0.529582	0.852246	0.142724	0.686091	No
ANTXR1	17.8362	21.0664	0.240488	0.497465	0.988365	No
ANTXR2	2.772	2.692	-0.0398812	0.874804	1	No
ANXA1	43.7728	5.14404	-3.08624	4.45478e-10	7.61261e-08	Down
ANXA11	5.82944	7.83424	0.427183	0.0914886	0.554984	No
ANXA2	76.6803	61.5172	-0.317283	0.325524	0.926785	No
ANXA2P3	0.140097	0.0794928	-0.724901	0.582205	1	No
ANXA2R	0.249991	0.10967	-1.17041	0.256878	0.859663	No
ANXA3	5.12367	8.77016	0.782253	0.0141925	0.178419	No
ANXA4	10.2196	13.4563	0.397697	0.261651	0.863822	No
ANXA5	94.6561	103.093	0.123696	0.643331	1	No
ANXA6	5.44287	7.10139	0.381925	0.201775	0.787311	No
ANXA7	37.6866	38.4254	0.0281589	0.909725	1	No
ANXA9	0.573545	0.240433	-1.18734	0.0335705	0.30745	No
AOC2	1.48462	0.728321	-1.03927	0.00519834	0.0874415	No
AOC3	0.276657	0.13345	-1.07234	0.0388299	0.332342	No
AOX1	1.06145	1.37801	0.378798	0.26941	0.878062	No
AP1AR	6.75537	6.69829	-0.0116882	0.973204	1	No
AP1B1	4.26288	4.065	-0.0712151	0.814972	1	No
AP1G1	28.4475	31.7794	0.160001	0.564688	1	No
AP1G2	3.824	4.71759	0.29768	0.325826	0.926982	No
AP1M1	0.812148	0.821637	0.0123762	1	1	No
AP1M2	6.13717	3.00118	-1.04573	0.00934092	0.131648	No
AP1S1	0.685309	0.578987	-0.28117	0.649795	1	No
AP1S2	9.44451	13.6513	0.53083	0.0800291	0.517328	No
AP1S3	2.91766	2.11777	-0.460321	0.0999249	0.582431	No
AP2A1	2.44958	2.25688	-0.122253	0.701694	1	No
AP2A2	3.01632	2.45267	-0.30194	0.315231	0.922157	No
AP2B1	59.3136	63.2466	0.0928073	0.727339	1	No
AP2M1	30.5217	28.9475	-0.0767341	0.798397	1	No
AP2S1	2.70906	3.24301	0.220389	0.614194	1	No
AP3B1	23.3819	27.3118	0.224201	0.398243	0.956216	No
AP3B2	0.713332	1.37241	0.933921	0.0209545	0.229843	No
AP3D1	28.0588	26.0554	-0.106528	0.67685	1	No
AP3M1	33.2125	41.3114	0.315156	0.301439	0.911713	No
AP3M2	4.21881	3.01448	-0.483859	0.0600204	0.439694	No
AP3S1	66.9967	71.7091	0.0986576	0.848751	1	No
AP3S2	0.11422	0.103501	-0.112526	0.935171	1	No
AP4B1	1.79476	2.17277	0.278446	0.421619	0.966758	No
AP4B1-AS1	1.66056	1.32552	-0.344041	0.380566	0.948766	No
AP4E1	7.6248	7.2338	-0.0744126	0.774687	1	No
AP4M1	0.561705	0.397051	-0.499983	0.445076	0.974748	No
AP4S1	2.03272	1.87303	-0.115909	0.641891	1	No
AP5B1	1.19092	0.740407	-0.694497	0.0208474	0.229169	No
AP5M1	13.9177	13.7088	-0.0214555	0.950666	1	No
AP5S1	0.24218	0.38083	0.634151	0.272154	0.880388	No
AP5Z1	0.469656	0.456315	-0.0605335	0.904796	1	No
APAF1	5.863	6.11958	0.0631073	0.802341	1	No
APBA1	0.18806	0.173139	-0.116391	0.878867	1	No
APBA2	0.64995	1.51746	1.1997	0.00961839	0.134425	No
APBA3	0.0995633	0.144878	0.428006	0.58446	1	No
APBB1	0.524993	0.680592	0.375311	0.395325	0.955146	No
APBB1IP	1.82718	0.716878	-1.36419	0.00405409	0.0724055	No
APBB2	12.1283	10.6873	-0.182024	0.482031	0.984095	No
APBB3	0.382404	0.633743	0.64663	0.202208	0.787773	No
APC	30.3184	36.8107	0.280043	0.546631	0.997179	No
APCDD1	0.551725	3.79805	2.77327	1.04563e-13	3.41829e-11	Up
APEH	7.78838	7.00737	-0.156561	0.694298	1	No
APELA	139.207	109.809	-0.341915	0.385181	0.950898	No
APEX1	229.777	203.622	-0.174243	0.491005	0.987261	No
APEX2	2.9039	2.39706	-0.281949	0.398362	0.956246	No
APH1A	1.82454	1.53341	-0.256623	0.527966	0.995461	No
APH1B	2.63052	3.38268	0.354909	0.315091	0.922157	No
API5	36.2846	36.9147	0.0251936	0.927382	1	No
APIP	7.39849	8.49622	0.198141	0.534207	0.995461	No
APITD1	0.889052	0.711597	-0.314832	0.474412	0.983896	No
APLF	2.45654	3.31919	0.436635	0.274847	0.885256	No
APLNR	0.063599	0.642973	3.29072	6.49497e-10	1.07331e-07	Up
APLP1	1.33599	1.16657	-0.18905	0.583648	1	No
APLP2	82.9506	100.716	0.279906	0.340353	0.931944	No
APMAP	17.7861	19.2636	0.114356	0.683981	1	No
APOA1BP	8.47215	9.76918	0.199671	0.510917	0.991852	No
APOA2	16.21	13.0114	-0.322326	0.755944	1	No
APOBEC2	0.655899	0.834188	0.311687	0.642316	1	No
APOBEC3A	0.535678	0.365463	-0.524496	0.414168	0.966324	No
APOBEC3B	1.07983	3.17954	1.52313	0.000212691	0.00700383	Up
APOBEC3B-AS1	2.67503	3.1586	0.211866	0.606411	1	No
APOBEC3C	7.60725	12.5056	0.710099	0.057126	0.424877	No
APOBEC3D	2.15807	1.59842	-0.451691	0.228331	0.823674	No
APOBEC3F	2.15671	2.59136	0.258243	0.366787	0.941773	No
APOBEC3G	0.947224	1.53174	0.686541	0.0525241	0.404226	No
APOBEC3H	0.193161	0.340421	0.819092	0.389716	0.951811	No
APOBR	0.0473406	0.0224091	-1.00573	0.391766	0.952927	No
APOC1	5.6348	11.3024	0.982745	0.0150872	0.185969	No
APOC1P1	0.475396	0.424198	-0.215942	0.89639	1	No
APOD	0.265317	3.48453	3.63231	3.93886e-10	6.80834e-08	Up
APOE	11.4832	7.24702	-0.667304	0.237147	0.834279	No
APOL1	1.55201	1.38775	-0.163954	0.664149	1	No
APOL2	2.90516	3.91428	0.419625	0.36757	0.941773	No
APOL4	7.90182	9.19957	0.219077	0.355955	0.93948	No
APOL6	0.795466	0.763954	-0.0554005	0.853374	1	No
APOLD1	0.673858	0.536122	-0.327015	0.471811	0.983518	No
APOM	0.166208	0.233025	0.469776	0.460162	0.98112	No
APOO	23.5074	51.0298	1.11967	0.00109587	0.0262415	Up
APOOL	7.90231	10.5016	0.411071	0.185218	0.765757	No
APOPT1	5.83711	5.43747	-0.0922027	0.758818	1	No
APP	205.449	230.845	0.168235	0.531219	0.995461	No
APPBP2	3.67664	5.03827	0.456748	0.123558	0.646511	No
APPL1	14.116	15.4242	0.128646	0.647846	1	No
APPL2	12.1635	19.4251	0.675766	0.0339214	0.309136	No
APRT	5.98763	7.91271	0.392621	0.445019	0.974748	No
APTR	6.03599	4.82774	-0.319507	0.347574	0.937868	No
APTX	8.14084	8.82379	0.112154	0.721719	1	No
AQP11	2.9549	3.54736	0.270099	0.503295	0.990568	No
AQP3	0.419311	0.300652	-0.611234	0.481649	0.984095	No
AQP4-AS1	1.07192	0.72764	-0.544047	0.147792	0.694036	No
AQP6	0.68558	0.758086	0.12519	0.757592	1	No
AQPEP	0.0754067	0.0746098	0.0845447	1	1	No
AQR	46.7315	43.906	-0.0897486	0.78504	1	No
AR	5.17708	4.48953	-0.204479	0.551519	0.999072	No
ARAF	3.05432	2.55344	-0.260572	0.467818	0.981864	No
ARAP1	0.428447	0.514052	0.234818	0.566961	1	No
ARAP3	2.20901	2.31227	0.0609669	0.852314	1	No
ARCN1	165.766	163.362	-0.0209808	0.944457	1	No
AREL1	9.62758	10.873	0.175934	0.480048	0.984095	No
ARF1	41.4353	36.7164	-0.174979	0.580892	1	No
ARF3	30.5037	38.7064	0.343697	0.262609	0.866035	No
ARF4	39.3575	54.545	0.469878	0.100986	0.585439	No
ARF5	1.32183	1.08931	-0.325472	0.526887	0.995461	No
ARF6	16.5461	15.1797	-0.123064	0.652643	1	No
ARFGAP1	1.10131	1.0004	-0.159282	0.739326	1	No
ARFGAP2	1.01416	0.877369	-0.221212	0.651023	1	No
ARFGAP3	4.11523	2.91218	-0.501019	0.103887	0.594241	No
ARFGEF1	49.1078	47.2229	-0.0563424	0.868328	1	No
ARFGEF2	15.0719	13.4738	-0.161127	0.575861	1	No
ARFIP1	7.69947	7.66926	-0.00501164	0.989563	1	No
ARFIP2	1.94036	2.01881	0.0546813	0.860647	1	No
ARFRP1	0.508341	0.203939	-1.3638	0.0214141	0.233351	No
ARG1	0.761656	0.723549	-0.0743924	0.945497	1	No
ARG2	12.5074	11.8691	-0.073346	0.769406	1	No
ARGFX	1.10223	1.0056	-0.139161	0.685167	1	No
ARGFXP2	0.437928	0.244994	-0.873464	0.450566	0.977124	No
ARGLU1	26.0399	23.9376	-0.121959	0.639867	1	No
ARHGAP1	7.60036	8.64311	0.185561	0.509005	0.991852	No
ARHGAP10	3.1919	2.62374	-0.276142	0.336836	0.931944	No
ARHGAP11A	30.6915	32.514	0.0834411	0.81793	1	No
ARHGAP11B	4.95396	3.59075	-0.482889	0.177989	0.752701	No
ARHGAP12	15.4345	16.0716	0.05893	0.838045	1	No
ARHGAP17	9.80662	9.23641	-0.0862991	0.732046	1	No
ARHGAP18	2.76595	1.48196	-0.886713	0.00728933	0.110501	No
ARHGAP19	5.20246	6.43858	0.306338	0.337745	0.931944	No
ARHGAP21	35.0685	55.2501	0.655978	0.10311	0.591955	No
ARHGAP22	0.427622	0.519139	0.265973	0.67673	1	No
ARHGAP23	1.78422	1.1772	-0.594083	0.0374338	0.32711	No
ARHGAP24	0.572129	0.326322	-0.801874	0.206411	0.794678	No
ARHGAP25	0.506415	0.207344	-1.27137	0.101333	0.586095	No
ARHGAP26	8.63643	7.43482	-0.214965	0.432513	0.97006	No
ARHGAP27	0.309355	0.297012	-0.0810893	0.900132	1	No
ARHGAP28	6.30815	11.6304	0.883782	0.0306314	0.290072	No
ARHGAP29	2.32331	1.67552	-0.470436	0.132663	0.66789	No
ARHGAP30	0.279288	0.34068	0.288403	0.512261	0.991852	No
ARHGAP31	0.775996	0.409868	-0.943091	0.00990913	0.136961	No
ARHGAP32	8.43261	13.1337	0.639839	0.0636172	0.453763	No
ARHGAP33	0.519584	0.525337	-0.00869541	1	1	No
ARHGAP35	35.4959	34.6797	-0.0334079	0.898976	1	No
ARHGAP39	0.488875	0.665159	0.426411	0.314857	0.921889	No
ARHGAP4	0.309373	0.3609	0.206023	0.696553	1	No
ARHGAP42	14.7869	21.1658	0.518109	0.179933	0.75606	No
ARHGAP44	3.05087	3.45265	0.181633	0.485844	0.985055	No
ARHGAP5	32.5216	38.8617	0.257072	0.566412	1	No
ARHGAP5-AS1	0.874618	1.52522	0.767588	0.140944	0.684558	No
ARHGAP6	0.312018	0.264723	-0.243232	0.64601	1	No
ARHGAP9	0.548785	0.227123	-1.25617	0.100501	0.584606	No
ARHGDIA	4.07146	3.31772	-0.3001	0.50655	0.991484	No
ARHGDIB	1.2957	0.455909	-1.49509	0.0021831	0.0449718	Down
ARHGEF1	0.953304	0.867818	-0.159166	0.781205	1	No
ARHGEF10	32.2084	30.6888	-0.0695065	0.814357	1	No
ARHGEF10L	1.42507	1.24069	-0.205162	0.639711	1	No
ARHGEF11	8.40785	8.83991	0.0715758	0.777713	1	No
ARHGEF12	20.4754	25.0839	0.293056	0.396335	0.955601	No
ARHGEF15	0.114192	0.212913	0.886593	0.138114	0.680079	No
ARHGEF16	0.253315	0.332764	0.356366	0.546764	0.997179	No
ARHGEF17	0.511633	0.470671	-0.127902	0.728434	1	No
ARHGEF18	2.20117	1.87411	-0.235546	0.504857	0.991047	No
ARHGEF19	1.96805	0.776041	-1.35666	0.00156354	0.0344434	Down
ARHGEF2	5.82861	5.81838	-0.00484562	0.993261	1	No
ARHGEF25	0.450795	0.406482	-0.218419	0.74699	1	No
ARHGEF26	4.80509	4.09807	-0.228595	0.398456	0.956268	No
ARHGEF26-AS1	11.7295	12.8292	0.129335	0.624535	1	No
ARHGEF3	3.78748	3.13485	-0.272254	0.327143	0.927813	No
ARHGEF35	2.86805	2.10063	-0.743784	0.305167	0.916017	No
ARHGEF4	0.602433	0.50442	-0.273508	0.57769	1	No
ARHGEF40	2.2507	3.85664	0.775712	0.00713509	0.108724	No
ARHGEF5	0.913763	0.649454	-0.505536	0.243961	0.843375	No
ARHGEF6	5.09335	6.10584	0.261215	0.493876	0.988	No
ARHGEF7	4.50123	5.21394	0.212673	0.372642	0.943633	No
ARHGEF9	19.0063	20.9922	0.143843	0.644002	1	No
ARID1A	31.6693	34.8439	0.137937	0.609052	1	No
ARID1B	9.0326	9.45491	0.0665788	0.799091	1	No
ARID2	43.5531	50.3119	0.208236	0.609778	1	No
ARID3A	5.58189	4.43562	-0.329208	0.199941	0.78361	No
ARID3B	28.7844	28.6156	-0.0080168	0.975715	1	No
ARID4A	10.5875	15.057	0.508074	0.228102	0.823674	No
ARID4B	21.8524	21.9768	0.00850928	0.985423	1	No
ARID5B	0.989927	0.379084	-1.37141	0.000258847	0.00819483	Down
ARIH1	25.8486	29.2919	0.180062	0.522133	0.994571	No
ARIH2	11.1415	8.89469	-0.325822	0.235658	0.831902	No
ARIH2OS	0.944998	0.766555	-0.324248	0.50924	0.991852	No
ARL1	11.4286	12.7357	0.155301	0.551774	0.999072	No
ARL10	0.808169	0.585923	-0.442985	0.418248	0.966324	No
ARL11	0.665831	0.605254	-0.151958	0.708992	1	No
ARL13B	8.84184	10.7434	0.282269	0.482249	0.984095	No
ARL14EP	25.0776	24.9363	-0.00646829	0.983834	1	No
ARL15	7.77072	14.2457	0.876115	0.0170327	0.199767	No
ARL16	5.09314	6.22847	0.282878	0.441578	0.974515	No
ARL17A	0.370265	0.255386	-0.535581	0.0383872	0.330688	No
ARL2	3.83957	3.65161	-0.0856208	0.882671	1	No
ARL3	6.49354	5.78998	-0.166106	0.554278	0.999296	No
ARL4A	4.51025	5.83952	0.368047	0.312164	0.920043	No
ARL4C	2.43857	1.87784	-0.380271	0.238081	0.835457	No
ARL4D	0.654598	1.35338	0.999096	0.191616	0.775317	No
ARL5A	24.6666	21.6453	-0.187785	0.709758	1	No
ARL5B	24.2688	24.7197	0.0273026	0.942689	1	No
ARL6	2.93382	1.40683	-1.04797	0.0284569	0.277624	No
ARL6IP1	58.2826	52.0458	-0.163551	0.533862	0.995461	No
ARL6IP4	3.84625	3.53815	-0.125921	0.742566	1	No
ARL6IP5	8.39429	9.3173	0.153685	0.57174	1	No
ARL6IP6	12.3535	12.2802	-0.00634366	0.984327	1	No
ARL8A	2.86152	1.5519	-0.892704	0.0247592	0.255896	No
ARL8B	13.8666	14.7999	0.0955941	0.820695	1	No
ARMC1	17.0581	14.8381	-0.199479	0.514416	0.992552	No
ARMC10	15.955	16.0262	0.00773367	0.985141	1	No
ARMC2	0.654655	0.442983	-0.546555	0.164948	0.727202	No
ARMC4	1.45674	4.22837	1.52965	0.00013354	0.00483898	Up
ARMC5	0.625457	0.740834	0.237728	0.576648	1	No
ARMC6	0.852512	0.663393	-0.384626	0.463294	0.98112	No
ARMC7	0.359583	0.548843	0.584012	0.328004	0.927993	No
ARMC8	10.9836	9.81233	-0.161615	0.531152	0.995461	No
ARMC9	2.61388	2.86392	0.129358	0.609609	1	No
ARMCX1	6.84838	0.0965446	-6.02204	5.002e-34	1.07457e-30	Down
ARMCX2	45.5698	60.5937	0.411504	0.230133	0.825174	No
ARMCX3	7.2385	7.45641	0.0403209	0.867483	1	No
ARMCX4	5.05971	3.24811	-0.638233	0.0636839	0.453876	No
ARMCX5	3.71821	2.94282	-0.334684	0.202174	0.787773	No
ARMCX5-GPRASP2	0.272716	0.446111	0.716563	0.285716	0.898294	No
ARMCX6	5.57502	5.60208	0.00188231	1	1	No
ARNT	6.80158	7.63123	0.162797	0.551125	0.999068	No
ARNT2	1.16412	1.26518	0.118277	0.736046	1	No
ARNTL	1.30374	0.630512	-1.02751	0.00775195	0.115534	No
ARNTL2	7.11683	5.29724	-0.424841	0.13652	0.676316	No
ARPC1A	14.5848	14.6145	0.00535043	0.995017	1	No
ARPC1B	3.57375	2.78914	-0.371307	0.238543	0.836252	No
ARPC2	139.706	127.429	-0.13249	0.614007	1	No
ARPC3	23.6279	19.0143	-0.313366	0.338155	0.931944	No
ARPC4	5.99208	6.12713	0.0265828	0.955167	1	No
ARPC5	25.7758	27.1484	0.0758761	0.766351	1	No
ARPC5L	13.4118	11.1911	-0.264803	0.366764	0.941773	No
ARPP19	69.9922	70.0808	0.00207687	0.994592	1	No
ARR3	0.507107	0.775421	0.615685	0.250796	0.850355	No
ARRB1	2.74088	7.66136	1.4823	1.67451e-07	1.56406e-05	Up
ARRB2	7.4154	5.77052	-0.365055	0.216983	0.81395	No
ARRDC1	0.145691	0.313279	0.967264	0.152345	0.701852	No
ARRDC2	0.324625	0.147102	-1.22491	0.064628	0.456924	No
ARRDC3	16.8511	12.3248	-0.450337	0.135253	0.673508	No
ARRDC3-AS1	3.57389	3.73165	0.0645147	0.837799	1	No
ARRDC4	3.74946	4.52639	0.268328	0.394784	0.955146	No
ARSA	0.533909	0.518107	-0.055056	0.928112	1	No
ARSB	6.00123	5.5704	-0.105589	0.717596	1	No
ARSD	1.84108	2.82746	0.621904	0.0189553	0.214646	No
ARSE	3.36422	3.08476	-0.126541	0.774845	1	No
ARSG	1.19393	1.96121	0.69843	0.106661	0.602767	No
ARSI	0.226609	0.179257	-0.381568	0.635779	1	No
ARSK	4.61528	7.28227	0.657561	0.0345721	0.31225	No
ART5	0.590653	0.449305	-0.46408	0.493541	0.988	No
ARTN	0.427911	0.497057	0.218807	0.718783	1	No
ARV1	12.4426	16.1983	0.382358	0.374045	0.944408	No
ARVCF	1.44768	1.65144	0.178877	0.660848	1	No
ARX	0.0685113	0.0218056	-1.40058	0.20561	0.79283	No
ASAH1	7.00281	6.78384	-0.0472257	0.852595	1	No
ASAP1	26.6697	35.9935	0.43287	0.225856	0.820473	No
ASAP1-IT1	0.676071	0.565072	-0.294774	0.675147	1	No
ASAP1-IT2	1.14691	1.34571	0.235135	0.587916	1	No
ASAP2	3.65789	2.26616	-0.692821	0.00873382	0.125804	No
ASAP3	2.41052	1.64013	-0.560091	0.0379193	0.329091	No
ASB1	1.75586	1.72568	-0.0315848	0.946854	1	No
ASB11	0.394869	0.392021	-0.0439359	1	1	No
ASB13	1.56692	1.13215	-0.470406	0.425001	0.967591	No
ASB14	0.562858	0.687392	0.291229	0.48466	0.985055	No
ASB16	0.469606	0.424135	-0.159679	0.807707	1	No
ASB16-AS1	1.51992	2.14903	0.490045	0.130121	0.662184	No
ASB3	1.10368	0.796616	-0.466491	0.238564	0.836252	No
ASB4	0.276618	0.179049	-0.632791	0.243653	0.843097	No
ASB6	1.43626	1.21467	-0.24348	0.411623	0.965224	No
ASB7	4.28619	4.67255	0.126379	0.615661	1	No
ASB8	3.6681	4.48488	0.29079	0.320031	0.924293	No
ASB9P1	0.831816	1.01201	0.285949	0.698515	1	No
ASCC1	11.5865	10.3708	-0.160186	0.552284	0.999072	No
ASCC2	3.79323	3.35093	-0.183518	0.59309	1	No
ASCC3	28.9468	27.8808	-0.0540963	0.877945	1	No
ASF1A	47.841	47.0122	-0.025227	0.930614	1	No
ASF1B	2.068	2.54247	0.283563	0.478913	0.984095	No
ASH1L	23.4623	22.0788	-0.0875791	0.783209	1	No
ASH1L-AS1	0.79746	0.657794	-0.315237	0.535806	0.995868	No
ASH2L	21.4677	14.5822	-0.558922	0.0670448	0.467418	No
ASIC1	0.244502	0.599852	1.26946	0.01044	0.142725	No
ASIC3	0.192114	0.199218	-0.0194211	1	1	No
ASL	1.70537	1.38277	-0.30976	0.498138	0.988846	No
ASNA1	4.89986	2.58916	-0.930793	0.0510472	0.398778	No
ASNS	32.7016	23.2562	-0.492213	0.0522821	0.402982	No
ASNSD1	10.3627	12.9901	0.326121	0.258127	0.860305	No
ASPH	18.5191	23.3318	0.333515	0.33732	0.931944	No
ASPHD1	1.35583	0.907693	-0.577721	0.297459	0.908816	No
ASPHD2	1.16624	0.976959	-0.267868	0.46693	0.98112	No
ASPM	47.8655	51.841	0.115189	0.808401	1	No
ASPN	1.68053	1.979	0.238198	0.587182	1	No
ASPSCR1	0.556515	0.570175	-0.00471598	1	1	No
ASRGL1	4.5643	4.5269	-0.0136268	0.973135	1	No
ASS1	6.71527	4.19185	-0.689235	0.0454507	0.368954	No
ASTE1	3.23262	1.8312	-0.813551	0.0276036	0.273348	No
ASTN2	66.2767	95.2773	0.523674	0.353547	0.93834	No
ASUN	10.2766	10.6609	0.0532614	0.874263	1	No
ASXL1	1.90311	2.2084	0.217725	0.446768	0.97511	No
ASXL2	26.5752	23.2164	-0.194514	0.528303	0.995461	No
ATAD1	24.3787	22.4654	-0.116986	0.717126	1	No
ATAD2	15.0112	16.642	0.149177	0.667798	1	No
ATAD2B	10.0355	11.026	0.136015	0.651972	1	No
ATAD3A	0.713025	0.664614	-0.114495	0.800656	1	No
ATAD3B	0.530924	0.373241	-0.533251	0.304785	0.915755	No
ATAD3C	1.06593	1.17656	0.134035	0.693869	1	No
ATAD5	29.8323	27.2612	-0.129846	0.771522	1	No
ATAT1	0.491634	0.468637	-0.0753038	0.818253	1	No
ATCAY	6.17674	2.82079	-1.13349	1.97007e-05	0.00102868	Down
ATE1	6.85469	6.30955	-0.119241	0.627451	1	No
ATF1	11.8933	10.3221	-0.202929	0.51709	0.993993	No
ATF2	18.8729	21.229	0.170248	0.566475	1	No
ATF3	3.40625	3.51311	0.0519328	0.928	1	No
ATF4	65.3172	57.9757	-0.172186	0.542591	0.997179	No
ATF5	1.32777	1.00981	-0.403934	0.224773	0.820473	No
ATF6	8.08962	9.11475	0.172577	0.517166	0.994012	No
ATF6B	0.547915	0.580565	0.083513	0.812059	1	No
ATF7	6.03486	7.05087	0.224917	0.362317	0.941467	No
ATF7IP	58.6953	38.6241	-0.603623	0.099339	0.580816	No
ATF7IP2	15.0086	29.2668	0.963986	0.0336324	0.30759	No
ATG10	6.71436	9.82414	0.545894	0.0356096	0.31673	No
ATG101	1.93601	2.31231	0.242249	0.582411	1	No
ATG12	12.0309	11.5607	-0.0562588	0.876404	1	No
ATG13	4.90634	5.91099	0.26924	0.278564	0.88822	No
ATG14	5.38158	4.89446	-0.136033	0.585748	1	No
ATG16L1	4.28171	3.54611	-0.273617	0.351176	0.938175	No
ATG16L2	0.574782	0.632284	0.127236	0.844212	1	No
ATG2A	0.45765	0.328488	-0.489338	0.223773	0.819965	No
ATG2B	6.31791	6.53942	0.0500384	0.861884	1	No
ATG3	43.288	30.5923	-0.500553	0.180982	0.758107	No
ATG4A	1.51732	3.4094	1.18471	0.000182435	0.00622101	Up
ATG4B	1.32299	1.32214	-0.025184	0.980403	1	No
ATG4C	5.43882	4.39042	-0.303451	0.349145	0.937993	No
ATG4D	0.208792	0.115549	-0.900226	0.233839	0.829943	No
ATG5	20.4946	19.3918	-0.0788345	0.845368	1	No
ATG7	1.28098	1.48931	0.214837	0.487335	0.985562	No
ATG9A	4.87477	4.91725	0.00824722	0.981702	1	No
ATG9B	0.132481	0.221516	0.707254	0.123132	0.646511	No
ATHL1	2.59436	2.30549	-0.177518	0.692223	1	No
ATIC	60.2641	48.1896	-0.322736	0.222574	0.819485	No
ATL1	3.22985	2.8417	-0.181422	0.599591	1	No
ATL2	18.0813	21.6082	0.256196	0.34338	0.934107	No
ATL3	5.45916	5.37467	-0.0244582	0.934516	1	No
ATM	12.1926	13.6625	0.164441	0.602823	1	No
ATMIN	57.406	67.5168	0.234189	0.639641	1	No
ATN1	14.4106	14.0918	-0.032693	0.912712	1	No
ATOX1	6.78825	9.66912	0.504621	0.259848	0.862604	No
ATP10A	0.915963	0.804317	-0.184702	0.612509	1	No
ATP10D	1.19112	1.30279	0.133971	0.767772	1	No
ATP11A	19.2592	25.281	0.392752	0.325743	0.926982	No
ATP11A-AS1	0.246776	0.246526	-0.0226349	1	1	No
ATP11B	12.5554	14.2683	0.185033	0.575061	1	No
ATP11C	28.4398	23.8787	-0.251823	0.542408	0.997179	No
ATP12A	0.175198	0.305418	0.792169	0.0855587	0.53365	No
ATP13A1	2.60549	2.29762	-0.186354	0.597891	1	No
ATP13A2	0.96196	0.997595	0.0425587	0.921936	1	No
ATP13A3	18.854	16.5639	-0.186627	0.491474	0.987312	No
ATP1A1	50.2034	43.9319	-0.192572	0.45743	0.98065	No
ATP1A1-AS1	0.415362	0.401059	-0.0263644	1	1	No
ATP1A2	3.395	4.20698	0.305515	0.25758	0.860081	No
ATP1A3	3.72734	1.39894	-1.41988	6.34448e-06	0.000402566	Down
ATP1B1	19.8015	15.2143	-0.379058	0.184177	0.763623	No
ATP1B2	16.4548	12.9246	-0.34909	0.185858	0.765757	No
ATP1B3	53.5556	55.9044	0.0617554	0.802638	1	No
ATP1B4	0.486493	0.518032	0.0592931	0.867676	1	No
ATP2A1	0.390704	0.269113	-0.559855	0.371496	0.94322	No
ATP2A2	59.6823	58.611	-0.0260393	0.922937	1	No
ATP2A3	0.602958	0.386054	-0.661192	0.232644	0.829094	No
ATP2B1	11.4843	11.6497	0.0209555	0.940295	1	No
ATP2B3	0.0804581	0.0699583	-0.255045	0.866179	1	No
ATP2B4	6.07205	5.62158	-0.111011	0.66237	1	No
ATP2C1	16.3463	16.3144	-0.00229164	0.993237	1	No
ATP2C2	0.260857	0.138812	-0.991457	0.166203	0.729314	No
ATP5A1	126.065	107.328	-0.232059	0.36759	0.941773	No
ATP5B	621.049	560.439	-0.148104	0.604035	1	No
ATP5C1	89.6631	83.3203	-0.105355	0.716843	1	No
ATP5D	3.0129	2.44682	-0.321501	0.5285	0.995461	No
ATP5E	2.12801	1.99643	-0.0901855	0.925088	1	No
ATP5F1	71.0651	62.6787	-0.180638	0.589438	1	No
ATP5G1	28.4992	21.2906	-0.424077	0.253095	0.853373	No
ATP5G2	4.41196	5.90359	0.408973	0.445035	0.974748	No
ATP5G3	32.6257	29.126	-0.164059	0.564384	1	No
ATP5H	77.6783	67.8159	-0.19613	0.426852	0.968175	No
ATP5I	61.8654	66.6205	0.106895	0.736199	1	No
ATP5J	41.7328	41.5399	-0.0074122	0.981344	1	No
ATP5J2	38.651	41.4902	0.101014	0.69381	1	No
ATP5L	22.5312	21.3701	-0.0767398	0.792713	1	No
ATP5L2	1.19047	0.935078	-0.31175	0.523834	0.995037	No
ATP5O	92.9782	96.7494	0.057681	0.825311	1	No
ATP5S	7.14402	5.97975	-0.253116	0.520936	0.994571	No
ATP5SL	8.2231	6.85898	-0.265185	0.351445	0.938289	No
ATP6AP1	2.84842	2.76077	-0.0525654	0.893992	1	No
ATP6AP1L	1.39114	2.34792	0.747019	0.121641	0.642966	No
ATP6AP2	28.1429	14.0534	-1.00335	0.000150873	0.00527636	Down
ATP6V0A1	8.83903	8.38812	-0.0772398	0.770273	1	No
ATP6V0A2	12.2007	11.1648	-0.128281	0.597362	1	No
ATP6V0A4	3.18752	2.05287	-0.638753	0.0822601	0.524609	No
ATP6V0B	5.01444	4.6536	-0.121498	0.799858	1	No
ATP6V0C	23.5797	20.7884	-0.184107	0.611609	1	No
ATP6V0D1	5.34678	6.04669	0.171955	0.696055	1	No
ATP6V0D2	0.47768	0.352815	-0.49288	0.4627	0.98112	No
ATP6V0E1	51.5495	46.137	-0.158761	0.618845	1	No
ATP6V0E2	0.387832	0.482237	0.295687	0.581088	1	No
ATP6V1A	36.6788	32.3928	-0.178923	0.514876	0.992839	No
ATP6V1B2	22.1474	21.0601	-0.0724976	0.775691	1	No
ATP6V1C1	16.3988	18.5236	0.176554	0.585772	1	No
ATP6V1C2	0.603901	0.437638	-0.449687	0.250728	0.850355	No
ATP6V1D	13.9218	18.8599	0.436608	0.081509	0.521144	No
ATP6V1E1	50.6079	49.1757	-0.0402905	0.902856	1	No
ATP6V1E2	0.536567	0.797286	0.560221	0.306257	0.916268	No
ATP6V1F	5.23249	4.99694	-0.0775445	0.892287	1	No
ATP6V1G1	21.1372	19.9352	-0.0825297	0.754402	1	No
ATP6V1G2	0.280965	0.231219	-0.270296	0.535105	0.995626	No
ATP6V1H	8.16405	7.51708	-0.118216	0.640784	1	No
ATP7A	1.26383	1.95529	0.631609	0.0204817	0.226223	No
ATP7B	1.25256	1.89655	0.595123	0.0307983	0.290737	No
ATP8A1	4.31341	4.42696	0.0377987	0.926093	1	No
ATP8A2	1.50873	1.69545	0.173475	0.626057	1	No
ATP8B1	2.47678	2.05061	-0.271994	0.364486	0.941467	No
ATP8B2	3.50312	2.70094	-0.374775	0.1956	0.779156	No
ATP8B3	0.355293	1.19688	1.73763	2.24169e-06	0.000161295	Up
ATP8B4	0.204006	0.272788	0.377135	0.4783	0.984095	No
ATP9A	2.94799	3.05246	0.0491691	0.860473	1	No
ATP9B	2.80732	3.03161	0.110507	0.708693	1	No
ATPAF1	12.7527	13.807	0.113613	0.650801	1	No
ATPAF2	1.47039	1.7668	0.244983	0.530958	0.995461	No
ATPIF1	12.0206	13.8363	0.198244	0.533471	0.995461	No
ATR	5.77846	10.9541	0.922095	0.00430604	0.0760919	No
ATRAID	15.6217	16.9797	0.119582	0.642922	1	No
ATRIP	2.41528	1.51635	-0.675209	0.0284339	0.277624	No
ATRN	10.1094	12.5901	0.317143	0.29991	0.910962	No
ATRNL1	2.00768	7.40429	1.88237	3.9411e-08	4.59428e-06	Up
ATRX	32.0916	33.7856	0.0742909	0.869877	1	No
ATXN1	1.09267	1.33584	0.294484	0.327884	0.927993	No
ATXN10	20.2683	22.6511	0.161206	0.509099	0.991852	No
ATXN1L	3.65221	3.50863	-0.0591708	0.843641	1	No
ATXN2	59.6528	61.0242	0.0329457	0.920775	1	No
ATXN2L	29.4869	27.4428	-0.103466	0.6818	1	No
ATXN3	9.48937	7.44209	-0.350022	0.225179	0.820473	No
ATXN7	17.6593	18.523	0.0691518	0.823276	1	No
ATXN7L1	15.5171	12.8204	-0.274793	0.322311	0.925689	No
ATXN7L2	0.628216	0.409515	-0.614828	0.308713	0.917413	No
ATXN7L3	11.7458	10.0132	-0.228763	0.464431	0.98112	No
ATXN7L3B	17.5844	17.0022	-0.0488239	0.847376	1	No
AUH	8.5572	7.35561	-0.220285	0.382426	0.949754	No
AUNIP	4.95408	3.55753	-0.480576	0.0622502	0.447262	No
AUP1	8.41009	6.60258	-0.352422	0.337931	0.931944	No
AURKA	40.3025	37.6843	-0.0970754	0.704994	1	No
AURKAIP1	11.0467	9.18971	-0.261578	0.315202	0.922157	No
AURKAPS1	5.79403	5.19923	-0.151581	0.707186	1	No
AURKB	5.97173	5.02415	-0.259563	0.630558	1	No
AURKC	1.53614	0.940871	-0.73972	0.272944	0.882058	No
AUTS2	21.947	15.7966	-0.47412	0.103184	0.59202	No
AVEN	4.66043	5.01918	0.102283	0.736768	1	No
AVIL	0.472733	0.516773	0.124307	0.788781	1	No
AVL9	11.6134	13.5757	0.226658	0.418173	0.966324	No
AVPI1	1.54398	1.52037	-0.0339245	1	1	No
AVPR1A	0.208669	0.211866	0.0077418	1	1	No
AXIN1	0.900918	0.805322	-0.183274	0.641904	1	No
AXIN2	5.76795	2.95816	-0.963646	0.000561199	0.0153163	No
AXL	5.05065	3.24241	-0.637567	0.0379819	0.329091	No
AZI2	7.44782	11.6836	0.650129	0.0967199	0.572879	No
AZIN1	23.9446	31.9583	0.416585	0.13994	0.683005	No
B2M	4.51944	7.93483	0.806374	0.0526215	0.404768	No
B3GALNT1	0.998863	1.17428	0.23228	0.466876	0.98112	No
B3GALNT2	5.85087	5.24764	-0.157347	0.505526	0.991047	No
B3GALT2	0.967257	0.827021	-0.221329	0.707139	1	No
B3GALT5	5.20976	5.14318	-0.0210531	0.961512	1	No
B3GALT6	1.31887	2.47641	0.904965	0.0715649	0.484554	No
B3GALTL	0.898166	1.42751	0.671082	0.0421633	0.351081	No
B3GAT3	0.788027	0.580064	-0.463742	0.392619	0.954291	No
B3GNT1	4.32279	3.79375	-0.190186	0.630087	1	No
B3GNT2	13.7312	10.9248	-0.327394	0.319885	0.924293	No
B3GNT5	8.89922	8.73694	-0.0255293	0.952341	1	No
B3GNT7	7.85013	5.87581	-0.421045	0.0958994	0.570465	No
B3GNT9	0.345098	0.677539	0.918998	0.0791604	0.515296	No
B4GALNT3	1.33827	1.18043	-0.186044	0.605781	1	No
B4GALNT4	0.454442	0.331548	-0.443319	0.407513	0.963853	No
B4GALT1	10.7517	17.8493	0.729815	0.00616881	0.098793	No
B4GALT2	4.68543	5.1335	0.123401	0.729526	1	No
B4GALT3	1.59463	1.38827	-0.217104	0.689314	1	No
B4GALT4	19.2806	16.3765	-0.236083	0.414592	0.966324	No
B4GALT5	21.961	22.8083	0.054603	0.837504	1	No
B4GALT6	10.6181	12.9765	0.291033	0.398177	0.956212	No
B4GALT7	0.858776	1.51915	0.785493	0.0901261	0.550334	No
B9D1	0.494945	0.756025	0.560808	0.348174	0.937993	No
BAAT	0.258187	0.840293	1.67238	0.000189169	0.0063984	Up
BABAM1	6.45721	6.66783	0.040677	0.933666	1	No
BACE1	4.34114	5.35027	0.300921	0.266348	0.871672	No
BACE1-AS	4.08904	4.28447	0.0475426	0.904922	1	No
BACE2	1.03244	2.34287	1.18505	2.3554e-05	0.00120069	Up
BACH1	12.2282	11.2759	-0.11584	0.69125	1	No
BACH2	5.70886	3.83279	-0.572876	0.022712	0.241886	No
BAG1	4.11739	3.13078	-0.396195	0.147115	0.6936	No
BAG2	11.042	10.8569	-0.0225077	0.961501	1	No
BAG3	4.53884	4.53884	-0.00042425	1	1	No
BAG4	10.9806	8.98011	-0.288818	0.308589	0.917413	No
BAG5	12.09	10.7259	-0.171775	0.488282	0.985562	No
BAG6	1.35555	1.2597	-0.107289	0.807373	1	No
BAHCC1	0.0635683	0.0287061	-1.16667	0.163036	0.723867	No
BAHD1	2.45863	2.16371	-0.190097	0.665563	1	No
BAI2	0.278194	0.274186	-0.0402027	0.950202	1	No
BAI3	0.405774	0.257757	-0.654241	0.183065	0.761531	No
BAIAP2	0.253731	0.229912	-0.191458	0.775081	1	No
BAIAP2-AS1	1.0918	1.07736	-0.0276979	0.960268	1	No
BAIAP2L1	12.7259	10.3225	-0.300493	0.351094	0.938175	No
BAK1	1.88051	1.91044	0.01005	1	1	No
BAMBI	15.0137	25.1709	0.747302	0.12868	0.658418	No
BANF1	21.5998	15.0577	-0.522327	0.127342	0.655362	No
BANP	0.939846	0.859158	-0.135057	0.782309	1	No
BAP1	2.6231	3.14436	0.255813	0.47796	0.984095	No
BARD1	6.37195	7.06562	0.148991	0.615448	1	No
BASP1	95.6159	105.723	0.145279	0.623848	1	No
BATF3	0.533136	0.159512	-1.77102	0.0250541	0.257528	No
BAX	1.98721	2.28956	0.1865	0.620836	1	No
BAZ1A	23.0548	23.3122	0.016477	0.962359	1	No
BAZ1B	70.6985	68.7949	-0.0392656	0.90867	1	No
BAZ2A	11.3634	9.60914	-0.242416	0.361688	0.941467	No
BAZ2B	39.7187	41.5673	0.0657381	0.87808	1	No
BBC3	0.272257	0.19418	-0.561868	0.488765	0.985709	No
BBIP1	2.31921	2.54491	0.141392	0.747478	1	No
BBS1	2.01115	2.62875	0.387522	0.187407	0.767075	No
BBS10	5.09696	5.78108	0.183215	0.648981	1	No
BBS12	1.35588	1.66374	0.302977	0.476337	0.984095	No
BBS2	4.29389	4.18296	-0.0431004	0.888544	1	No
BBS4	11.3431	13.7562	0.278871	0.244566	0.844069	No
BBS5	2.20401	5.31635	1.26019	4.31787e-05	0.00189527	Up
BBS7	6.01432	5.85368	-0.037452	0.888588	1	No
BBS9	12.1034	6.58117	-0.878289	0.000385193	0.0114045	No
BBX	19.766	21.5316	0.123767	0.66895	1	No
BCAM	3.15009	1.62469	-0.956012	0.00534105	0.089243	No
BCAN	0.279739	0.11373	-1.27651	0.0152529	0.186938	No
BCAP29	2.67311	4.48966	0.751059	0.0352929	0.315379	No
BCAP31	2.0294	1.7309	-0.239799	0.67211	1	No
BCAR1	0.42501	0.241391	-0.828615	0.0551343	0.416429	No
BCAR3	1.87736	2.63747	0.489336	0.101214	0.58603	No
BCAS1	0.756117	0.852153	0.171884	0.639566	1	No
BCAS2	38.5048	37.9601	-0.0193061	0.96474	1	No
BCAS3	4.7738	4.41787	-0.112456	0.687471	1	No
BCAS4	0.696507	0.827321	0.184737	0.748078	1	No
BCAT1	35.9665	53.4082	0.570558	0.0459466	0.370761	No
BCAT2	1.5323	1.38477	-0.158467	0.771195	1	No
BCCIP	25.6338	21.4038	-0.259967	0.302622	0.91327	No
BCDIN3D	0.453914	0.493502	0.0794261	0.853959	1	No
BCDIN3D-AS1	0.632077	0.566284	-0.172634	0.720996	1	No
BCKDHA	1.58159	1.66397	0.0617083	0.900058	1	No
BCKDHB	11.8555	16.8562	0.508537	0.0619537	0.446775	No
BCKDK	3.15434	3.94275	0.315574	0.383919	0.950505	No
BCL10	5.56182	4.99895	-0.150775	0.56615	1	No
BCL11A	5.32734	4.09995	-0.375498	0.20208	0.787773	No
BCL11B	1.43438	0.764305	-0.907155	0.00678979	0.105046	No
BCL2L1	3.29837	2.91103	-0.18263	0.651351	1	No
BCL2L11	5.561	4.38666	-0.341131	0.182735	0.76079	No
BCL2L12	1.6192	1.9097	0.231073	0.5197	0.994433	No
BCL2L13	5.67503	6.13652	0.114188	0.652079	1	No
BCL2L14	0.548235	1.06294	0.943195	0.200668	0.784823	No
BCL2L15	1.25756	1.00974	-0.325481	0.337111	0.931944	No
BCL2L2	3.04319	3.28067	0.104125	0.721653	1	No
BCL3	0.199067	0.0935819	-1.13513	0.160679	0.717638	No
BCL6	4.82482	7.54427	0.642531	0.0260824	0.263771	No
BCL6B	0.523277	0.275006	-0.941845	0.343871	0.934429	No
BCL7A	3.03554	3.67499	0.271826	0.289616	0.903801	No
BCL7B	1.77391	2.20801	0.302129	0.385323	0.950898	No
BCL7C	0.142131	0.204141	0.489129	0.515332	0.992839	No
BCL9	12.3124	14.7323	0.259254	0.290251	0.904032	No
BCL9L	5.00721	3.99756	-0.326296	0.348412	0.937993	No
BCLAF1	143.226	136.577	-0.0685283	0.862967	1	No
BCO2	0.224703	0.149052	-0.596506	0.499474	0.989082	No
BCOR	33.1265	29.1025	-0.186591	0.5963	1	No
BCORL1	0.712526	0.607986	-0.242844	0.497469	0.988365	No
BCR	2.15242	2.34819	0.124168	0.650639	1	No
BCRP2	0.445514	0.450002	-0.000673492	1	1	No
BCRP3	0.0415604	0.178673	1.82369	0.050807	0.398022	No
BCS1L	2.03691	1.64922	-0.314526	0.449067	0.976257	No
BCYRN1	19.171	28.3199	0.542152	0.093261	0.562559	No
BDH1	1.64435	3.32693	0.999762	0.00245629	0.0493161	No
BDH2	4.73676	4.97881	0.0720718	0.777457	1	No
BDNF	1.6754	0.612792	-1.44352	0.000719121	0.0186451	Down
BDNF-AS	0.735697	0.539475	-0.450781	0.408356	0.963916	No
BDP1	27.2347	27.1478	-0.00451481	0.990235	1	No
BECN1	2.27457	1.77701	-0.358184	0.297793	0.909273	No
BEND2	0.359324	0.378136	0.0614686	0.920252	1	No
BEND3	9.72882	9.63586	-0.0136616	0.958485	1	No
BEND3P3	1.40167	1.29273	-0.122124	0.728967	1	No
BEND4	15.4655	17.4027	0.170642	0.55801	0.999296	No
BEND5	3.0205	1.87832	-0.698973	0.0737824	0.494447	No
BEND6	1.42559	0.636606	-1.15169	0.138885	0.681453	No
BEND7	1.90169	2.03779	0.102489	0.749886	1	No
BEST1	0.167491	0.243496	0.505604	0.410945	0.964858	No
BEST3	0.259698	0.284706	0.140494	0.763381	1	No
BEST4	0.16078	0.243228	0.563799	0.487558	0.985562	No
BET1	7.34847	6.79381	-0.109748	0.770952	1	No
BET1L	5.60842	6.18077	0.137005	0.702664	1	No
BEX1	31.4259	36.8122	0.227011	0.578656	1	No
BEX2	24.7278	53.5803	1.11477	0.00385695	0.0697125	No
BEX4	12.3572	24.6341	0.993697	0.0051556	0.0869283	No
BEX5	0.45603	2.14984	2.16506	0.00093998	0.0230594	Up
BFAR	15.3099	12.8908	-0.249349	0.410179	0.964498	No
BFSP1	1.59203	2.28469	0.513267	0.136821	0.677036	No
BGN	9.45081	3.74847	-1.33885	0.00473041	0.0818801	No
BHLHB9	12.3573	11.5192	-0.100538	0.760643	1	No
BHLHE40	5.34744	3.3028	-0.694083	0.192247	0.775317	No
BHMT	0.873509	0.526273	-0.695448	0.145917	0.692428	No
BHMT2	2.28497	1.50648	-0.605368	0.0371289	0.325258	No
BICC1	1.81412	0.733893	-1.30796	0.00380214	0.0688875	No
BICD1	34.4682	27.6564	-0.31766	0.218627	0.815979	No
BICD2	3.51281	2.9578	-0.245607	0.389887	0.951811	No
BID	3.54394	3.81375	0.109827	0.798773	1	No
BIK	0.749194	0.11728	-2.64141	0.000350615	0.0105662	Down
BIN1	1.11844	1.1758	0.0672705	0.889374	1	No
BIN3	0.28937	0.477154	0.67952	0.210802	0.803355	No
BIN3-IT1	1.48129	1.45455	-0.0321467	0.971363	1	No
BIRC2	7.94002	9.96165	0.328994	0.373938	0.944294	No
BIRC5	12.8374	12.02	-0.096615	0.80319	1	No
BIRC6	26.0023	24.5702	-0.081585	0.795247	1	No
BIVM	1.84465	1.92414	0.0696079	0.842831	1	No
BLACAT1	2.11988	2.11483	0.00217021	1	1	No
BLCAP	7.27222	6.59424	-0.144293	0.771714	1	No
BLM	13.4415	13.8166	0.0403021	0.887678	1	No
BLMH	24.5829	20.9149	-0.23436	0.37045	0.942611	No
BLOC1S1	1.46356	0.878141	-0.737025	0.139675	0.682765	No
BLOC1S2	7.5574	7.92964	0.0712809	0.809062	1	No
BLOC1S3	1.18808	0.975374	-0.310231	0.429346	0.96922	No
BLOC1S4	2.02059	2.74206	0.431228	0.25841	0.860305	No
BLOC1S6	20.5139	21.9347	0.097537	0.753968	1	No
BLVRA	5.62105	7.01398	0.31347	0.379552	0.947647	No
BLVRB	2.24866	1.90675	-0.262678	0.603008	1	No
BLZF1	6.71969	6.98131	0.0546518	0.842601	1	No
BMF	2.8318	2.64322	-0.106101	0.799611	1	No
BMP1	0.430293	0.414618	-0.0657415	0.932257	1	No
BMP2K	28.8406	35.5305	0.301321	0.461816	0.98112	No
BMP3	0.192806	0.563216	1.53744	3.70201e-05	0.0016873	Up
BMP4	7.55295	3.37018	-1.15079	5.5114e-05	0.00234789	Down
BMP7	2.99036	3.00143	0.000365209	1	1	No
BMP8A	0.513288	0.413308	-0.333263	0.414509	0.966324	No
BMP8B	0.234452	0.228787	-0.00642965	1	1	No
BMPER	0.644272	0.449396	-0.519819	0.358568	0.940455	No
BMPR1A	45.6482	66.5533	0.544089	0.120275	0.638744	No
BMPR1B	0.959007	2.65834	1.47237	0.000884968	0.0219299	Up
BMPR2	17.0255	17.2602	0.0200749	0.948721	1	No
BMS1	27.4741	26.2064	-0.0679016	0.792185	1	No
BMS1P20	2.75439	3.3284	0.265242	0.433948	0.97006	No
BMS1P4	3.3477	2.92937	-0.20327	0.510304	0.991852	No
BMS1P5	0.882005	0.946626	0.100639	0.784172	1	No
BNC1	0.353925	0.138706	-1.30443	0.0384827	0.330688	No
BNC2	12.242	13.0742	0.0950792	0.763075	1	No
BNIP1	0.988467	1.02973	0.0600166	0.893799	1	No
BNIP2	12.1754	15.7551	0.371989	0.23342	0.829633	No
BNIP3	28.4256	32.4511	0.19084	0.610532	1	No
BNIP3L	24.8654	25.9751	0.0640071	0.8295	1	No
BNIPL	1.54648	1.08471	-0.519955	0.189529	0.769946	No
BOD1	24.496	20.7771	-0.239006	0.411787	0.965459	No
BOD1L1	58.7407	57.5532	-0.0294017	0.947712	1	No
BOK	0.261623	0.410357	0.584601	0.355249	0.939195	No
BOLA1	1.29591	1.36142	0.0290936	1	1	No
BOLA3	30.8789	32.4892	0.0715883	0.841289	1	No
BOLA3-AS1	2.44036	2.15298	-0.180692	0.562829	0.999693	No
BOLL	0.367924	0.546699	0.574683	0.221583	0.818717	No
BOP1	1.61585	1.16813	-0.488882	0.311338	0.920006	No
BORA	4.6553	6.80579	0.546844	0.0963723	0.572372	No
BPGM	1.38469	1.81235	0.394971	0.312422	0.920043	No
BPHL	6.46157	7.73935	0.259666	0.345339	0.935375	No
BPNT1	2.41421	2.04743	-0.242379	0.438463	0.971693	No
BPTF	205.998	204.882	-0.00782125	0.983924	1	No
BRAF	22.1931	20.6887	-0.100781	0.773129	1	No
BRAP	23.674	27.7602	0.22959	0.513258	0.992078	No
BRAT1	0.496462	0.586328	0.230448	0.646002	1	No
BRCA1	12.4606	12.9947	0.0610049	0.878094	1	No
BRCA2	16.2952	18.7611	0.203483	0.705064	1	No
BRCC3	24.463	24.353	-0.00550278	0.987673	1	No
BRD1	3.98118	3.93181	-0.0177438	0.944903	1	No
BRD2	6.17348	5.7931	-0.0914937	0.737881	1	No
BRD3	6.69855	5.98681	-0.162752	0.524745	0.995037	No
BRD4	22.8113	20.6617	-0.142457	0.590673	1	No
BRD7	71.9864	65.5543	-0.134853	0.618352	1	No
BRD8	13.4227	11.278	-0.25109	0.303525	0.91439	No
BRD9	2.90816	3.06589	0.0727619	0.810766	1	No
BRDT	0.522717	0.476184	-0.107571	0.808356	1	No
BRE	8.30889	9.33593	0.172221	0.517837	0.994433	No
BRF1	0.261801	0.249915	-0.0572721	0.948037	1	No
BRF2	1.07894	1.73246	0.659882	0.12063	0.639354	No
BRI3	8.39947	7.93907	-0.078793	0.786962	1	No
BRI3BP	0.992498	0.816419	-0.241316	0.627976	1	No
BRIP1	14.2408	16.967	0.25301	0.514582	0.992597	No
BRIX1	23.2658	31.4255	0.434	0.164859	0.727022	No
BRK1	30.656	31.3574	0.0329595	0.908204	1	No
BRMS1	1.18768	1.35752	0.17234	0.664923	1	No
BRMS1L	3.29214	3.41509	0.0567222	0.88423	1	No
BROX	7.20357	7.94582	0.142743	0.744733	1	No
BRPF1	2.60617	2.87209	0.142794	0.610859	1	No
BRPF3	11.3467	10.2357	-0.148162	0.549224	0.998698	No
BRSK1	0.794131	0.602368	-0.409951	0.30933	0.918402	No
BRSK2	0.297571	0.340816	0.18489	0.704861	1	No
BRWD1	11.8069	12.1767	0.0445961	0.883034	1	No
BRWD3	39.0588	48.7664	0.320306	0.35788	0.940052	No
BSDC1	2.47131	2.44503	-0.0225489	0.963328	1	No
BSG	23.7901	23.2783	-0.0320189	0.935852	1	No
BSN	0.489037	0.283229	-0.797672	0.00995111	0.137289	No
BSN-AS2	1.07958	1.07862	-0.011198	1	1	No
BSPRY	0.666388	0.397508	-0.799805	0.134699	0.672521	No
BST1	0.350504	0.610004	0.751824	0.179564	0.755324	No
BST2	2.78897	0.916667	-1.63508	0.00668613	0.104432	No
BTAF1	19.5605	19.3398	-0.0163039	0.952217	1	No
BTBD1	13.1213	18.4097	0.489027	0.139673	0.682765	No
BTBD10	6.31515	6.90076	0.128288	0.622087	1	No
BTBD18	0.618649	0.54052	-0.189383	0.741301	1	No
BTBD2	1.74595	1.91144	0.118374	0.744743	1	No
BTBD3	26.1998	36.8161	0.491241	0.0892164	0.547891	No
BTBD6	2.21469	2.87773	0.371837	0.357105	0.93948	No
BTBD7	13.17	17.7567	0.431478	0.10057	0.584606	No
BTBD8	1.21115	1.01356	-0.269976	0.570317	1	No
BTBD9	1.37646	1.37484	0.00107996	1	1	No
BTD	4.37204	4.63109	0.0847653	0.762048	1	No
BTF3	145.545	142.317	-0.0319161	0.902687	1	No
BTF3L4	61.5914	65.0961	0.0797108	0.787599	1	No
BTG1	6.4755	5.61641	-0.203024	0.453472	0.978953	No
BTG2	3.26173	5.7755	0.822485	0.055816	0.419261	No
BTG3	13.5403	14.0127	0.0515254	0.878655	1	No
BTK	0.0274476	0.0302998	-0.0632689	1	1	No
BTLA	0.686089	1.02277	0.584057	0.20028	0.784217	No
BTN2A1	1.9953	2.1472	0.102454	0.730502	1	No
BTN2A2	1.79615	1.66123	-0.11664	0.754897	1	No
BTN2A3P	0.457022	0.466177	0.0155787	1	1	No
BTN3A1	0.963799	1.32136	0.448306	0.315987	0.922619	No
BTN3A2	0.965871	1.35128	0.480164	0.11037	0.613131	No
BTN3A3	0.380233	0.302463	-0.341014	0.501654	0.98949	No
BTRC	10.5869	9.45472	-0.162346	0.541945	0.997179	No
BUB1	126.8	111.878	-0.180456	0.603867	1	No
BUB1B	74.109	60.1858	-0.30022	0.297851	0.909273	No
BUB3	26.1225	28.1644	0.108818	0.669725	1	No
BUD13	5.21663	5.34843	0.0307094	0.92818	1	No
BUD31	7.37386	6.68492	-0.140112	0.617492	1	No
BVES	5.30025	4.79781	-0.142273	0.752258	1	No
BYSL	2.02286	1.7481	-0.220258	0.590608	1	No
BZW1	34.1959	32.657	-0.0660298	0.824514	1	No
BZW2	49.1101	44.1051	-0.154275	0.633509	1	No
C10orf10	0.233577	0.219136	-0.158713	0.88419	1	No
C10orf111	0.534894	0.702236	0.397203	0.442047	0.974748	No
C10orf118	36.3473	35.0258	-0.0532815	0.918931	1	No
C10orf12	9.54007	11.7109	0.297538	0.326516	0.927592	No
C10orf126	0.382613	0.543764	0.513582	0.377423	0.946858	No
C10orf129	0.926508	0.19574	-2.23799	0.000428797	0.0123294	Down
C10orf131	0.599883	0.890051	0.591552	0.393187	0.955146	No
C10orf2	5.30258	4.26901	-0.315505	0.232938	0.829094	No
C10orf25	1.24835	2.40058	0.941776	0.0568851	0.424409	No
C10orf32	2.63177	2.44468	-0.105628	0.731924	1	No
C10orf35	6.25468	9.51986	0.597097	0.347943	0.937868	No
C10orf76	6.15319	5.44194	-0.17562	0.474695	0.983896	No
C10orf88	4.4332	5.38481	0.27964	0.336816	0.931944	No
C11orf1	13.6344	11.2316	-0.276424	0.524847	0.995037	No
C11orf24	13.77	14.2551	0.0504145	0.841977	1	No
C11orf30	34.8017	34.2652	-0.0221823	0.962394	1	No
C11orf31	15.8406	16.9355	0.0926539	0.761476	1	No
C11orf44	0.285706	0.206909	-0.459039	0.417396	0.966324	No
C11orf48	1.34278	0.752249	-0.813645	0.0795979	0.515945	No
C11orf49	1.0271	1.42879	0.465967	0.282747	0.893363	No
C11orf54	9.67309	8.48848	-0.188056	0.46549	0.98112	No
C11orf57	9.10448	7.68894	-0.242361	0.39545	0.955146	No
C11orf58	21.6613	20.8686	-0.0531462	0.84016	1	No
C11orf63	0.866317	1.08492	0.332385	0.374756	0.944785	No
C11orf68	1.20125	1.03066	-0.238406	0.626079	1	No
C11orf70	1.6377	1.0056	-0.694593	0.102949	0.591675	No
C11orf71	2.80774	5.0291	0.841115	0.00537417	0.0894981	No
C11orf73	16.8976	16.8586	-0.00922077	0.987352	1	No
C11orf74	11.663	21.756	0.901093	0.000303773	0.00938017	No
C11orf80	5.10906	4.56184	-0.165052	0.644224	1	No
C11orf82	20.8091	20.5874	-0.0147842	0.975023	1	No
C11orf83	0.705049	0.63032	-0.197998	0.800635	1	No
C11orf84	5.30583	6.57975	0.304008	0.276219	0.885256	No
C11orf95	3.77462	3.65059	-0.0512985	0.866594	1	No
C11orf96	0.0518366	0.380538	2.82623	0.00407724	0.0727325	No
C12orf10	3.40165	2.9374	-0.222365	0.628988	1	No
C12orf29	7.47238	6.51264	-0.196523	0.717027	1	No
C12orf36	0.49049	1.48203	1.56178	0.00586789	0.0954317	No
C12orf4	6.51983	8.96457	0.459434	0.246596	0.845461	No
C12orf43	2.84382	2.3771	-0.260034	0.423807	0.967591	No
C12orf45	20.546	18.0512	-0.185942	0.513778	0.992297	No
C12orf49	10.0014	8.31751	-0.265092	0.333574	0.930899	No
C12orf5	3.82243	3.20588	-0.253493	0.290978	0.905208	No
C12orf56	2.50208	1.30112	-0.938121	0.0140895	0.177613	No
C12orf57	2.68781	2.2163	-0.31369	0.635539	1	No
C12orf60	0.67877	0.706696	0.0689443	1	1	No
C12orf65	6.60947	6.56539	-0.0123272	0.974856	1	No
C12orf66	1.27292	1.09892	-0.210193	0.574515	1	No
C12orf73	3.93111	3.27049	-0.264301	0.378485	0.947346	No
C12orf75	10.9165	17.9352	0.719662	0.0136497	0.174396	No
C12orf76	4.22019	4.52432	0.0948352	0.797956	1	No
C12orf77	1.07859	0.954786	-0.165748	0.738737	1	No
C14orf1	25.5883	27.6446	0.112392	0.7156	1	No
C14orf105	1.55144	1.27208	-0.293484	0.375696	0.945265	No
C14orf119	16.3535	17.3403	0.0848276	0.750087	1	No
C14orf132	2.30948	1.63731	-0.49385	0.111291	0.615336	No
C14orf142	0.901712	1.0948	0.275475	0.692871	1	No
C14orf159	1.37947	1.44786	0.0763059	0.834283	1	No
C14orf164	0.180349	0.152373	-0.228384	0.788685	1	No
C14orf166	61.4273	65.5941	0.0947289	0.740097	1	No
C14orf169	2.29233	2.34041	0.0121647	0.969259	1	No
C14orf178	1.993	1.71006	-0.236122	0.6758	1	No
C14orf182	0.202774	0.171627	-0.261904	0.837379	1	No
C14orf2	28.1137	31.1472	0.146117	0.619198	1	No
C14orf28	0.663064	0.743107	0.175264	0.747411	1	No
C14orf37	2.58814	2.1556	-0.254126	0.465807	0.98112	No
C14orf39	0.415665	0.825221	0.998414	0.0693608	0.475843	No
C14orf79	0.221299	0.378475	0.709658	0.253216	0.853549	No
C14orf80	0.0721989	0.174818	1.20045	0.164857	0.727022	No
C14orf93	0.718692	1.19256	0.724226	0.0393092	0.335299	No
C15orf37	0.540794	1.13957	1.0762	0.0163613	0.195779	No
C15orf38	1.42852	2.3433	0.708903	0.00505572	0.0857027	No
C15orf39	1.75687	1.48473	-0.25142	0.532528	0.995461	No
C15orf40	2.24091	2.40135	0.10095	0.775975	1	No
C15orf41	11.7484	9.56053	-0.295353	0.434157	0.97006	No
C15orf52	0.138168	0.15259	0.0701836	0.875988	1	No
C15orf56	0.141821	0.212217	0.527563	0.600876	1	No
C15orf57	0.770329	0.603683	-0.380172	0.377336	0.946858	No
C15orf61	0.537927	0.413863	-0.348277	0.614133	1	No
C15orf65	0.58719	1.86244	1.66837	0.0167023	0.197768	No
C16orf13	4.20505	4.93251	0.215729	0.624226	1	No
C16orf45	7.73681	6.54183	-0.239877	0.552514	0.999072	No
C16orf46	1.62989	1.34794	-0.274511	0.415537	0.966324	No
C16orf52	3.30495	3.88118	0.235196	0.497302	0.988365	No
C16orf58	2.42514	3.58209	0.558481	0.0934293	0.562989	No
C16orf59	1.68525	1.40315	-0.282181	0.641849	1	No
C16orf62	17.9464	16.8463	-0.0909397	0.706665	1	No
C16orf70	12.5038	12.5419	0.00546781	0.989502	1	No
C16orf72	43.8141	37.9322	-0.207589	0.549136	0.998659	No
C16orf74	0.698133	0.548291	-0.352706	0.694698	1	No
C16orf80	16.6636	15.8835	-0.0658312	0.810513	1	No
C16orf87	10.4703	8.88308	-0.233528	0.382501	0.949754	No
C16orf91	3.97585	4.14358	0.0495081	0.90681	1	No
C16orf95	0.262999	0.673244	1.27309	0.057775	0.42799	No
C16orf96	0.404923	0.402924	-0.0456388	1	1	No
C17orf100	0.492161	1.12712	1.1584	0.0573967	0.425773	No
C17orf103	1.57217	2.38182	0.592938	0.126794	0.653217	No
C17orf104	2.83863	3.3386	0.23687	0.604644	1	No
C17orf107	0.194841	0.149359	-0.40241	0.578554	1	No
C17orf53	3.9624	3.99683	0.0119967	0.971601	1	No
C17orf58	6.24526	5.02217	-0.31163	0.312878	0.920043	No
C17orf59	0.145126	0.300841	0.955788	0.239515	0.836467	No
C17orf62	0.733944	0.721012	-0.0434678	0.963524	1	No
C17orf67	0.401774	0.582507	0.543214	0.369387	0.941817	No
C17orf70	0.221166	0.242609	0.090799	0.942585	1	No
C17orf75	11.0038	9.87856	-0.15423	0.534469	0.995461	No
C17orf77	0.201481	0.316961	0.599975	0.303343	0.91439	No
C17orf80	14.9809	15.7094	0.0690571	0.841644	1	No
C17orf85	13.2746	12.3019	-0.109643	0.656723	1	No
C17orf89	9.26446	11.0955	0.253691	0.426963	0.968206	No
C17orf96	0.320844	0.257424	-0.383471	0.569099	1	No
C17orf97	1.14148	0.746562	-0.598673	0.292538	0.906969	No
C18orf21	78.6847	67.9474	-0.211084	0.670502	1	No
C18orf25	4.72058	5.44889	0.206759	0.396797	0.955795	No
C18orf54	15.8881	13.7133	-0.211661	0.582521	1	No
C18orf61	0.831102	0.692518	-0.25864	0.530929	0.995461	No
C18orf8	5.44647	4.56743	-0.250402	0.40052	0.957767	No
C19orf10	3.0024	3.82497	0.331258	0.445248	0.974748	No
C19orf12	1.44506	1.53299	0.0925921	0.780597	1	No
C19orf24	0.886678	0.915028	0.00185075	1	1	No
C19orf25	0.217702	0.243561	0.0793061	0.914716	1	No
C19orf35	0.254992	0.350003	0.417109	0.528828	0.995461	No
C19orf40	1.58909	1.31185	-0.290755	0.509635	0.991852	No
C19orf43	17.7461	13.7338	-0.371789	0.323996	0.926785	No
C19orf44	1.90173	1.46728	-0.36663	0.320892	0.924333	No
C19orf47	0.618487	0.51235	-0.315176	0.574884	1	No
C19orf48	3.04167	2.42227	-0.340205	0.370227	0.942468	No
C19orf52	1.45283	1.21385	-0.291015	0.55565	0.999296	No
C19orf53	7.99509	9.05385	0.170839	0.67488	1	No
C19orf54	6.79036	10.0852	0.568909	0.0235747	0.247035	No
C19orf55	3.1912	3.71878	0.216055	0.464898	0.98112	No
C19orf60	1.36506	1.25482	-0.16517	0.853686	1	No
C19orf66	2.76977	2.26359	-0.295217	0.374765	0.944785	No
C19orf68	3.98115	3.66109	-0.121736	0.65919	1	No
C19orf70	0.219413	0.218678	-0.0926988	1	1	No
C19orf82	1.73785	2.30267	0.39167	0.368841	0.941817	No
C19orf84	4.03056	8.35525	1.05418	0.0226935	0.24186	No
C1D	4.28577	3.44107	-0.305457	0.442475	0.974748	No
C1GALT1	22.6357	32.4469	0.519809	0.208586	0.798758	No
C1GALT1C1	2.37619	1.62358	-0.529215	0.199001	0.782171	No
C1orf123	3.81337	3.98124	1.20857	0.016233	0.195602	No
C1orf140	0.918779	0.987236	0.253052	0.535353	0.995681	No
C1orf174	11.3981	11.8459	0.518829	0.251631	0.851301	No
C1orf186	0.269194	0.271014	-0.336735	0.273948	0.883852	No
C1orf198	15.3803	11.9854	0.40146	0.524239	0.995037	No
C1orf21	39.6321	30.0568	0.0606221	0.814225	1	No
C1orf213	0.226707	0.183557	-0.120858	0.67783	1	No
C1orf220	2.20629	2.04558	0.0845711	0.824738	1	No
C1orf50	0.879205	0.701416	0.0595175	0.844767	1	No
C1orf56	0.412167	0.92105	-0.0414003	1	1	No
C1orf85	6.0524	6.43182	-0.356522	0.181261	0.758515	No
C1QBP	60.4057	53.6372	-0.118863	0.870225	1	No
C1QTNF3	0.591221	1.40218	-0.323843	0.447091	0.97511	No
C1QTNF6	0.71905	0.866441	1.14318	0.0059016	0.095525	No
C1QTNF9B	0.131916	0.119264	0.364631	0.540303	0.996699	No
C1R	2.47825	2.63303	0.0261474	0.953825	1	No
C2	0.0398981	0.0376468	-0.0839413	0.937302	1	No
C20orf166-AS1	0.570909	0.480138	-0.288432	0.523276	0.995037	No
C20orf194	2.44424	2.86701	0.227767	0.509654	0.991852	No
C20orf196	1.08152	1.11865	0.0402245	1	1	No
C20orf203	0.767085	0.641832	-0.266202	0.476564	0.984095	No
C20orf27	0.651337	0.663722	-0.0106236	1	1	No
C20orf96	5.59363	5.1535	-0.12367	0.776678	1	No
C21orf2	0.732971	1.25339	0.762532	0.0605911	0.442096	No
C21orf33	9.40622	11.143	0.238603	0.534919	0.995626	No
C21orf58	0.949498	1.07891	0.190322	0.703633	1	No
C21orf59	78.3943	72.0494	-0.121128	0.662365	1	No
C21orf62	2.96411	2.54545	-0.222585	0.50142	0.989331	No
C21orf88	4.16842	7.39187	0.824974	0.0430738	0.356099	No
C21orf90	1.23095	1.73752	0.499557	0.320364	0.924293	No
C21orf91	11.6499	14.2267	0.289559	0.347916	0.937868	No
C22orf23	0.923106	1.01219	0.116491	0.850787	1	No
C22orf29	1.73657	1.70703	-0.0260102	0.941487	1	No
C22orf39	7.698	6.54021	-0.237931	0.400975	0.957945	No
C22orf46	6.76803	13.9014	1.03866	0.000860539	0.021568	Up
C2CD2	10.7376	14.0228	0.385188	0.129301	0.660021	No
C2CD2L	0.251012	0.21018	-0.258384	0.761509	1	No
C2CD3	7.24939	7.28051	0.00732419	0.986512	1	No
C2CD4A	0.296534	0.319284	0.0726962	0.865051	1	No
C2CD4C	0.16393	0.0486866	-1.78698	0.0484374	0.384381	No
C2CD5	23.1808	17.872	-0.374756	0.200507	0.784396	No
C2orf15	1.46103	1.81992	0.316892	0.395171	0.955146	No
C2orf16	0.163722	0.378475	1.18233	0.0312664	0.294049	No
C2orf42	2.70719	2.57255	-0.0660344	0.855511	1	No
C2orf43	3.78687	3.85116	0.0256737	0.937178	1	No
C2orf44	9.10928	8.14979	-0.158959	0.554273	0.999296	No
C2orf47	9.46161	9.63744	0.0316143	0.932202	1	No
C2orf49	4.98298	5.10778	0.0352906	0.887888	1	No
C2orf68	5.92918	5.6232	-0.0794552	0.813515	1	No
C2orf69	13.1525	10.106	-0.378517	0.279614	0.889127	No
C2orf72	0.147003	0.160974	0.0660957	0.913994	1	No
C2orf74	29.2298	42.2722	0.533915	0.127335	0.655362	No
C2orf76	0.553816	0.645213	0.244835	0.709338	1	No
C2orf81	0.21055	0.216822	0.025496	1	1	No
C2orf83	1.04253	0.863439	-0.281315	0.453994	0.978953	No
C2orf88	1.33018	0.892741	-0.576246	0.212431	0.807314	No
C2orf91	1.72028	1.53835	-0.161673	0.64979	1	No
C3	1.3647	0.00789953	-7.04505	5.23298e-28	5.62097e-25	Down
C3orf17	51.8223	49.6727	-0.0632477	0.884793	1	No
C3orf18	0.492964	0.527605	-0.0607727	0.844802	1	No
C3orf35	1.17077	0.947959	-0.17337	0.642474	1	No
C3orf55	0.765675	3.69915	0.0935114	0.821589	1	No
C3orf62	2.4755	2.96658	0.026777	0.941289	1	No
C3orf65	1.49827	1.35424	0.264957	0.432649	0.97006	No
C3orf67	5.78665	8.88009	-0.138902	0.741466	1	No
C4orf19	0.998471	0.997025	-0.00932417	1	1	No
C4orf26	0.721322	0.631019	-0.227353	0.688942	1	No
C4orf27	6.38661	8.20507	0.361317	0.234483	0.830737	No
C4orf29	27.1893	22.6383	-0.263101	0.530987	0.995461	No
C4orf3	9.35407	9.60559	0.0379488	0.930292	1	No
C4orf32	0.245682	0.46745	0.940222	0.0812688	0.520494	No
C4orf33	1.38398	1.61109	0.231653	0.587174	1	No
C4orf46	6.69155	6.60331	-0.0176903	0.943256	1	No
C4orf47	1.13258	1.85399	0.704295	0.158198	0.711846	No
C4orf51	0.354802	1.89095	2.36935	6.62109e-06	0.000413114	Up
C5AR1	0.12728	0.216291	0.773083	0.412126	0.965652	No
C5orf15	28.3617	26.0186	-0.122892	0.687188	1	No
C5orf22	36.4065	43.0282	0.241466	0.570632	1	No
C5orf24	10.3712	17.6498	0.7671	0.0116054	0.154718	No
C5orf27	1.53188	1.95996	0.340742	0.335075	0.931944	No
C5orf28	2.14567	2.2728	0.0873737	0.784337	1	No
C5orf30	5.2432	5.02349	-0.0595258	0.906869	1	No
C5orf34	5.26235	5.0071	-0.0684993	0.853763	1	No
C5orf42	8.47957	12.4587	0.555416	0.211663	0.805617	No
C5orf51	24.3585	28.1207	0.20742	0.517533	0.994257	No
C5orf55	0.0815298	0.0968324	0.276517	1	1	No
C5orf60	0.306947	0.40414	0.373796	0.72165	1	No
C5orf63	0.610571	0.106729	-2.52224	1.44531e-09	2.21781e-07	Down
C5orf64	0.342394	0.309948	-0.181747	0.809818	1	No
C5orf66	0.476287	1.05458	1.11319	0.0289386	0.280218	No
C6orf1	0.392272	0.368984	-0.187396	0.895156	1	No
C6orf10	0.0695825	0.0413099	-0.749852	0.2195	0.816713	No
C6orf106	22.9758	17.9943	-0.352196	0.195887	0.779299	No
C6orf120	4.93472	6.42704	0.383215	0.302587	0.91327	No
C6orf123	1.26596	0.858999	-0.582869	0.251431	0.851006	No
C6orf132	2.24572	1.72337	-0.385911	0.125131	0.648471	No
C6orf136	0.265524	0.216694	-0.291626	0.42981	0.969446	No
C6orf147	1.53777	1.51065	-0.0351318	1	1	No
C6orf163	2.28322	2.8674	0.325237	0.382355	0.949754	No
C6orf201	0.280543	0.256532	-0.111943	0.874359	1	No
C6orf203	5.91472	5.44426	-0.115783	0.750601	1	No
C6orf211	30.2918	25.1741	-0.26576	0.355861	0.93948	No
C6orf25	0.0726165	0.0753145	0.0359687	0.953467	1	No
C6orf47	0.152111	0.155295	0.0155068	1	1	No
C6orf48	4.24742	3.48002	-0.291343	0.367865	0.941817	No
C6orf57	0.665554	1.53272	1.12073	0.11673	0.630072	No
C6orf62	39.7035	35.5245	-0.160074	0.543834	0.997179	No
C6orf89	1.67298	1.94294	0.214146	0.430341	0.969799	No
C6orf99	1.53561	2.53348	0.736308	0.124305	0.647715	No
C7	0.13466	0.557325	2.00509	6.40882e-06	0.00040494	Up
C7orf13	0.550169	0.666295	0.268381	0.58559	1	No
C7orf25	11.9083	12.9598	0.124452	0.72652	1	No
C7orf26	2.91951	3.4362	0.226824	0.450998	0.977124	No
C7orf31	1.91777	2.35055	0.304373	0.43427	0.97006	No
C7orf43	1.3123	1.1181	-0.230775	0.589651	1	No
C7orf49	0.691861	0.805021	0.194816	0.681917	1	No
C7orf50	1.26355	1.75164	0.42463	0.393589	0.955146	No
C7orf55	2.19122	2.239	0.026891	0.942024	1	No
C7orf57	1.03911	0.205162	-2.33315	4.18071e-05	0.00185027	Down
C7orf60	6.77196	9.32914	0.463564	0.325259	0.926785	No
C7orf63	2.02523	1.4054	-0.522413	0.301366	0.911713	No
C7orf65	0.141645	0.325628	1.12168	0.033879	0.308958	No
C7orf73	11.9333	13.0882	0.135171	0.654563	1	No
C8orf31	0.777573	1.44342	0.854024	0.0300597	0.28719	No
C8orf33	8.7387	9.61781	0.138606	0.631033	1	No
C8orf37	4.40958	5.61339	0.349604	0.519355	0.994433	No
C8orf44	1.76382	1.7374	-0.0154966	0.973347	1	No
C8orf49	0.98291	1.62417	0.711009	0.124799	0.648263	No
C8orf58	2.77205	2.25004	-0.295666	0.521248	0.994571	No
C8orf59	12.8053	15.4625	0.277262	0.335404	0.931944	No
C8orf76	0.992082	1.24211	0.284314	0.516007	0.993036	No
C8orf82	0.834893	0.752292	-0.17159	0.761337	1	No
C8orf86	0.682846	0.670226	-0.0321086	1	1	No
C9orf114	1.3836	1.29795	-0.0956024	0.791597	1	No
C9orf116	1.77397	1.67874	-0.0659655	0.877513	1	No
C9orf131	0.11054	0.579812	2.35345	0.000191831	0.00643052	Up
C9orf135	9.6042	14.3149	0.572675	0.0711867	0.482645	No
C9orf139	0.323508	0.306096	-0.0824806	0.945144	1	No
C9orf142	1.69137	1.82363	0.0754002	0.849438	1	No
C9orf156	3.04652	3.39687	0.16354	0.659507	1	No
C9orf16	0.459957	0.508829	0.0875907	1	1	No
C9orf3	1.36864	1.51023	0.131137	0.658152	1	No
C9orf37	0.988135	1.12462	0.182431	0.764374	1	No
C9orf40	1.7383	1.98977	0.190358	0.546739	0.997179	No
C9orf41	17.6945	15.0165	-0.235911	0.433993	0.97006	No
C9orf47	0.390914	0.740518	0.923555	0.0728548	0.490416	No
C9orf64	6.89564	5.88344	-0.226563	0.40394	0.960692	No
C9orf66	0.512754	0.624675	0.260608	0.55415	0.999296	No
C9orf69	0.615303	0.865168	0.467069	0.205532	0.79283	No
C9orf72	7.46001	9.87715	0.405998	0.194159	0.777003	No
C9orf78	22.0038	19.4624	-0.176049	0.482951	0.984095	No
C9orf84	0.943138	0.775696	-0.281941	0.562945	0.999693	No
C9orf85	19.3847	26.3068	0.442576	0.139455	0.682214	No
C9orf89	0.726566	1.15015	0.670553	0.169289	0.734508	No
C9orf9	0.293697	0.448052	0.568561	0.606998	1	No
C9orf91	3.12512	4.10393	0.393363	0.151572	0.700044	No
C9orf96	0.197023	0.19094	-0.034586	1	1	No
CA11	8.30945	8.11509	-0.0372545	0.912675	1	No
CA12	0.920443	0.779671	-0.254421	0.468493	0.98206	No
CA13	1.36537	1.21021	-0.169158	0.604778	1	No
CA14	7.25785	6.89636	-0.0769085	0.853551	1	No
CA2	2.98625	1.89792	-0.643047	0.0460829	0.370813	No
CA5B	2.65739	1.94859	-0.445573	0.0768196	0.505785	No
CA5BP1	1.87971	1.74015	-0.158944	0.771016	1	No
CA8	3.50235	18.2347	2.38315	1.09096e-17	4.434e-15	Up
CAAP1	11.7674	8.34732	-0.492077	0.0810387	0.520424	No
CAB39	25.7209	27.6675	0.105643	0.722829	1	No
CAB39L	1.51229	1.32445	-0.18555	0.55194	0.999072	No
CABIN1	2.78518	3.18144	0.190024	0.505026	0.991047	No
CABLES1	2.60239	2.38065	-0.126171	0.651209	1	No
CABLES2	2.09246	2.90161	0.472741	0.122472	0.645359	No
CABP4	1.05081	1.14046	0.108265	0.786921	1	No
CABYR	14.2594	16.682	0.227288	0.588306	1	No
CACFD1	0.472955	0.69875	0.529118	0.391424	0.952773	No
CACHD1	36.2243	29.9207	-0.275361	0.347868	0.937868	No
CACNA1A	2.95295	1.6048	-0.880592	0.00538696	0.0895128	No
CACNA1B	0.655566	1.29068	0.967445	0.00395071	0.0710656	No
CACNA1C	0.342202	0.221753	-0.638418	0.156219	0.708521	No
CACNA1D	0.424947	0.629957	0.559628	0.258243	0.860305	No
CACNA1F	0.108225	0.229543	1.00354	0.106924	0.603574	No
CACNA1H	0.538628	0.641641	0.235137	0.542328	0.997179	No
CACNA1I	0.0904777	0.0464898	-0.969085	0.158656	0.713263	No
CACNA2D1	8.64773	11.5306	0.416726	0.121948	0.643911	No
CACNA2D2	3.48746	2.39337	-0.54422	0.0678365	0.469924	No
CACNA2D3	2.10689	1.48248	-0.506118	0.123273	0.646511	No
CACNA2D4	0.116514	0.178375	0.622081	0.351831	0.938289	No
CACNB1	1.14147	0.7048	-0.70158	0.0744982	0.496367	No
CACNB2	2.58821	2.57101	-0.0125134	0.974052	1	No
CACNB3	1.11656	1.1127	-0.0214077	1	1	No
CACNB4	1.28708	0.677907	-0.920956	0.0356363	0.31673	No
CACNG4	0.670529	0.234742	-1.50871	0.0392567	0.335041	No
CACNG7	2.98419	1.03186	-1.53777	0.000577325	0.0156711	Down
CACNG8	3.06931	0.871681	-1.81812	1.76293e-11	4.01681e-09	Down
CACTIN	0.499533	0.3533	-0.482225	0.266118	0.871489	No
CACUL1	17.3189	15.4754	-0.161939	0.574453	1	No
CACYBP	49.2367	42.8918	-0.198458	0.548337	0.998145	No
CAD	9.09362	8.05052	-0.17691	0.562954	0.999693	No
CADM1	4.90846	4.20093	-0.224133	0.450606	0.977124	No
CADM2	0.800768	1.64096	1.03869	0.0271163	0.27033	No
CADM4	0.18949	0.254643	0.34107	0.640944	1	No
CADPS	4.03182	2.55402	-0.656505	0.0359291	0.318199	No
CALB1	4.99327	8.0355	0.689926	0.0291134	0.280699	No
CALCA	0.488613	0.237939	-0.912376	0.118739	0.634362	No
CALCOCO1	2.29014	3.01673	0.38856	0.246059	0.844995	No
CALCOCO2	3.29122	2.89938	-0.187315	0.472571	0.983896	No
CALD1	133.283	148.817	0.159147	0.626449	1	No
CALHM2	0.254853	0.185767	-0.484444	0.443245	0.974748	No
CALM1	97.6555	93.4682	-0.0630632	0.849496	1	No
CALM2	227.763	181.519	-0.327609	0.275653	0.885256	No
CALM3	22.3021	21.8057	-0.0335782	0.926277	1	No
CALML4	5.01584	4.62201	-0.116112	0.737347	1	No
CALN1	2.09017	1.71088	-0.288588	0.344199	0.934645	No
CALR	102.47	95.8909	-0.0956533	0.724357	1	No
CALU	60.951	64.0566	0.0716658	0.781928	1	No
CAMK1	1.33549	1.40519	0.0561655	0.900439	1	No
CAMK1D	2.59917	1.98457	-0.386906	0.156106	0.708521	No
CAMK2D	6.2389	7.61807	0.288636	0.303625	0.91439	No
CAMK2G	6.87857	5.3921	-0.352854	0.218265	0.815348	No
CAMK2N1	4.53343	3.61628	-0.328675	0.296953	0.908816	No
CAMK2N2	2.41708	2.5971	0.095168	0.814389	1	No
CAMKK1	0.244192	0.128134	-0.95008	0.0870182	0.539172	No
CAMKK2	2.78019	2.41527	-0.203781	0.446545	0.975091	No
CAMKMT	9.17605	10.9699	0.255841	0.421212	0.966758	No
CAMKV	2.92366	1.71428	-0.778619	0.0383488	0.330688	No
CAMLG	6.61188	6.25432	-0.0774987	0.772661	1	No
CAMSAP1	9.00407	8.59298	-0.0663175	0.794086	1	No
CAMSAP2	37.9427	34.3934	-0.14152	0.735747	1	No
CAMSAP3	0.597952	0.524405	-0.220823	0.625092	1	No
CAMTA1	5.06412	5.76611	0.187454	0.458023	0.98065	No
CAMTA2	1.75191	1.18795	-0.567371	0.121576	0.642849	No
CAND1	43.2124	48.0342	0.152579	0.652879	1	No
CAND2	1.89065	1.98378	0.0640128	0.806031	1	No
CANT1	1.18854	1.3976	0.237586	0.453775	0.978953	No
CANX	222.619	174.492	-0.351426	0.208889	0.79898	No
CAP1	67.0638	64.6514	-0.0526272	0.844688	1	No
CAP2	11.7223	22.3902	0.934404	0.00363773	0.0667124	No
CAPG	2.36481	1.53466	-0.641236	0.316779	0.923024	No
CAPN1	3.14075	2.65029	-0.253595	0.578538	1	No
CAPN10	0.794224	0.915408	0.200424	0.612247	1	No
CAPN10-AS1	0.971317	0.515193	-0.923414	0.0343786	0.311437	No
CAPN12	0.443358	0.550792	0.297441	0.621212	1	No
CAPN15	0.624014	0.529922	-0.241292	0.519286	0.994433	No
CAPN2	10.5821	13.1289	0.311389	0.208163	0.797814	No
CAPN3	0.179061	0.0195172	-3.19483	0.000219597	0.00721025	Down
CAPN5	3.69771	3.9833	0.108607	0.687853	1	No
CAPN6	6.81102	3.8968	-0.801814	0.00988985	0.13682	No
CAPN7	9.45511	9.47705	0.00500254	0.99196	1	No
CAPNS1	186.873	208.503	0.158168	0.608264	1	No
CAPRIN1	123.248	122.219	-0.0120343	0.96582	1	No
CAPRIN2	22.8534	103.393	2.17778	3.41123e-11	7.12474e-09	Up
CAPS2	0.499357	0.244336	-1.01087	0.0320181	0.299061	No
CAPZA1	25.7611	24.3477	-0.0817866	0.768305	1	No
CAPZA2	17.9932	27.2438	0.599199	0.0620773	0.447033	No
CAPZB	21.9448	22.5899	0.0412894	0.876301	1	No
CARD10	0.214918	0.203016	-0.115191	0.92722	1	No
CARD11	1.92846	2.69935	0.48609	0.0706781	0.480729	No
CARD14	0.0172944	0.0590806	1.4565	0.0833699	0.526893	No
CARD6	0.590779	0.698752	0.240678	0.511296	0.991852	No
CARD8	2.24357	3.11273	0.47124	0.0990826	0.579768	No
CARF	1.98989	3.03221	0.603189	0.0350912	0.31467	No
CARHSP1	4.03185	3.37017	-0.265179	0.470378	0.98271	No
CARKD	6.7246	6.40189	-0.0692399	0.78041	1	No
CARM1	9.16444	7.90648	-0.21599	0.474476	0.983896	No
CARS	14.7607	11.6627	-0.3417	0.238965	0.836467	No
CARS2	2.12018	2.50777	0.230127	0.513833	0.992297	No
CASC10	0.720426	0.603168	-0.239484	0.648208	1	No
CASC14	3.36141	4.21793	0.325588	0.377534	0.946858	No
CASC15	6.69314	8.35806	0.31705	0.364638	0.941467	No
CASC2	0.112938	0.250494	1.17609	0.0909592	0.554105	No
CASC3	27.286	24.4175	-0.160962	0.607416	1	No
CASC4	31.7654	34.3894	0.114993	0.692148	1	No
CASC5	21.8201	25.6271	0.232233	0.63106	1	No
CASC9	4.02835	1.15353	-1.78555	0.000258476	0.00819483	Down
CASD1	4.85668	5.38072	0.151273	0.676587	1	No
CASK	30.1979	19.101	-0.660506	0.0172279	0.201144	No
CASKIN2	0.38278	0.311566	-0.331006	0.532662	0.995461	No
CASP10	2.04705	5.25215	1.36249	1.01887e-06	7.93871e-05	Up
CASP14	0.194949	0.253231	0.373765	0.534024	0.995461	No
CASP2	21.0536	19.6362	-0.0998945	0.695584	1	No
CASP3	34.2272	40.1265	0.229592	0.480783	0.984095	No
CASP6	7.24136	6.91574	-0.0630712	0.804854	1	No
CASP7	0.987938	1.04473	0.0731801	0.848536	1	No
CASP8	2.20371	3.70924	0.757862	0.0338764	0.308958	No
CASP8AP2	21.2057	24.9337	0.233861	0.617618	1	No
CASP9	1.00497	1.35128	0.419701	0.249119	0.848151	No
CAST	10.5811	17.1817	0.700304	0.0776475	0.508786	No
CASZ1	0.255766	0.149582	-0.753657	0.0666205	0.465858	No
CAT	3.66399	5.3472	0.545789	0.0545351	0.413983	No
CATSPER2	0.807023	0.790236	-0.0115351	1	1	No
CATSPER2P1	1.15236	1.38364	0.254335	0.546401	0.997179	No
CATSPER3	0.562637	0.514092	-0.127134	0.8652	1	No
CATSPERG	0.252909	0.210277	-0.301668	0.67246	1	No
CAV1	14.3919	5.44069	-1.40178	0.00098672	0.0240102	Down
CAV2	2.50425	1.0729	-1.21165	0.000873436	0.0217823	Down
CBFA2T2	4.5187	4.23701	-0.0916075	0.736249	1	No
CBFA2T3	0.532374	0.318217	-0.745505	0.207193	0.79626	No
CBFB	9.86736	12.6688	0.362596	0.13742	0.678841	No
CBL	31.358	27.6397	-0.182071	0.497074	0.988365	No
CBLB	14.1035	10.2853	-0.453943	0.0561565	0.420818	No
CBLC	0.783893	0.362314	-1.17638	0.0376709	0.328023	No
CBLL1	26.4222	27.5707	0.0620274	0.826303	1	No
CBLN1	0.640514	1.00741	0.630249	0.232797	0.829094	No
CBLN3	0.29205	0.227295	-0.344446	0.62011	1	No
CBR1	9.05173	17.8697	0.981117	0.00316007	0.0595951	No
CBR3	0.292747	0.068216	-2.15285	0.091038	0.554263	No
CBR3-AS1	0.150933	0.0799711	-0.836097	0.385992	0.951409	No
CBR4	5.59759	9.26576	0.725817	0.00283088	0.0550722	No
CBS	48.253	39.6021	-0.284986	0.255271	0.857216	No
CBWD1	4.08211	4.18183	0.0193577	0.950868	1	No
CBWD2	3.36701	3.15503	-0.106551	0.782257	1	No
CBWD5	2.08025	1.78078	-0.228651	0.461383	0.98112	No
CBWD6	0.641216	0.871099	0.418639	0.349391	0.937993	No
CBX1	208.961	245.84	0.23445	0.375992	0.945265	No
CBX2	3.33942	2.21596	-0.597143	0.0685799	0.473147	No
CBX3	64.3326	58.0844	-0.146944	0.638863	1	No
CBX3P2	0.326733	0.594348	0.838283	0.144538	0.689401	No
CBX4	0.937406	0.469546	-0.963801	0.0304725	0.289175	No
CBX5	104.463	130.795	0.324335	0.22603	0.820628	No
CBX6	0.264852	0.339108	0.305837	0.578171	1	No
CBX7	0.453638	0.451375	-0.0196776	1	1	No
CBX8	0.128924	0.0867447	-0.661221	0.615784	1	No
CBY1	6.36027	7.76196	0.282424	0.530587	0.995461	No
CC2D1A	0.807006	0.681521	-0.264405	0.537192	0.996029	No
CC2D1B	1.84074	1.82983	-0.0121258	0.978913	1	No
CC2D2A	5.45993	5.80255	0.08878	0.72428	1	No
CCAR1	106.513	84.8752	-0.327482	0.433947	0.97006	No
CCAR2	4.66811	4.5173	-0.050174	0.889642	1	No
CCAT1	0.588888	0.480426	-0.276408	0.580832	1	No
CCBE1	1.27085	0.632939	-1.0027	0.00174567	0.0376634	Down
CCBL1	0.926099	1.00966	0.113336	0.81117	1	No
CCBL2	12.3518	23.332	0.918851	0.0163244	0.195779	No
CCDC101	4.0451	3.14394	-0.377066	0.317334	0.923924	No
CCDC104	15.9564	19.7474	0.306748	0.360267	0.940455	No
CCDC106	0.195004	0.15049	-0.384088	0.618851	1	No
CCDC109B	4.8432	2.82579	-0.765601	0.0288754	0.279981	No
CCDC11	0.608662	0.407398	-0.557461	0.288992	0.903693	No
CCDC110	2.20271	1.15362	-0.925977	0.223545	0.819965	No
CCDC112	12.9252	10.2803	-0.328921	0.50528	0.991047	No
CCDC113	2.11605	2.43282	0.198517	0.521863	0.994571	No
CCDC114	0.579033	0.550302	-0.0642442	0.916709	1	No
CCDC115	3.55297	2.38303	-0.578561	0.220959	0.817828	No
CCDC117	21.0122	17.2651	-0.283491	0.276084	0.885256	No
CCDC12	3.5267	3.36173	-0.0760394	0.880792	1	No
CCDC120	0.770371	0.557812	-0.478397	0.258267	0.860305	No
CCDC121	2.95398	2.80315	-0.0693589	0.862871	1	No
CCDC122	3.87267	4.8344	0.32488	0.550913	0.999068	No
CCDC124	1.99267	1.72578	-0.239011	0.567637	1	No
CCDC125	5.52299	6.49434	0.232108	0.382219	0.949754	No
CCDC126	1.03966	0.984116	-0.0609137	0.931223	1	No
CCDC127	9.00209	8.53318	-0.0744111	0.775665	1	No
CCDC132	17.6328	19.5277	-0.417718	0.365293	0.941602	No
CCDC134	0.620997	0.435318	0.148676	0.71186	1	No
CCDC137	2.59379	2.46999	-0.230213	0.404138	0.960705	No
CCDC138	52.6695	56.942	-0.0842303	0.854569	1	No
CCDC14	42.6856	43.6843	0.0335106	0.924025	1	No
CCDC141	6.0218	7.64733	0.34533	0.325088	0.926785	No
CCDC142	2.55433	2.29035	-0.161502	0.655841	1	No
CCDC144A	0.632609	1.08313	0.781113	0.13795	0.679716	No
CCDC144B	3.23976	6.03411	0.8974	0.0202444	0.224344	No
CCDC144CP	0.21007	0.322306	0.631408	0.278379	0.887949	No
CCDC144NL	0.367286	0.186461	-0.958937	0.0824711	0.524842	No
CCDC146	1.58841	1.76452	0.149081	0.68619	1	No
CCDC147	1.81472	2.67536	0.562838	0.355313	0.939195	No
CCDC148	0.658745	0.414756	-0.640686	0.228561	0.823674	No
CCDC149	1.06894	1.30619	0.282353	0.461502	0.98112	No
CCDC15	2.30902	2.80208	0.281374	0.535542	0.995719	No
CCDC150	9.88372	21.7767	1.14044	0.000155861	0.00541301	Up
CCDC151	0.298401	0.276942	-0.192415	0.826281	1	No
CCDC160	2.97084	2.28342	-0.371308	0.647135	1	No
CCDC163P	0.936057	0.88839	-0.0971583	0.830169	1	No
CCDC167	1.88595	2.20815	0.171902	0.71783	1	No
CCDC169	2.21642	1.3369	-0.712713	0.0801929	0.517794	No
CCDC17	0.367081	0.5806	0.653878	0.224143	0.819965	No
CCDC170	0.0783975	0.458837	2.4849	1.0366e-05	0.000601869	Up
CCDC171	3.75165	4.33415	0.209101	0.562205	0.999693	No
CCDC173	1.85825	1.48879	-0.313638	0.672306	1	No
CCDC174	10.6282	10.4165	-0.02594	0.918803	1	No
CCDC176	0.683258	0.738491	0.122577	0.843182	1	No
CCDC18	19.5578	16.4252	-0.251268	0.60683	1	No
CCDC181	10.4914	11.3175	0.111439	0.82019	1	No
CCDC183-AS1	0.374714	0.533956	0.462893	0.479563	0.984095	No
CCDC19	0.214667	0.109606	-1.03805	0.225131	0.820473	No
CCDC22	0.29503	0.216014	-0.479194	0.471312	0.983513	No
CCDC23	6.23692	7.67594	0.301029	0.468439	0.98206	No
CCDC24	0.287933	0.401275	0.408012	0.55007	0.999068	No
CCDC25	11.931	11.7718	-0.0198166	0.942479	1	No
CCDC28A	3.52354	3.75565	0.0973715	0.83528	1	No
CCDC28B	1.48031	1.1421	-0.395462	0.627512	1	No
CCDC3	1.17672	1.24335	0.0740119	0.836428	1	No
CCDC30	0.797976	1.07199	0.402054	0.339028	0.931944	No
CCDC34	69.9678	52.8026	-0.40576	0.383363	0.950224	No
CCDC36	0.239716	0.101861	-1.29245	0.0895998	0.549063	No
CCDC39	1.2248	0.6443	-0.912209	0.111062	0.615046	No
CCDC40	0.493969	0.562765	0.168553	0.753271	1	No
CCDC43	6.25745	7.50173	0.256887	0.423176	0.967426	No
CCDC47	39.2486	32.0086	-0.294004	0.280997	0.890544	No
CCDC50	5.95508	6.01921	0.0175339	0.957573	1	No
CCDC51	1.96395	2.40651	0.274494	0.469026	0.982205	No
CCDC53	1.8397	3.56016	0.949686	0.0277124	0.273759	No
CCDC57	0.465332	0.613072	0.396729	0.414491	0.966324	No
CCDC58	12.4009	16.8305	0.439369	0.224166	0.819965	No
CCDC59	63.7521	53.0468	-0.264506	0.350909	0.937993	No
CCDC6	87.7755	96.2365	0.132886	0.706674	1	No
CCDC61	0.112585	0.159228	0.344874	0.716073	1	No
CCDC62	0.507726	0.264322	-0.92239	0.0612749	0.444716	No
CCDC64	1.48458	1.14619	-0.376337	0.292805	0.906969	No
CCDC64B	0.229934	0.0888081	-1.41029	0.107008	0.603597	No
CCDC65	0.784194	0.852536	0.108024	0.868404	1	No
CCDC66	23.783	22.3899	-0.0865239	0.852069	1	No
CCDC68	0.404525	0.155313	-1.32281	0.0111524	0.149741	No
CCDC69	1.30546	0.858039	-0.605975	0.0615496	0.444992	No
CCDC7	0.624583	0.73692	0.244878	0.645658	1	No
CCDC71	0.669343	0.626534	-0.0976758	0.90639	1	No
CCDC71L	0.5185	0.903755	0.808155	0.0230993	0.243425	No
CCDC73	0.195197	0.160912	-0.22283	0.785037	1	No
CCDC74A	0.540751	0.385979	-0.473195	0.525042	0.995037	No
CCDC77	13.8306	13.7359	-0.00885085	0.972964	1	No
CCDC78	0.467774	0.893268	0.885556	0.198137	0.781579	No
CCDC8	1.86238	2.04881	0.127422	0.689859	1	No
CCDC80	1.8702	1.63352	-0.19646	0.485671	0.985055	No
CCDC81	0.938507	0.839672	-0.168774	0.779624	1	No
CCDC82	6.15472	8.51515	0.470402	0.197213	0.78065	No
CCDC84	16.9436	12.9635	-0.382713	0.141413	0.685055	No
CCDC85C	1.10075	0.913037	-0.277227	0.560082	0.999296	No
CCDC86	4.25603	3.52544	-0.268314	0.477358	0.984095	No
CCDC87	0.316608	1.0363	1.68384	0.000433121	0.0124062	Up
CCDC88A	100.367	119.063	0.24647	0.644396	1	No
CCDC88B	0.203155	0.148077	-0.495973	0.397157	0.956108	No
CCDC88C	5.90081	5.85502	-0.0101563	0.970073	1	No
CCDC9	1.00821	0.705885	-0.525103	0.192959	0.775317	No
CCDC90B	18.1885	26.2411	0.529245	0.270964	0.879698	No
CCDC91	17.8366	14.7373	-0.273685	0.456928	0.98065	No
CCDC92	1.46324	4.39692	1.57286	0.0025708	0.0512729	No
CCDC93	5.36481	5.82541	0.119333	0.626761	1	No
CCDC94	3.13258	1.90622	-0.695179	0.0407529	0.343137	No
CCDC96	0.0522627	0.157774	1.37095	0.147453	0.69402	No
CCDC97	2.87394	3.12444	0.115217	0.773936	1	No
CCHCR1	0.452528	0.409508	-0.155379	0.68872	1	No
CCKBR	6.71791	13.1227	0.961776	0.129047	0.659099	No
CCL2	2.0932	6.02664	1.5262	0.00566391	0.0928833	No
CCL22	0.869696	0.723427	-0.28085	0.497758	0.988549	No
CCL28	1.40423	0.899437	-0.587195	0.22737	0.822118	No
CCL5	3.74703	3.39134	-0.152252	0.646394	1	No
CCM2	0.588615	0.585408	-0.0129246	1	1	No
CCM2L	1.11053	0.988367	-0.187624	0.754605	1	No
CCNA1	1.42703	0.252162	-2.55573	7.25778e-07	5.86788e-05	Down
CCNA2	68.7807	66.5	-0.048548	0.894494	1	No
CCNB1	60.2408	47.5706	-0.340899	0.18958	0.769946	No
CCNB1IP1	29.8722	27.0444	-0.144127	0.548843	0.998608	No
CCNB2	131.93	113.822	-0.212667	0.572181	1	No
CCNB3	0.0518928	0.031758	-0.543454	0.50692	0.991539	No
CCNC	45.9719	45.7247	-0.00767393	0.980865	1	No
CCND1	104.045	72.0013	-0.53109	0.0658859	0.462987	No
CCND2	121.257	45.3182	-1.41977	1.74989e-06	0.000127742	Down
CCND3	0.717783	0.452833	-0.687698	0.12463	0.648061	No
CCNDBP1	2.68726	4.53454	0.754489	0.00280222	0.0547163	No
CCNE1	5.41452	3.50023	-0.634512	0.0229973	0.243203	No
CCNE2	3.53148	4.12143	0.226537	0.611582	1	No
CCNF	4.86535	4.15093	-0.233437	0.464657	0.98112	No
CCNG1	221.971	198.426	-0.161651	0.720412	1	No
CCNG2	4.80715	5.17012	0.107604	0.689933	1	No
CCNH	8.60863	10.76	0.324405	0.312873	0.920043	No
CCNI	413.21	519.045	0.329062	0.307827	0.917275	No
CCNI2	0.113564	0.0793813	-0.638322	0.627596	1	No
CCNJ	17.4328	17.8175	0.032408	0.910501	1	No
CCNJL	4.94036	5.70537	0.206861	0.618954	1	No
CCNK	97.1373	93.2883	-0.0580511	0.859347	1	No
CCNL1	40.7248	37.5663	-0.115918	0.733384	1	No
CCNL2	8.29915	9.48444	0.191955	0.475221	0.983896	No
CCNT1	18.1239	20.7839	0.197623	0.486926	0.985384	No
CCNT2	10.666	12.3138	0.207514	0.522816	0.994951	No
CCNY	13.3657	15.0488	0.171835	0.601795	1	No
CCNYL1	25.2505	22.5284	-0.163955	0.565024	1	No
CCP110	14.261	16.2689	0.190359	0.622631	1	No
CCPG1	0.636913	0.819456	0.378054	0.25783	0.860081	No
CCR6	0.931938	0.668534	-0.478377	0.17304	0.743691	No
CCRN4L	14.5421	9.9144	-0.547466	0.0614296	0.44498	No
CCS	0.960318	2.68477	1.42382	0.016456	0.195912	No
CCSAP	3.17126	2.65196	-0.253644	0.373488	0.944228	No
CCSER2	15.5643	16.9586	0.124179	0.742306	1	No
CCT2	109.048	95.6377	-0.189143	0.482885	0.984095	No
CCT3	60.3288	47.0406	-0.359105	0.175556	0.746716	No
CCT4	89.7669	75.0551	-0.258373	0.337603	0.931944	No
CCT5	130.665	101.324	-0.366897	0.162134	0.721692	No
CCT6A	126.562	110.819	-0.191518	0.449967	0.976422	No
CCT6B	0.914777	1.06115	0.229609	0.664343	1	No
CCT6P1	3.83778	3.18014	-0.279801	0.410475	0.96464	No
CCT6P3	2.31676	2.79317	0.258631	0.354807	0.939195	No
CCT7	22.2915	18.6949	-0.255181	0.509168	0.991852	No
CCT8	79.7933	70.9504	-0.1699	0.540513	0.996699	No
CCZ1	1.58202	3.83418	1.27138	0.00749626	0.112729	No
CCZ1B	1.063	2.35543	1.12231	0.0066876	0.104432	No
CD101	0.284482	0.348956	0.287399	0.718628	1	No
CD109	1.61192	1.90133	0.243501	0.407011	0.963576	No
CD151	3.68061	2.86695	-0.374335	0.435017	0.970735	No
CD163	0.228762	0.112123	-1.05879	0.150363	0.69753	No
CD164	12.0805	13.6862	0.182576	0.498606	0.988846	No
CD177	0.597598	5.3804	3.14226	3.61934e-08	4.28564e-06	Up
CD1D	0.217098	0.108602	-1.0358	0.177733	0.751829	No
CD200	9.23903	10.4339	0.178058	0.531012	0.995461	No
CD209	0.429718	0.425427	-0.0416848	1	1	No
CD24	1435.65	1164.21	-0.30233	0.397463	0.956212	No
CD248	0.440655	0.26216	-0.769269	0.159575	0.715897	No
CD27-AS1	0.286425	0.465832	-0.0658304	0.813386	1	No
CD28	0.292517	0.184034	-0.662552	0.126795	0.653217	No
CD2AP	69.5524	80.5542	0.211897	0.566871	1	No
CD2BP2	3.33209	2.57595	-0.376725	0.38908	0.951811	No
CD300LG	0.568826	0.627501	0.13142	0.754605	1	No
CD320	1.6234	2.2555	0.457063	0.387628	0.951811	No
CD36	1.21764	0.198426	-2.61767	6.90551e-06	0.000425594	Down
CD37	0.415994	0.560977	0.334003	0.572191	1	No
CD38	0.0582126	0.276185	2.10154	0.0254088	0.259753	No
CD3EAP	3.30717	2.26202	-0.548025	0.0396484	0.336855	No
CD3G	0.51551	0.273094	-0.879077	0.190822	0.773473	No
CD44	3.61946	2.23306	-0.691639	0.0471276	0.376971	No
CD46	34.8992	40.0449	0.198114	0.482918	0.984095	No
CD47	2.67733	3.67819	0.461095	0.0831723	0.526618	No
CD48	0.242061	2.80613	3.50316	2.77981e-13	8.039e-11	Up
CD52	0.391033	0.362783	-0.224896	1	1	No
CD53	0.0375113	0.0301585	-0.418644	1	1	No
CD55	24.8303	20.5493	-0.273233	0.443933	0.974748	No
CD58	2.24455	2.21145	-0.0125775	0.981883	1	No
CD59	2.42731	2.3486	-0.0510321	0.886411	1	No
CD63	27.1699	26.1958	-0.0536046	0.92963	1	No
CD68	1.25065	1.27526	0.0354264	0.965792	1	No
CD72	1.08553	0.791497	-0.465157	0.408506	0.963916	No
CD74	5.4824	7.3798	0.424908	0.220956	0.817828	No
CD80	0.0214812	0.246799	3.31392	0.000164385	0.00566926	Up
CD81	16.3281	14.132	-0.210437	0.591656	1	No
CD82	0.604116	0.470654	-0.391391	0.474419	0.983896	No
CD83	1.82417	1.28861	-0.494519	0.248774	0.848043	No
CD84	0.742017	0.540688	-0.462559	0.154738	0.706634	No
CD9	17.9757	14.125	-0.349068	0.298687	0.910164	No
CD96	0.158297	0.113748	-0.485895	0.437889	0.971589	No
CD97	0.507529	0.275566	-0.819645	0.0401947	0.340342	No
CD99L2	1.1222	0.891024	-0.339062	0.488867	0.98573	No
CDA	1.55873	2.22866	0.462059	0.340936	0.932332	No
CDADC1	1.06554	0.977098	-0.134718	0.714909	1	No
[truncated: 12,805 more rows]

## Sheet: Naïve Ctrl vs.  Naïve T28KO
Gene_id	RPKM naïve Ctrl	RPKM naïve T28KO	log2 fold change	PValue	FDR	DEG
APOD	2.84792	935.646	8.34916	1.64491e-49	2.47361e-46	Up
IFI6	2.57846	446.161	7.42431	1.42541e-70	2.14353e-66	Up
LOC730102	0.0758155	11.9117	7.23364	7.16799e-58	1.79654e-54	Up
RAPGEF4	0.0339319	4.8959	7.12413	2.43907e-37	1.93046e-34	Up
LIPG	0.205363	18.7437	6.47684	1.30149e-69	9.78589e-66	Up
HLA-DQB1	0.0213328	2.17563	6.44873	3.7558e-27	1.4482e-24	Up
ANO4	0.012059	1.33664	6.38993	3.5728e-23	1.05349e-20	Up
LEP	0.379593	32.0388	6.36706	2.60579e-51	4.35398e-48	Up
ANKRD20A19P	0.0758236	6.42562	6.35174	3.90884e-40	3.91874e-37	Up
HTR7	0.0767559	5.47604	6.12442	3.51817e-42	4.06971e-39	Up
ZDHHC14	0.0524631	4.30624	6.09678	6.55205e-25	2.23931e-22	Up
SLITRK4	0.0647872	4.51612	6.08009	1.95048e-30	1.01143e-27	Up
COX8C	0.116271	8.27296	6.00575	5.05545e-16	6.66876e-14	Up
SLC6A16	0.586267	0.230596	5.93357	1.44804e-27	5.8853e-25	Up
HPSE2	0.240028	13.3596	5.74007	6.35837e-54	1.19521e-50	Up
CA8	0.578495	30.4728	5.69285	1.29785e-62	4.87925e-59	Up
FAM167A	0.0492722	2.50165	5.61084	8.73196e-14	8.28157e-12	Up
PECAM1	0.915869	41.0682	5.49277	2.572e-60	7.73556e-57	Up
CNTN1	0.00798457	0.383999	5.3717	5.96822e-12	4.42119e-10	Up
GLIPR1	0.209815	8.70858	5.36146	6.07343e-21	1.33185e-18	Up
MME	0.144834	5.68738	5.26435	6.91321e-18	1.13516e-15	Up
METTL7A	0.642219	24.3906	5.25636	1.15398e-46	1.44613e-43	Up
AMDHD1	0.247494	9.67581	5.20413	1.20456e-34	8.6258e-32	Up
PDE3A	0.0230031	0.826691	5.13251	1.48496e-22	3.98766e-20	Up
PRLR	0.0986357	3.23679	5.01952	1.2524e-20	2.65263e-18	Up
DLEC1	0.0366291	1.10714	4.90262	4.58147e-21	1.05994e-18	Up
CD38	0.171404	5.654	4.88482	1.32291e-21	3.26129e-19	Up
COL25A1	0.125507	3.68187	4.8732	1.07422e-31	6.7309e-29	Up
NRK	0.192519	5.45269	4.85381	4.24275e-21	9.96914e-19	Up
SERTAD4	0.141061	4.19008	4.8486	3.07786e-22	8.12016e-20	Up
LRRC37A2	0.324713	0.383866	4.84376	1.19049e-27	4.97294e-25	Up
ZNF792	0.708872	18.4785	4.71246	3.02089e-35	2.27141e-32	Up
UNC79	0.0301692	0.857064	4.66173	4.30058e-24	1.376e-21	Up
ATRNL1	0.0212572	0.630928	4.64737	1.09002e-18	1.99899e-16	Up
LEFTY2	16.9865	403.177	4.56844	8.72177e-15	9.64396e-13	Up
LRRTM3	0.0188808	0.451039	4.49631	1.13855e-09	5.76484e-08	Up
HEY1	0.0516497	1.27064	4.46486	7.2016e-09	3.01665e-07	Up
FOXP2	0.0105667	0.290221	4.45912	8.77567e-07	2.38641e-05	Up
LIPA	0.28258	6.34153	4.44698	1.86064e-34	1.27183e-31	Up
T	0.0741346	1.79187	4.4401	2.24012e-16	3.09055e-14	Up
PCDHA11	0.00887836	0.210677	4.43336	4.25096e-08	1.5516e-06	Up
BAAT	0.0724386	1.72145	4.41142	1.22894e-17	1.97743e-15	Up
GLI3	0.121322	2.52014	4.3519	1.99279e-31	1.1987e-28	Up
GCM2	0.0951294	2.21033	4.34944	1.67912e-15	2.06972e-13	Up
HRH2	0.093495	1.98549	4.3339	7.15392e-15	8.02841e-13	Up
MAP2	0.0167885	0.358065	4.32247	7.82352e-10	4.14261e-08	Up
MFGE8	2.53345	50.6554	4.31594	6.69598e-29	3.14669e-26	Up
PTH2R	0.02989	0.61249	4.29687	1.8804e-08	7.32257e-07	Up
LOC440910	0.0491917	1.07123	4.27629	7.2329e-09	3.02135e-07	Up
RAB17	0.157036	3.17811	4.23185	3.95127e-11	2.62917e-09	Up
RASEF	0.0537484	1.06393	4.22652	1.08615e-16	1.58578e-14	Up
LOC100288181	0.01505	0.309343	4.20022	4.27723e-07	1.25138e-05	Up
EYA1	0.0525741	0.946181	4.16473	9.39854e-12	6.82779e-10	Up
HLA-A	0.838562	15.0438	4.15875	2.46847e-38	2.32006e-35	Up
TBX22	0.0314293	0.706662	4.15497	1.15066e-07	3.82824e-06	Up
ACTA1	0.274879	4.89296	4.14903	2.65614e-10	1.50162e-08	Up
LOC440416	0.588906	10.4682	4.14453	2.02741e-16	2.82298e-14	Up
SPRY4	0.10171	1.96123	4.14334	6.2343e-22	1.56252e-19	Up
LOC101928559	0.0630175	1.39001	4.13828	1.93418e-07	6.13631e-06	Up
ANKRD44	0.0200323	0.408547	4.13465	1.66032e-11	1.16673e-09	Up
ALOX12P2	0.0718893	1.36255	4.13461	7.72092e-17	1.1728e-14	Up
SLCO1C1	0.0915233	1.68425	4.13455	8.39349e-10	4.3375e-08	Up
CALCA	0.157285	2.85587	4.10694	2.06631e-13	1.83865e-11	Up
CCDC92	0.202824	3.36255	4.07784	3.4215e-10	1.89862e-08	Up
ANXA2R	0.092182	1.64277	4.07104	2.69005e-06	6.56703e-05	Up
DCLK1	0.195179	3.12803	3.9955	5.42412e-28	2.33051e-25	Up
GNA14	0.0591267	0.966012	3.97786	2.20278e-08	8.45038e-07	Up
LOC101927623	0.293919	4.59671	3.96265	1.96082e-13	1.75516e-11	Up
LOC101060553	0.0151658	0.249973	3.92296	2.49635e-06	6.14404e-05	Up
GRPR	0.143658	2.00623	3.917	3.41099e-17	5.2881e-15	Up
LOC100129046	0.0326488	0.635773	3.89881	4.60264e-05	0.000758931	Up
CAPN6	0.992679	14.7735	3.88703	5.10913e-28	2.32822e-25	Up
ZNF660	0.201439	3.0489	3.87773	2.5024e-15	3.03476e-13	Up
EML5	0.151139	2.21857	3.8599	8.8315e-17	1.30204e-14	Up
HHLA1	0.682479	9.94344	3.8571	8.60132e-23	2.39531e-20	Up
GPC6	0.24345	3.45795	3.83714	1.27674e-19	2.52627e-17	Up
PPFIBP2	0.122537	1.7776	3.81545	7.03717e-14	6.78365e-12	Up
ALPK3	0.0420863	0.590811	3.81002	2.34653e-18	3.96485e-16	Up
LOC400685	0.0446626	0.624157	3.76615	2.81176e-05	0.000493964	Up
TACR3	0.0290915	0.511895	3.76536	0.000157575	0.00225248	Up
CMPK2	0.0617006	0.855597	3.75043	4.49554e-12	3.38019e-10	Up
HAPLN3	0.148145	2.01623	3.7214	3.79142e-09	1.70195e-07	Up
KITLG	0.0432019	0.616927	3.70949	2.94514e-09	1.34617e-07	Up
RUNX3	0.0122407	0.185427	3.70804	4.43039e-05	0.00073781	Up
DTNA	0.0467918	0.644601	3.6987	1.97159e-18	3.36918e-16	Up
CAV1	0.0432004	0.540328	3.68489	1.97302e-07	6.24638e-06	Up
FLJ32255	0.143312	1.77757	3.67305	3.62686e-10	2.00518e-08	Up
RARRES3	0.557608	7.20903	3.66872	3.39992e-08	1.26242e-06	Up
CRYL1	0.0641486	0.806045	3.6637	3.95545e-06	9.29408e-05	Up
FAM9C	0.909633	11.5512	3.65218	2.47893e-20	5.17751e-18	Up
SNCG	0.0706431	1.03054	3.64943	0.000232643	0.00312365	Up
SGMS2	0.0717897	0.9581	3.64605	1.84916e-12	1.46356e-10	Up
LHFP	0.92843	11.2479	3.61044	1.98236e-10	1.15545e-08	Up
CROT	0.192144	2.44536	3.60823	6.36162e-14	6.3355e-12	Up
VTCN1	0.12747	1.62602	3.59672	2.1873e-11	1.49641e-09	Up
PRKG1	0.0688871	0.825391	3.58767	1.09193e-10	6.67501e-09	Up
KLHL13	0.230498	2.73393	3.58539	3.79169e-23	1.09653e-20	Up
LOC643201	0.145988	1.74971	3.58256	1.91137e-18	3.30381e-16	Up
LONRF2	0.105679	1.27128	3.57628	2.12958e-19	4.10573e-17	Up
SLC16A13	0.659077	0.502551	3.56675	5.66777e-25	1.98214e-22	Up
ENC1	0.0736757	0.846266	3.55922	1.02925e-11	7.44128e-10	Up
IL2RB	0.0710402	0.847576	3.54007	1.51943e-07	4.91381e-06	Up
PHLDB2	1.04466	12.1821	3.53907	2.39699e-31	1.38638e-28	Up
GBP1	0.0603772	0.77189	3.53733	2.1968e-07	6.85384e-06	Up
DLL1	0.0790538	0.870246	3.52482	1.08766e-05	0.00022103	Up
TACR1	0.0349445	0.416786	3.51797	4.62399e-06	0.00010665	Up
CSF1R	0.0759104	0.836874	3.51313	3.30485e-11	2.21868e-09	Up
CGA	2.21764	25.6171	3.50642	6.49453e-05	0.00103568	Up
MLLT3	0.0907305	1.02067	3.49971	3.35526e-12	2.57431e-10	Up
FAM166B	0.208561	2.21125	3.4991	3.81158e-06	9.02654e-05	Up
ACTA2	0.06671	0.766188	3.49416	1.94114e-05	0.000356857	Up
TTLL6	0.0408992	0.541447	3.49389	1.64808e-06	4.17941e-05	Up
PLEKHA7	0.378482	4.24146	3.48104	2.40859e-23	7.24407e-21	Up
PITX1	0.0717956	0.829424	3.46948	6.63402e-09	2.79447e-07	Up
THEM6	0.174216	2.11707	3.45774	1.56723e-09	7.7272e-08	Up
RASGRF1	0.0159038	0.183681	3.45673	3.95787e-07	1.17393e-05	Up
EPHB1	0.0527201	0.611069	3.44925	4.03454e-09	1.79501e-07	Up
ISM2	0.105929	1.24314	3.44305	5.26058e-11	3.40985e-09	Up
PARP8	0.360134	3.90084	3.43554	1.39221e-18	2.43443e-16	Up
TGM2	0.203987	2.12341	3.41713	8.96584e-16	1.14261e-13	Up
GPC4	0.997898	10.6385	3.41655	1.69138e-27	6.69343e-25	Up
OXGR1	0.0421388	0.457353	3.40349	0.00294366	0.0261161	Up
NPNT	0.665829	7.07154	3.39906	3.17233e-07	9.59868e-06	Up
PDE3B	0.0786075	0.839557	3.39305	2.67648e-09	1.23843e-07	Up
LRRC8C	0.0408726	0.427485	3.39054	4.59582e-10	2.46828e-08	Up
NAAA	2.96115	31.0398	3.39023	7.86256e-33	5.14075e-30	Up
PCSK1N	0.45611	4.79662	3.38167	6.06615e-15	6.96357e-13	Up
CXorf23	2.53207	2.64467	3.36722	3.70052e-10	2.03841e-08	Up
KIF26B	0.0212211	0.218261	3.36124	8.55729e-05	0.00133076	Up
SLC35F1	1.90909	19.4644	3.34819	7.98825e-26	2.92993e-23	Up
ITM2A	0.0911254	0.969791	3.33643	4.42638e-06	0.000102722	Up
STARD8	0.0180982	0.189838	3.33055	0.000168155	0.00237724	Up
LOC100130093	0.156819	1.58469	3.32754	2.88257e-10	1.61746e-08	Up
SCG2	0.0374367	0.375179	3.32605	0.00118234	0.0123903	Up
LOC100133669	0.126686	1.35861	3.31423	0.000436657	0.00542233	Up
PRKCH	1.0173	10.2583	3.3139	1.20651e-16	1.7355e-14	Up
DDX11-AS1	0.379358	3.7659	3.30766	6.02073e-10	3.21063e-08	Up
GALNT13	0.0157015	0.169811	3.30137	0.000458316	0.00565858	Up
CEL	0.0344323	0.382019	3.27449	0.000253635	0.00335458	Up
SYBU	0.418759	4.02246	3.25692	1.48033e-13	1.34104e-11	Up
TDRD12	4.0639	38.6941	3.24967	8.73587e-17	1.30069e-14	Up
EMB	0.584702	5.57223	3.24481	1.34515e-11	9.58688e-10	Up
PDE10A	0.0347279	0.37192	3.23598	5.72501e-07	1.62439e-05	Up
FAM124B	0.599726	5.67978	3.22934	3.48624e-15	4.12804e-13	Up
ANKRD34B	0.0305188	0.294841	3.22835	0.000530702	0.00640505	Up
FBLN1	6.0115	55.5452	3.20783	3.823e-15	4.49143e-13	Up
MAPK4	0.0751299	0.716007	3.19813	8.25141e-08	2.82751e-06	Up
OC90	0.112894	1.15538	3.18179	4.72657e-06	0.000108682	Up
TMEM139	0.0707544	0.640691	3.1756	1.2044e-06	3.14441e-05	Up
DUSP5	0.156445	1.4934	3.16818	2.08181e-07	6.52215e-06	Up
ERAP1	0.226552	2.01694	3.15403	4.34447e-23	1.23268e-20	Up
SVOPL	0.0451652	0.467576	3.1518	5.93558e-05	0.000954645	Up
POTEE	0.040845	0.379535	3.12302	5.88948e-06	0.000130097	Up
POPDC3	0.454787	4.03393	3.11727	6.13458e-08	2.15039e-06	Up
RGMB-AS1	0.100771	0.963854	3.10982	2.278e-05	0.000410259	Up
ENG	0.207662	1.72658	3.09757	3.61604e-07	1.07893e-05	Up
C12orf75	9.68026	82.6318	3.09267	7.96926e-24	2.4967e-21	Up
KCNE1L	0.192155	1.60997	3.08684	0.000464941	0.00573097	Up
SYNPO	0.0909172	0.792217	3.07367	3.75638e-10	2.0393e-08	Up
TUNAR	0.269877	2.23349	3.06626	6.98723e-15	7.9003e-13	Up
ZSWIM5	0.777776	6.52396	3.06413	2.10627e-19	4.10573e-17	Up
MB	0.686091	5.83373	3.05846	1.9622e-12	1.5449e-10	Up
FAM159B	0.289412	2.46999	3.0406	7.45948e-09	3.09878e-07	Up
HS6ST3	0.0534315	0.448024	3.02415	1.73112e-09	8.42479e-08	Up
HLA-H	0.0733151	0.61105	3.01641	4.80667e-11	3.1396e-09	Up
FOXO1	1.02513	8.28233	3.00594	1.01741e-19	2.06754e-17	Up
P2RY1	0.0595947	0.463527	3.00528	1.49427e-05	0.000286252	Up
PYGO1	0.365086	2.96964	3.00514	3.84247e-12	2.93315e-10	Up
IFIH1	0.0635734	0.522884	3.00294	1.00717e-05	0.000206673	Up
ZIC2	0.206031	1.62507	3.00094	2.31575e-13	2.04848e-11	Up
ZNF846	0.279148	2.24329	2.98998	1.31964e-08	5.23609e-07	Up
QPCT	2.17405	17.3255	2.98762	1.06296e-13	9.80665e-12	Up
CXCL14	0.878382	6.98634	2.98379	1.07038e-07	3.57698e-06	Up
GCA	0.542327	4.33283	2.9788	8.75628e-14	8.28157e-12	Up
ZDHHC2	0.169589	1.34987	2.97677	2.69264e-09	1.23874e-07	Up
DCAF12L1	0.0150435	0.150408	2.9635	0.00423887	0.0351983	Up
ACTG2	1.05728	8.23115	2.95469	7.74916e-12	5.68448e-10	Up
NHSL2	0.125211	0.924253	2.94959	1.66368e-08	6.51521e-07	Up
WIPF1	0.662022	5.10568	2.94676	1.24681e-19	2.49993e-17	Up
KCNJ15	0.113944	0.865718	2.9454	2.9066e-05	0.00050825	Up
ECM1	0.153632	1.20097	2.94407	9.97535e-06	0.000205492	Up
MYOCD	0.0687461	0.556928	2.93723	1.61208e-06	4.10889e-05	Up
MBNL3	0.484652	3.72326	2.93547	3.98248e-12	3.02467e-10	Up
CYP2C18	0.108634	0.86501	2.93493	1.25896e-07	4.14272e-06	Up
CCDC144NL	0.0278655	0.252361	2.92406	0.000677531	0.00782543	Up
RNASE4	0.0445558	0.361063	2.91947	0.000378292	0.00476845	Up
TRIM25	2.39893	18.1571	2.91863	4.33903e-25	1.55358e-22	Up
FBP2	0.13469	1.00338	2.90217	7.97928e-05	0.00124732	Up
IL15	0.197498	1.44797	2.89452	4.6313e-11	3.04129e-09	Up
MYH4	0.0233594	0.183864	2.88689	0.000137002	0.00199829	Up
FMO5	0.79051	5.90255	2.8822	8.25428e-08	2.82751e-06	Up
RNF152	0.162603	1.27753	2.87439	3.08361e-06	7.45519e-05	Up
RPRM	1.13583	8.4217	2.87365	6.77323e-15	7.71635e-13	Up
EOMES	0.104175	0.795092	2.86983	2.1779e-05	0.000394594	Up
TMC5	1.72262	12.5645	2.86247	1.9208e-21	4.58492e-19	Up
KRT7	0.28559	2.0792	2.85698	5.76255e-08	2.02944e-06	Up
GRHL3	0.164076	1.23783	2.8512	3.38264e-08	1.25911e-06	Up
GATM	0.341123	2.49952	2.84926	5.81214e-12	4.32688e-10	Up
MIR205HG	1.98931	14.4208	2.84736	2.63944e-09	1.22506e-07	Up
SNAI2	0.0615287	0.499747	2.84404	8.63737e-05	0.00134183	Up
CYP2R1	0.0528705	0.415151	2.83783	0.000824421	0.0091938	Up
FAM13A-AS1	0.0266494	0.206254	2.83269	0.000758407	0.00861399	Up
HRASLS5	0.625882	4.50647	2.83137	1.07765e-15	1.35048e-13	Up
TMCC3	0.678984	4.85992	2.81926	1.23606e-17	1.97743e-15	Up
ALPK2	0.0197117	0.145482	2.81789	0.00221688	0.0206936	Up
ADAMTS12	1.34518	9.52347	2.81564	3.31374e-22	8.59173e-20	Up
DNM3OS	0.00733332	0.0572811	2.81334	0.0254818	0.138939	No
GABRR1	0.117735	0.852642	2.81171	1.29868e-07	4.25481e-06	Up
UGT3A1	0.0428114	0.279086	2.80952	7.36723e-06	0.000157594	Up
PCDH19	0.0802137	0.598371	2.80779	8.22387e-10	4.30908e-08	Up
PRRX1	0.0402199	0.305729	2.80235	1.21295e-05	0.000242558	Up
CA12	0.320835	2.24737	2.7936	3.11425e-15	3.71683e-13	Up
EFNA5	0.337922	2.36871	2.78493	1.28755e-16	1.82662e-14	Up
ITGB6	0.0877473	0.593039	2.77758	2.47976e-08	9.46462e-07	Up
C6orf99	1.93493	13.3433	2.77721	1.02278e-10	6.30349e-09	Up
LOC441455	0.639894	4.52715	2.77666	3.48836e-08	1.29207e-06	Up
CHMP1B2P	0.27435	1.88316	2.77337	3.28385e-06	7.88859e-05	Up
HEPH	0.131934	0.927779	2.76849	1.91104e-09	9.21097e-08	Up
GBP5	0.216472	1.45195	2.76503	1.79848e-09	8.6963e-08	Up
N4BP2L1	0.051459	0.38729	2.76233	2.6016e-05	0.0004619	Up
MIXL1	7.17388	48.5554	2.75966	4.14431e-13	3.48339e-11	Up
APOL2	1.27448	8.6319	2.75775	3.94537e-08	1.44356e-06	Up
FAR2P1	0.331977	2.23041	2.7535	8.07143e-17	1.21378e-14	Up
GPR37	0.0933969	0.616531	2.75043	9.42507e-08	3.16371e-06	Up
SNAP91	0.0161374	0.117611	2.74323	0.00220991	0.0206414	Up
AR	0.0589653	0.399258	2.73719	4.7077e-09	2.05201e-07	Up
CCNI2	0.128086	0.866914	2.73449	0.000513873	0.00623195	Up
COLGALT2	0.0605621	0.40951	2.73357	1.19657e-05	0.000240155	Up
IRF4	0.0444061	0.311257	2.73008	2.88913e-05	0.000506372	Up
PKIA	0.0538089	0.369061	2.72976	8.57712e-06	0.000180144	Up
LGALS3BP	2.57793	16.8907	2.71366	6.81382e-12	5.02285e-10	Up
TREML2	0.0542451	0.385188	2.69798	0.00565544	0.0443182	Up
ADC	0.158372	1.03508	2.69737	1.10148e-05	0.000223236	Up
CDKN2A	0.1805	1.23405	2.69541	7.12788e-08	2.46412e-06	Up
HLA-DRB1	0.00968777	0.0669701	2.69164	0.027096	0.145238	No
GRAMD2	0.292247	1.93001	2.68802	1.20681e-06	3.14522e-05	Up
FAM149A	0.237168	1.54704	2.68296	7.99834e-10	4.20556e-08	Up
APOL6	0.326606	2.09819	2.67788	2.91513e-18	4.87085e-16	Up
ZBED5-AS1	0.518624	3.18157	2.67679	1.5454e-08	6.09966e-07	Up
LEFTY1	10.6924	68.277	2.67358	1.41849e-09	7.04222e-08	Up
COL6A6	0.0751979	0.504951	2.66885	1.50116e-06	3.8392e-05	Up
PCP4L1	1.60336	10.2122	2.6638	1.3042e-14	1.40089e-12	Up
SERP2	0.109113	0.762987	2.66314	0.00693921	0.0518647	No
NPY1R	0.109923	0.689262	2.65959	5.36942e-06	0.000120876	Up
PDGFC	0.112787	0.716521	2.64882	4.30797e-06	0.000100284	Up
LRP2	1.07198	6.73284	2.64834	4.39231e-12	3.31917e-10	Up
PPEF2	0.265754	1.65649	2.6434	1.69416e-10	1.00302e-08	Up
HCG27	0.0118626	0.0881864	2.64018	0.000479242	0.00586519	Up
ADAMTS6	0.113173	0.689857	2.63919	2.63001e-09	1.22446e-07	Up
SYCP1	0.0245198	0.165339	2.63914	0.0560622	0.240911	No
POTEF	0.219422	1.30915	2.63477	4.10705e-09	1.82188e-07	Up
SPON2	0.188696	1.21204	2.63356	1.65539e-07	5.29654e-06	Up
FAM201A	0.0613548	0.425896	2.62918	0.00547275	0.0432699	Up
CBR1	1.85269	11.5514	2.62792	5.72947e-13	4.76021e-11	Up
HCN1	0.0211569	0.145386	2.62578	2.64616e-05	0.000468152	Up
CNDP1	0.197455	1.27063	2.62422	4.7667e-06	0.000109347	Up
CAPRIN2	6.34592	38.9732	2.61906	7.31506e-15	8.14843e-13	Up
APOBEC3B	0.758492	4.75839	2.61847	1.31962e-09	6.59284e-08	Up
DDAH1	1.58435	9.71056	2.61346	1.04475e-10	6.41263e-09	Up
SEPT6	1.00221	6.08981	2.60252	1.0053e-20	2.15966e-18	Up
CDK14	0.478676	2.94729	2.60088	7.1429e-16	9.25991e-14	Up
DOCK3	1.09738	6.65327	2.59782	3.55476e-19	6.68207e-17	Up
PTENP1	0.0157621	0.104586	2.59146	0.0265461	0.143315	No
LDLRAD4	0.0319269	0.188151	2.58814	1.18968e-05	0.000239176	Up
CLYBL-AS2	0.0910622	0.592224	2.58545	0.0215535	0.123147	No
CD58	0.210933	1.3018	2.58475	8.79237e-06	0.00018415	Up
ACPP	0.848045	5.11696	2.5839	1.04431e-07	3.49763e-06	Up
THBS2	0.0303422	0.181727	2.58046	0.000355997	0.00452152	Up
GPRC5A	1.64956	9.86482	2.57886	1.45975e-10	8.78067e-09	Up
TAP1	0.0214155	0.133074	2.57779	1.09531e-08	4.40407e-07	Up
FAM3B	0.0540475	0.399002	2.57502	0.00351235	0.030234	Up
TOB2P1	0.0208245	0.151053	2.56929	0.00419764	0.0349524	Up
TOX2	0.207832	1.25631	2.56899	1.26811e-05	0.000251581	Up
CTNND2	0.0520701	0.282493	2.56697	0.000643101	0.00752316	Up
ZNF597	2.01442	11.9835	2.56521	3.30543e-08	1.23649e-06	Up
PLAGL1	0.240616	1.428	2.56201	2.60851e-07	8.00546e-06	Up
ADAM19	4.43593	26.2146	2.56192	3.94732e-16	5.29998e-14	Up
METTL7B	0.279315	1.67718	2.55267	5.78902e-06	0.00012859	Up
VGLL3	0.0547232	0.338826	2.5517	5.5484e-06	0.000124347	Up
PVRL3	1.00747	5.9143	2.5507	1.00702e-06	2.68504e-05	Up
AK9	0.0405933	0.252287	2.52806	0.000475379	0.00583571	Up
WNT5A	0.0329281	0.190283	2.52385	0.000207948	0.00283511	Up
SMPDL3B	0.136482	0.860175	2.52268	9.20341e-07	2.48476e-05	Up
TMEM55A	0.0841643	0.493263	2.52245	0.000836083	0.00931334	Up
PEAR1	0.0451639	0.252745	2.52095	0.00282135	0.0251561	Up
SPOCK1	0.252799	1.42895	2.51865	3.72746e-09	1.67825e-07	Up
CYP11A1	0.171738	1.01453	2.51617	0.000142446	0.00206369	Up
IRGM	0.360947	2.04326	2.50591	6.06206e-09	2.58981e-07	Up
GSDMB	3.00422	17.1369	2.50294	8.32088e-14	7.97002e-12	Up
GAS1	0.426704	2.43209	2.50223	1.205e-12	9.84822e-11	Up
UFSP1	0.184312	1.12688	2.49385	0.0091707	0.0647067	No
RNASE1	0.442748	2.58928	2.48982	0.000901539	0.00988866	Up
BTN3A1	0.131383	0.733216	2.48628	1.05837e-05	0.000215368	Up
AIG1	0.196527	1.14553	2.48628	2.35213e-10	1.33983e-08	Up
GRIN2A	0.0197692	0.119349	2.48543	1.9898e-05	0.000364465	Up
PRKACB	0.491723	2.75613	2.48499	8.49999e-09	3.48291e-07	Up
DNAI1	0.0841467	0.494353	2.48272	0.0003475	0.00442573	Up
LOC100130673	0.141547	0.823521	2.47578	0.000739499	0.00842469	Up
NFASC	0.0376509	0.194801	2.47455	1.64771e-05	0.000311285	Up
ATP10D	0.107584	0.573277	2.46662	4.43511e-06	0.000102766	Up
ADAMTSL3	0.554471	3.05268	2.4654	8.90745e-15	9.77739e-13	Up
RNF217	0.258865	1.42298	2.46133	1.1779e-08	4.71099e-07	Up
TBX15	0.0235066	0.145687	2.45976	0.0152684	0.09615	No
PDLIM3	0.389117	2.14897	2.45849	1.99393e-07	6.29932e-06	Up
ZNF711	2.23348	12.3013	2.45769	2.2829e-09	1.08985e-07	Up
C1orf56	1.00956	1.9329	2.45715	3.91953e-07	1.16486e-05	Up
EPAS1	0.379808	2.12166	2.45253	1.29386e-10	7.87734e-09	Up
ZIC5	0.0939062	0.513076	2.44669	5.05052e-06	0.000115075	Up
RNF182	0.0244662	0.134286	2.44636	0.00636015	0.0486985	Up
PDK1	4.85973	26.5029	2.44621	3.07909e-16	4.17147e-14	Up
EMILIN2	1.73582	9.43682	2.43958	8.52207e-11	5.31763e-09	Up
IGFBP3	0.299323	1.66972	2.43928	9.17274e-07	2.48093e-05	Up
GALNT11	8.25086	44.3689	2.42669	2.0095e-14	2.14318e-12	Up
RPA4	0.0601672	0.323993	2.4243	0.0285709	0.150754	No
CTAGE10P	0.0699713	0.409561	2.4231	0.00136651	0.0139311	Up
ZEB2	0.0576415	0.302289	2.41961	2.37036e-07	7.34958e-06	Up
HAAO	0.168519	0.882052	2.41932	0.0010657	0.011374	Up
KLKB1	0.1155	0.676745	2.41852	5.20824e-05	0.000850397	Up
ACOT2	0.62179	3.38058	2.41848	8.37299e-06	0.000176876	Up
CLCN4	0.043822	0.246779	2.41005	6.28294e-06	0.00013733	Up
KIAA1683	0.013896	0.0771828	2.40708	0.0740921	0.286279	No
GABRB2	0.00787572	0.0461891	2.40657	0.0969516	0.340963	No
TMEM44-AS1	0.133545	0.757675	2.40589	0.000749197	0.00852132	Up
PROS1	0.621488	3.31567	2.4014	8.37451e-06	0.000176876	Up
MBNL2	0.378665	2.01893	2.40016	8.4926e-10	4.35876e-08	Up
TMSB15A	0.148057	0.938373	2.39605	0.00443017	0.0364447	Up
CD24	14.8525	78.1972	2.39579	2.13603e-10	1.23545e-08	Up
BST2	1.47015	7.83067	2.38963	3.90889e-05	0.000663452	Up
RASGRF2	1.13473	5.97158	2.38953	6.50367e-14	6.3923e-12	Up
GPR22	0.0252197	0.165654	2.38732	0.0156101	0.0972878	No
SLC25A24	1.97009	10.2884	2.38059	6.223e-11	3.98219e-09	Up
DPY19L2	0.041194	0.230122	2.37909	0.00156141	0.0154477	Up
LOC653653	0.103527	0.534944	2.369	0.00441948	0.0363766	Up
LANCL2	8.27187	42.725	2.36858	1.72011e-13	1.54892e-11	Up
IGFBP7	0.203019	1.02852	2.36059	6.3269e-05	0.00101109	Up
DNM3	0.0301669	0.161824	2.36005	0.00127583	0.0132408	Up
APOA2	0.514951	2.67243	2.36001	0.0487363	0.218449	No
CRYM	1.02173	5.26088	2.35771	3.40431e-10	1.89608e-08	Up
PARP14	1.28236	6.56434	2.3545	3.89957e-10	2.10941e-08	Up
CTBS	0.627481	3.29963	2.35135	2.26661e-09	1.08552e-07	Up
CPN1	0.116167	0.659355	2.3466	0.00169874	0.0165967	Up
SULF1	0.0304734	0.172321	2.34654	0.000210595	0.00286599	Up
GPR34	0.0405553	0.237917	2.34027	0.0216294	0.123282	No
NME5	0.237504	1.20297	2.33962	0.00138598	0.0140827	Up
PARP9	0.455853	2.30003	2.33928	9.53464e-11	5.92487e-09	Up
GLRA2	0.0415694	0.211482	2.33893	0.00612271	0.0472413	Up
HMCN1	0.0312333	0.163955	2.3379	2.45022e-06	6.0404e-05	Up
MYOZ1	0.287012	1.46762	2.33651	0.000566305	0.00673742	Up
HIVEP2	0.29252	1.4735	2.33419	2.57452e-09	1.2061e-07	Up
INPP4B	0.0663739	0.349398	2.32763	0.000990028	0.0106801	Up
KCTD12	0.546782	2.72175	2.32618	1.95884e-09	9.41118e-08	Up
PHACTR1	1.07215	5.38688	2.3257	9.21478e-13	7.57223e-11	Up
CLDN4	0.820295	4.16917	2.32501	2.52101e-09	1.18843e-07	Up
SCN8A	1.90658	9.54486	2.32284	2.82792e-10	1.59275e-08	Up
CCDC87	0.150247	0.772528	2.31943	2.34117e-05	0.000419625	Up
LOC101928844	0.695796	3.52984	2.3141	1.60031e-07	5.14218e-06	Up
ZNF30	1.61781	8.0742	2.31117	9.30781e-15	1.01428e-12	Up
C4orf32	0.246075	1.2328	2.31054	2.37999e-06	5.88657e-05	Up
TTC3P1	0.277515	1.43013	2.30924	0.000139143	0.00202559	Up
ITGA5	0.953871	4.69445	2.3083	1.41893e-09	7.04222e-08	Up
PLN	0.724528	3.60211	2.3071	0.000681857	0.00786331	Up
DOCK8	0.128696	0.629269	2.30422	4.83584e-05	0.000794769	Up
CYP26A1	0.052113	0.2961	2.29765	0.0082556	0.0597726	No
APH1B	0.0816069	0.402878	2.29483	3.46679e-05	0.000598549	Up
C1orf140	0.620836	0.832664	2.28994	6.9729e-08	2.41609e-06	Up
DPY19L2P1	0.179989	0.883326	2.2858	5.92687e-05	0.000954264	Up
IPCEF1	0.0892956	0.424517	2.2845	5.27865e-07	1.51489e-05	Up
CRYBG3	0.113663	0.563296	2.28327	8.16227e-07	2.23171e-05	Up
ABCA10	0.0379376	0.181835	2.28214	0.00138931	0.0140974	Up
BMPER	0.0115983	0.0643162	2.2821	0.112189	0.372181	No
F8A1	0.74639	3.62028	2.28126	5.02529e-13	4.19835e-11	Up
ENPP4	0.36814	1.81318	2.28034	8.12434e-09	3.33808e-07	Up
IER3	0.533251	2.59199	2.2788	7.08321e-05	0.00112123	Up
CASC10	0.029337	0.159704	2.2751	0.0946974	0.335942	No
ADHFE1	0.088496	0.459369	2.27364	0.00864061	0.061934	No
TTLL7	0.299723	1.44307	2.27328	1.48843e-05	0.000285497	Up
TCTN1	1.0886	5.26227	2.27309	2.4335e-09	1.15441e-07	Up
CXXC1	9.5728	6.81701	2.27295	3.71706e-10	2.0393e-08	Up
TRIB2	1.01351	4.9111	2.27137	2.12107e-15	2.59322e-13	Up
TMPRSS2	0.183803	0.935806	2.27085	5.53712e-07	1.57703e-05	Up
ITGB4	0.138435	0.699464	2.27068	8.81574e-08	2.98583e-06	Up
CD248	0.73958	3.63697	2.26878	2.30229e-07	7.16809e-06	Up
GLUD2	0.116952	0.587757	2.26562	0.000297431	0.0038492	Up
CTSO	0.200697	0.972786	2.26412	0.000177762	0.00248096	Up
RPS6KA6	0.750437	3.59547	2.25675	3.29763e-08	1.23649e-06	Up
CTGF	1.01733	4.90468	2.25579	2.61583e-05	0.000463877	Up
DPEP3	0.753434	3.67981	2.25237	3.04995e-05	0.000532078	Up
APOM	0.0254305	0.11269	2.24873	0.0120487	0.0801008	No
SLC30A8	0.157119	0.733958	2.24581	1.48467e-05	0.00028514	Up
HMGA2	1.98148	9.35449	2.23881	1.04571e-05	0.00021308	Up
CD109	0.610232	2.87428	2.23673	4.07712e-13	3.48339e-11	Up
GJA5	0.586455	2.75139	2.23496	2.79181e-07	8.53319e-06	Up
SLC27A6	0.0648189	0.335429	2.23374	0.00103913	0.0111299	Up
MYLK	0.378965	1.76272	2.23209	1.13244e-11	8.10936e-10	Up
FOXO4	0.880483	4.14769	2.22843	1.04699e-08	4.22107e-07	Up
XKR4	1.22899	5.73473	2.22551	7.68344e-10	4.08281e-08	Up
CCT6B	0.0770361	0.43247	2.2207	0.00204798	0.0193817	Up
NIPAL2	0.207784	0.994994	2.2147	6.47967e-06	0.000141424	Up
DKK3	0.73768	3.46813	2.21455	5.29474e-09	2.28144e-07	Up
LEF1	0.0496754	0.23089	2.21442	0.0100499	0.0695812	No
ACE	0.364865	1.71158	2.2141	9.60038e-06	0.000198857	Up
APBB1IP	0.135593	0.682837	2.21069	0.000179612	0.00249631	Up
LEPREL1	0.0564531	0.27506	2.21028	0.000357304	0.00453429	Up
IDH2	2.62804	12.2451	2.21002	8.8451e-14	8.31329e-12	Up
TP53TG1	0.299596	1.38486	2.20842	0.00600405	0.0464688	Up
IL13RA1	1.51701	6.9718	2.20069	1.09097e-13	1.00037e-11	Up
LOC441666	4.07197	18.6476	2.19514	4.77002e-06	0.000109347	Up
ZSWIM6	1.98111	9.0767	2.19441	2.47746e-11	1.6782e-09	Up
SLC27A2	0.123721	0.631105	2.19191	0.000475279	0.00583571	Up
TBC1D30	0.020061	0.101883	2.19186	0.00488071	0.0395028	Up
NAB1	0.809802	3.70819	2.19179	4.49576e-09	1.96533e-07	Up
CASC2	0.0203222	0.102791	2.1908	0.0230765	0.129729	No
MAN1A1	0.313328	1.45136	2.19076	3.39294e-07	1.01639e-05	Up
SPATA6	1.44013	6.5784	2.18897	1.08628e-06	2.86085e-05	Up
SP110	0.0803091	0.379245	2.18642	0.000879593	0.00969745	Up
CRISPLD1	0.935036	4.26084	2.18618	3.70258e-06	8.79612e-05	Up
INPP4A	5.53494	25.1814	2.18614	3.35918e-14	3.50801e-12	Up
DNAH10	0.0617833	0.278447	2.1848	1.82295e-05	0.000338021	Up
COL12A1	0.160351	0.741036	2.18235	2.52784e-08	9.6237e-07	Up
IL6	2.25561	10.2183	2.18024	6.76532e-09	2.84181e-07	Up
SPIN4	15.3418	69.2949	2.17517	1.82512e-12	1.45218e-10	Up
ZNF853	0.0524146	0.258062	2.17115	0.000949497	0.010302	Up
FAM111B	0.9412	4.24106	2.16909	0.000271049	0.00355674	Up
RNF128	0.0410234	0.192804	2.15945	0.0178014	0.107337	No
ALCAM	0.0742212	0.322036	2.15878	6.74757e-05	0.00107149	Up
ATP2B3	0.017149	0.084554	2.15756	0.0595507	0.250146	No
BMP4	6.21088	27.7124	2.15434	4.75691e-14	4.93341e-12	Up
ADH6	0.157936	0.718272	2.15406	0.000352312	0.0044785	Up
IL1A	0.180914	0.814435	2.15392	2.71533e-05	0.000479262	Up
SORD	2.09226	9.36338	2.15391	9.1324e-16	1.15406e-13	Up
DLGAP1-AS1	0.414171	1.79909	2.14799	1.29049e-05	0.000255012	Up
PCDHA10	0.0438562	0.186005	2.14669	0.00397065	0.0333952	Up
CACNA1F	0.0907678	0.400736	2.1445	0.000909985	0.00996675	Up
LYPD3	1.31188	5.90705	2.14436	8.8146e-08	2.98583e-06	Up
ARGFXP2	0.0738649	0.340973	2.14156	0.157414	0.450886	No
HSDL2	8.35139	36.7966	2.13882	8.6282e-16	1.10898e-13	Up
NPFFR2	0.307891	1.33354	2.13673	3.75366e-06	8.90339e-05	Up
ZNF648	0.136444	0.568931	2.13449	0.000266365	0.00350753	Up
CLIC2	0.242067	1.08445	2.13223	0.000284883	0.00371559	Up
LOC101926935	0.311676	1.36841	2.12726	1.77136e-07	5.64359e-06	Up
GLRX2	0.268787	1.20042	2.127	0.00122696	0.0127954	Up
ERVV-2	1.7383	7.64634	2.12472	4.48204e-09	1.96504e-07	Up
VIM	0.757217	3.28906	2.12026	5.03737e-07	1.45397e-05	Up
ATP8B4	0.0179102	0.0895559	2.1158	0.0247016	0.136037	No
GABRP	0.084924	0.371479	2.11504	0.00154677	0.0153346	Up
TSPAN11	0.0232269	0.112759	2.10945	0.031532	0.161011	No
APOL1	1.08286	4.6998	2.10877	2.6094e-09	1.21864e-07	Up
HNRNPA1P33	0.906104	3.82653	2.10861	0.00875997	0.0626402	No
PRDM5	0.217264	0.97204	2.10657	1.46241e-05	0.000282245	Up
NTN1	0.27082	1.18058	2.10608	1.38425e-05	0.000270695	Up
DDX3Y	0.0454894	0.208803	2.10421	0.00146875	0.0147444	Up
ITGB3	1.22547	5.26568	2.1031	3.27812e-11	2.2106e-09	Up
TNFRSF19	0.0569249	0.265697	2.10016	0.00762048	0.0561937	No
KIAA2022	0.351019	1.51963	2.09657	1.80875e-08	7.06491e-07	Up
LOC101928336	1.72608	7.35475	2.095	1.01484e-13	9.42049e-12	Up
RDH16	0.386064	1.67987	2.09489	0.0815095	0.304683	No
CYP7B1	0.0555962	0.258469	2.0919	0.0210946	0.121262	No
PTGS2	0.0288814	0.135809	2.09058	0.0207552	0.119676	No
OTX1	0.0381903	0.173234	2.08953	0.0152418	0.0960227	No
SLIT2	0.103916	0.453468	2.08937	1.03383e-06	2.7371e-05	Up
FLVCR2	1.71766	7.32962	2.0885	4.25855e-09	1.87801e-07	Up
CACNG4	0.102268	0.467378	2.08654	0.00875147	0.0626093	No
KIAA0101	0.814895	3.52703	2.08469	8.03538e-09	3.31058e-07	Up
CDC42EP1	0.249981	1.06387	2.08107	0.000455509	0.00563781	Up
SLC1A4	0.912144	3.84051	2.07848	8.25216e-11	5.1923e-09	Up
CDH2	0.544302	2.28198	2.07543	0.000106633	0.0016116	Up
EGF	0.0486012	0.198883	2.07295	0.00128088	0.0132749	Up
PABPC5	0.0379559	0.148357	2.07187	0.0335201	0.167244	No
HAS3	0.0655009	0.291038	2.06822	0.000244229	0.00324239	Up
ERV3-1	2.55435	10.6629	2.06601	2.15348e-10	1.24077e-08	Up
SENP7	2.61077	10.9032	2.06112	8.89057e-08	2.99768e-06	Up
SLC5A9	0.0709386	0.300136	2.06094	0.0162819	0.100306	No
ABCD3	6.57566	27.4537	2.06066	5.87218e-11	3.78995e-09	Up
NRP1	0.130658	0.542914	2.06001	7.30458e-06	0.000156923	Up
PLAT	0.146419	0.633173	2.05935	9.09735e-05	0.00140323	Up
DNAJC6	0.114208	0.480221	2.05589	1.29466e-06	3.36836e-05	Up
CBR3-AS1	0.204413	0.867652	2.05263	0.00887886	0.0631004	No
HCCAT3	2.81339	11.846	2.05075	5.43335e-07	1.55336e-05	Up
TSPAN15	0.322829	1.40669	2.04997	9.13631e-05	0.00140626	Up
LOC100134868	0.712065	2.99097	2.0453	2.25598e-05	0.000406779	Up
FGF9	0.182579	0.745016	2.04522	0.000927671	0.0101236	Up
TTC18	0.181705	0.760809	2.04478	0.000186219	0.00257624	Up
AUTS2	1.49322	6.12389	2.04218	6.35481e-11	4.04931e-09	Up
SPP1	1.89645	7.87053	2.04154	2.18215e-07	6.82227e-06	Up
CYP2U1	0.586517	2.45848	2.04037	1.56055e-09	7.71961e-08	Up
PTPRE	0.0452331	0.193141	2.03982	0.00155049	0.0153598	Up
AMOT	1.74775	7.18078	2.03871	6.625e-09	2.79447e-07	Up
ALOX5	0.835562	3.46701	2.03831	1.10949e-06	2.91178e-05	Up
DMKN	0.574397	2.41158	2.03691	2.56593e-09	1.20582e-07	Up
GREB1L	0.839199	3.46514	2.03576	6.48092e-08	2.26651e-06	Up
YWHAEP1	0.325041	1.37259	2.03508	0.00226757	0.0210622	Up
ABCG2	1.69772	6.94499	2.03016	4.06879e-07	1.19974e-05	Up
COL21A1	0.175105	0.692051	2.02674	0.000286095	0.00372816	Up
GPR50	0.71514	2.9088	2.02605	0.000160713	0.00229297	Up
DCLK2	0.0417405	0.184301	2.02547	0.00484649	0.0393062	Up
HERC6	1.14773	4.65496	2.02373	2.04287e-07	6.42692e-06	Up
CD72	0.133966	0.604531	2.02111	0.00712347	0.0529786	No
SOX30	0.342026	1.41189	2.02001	7.03576e-07	1.9521e-05	Up
FOXD1	0.0602037	0.263748	2.01868	0.0691106	0.27458	No
SH3BGRL	6.54242	26.482	2.01561	0.000365498	0.00463217	Up
MRAP2	2.07587	8.47536	2.01538	2.02016e-10	1.17294e-08	Up
LDB2	0.57643	2.27846	2.01136	5.66891e-08	2.00115e-06	Up
EFNA1	0.480447	1.95787	2.00942	0.000128893	0.00190402	Up
MYL9	1.69681	6.85596	2.00843	5.88116e-06	0.000130097	Up
FAM162B	1.36039	5.39533	2.00734	0.000208587	0.00284124	Up
EYA4	0.0885859	0.358691	2.00581	0.00203508	0.0192717	Up
B3GNT5	1.41108	5.67613	2.00515	6.15458e-06	0.000134935	Up
STYK1	0.132991	0.558096	2.00378	0.00136735	0.0139311	Up
IL15RA	0.10119	0.386429	2.00154	0.0259931	0.141165	No
RFTN2	0.279738	1.14393	2.00024	8.42405e-06	0.000177673	Up
SAMD12	0.571022	2.27795	1.9979	5.75881e-12	4.30851e-10	Up
PRICKLE1	1.59811	6.39568	1.99706	2.12462e-08	8.17138e-07	Up
C8orf31	1.52018	6.09842	1.99692	2.94737e-08	1.11143e-06	Up
CPLX2	0.0320282	0.126953	1.99593	0.0242581	0.134412	No
ST7	1.12785	4.50395	1.99568	5.5857e-07	1.58786e-05	Up
NUP210	2.66504	10.5975	1.99324	5.80481e-13	4.7963e-11	Up
PM20D2	0.897146	3.59875	1.98997	1.54881e-07	4.98735e-06	Up
RSPO4	0.0629431	0.257253	1.98855	0.0301542	0.156365	No
EFCAB3	0.0988642	0.450231	1.98419	0.00521422	0.0415315	Up
TXLNB	0.0604719	0.244337	1.9835	0.00564834	0.0443087	Up
TMOD1	1.1422	4.52026	1.9796	6.3167e-09	2.69095e-07	Up
CAPS2	0.0548169	0.221636	1.97814	0.00321498	0.0281414	Up
SEPT14	3.43711	13.5735	1.97776	2.04154e-12	1.599e-10	Up
LOC442132	0.241406	0.976666	1.9772	7.71441e-05	0.00120843	Up
HLA-B	2.22834	8.7752	1.97615	9.10875e-06	0.000189983	Up
ZNF556	0.250693	1.07188	1.97547	0.000640734	0.00750649	Up
HLA-C	2.06602	8.122	1.97369	4.60697e-08	1.66779e-06	Up
ZNF37BP	2.2162	8.69739	1.97229	4.80214e-08	1.7194e-06	Up
PRSS23	1.75427	6.89027	1.97198	2.94894e-08	1.11143e-06	Up
MIPEPP3	0.0784172	0.336607	1.96819	0.0214187	0.122653	No
KLHL4	0.0443119	0.17645	1.9679	0.0198826	0.115718	No
NBPF8	0.0166074	0.0727178	1.96593	0.0133673	0.0867203	No
LOC100130357	0.170575	0.679117	1.96101	0.00128587	0.0133087	Up
TNS4	0.0995982	0.36293	1.95986	0.000883662	0.00971382	Up
TPI1P2	0.128915	0.504139	1.95938	0.00763347	0.056243	No
YPEL4	0.141447	0.542213	1.95641	0.0131541	0.0856699	No
MAP6	0.0146811	0.0641873	1.95562	0.0747574	0.288214	No
LPL	0.0228301	0.0988343	1.95547	0.0361604	0.177069	No
LAMB2	3.33695	12.9438	1.95497	4.15487e-07	1.22033e-05	Up
NEURL1	0.697302	2.70405	1.95372	3.84291e-08	1.4095e-06	Up
BTN3A3	0.0273669	0.118178	1.94818	0.0580724	0.246496	No
MED4-AS1	0.143733	0.641263	1.94725	0.0798947	0.30059	No
AP3B2	0.380437	1.48395	1.94722	7.35131e-06	0.000157477	Up
FAM157A	0.547445	2.13063	1.94695	0.00175325	0.016988	Up
PGF	0.601536	2.36172	1.94584	7.71046e-05	0.00120843	Up
C21orf90	0.340493	1.3375	1.93715	0.00138768	0.0140905	Up
ADORA1	0.184358	0.693357	1.93522	0.000746685	0.00850012	Up
ZNF774	0.377233	1.40842	1.93285	0.00135406	0.0138237	Up
HHAT	0.112423	0.457644	1.93026	0.0102875	0.0709	No
TSPAN18	7.37371	28.1016	1.92924	3.15525e-12	2.43326e-10	Up
A2M	0.0374979	0.145616	1.92713	0.0195079	0.114319	No
SLC28A2	0.368965	1.41944	1.92618	0.00149025	0.0148906	Up
UTRN	2.64383	10.0188	1.92111	6.88193e-08	2.39008e-06	Up
LGALS9	0.119483	0.489765	1.92092	0.00837127	0.0603197	No
CNKSR2	0.167344	0.634993	1.9192	9.86711e-05	0.00150794	Up
RET	0.283229	1.07405	1.91487	4.36216e-06	0.000101388	Up
COL18A1	0.949463	3.57172	1.9146	1.11299e-06	2.91588e-05	Up
LOC102723373	1.07291	4.05416	1.91277	7.68701e-05	0.00120665	Up
PLCD1	0.482302	1.83998	1.9112	3.84465e-05	0.000654766	Up
MCC	0.180965	0.675308	1.90969	0.000611887	0.00722257	Up
FAM27E3	0.276313	1.05402	1.90844	0.00219935	0.0205683	Up
KANK1	1.01825	3.813	1.90833	3.28314e-13	2.83746e-11	Up
CYR61	2.98762	11.2232	1.90813	3.80707e-05	0.000649102	Up
TPBG	7.22726	27.1241	1.90762	4.50433e-08	1.63614e-06	Up
COL18A1-AS1	0.0147605	0.069607	1.90628	0.133635	0.410376	No
C17orf67	0.130054	0.448945	1.90516	0.0111474	0.0754093	No
PSMB8	0.00991299	0.0390599	1.90471	0.0369475	0.179869	No
POU4F1	0.0698233	0.275391	1.90433	0.0128054	0.0838677	No
ANKRD18A	0.401911	1.49041	1.90343	0.00133526	0.0136875	Up
WDFY3-AS2	0.29426	1.10037	1.90321	0.0042357	0.0351983	Up
CEBPD	0.91717	3.51641	1.89928	4.56596e-06	0.000105473	Up
PPM1K	2.16285	8.07096	1.89877	5.49202e-15	6.353e-13	Up
GPR78	0.141584	0.549461	1.89746	0.000771294	0.00872618	Up
CTSL	62.6547	233.455	1.89726	1.64462e-08	6.45737e-07	Up
SERPINI1	0.187121	0.70267	1.89408	0.00211884	0.0199519	Up
UGT8	1.69064	6.27526	1.89367	4.84307e-08	1.72583e-06	Up
ZNF716	4.31974	16.0387	1.89282	2.86055e-13	2.48653e-11	Up
SOWAHD	0.150023	0.600786	1.89253	0.00588549	0.0457159	Up
CTSH	1.49775	5.52116	1.8907	6.04751e-06	0.000133071	Up
TMSB4X	65	241.03	1.88998	8.52108e-11	5.31763e-09	Up
ACO1	7.15665	26.4769	1.8876	2.4396e-13	2.14542e-11	Up
INHBB	0.0426294	0.167797	1.88505	0.0985599	0.343965	No
ZBTB8B	0.563447	2.09571	1.88425	1.21718e-08	4.85515e-07	Up
TNFAIP2	0.388492	1.42985	1.88179	5.25646e-05	0.000857339	Up
SLCO5A1	0.706632	2.59375	1.87915	2.4905e-07	7.69038e-06	Up
LARGE-AS1	0.0934571	0.35109	1.87628	0.0029802	0.026378	Up
RAB29	2.83215	10.4144	1.87496	2.60809e-12	2.02167e-10	Up
PADI2	0.28086	1.03071	1.87482	0.000225157	0.00303941	Up
CYP1B1	0.213149	0.774628	1.87332	0.00276535	0.0247385	Up
ADAM20P1	0.14576	0.568406	1.87259	0.000289618	0.00375778	Up
DCX	0.132813	0.482637	1.87138	2.20458e-06	5.47974e-05	Up
ZNF750	0.404301	1.51624	1.86923	1.09722e-05	0.000222671	Up
TNFRSF11A	0.04749	0.184851	1.86721	0.0123125	0.0814229	No
ADAMTS10	0.013371	0.0528998	1.86677	0.224798	0.54586	No
CD163	0.0977627	0.367392	1.86644	0.00832252	0.0600775	No
ORAI3	0.0499766	0.198458	1.86538	0.135537	0.414355	No
FGFR1	2.37368	8.6566	1.86534	1.14413e-09	5.77364e-08	Up
FAM95C	0.0826184	0.285234	1.86312	0.0140592	0.0902358	No
PYROXD2	0.334968	1.21318	1.86059	0.00495091	0.0398564	Up
BCKDHB	2.12216	7.67892	1.86019	2.22625e-10	1.2778e-08	Up
EPHA8	0.0296443	0.117322	1.8586	0.0114599	0.077038	No
XKRX	0.292139	1.09989	1.85847	9.36759e-06	0.000194841	Up
ANKAR	0.0710857	0.275657	1.85767	0.00157077	0.0155199	Up
OBSL1	0.806546	2.91616	1.85379	6.83068e-06	0.000148439	Up
HEIH	0.768397	2.8511	1.85245	1.43225e-05	0.000277196	Up
FMO4	0.143551	0.524677	1.8515	0.00247534	0.0225328	Up
DTX3L	1.64387	5.8944	1.84622	1.48826e-10	8.88116e-09	Up
TTTY15	0.0845293	0.325663	1.84603	0.000213965	0.00290661	Up
ELAVL2	0.0304124	0.103855	1.84427	0.0758134	0.290689	No
FAM49A	0.141455	0.536852	1.84261	0.00172783	0.016804	Up
PRKAA2	0.0252585	0.090794	1.8407	0.0131363	0.0856281	No
ATP2C2	0.143649	0.535975	1.83997	0.0042862	0.0355129	Up
MED12	1.65848	5.94872	1.83894	2.27518e-10	1.30092e-08	Up
ERVV-1	1.41368	5.08297	1.83842	3.01403e-07	9.15657e-06	Up
TAGLN	0.482104	1.71278	1.83174	0.00500078	0.0401718	Up
C10orf10	0.860259	3.05927	1.83171	7.99361e-08	2.75075e-06	Up
GJA9-MYCBP	0.0220312	0.0808371	1.82959	0.0844556	0.311897	No
NBEA	0.131696	0.461153	1.82833	1.32508e-05	0.000261161	Up
IQUB	0.0220305	0.0877256	1.82316	0.107459	0.363383	No
BNC1	0.317378	1.1096	1.82174	0.00225135	0.0209504	Up
HEPHL1	0.0205697	0.0864377	1.82003	0.0158904	0.0985806	No
EAF2	0.234424	0.880452	1.81911	0.00536915	0.0425851	Up
CCNJL	0.0396347	0.156628	1.81644	0.0442343	0.204173	No
RFK	4.05243	14.2821	1.81638	1.47135e-10	8.81522e-09	Up
DLG2	0.061443	0.217988	1.81595	0.000251791	0.00333313	Up
NMRK1	1.5261	5.37344	1.81514	8.24761e-06	0.000174933	Up
PDP1	3.62711	12.7559	1.81325	3.90997e-09	1.74475e-07	Up
ZDHHC15	0.764632	2.69767	1.81294	0.00011082	0.00166818	Up
SCUBE3	1.27883	4.48732	1.81225	1.45562e-10	8.78067e-09	Up
IFI30	14.2329	49.9684	1.81173	3.36897e-08	1.25714e-06	Up
PINLYP	1.85416	6.3779	1.81105	9.81485e-05	0.00150301	Up
POU6F2	0.223311	0.808271	1.80903	0.000540993	0.00650316	Up
RNF144A	0.895142	3.12142	1.8078	4.03962e-11	2.67611e-09	Up
UNC80	0.0363042	0.131123	1.80725	0.00323155	0.0282535	Up
SLC13A4	0.116696	0.44036	1.80597	0.00252115	0.0228667	Up
SULT1C4	0.257045	0.902371	1.80592	0.00285298	0.0253865	Up
ATP7B	1.93298	6.77461	1.80342	3.39838e-11	2.27133e-09	Up
MATN3	0.336016	1.17899	1.80255	1.68284e-05	0.000316331	Up
CERS6	0.438859	1.53001	1.80135	1.98812e-05	0.000364465	Up
ZDHHC11	0.642883	2.25631	1.80105	7.33287e-06	0.000157306	Up
VIPR1	0.0988953	0.369272	1.79986	0.00797303	0.0581467	No
PCDHA12	0.013715	0.0586471	1.79964	0.0920513	0.329274	No
LOC553103	0.238405	0.783473	1.79395	0.00251868	0.0228582	Up
NDUFA6-AS1	0.24327	0.838515	1.7937	0.00924666	0.0650015	No
IGSF5	0.0414058	0.160941	1.79296	0.0872969	0.318247	No
FSTL3	0.320369	1.11404	1.79243	0.0235621	0.13172	No
CSF1	0.353829	1.20941	1.79207	6.5588e-05	0.00104482	Up
STEAP4	0.219575	0.770578	1.79187	0.000571489	0.006783	Up
PROM2	0.636118	2.21623	1.79172	2.13436e-06	5.32279e-05	Up
ARSD	0.735898	2.5657	1.78567	3.91549e-10	2.11043e-08	Up
MAP3K5	0.0302131	0.116575	1.78353	0.0142153	0.0908884	No
ZNF442	2.30911	7.96225	1.78273	8.65837e-09	3.5322e-07	Up
FGF12	0.257004	0.898735	1.78229	0.00261347	0.0235761	Up
CPZ	0.135629	0.49704	1.78137	0.00817628	0.0593412	No
PRTG	1.82732	6.27814	1.77992	1.24878e-05	0.00024906	Up
ACADSB	1.7603	6.07328	1.77951	3.11942e-10	1.74386e-08	Up
LINC00506	303.771	470.847	1.77929	0.00341763	0.0295826	Up
COL4A5	0.297444	1.02055	1.77696	3.38655e-07	1.01639e-05	Up
FGD3	0.118955	0.391911	1.77684	0.00511564	0.0409718	Up
IL1R1	0.395473	1.37399	1.7747	2.45219e-05	0.000438077	Up
GRAMD1B	0.0661551	0.207931	1.77324	0.0125235	0.0824916	No
RASSF8-AS1	0.300486	1.0311	1.7716	0.009462	0.0661504	No
TMEM47	0.614508	2.11092	1.77095	0.000543779	0.00652621	Up
CNTNAP3B	0.0139394	0.0503705	1.76797	0.254803	0.581357	No
BTN2A3P	0.15675	0.550878	1.76729	0.00116272	0.0122254	Up
EVI2A	0.029546	0.105033	1.76431	0.224156	0.545111	No
EGFEM1P	0.0693144	0.254594	1.76353	0.00968172	0.0675295	No
TTC39B	3.55472	12.0295	1.76103	1.89786e-08	7.35567e-07	Up
NEBL	0.198345	0.672934	1.75811	2.71298e-05	0.000479262	Up
NHLH1	0.187491	0.635413	1.75446	0.0617077	0.255169	No
CHRNA5	2.15265	7.26671	1.75299	6.04936e-07	1.70676e-05	Up
TCEAL3	0.773468	2.56444	1.74886	0.000867807	0.00958155	Up
CLDN19	0.302774	1.02078	1.74557	0.000772346	0.00872618	Up
STON2	1.95222	6.5459	1.74503	2.34864e-08	8.98699e-07	Up
ARNT2	0.0656628	0.229396	1.74487	0.000859297	0.00952053	Up
LOC100506123	0.152773	0.507198	1.7434	0.0197889	0.115347	No
SDR42E1	3.32292	11.1223	1.74129	1.5792e-08	6.21678e-07	Up
SLC4A4	0.0140746	0.0518835	1.74129	0.0612517	0.254168	No
SLC22A17	0.0458656	0.167564	1.73895	0.0650108	0.264296	No
ARX	0.717557	2.40775	1.73731	1.34782e-05	0.000265295	Up
EFNB1	0.425029	1.44562	1.73723	0.000564177	0.00672274	Up
COCH	0.628266	2.10431	1.73676	0.000176646	0.00247163	Up
DDX58	0.214639	0.708183	1.73658	0.00127856	0.01326	Up
CCKBR	2.04523	6.84192	1.73541	0.00815575	0.0592208	No
MLF1	1.14745	3.82639	1.73529	1.26524e-05	0.000251343	Up
PTPLB	24.3819	81.1587	1.73446	7.12685e-11	4.50309e-09	Up
GAD1	0.040775	0.153522	1.7317	0.0804231	0.302048	No
NINJ2	0.656159	2.21593	1.73076	0.00499691	0.0401622	Up
TMCC1-AS1	1.38474	4.60579	1.72852	7.9119e-09	3.26866e-07	Up
ARHGAP22	0.0983275	0.333552	1.72579	0.0194466	0.1141	No
MYH2	0.0200748	0.067449	1.72391	0.0582503	0.246813	No
CLYBL	0.0939744	0.318113	1.72154	0.0110757	0.0751467	No
ZHX2	0.375713	1.21169	1.7197	8.55857e-06	0.000180005	Up
ST8SIA3	0.0118282	0.0396957	1.71918	0.059025	0.248981	No
C1orf198	5.60599	7.28566	1.71874	0.00517407	0.0412335	Up
TRIM21	0.402376	1.34395	1.71861	0.000202699	0.00277108	Up
N6AMT2	1.43047	4.60132	1.7173	9.10174e-05	0.00140323	Up
SAMD4A	0.0937774	0.318145	1.71629	0.00163743	0.0160624	Up
SLC44A3	0.646594	2.14692	1.71535	5.50678e-06	0.000123783	Up
KIAA1024	0.103788	0.35217	1.71501	0.000107834	0.00162813	Up
MIPOL1	0.305541	1.01011	1.71376	0.00193568	0.0184233	Up
LOC100506674	0.113281	0.349091	1.71321	0.0918613	0.329064	No
SLC30A4	0.0779253	0.277078	1.71301	0.00434325	0.0359064	Up
GULP1	0.879935	2.88559	1.713	0.00128591	0.0133087	Up
TMEM178B	0.124397	0.410692	1.71225	1.45531e-05	0.000281298	Up
ST6GALNAC2	0.700329	2.32849	1.71201	1.00877e-05	0.000206673	Up
CLTB	1.64196	5.40636	1.712	3.57825e-05	0.000616377	Up
SYN3	2.42675	7.96344	1.71085	7.22681e-07	1.99814e-05	Up
LRRTM2	0.180608	0.60417	1.70525	5.56143e-05	0.000901215	Up
TRPM1	0.0535567	0.168931	1.70249	0.012935	0.0845727	No
FAM43A	0.0952945	0.321213	1.70189	0.0456764	0.208395	No
NCAM1	0.0416654	0.142145	1.7015	0.00285067	0.0253809	Up
LOC283045	0.289016	0.976915	1.70094	0.000156894	0.00224917	Up
ST6GALNAC1	1.54511	5.00324	1.69954	3.08509e-07	9.35354e-06	Up
MAGEA8	0.867731	2.85483	1.69629	2.48807e-05	0.000443313	Up
ZNF738	10.9584	35.4754	1.69459	6.38714e-07	1.78927e-05	Up
PIEZO2	0.0129516	0.0479904	1.69413	0.04484	0.205832	No
POMC	0.581063	1.96696	1.69259	0.00142751	0.0144267	Up
ZNF799	0.895338	2.88732	1.69145	1.70845e-05	0.000319549	Up
PPP1R1C	0.0579697	0.189505	1.69078	0.0156108	0.0972878	No
PCDHAC1	0.0218086	0.0692142	1.69016	0.0787449	0.297531	No
MGST3	17.0172	54.8785	1.68843	1.68381e-10	1.00084e-08	Up
B3GALNT1	0.287571	0.954642	1.6877	5.1127e-06	0.00011614	Up
FAM134B	0.0879156	0.277865	1.68646	0.0114041	0.0768345	No
ENPP5	0.757833	2.46107	1.68625	0.000488783	0.00596617	Up
IRX4	0.180013	0.597281	1.68536	0.00398618	0.0335071	Up
IFIT5	0.567399	1.83895	1.68454	3.86979e-05	0.000657558	Up
LINC00862	0.0739807	0.125107	1.68379	0.0193568	0.113661	No
CCDC147	0.259936	0.852219	1.68358	0.0117059	0.0783467	No
ATP6V0A4	1.22522	3.92126	1.68256	1.03386e-05	0.000210951	Up
MAP3K14-AS1	0.401469	1.33451	1.6802	0.00130689	0.0134702	Up
HTRA4	0.873992	2.80288	1.67969	2.87197e-05	0.000503951	Up
NECAB1	0.100308	0.33108	1.67854	0.0225566	0.12742	No
ZNF239	3.05885	9.80221	1.67824	2.64227e-08	1.00339e-06	Up
SLC38A1	15.1839	48.4693	1.67436	7.78408e-06	0.000166038	Up
SVIL	1.18159	3.77045	1.67364	5.18772e-08	1.8356e-06	Up
WHAMMP2	0.546011	1.73431	1.67351	9.47525e-07	2.54444e-05	Up
TFAP2A	2.83895	9.02276	1.67072	1.51858e-07	4.91381e-06	Up
PGAM1P5	0.0748232	0.26078	1.67008	0.0203491	0.117696	No
SEMA3A	0.276493	0.874123	1.66819	0.00108964	0.0115802	Up
SERPING1	5.35877	17.0118	1.66784	6.38939e-07	1.78927e-05	Up
PLEK2	0.209973	0.71481	1.66614	0.0135458	0.0876134	No
ARID5B	0.198732	0.644878	1.66609	4.444e-05	0.000738441	Up
PDGFRL	0.50229	1.60316	1.66287	0.000811156	0.00908277	Up
C5orf27	0.766424	2.41758	1.6612	2.45286e-05	0.000438077	Up
ITGA2	0.284974	0.890081	1.65993	5.64251e-06	0.000125893	Up
MAGI3	0.99021	3.13103	1.65942	3.49079e-09	1.57641e-07	Up
ST6GALNAC5	0.0839139	0.276113	1.65873	0.0698345	0.276288	No
TGFB2	0.029401	0.0943662	1.65756	0.0651519	0.264634	No
ZNF280C	8.44144	26.6148	1.65651	4.25887e-05	0.000714786	Up
CCDC149	0.284603	0.893612	1.65614	0.000167723	0.00237721	Up
LOC101928514	1.62287	5.12622	1.65603	1.1137e-08	4.46609e-07	Up
ST8SIA6-AS1	3.12655	9.87673	1.65543	0.000136159	0.00198985	Up
LOC101927045	0.813982	2.58207	1.6547	0.000121155	0.00180389	Up
PPARGC1A	2.4514	7.65329	1.64106	7.04167e-05	0.00111583	Up
SPATA22	3.11153	9.75745	1.63971	4.29629e-07	1.25426e-05	Up
WHAMMP3	0.646104	2.00878	1.63912	5.3433e-07	1.53052e-05	Up
ZNF562	11.4282	35.5082	1.63527	9.35962e-10	4.75507e-08	Up
NUDT10	1.83975	5.72988	1.63431	2.32489e-07	7.22348e-06	Up
NPHP1	0.148112	0.458502	1.63202	0.0417426	0.196103	No
WEE2-AS1	0.223912	0.697572	1.63197	0.00165368	0.0161902	Up
PRR5L	0.0146512	0.0493102	1.63072	0.354322	0.680858	No
COL5A2	0.0634508	0.208957	1.62937	0.00227508	0.0211134	Up
FAM174B	1.96372	6.09874	1.62866	2.50322e-05	0.000444957	Up
LRRN1	1.26499	3.91951	1.62865	0.00066778	0.00774254	Up
BDH1	1.45417	4.48236	1.62519	1.69785e-06	4.29836e-05	Up
PTPRB	0.370232	1.14256	1.62462	3.35304e-07	1.01048e-05	Up
PFKFB1	0.133779	0.448108	1.62447	0.0621476	0.256259	No
WBSCR17	0.907344	2.8281	1.62428	1.2021e-07	3.98176e-06	Up
SDC2	0.296912	0.953679	1.62382	0.00328906	0.0286896	Up
ASPN	0.174865	0.551977	1.62291	0.00707763	0.0527225	No
HRASLS	0.531287	1.59696	1.62107	0.0118166	0.0789154	No
IKBKE	0.139752	0.429292	1.6204	0.0338047	0.16841	No
CDKN2B	0.19279	0.57953	1.61688	0.0221008	0.125321	No
ITM2B	47.1633	144.686	1.61687	7.10125e-06	0.000152968	Up
KLHL7-AS1	0.291701	0.911365	1.61652	0.00543143	0.043011	Up
BMPR1B	0.0609046	0.187679	1.61103	0.0116208	0.077876	No
ID4	0.110203	0.340834	1.60877	0.0673247	0.269406	No
PTGS1	0.0724969	0.225014	1.60644	0.0147329	0.0936007	No
CRABP1	1.07286	3.28591	1.60531	0.00324527	0.0283241	Up
ARSG	0.675075	2.04083	1.60437	0.000560723	0.00668688	Up
ACKR2	1.37231	4.18988	1.60401	9.10725e-05	0.00140323	Up
NRG3	0.0203774	0.0673514	1.60099	0.154215	0.446015	No
ITGA3	0.127801	0.394221	1.6	0.00830962	0.0600193	No
C7orf63	0.0252706	0.0899686	1.59979	0.14889	0.437211	No
ILDR2	0.217699	0.654703	1.59959	3.52515e-05	0.000607927	Up
MMRN2	0.0946385	0.307959	1.59945	0.00201631	0.0191302	Up
FAM111A	0.236339	0.725657	1.59757	0.000244748	0.00324561	Up
ARL4C	0.759534	2.34282	1.5945	2.78608e-06	6.77947e-05	Up
DNAH2	0.0362065	0.112173	1.59131	0.0182191	0.108797	No
TGIF2	1.34131	4.03956	1.59115	0.000151749	0.00218373	Up
ZNF483	3.56243	10.7362	1.59091	2.07405e-07	6.51138e-06	Up
AMIGO2	0.101961	0.323291	1.59073	0.00362512	0.0311156	Up
TMEM45A	0.207581	0.644957	1.58933	0.00675607	0.0509007	No
HLA-F-AS1	0.0941268	0.283694	1.58923	0.004556	0.0373165	Up
MSX2	1.47903	4.47556	1.58909	0.0087726	0.0626709	No
CSRP1	3.31099	9.97023	1.58866	4.52398e-05	0.000748448	Up
MCTP1	0.0802247	0.224674	1.58606	0.0271832	0.14555	No
PPP4R4	0.108684	0.319845	1.5848	0.00588465	0.0457159	Up
TMLHE	1.03007	3.08884	1.58452	4.50967e-06	0.000104333	Up
SYT17	2.49311	7.55162	1.58432	1.7364e-05	0.000323569	Up
USP3	0.82891	2.47778	1.58383	2.88594e-07	8.803e-06	Up
TNFRSF21	25.4394	76.1606	1.58166	3.75318e-10	2.0393e-08	Up
DACH1	0.0163284	0.0504412	1.58113	0.140127	0.421157	No
SMIM3	0.262861	0.781598	1.58079	0.0066072	0.0501054	No
CTTNBP2	0.0290514	0.0997257	1.58034	0.0401327	0.191228	No
PPP1R3F	0.389957	1.16034	1.57958	0.00158725	0.0156675	Up
IFNK	0.192778	0.548207	1.57905	0.082275	0.30663	No
ITGA9	0.78011	2.36393	1.57886	1.39939e-05	0.000272591	Up
GCSAM	0.168146	0.489469	1.5788	0.00167774	0.0164043	Up
NLGN3	0.0968184	0.296156	1.57827	0.00345489	0.0298247	Up
TCF7L2	3.56345	10.6303	1.57681	1.47125e-07	4.77855e-06	Up
FMNL2	27.3165	81.4869	1.57667	7.85351e-06	0.000167282	Up
HIPK2	2.81685	8.39781	1.57548	1.54543e-07	4.98716e-06	Up
RAG1	0.698766	2.07116	1.57402	2.63486e-05	0.000466702	Up
SUSD3	1.10314	3.26826	1.57379	0.00135891	0.0138638	Up
CEP85L	3.26581	9.71405	1.57263	0.000187365	0.00258495	Up
MAPK10	0.0311462	0.0970315	1.57202	0.102733	0.353686	No
C5orf66	0.107642	0.34289	1.57196	0.0294452	0.153749	No
PHC2	0.137194	0.420071	1.57175	0.00443582	0.0364713	Up
OXER1	0.0909508	0.295532	1.56738	0.0635479	0.259895	No
LOC101928008	0.192714	0.589972	1.56717	0.121595	0.388308	No
LOC100132891	0.025595	0.0844257	1.5664	0.121073	0.387396	No
CELF3	0.0763435	0.23776	1.56623	0.031426	0.160688	No
PPIAP30	0.587265	1.66574	1.56577	0.0130191	0.0849744	No
GADD45G	0.669666	1.93049	1.56572	0.00334275	0.0290904	Up
SEMA3C	0.027045	0.0841985	1.56378	0.0845416	0.311984	No
SPIN2A	0.142183	0.455187	1.56373	0.0358153	0.175785	No
MOCOS	0.354643	1.0669	1.56212	0.000509486	0.00618839	Up
HAGLR	0.836631	2.48634	1.56102	0.000263349	0.00347085	Up
ZNF833P	0.642455	1.90299	1.55933	0.000535731	0.00645232	Up
TMEM191A	0.330781	1.01482	1.55713	0.005622	0.0441712	Up
APCDD1	0.435234	1.32734	1.5564	0.000131152	0.00193359	Up
TCEAL2	0.359737	1.12916	1.55587	0.00334816	0.0291207	Up
ATF7IP2	4.77548	14.0432	1.55477	0.000781958	0.0088083	Up
GAS2L3	4.46138	13.1277	1.55455	7.27412e-05	0.00114904	Up
DNAJC1	9.65086	28.382	1.5544	6.91121e-07	1.92109e-05	Up
FAM151B	0.441625	1.3355	1.55433	0.00685167	0.0514149	No
LOC441204	0.067044	0.208464	1.55407	0.189805	0.499138	No
DNAH14	0.253353	0.745925	1.55359	0.000219755	0.00297183	Up
STK32B	0.161993	0.454446	1.55326	0.0110781	0.0751467	No
NEXN	0.565858	1.66272	1.55312	0.00632494	0.0484783	Up
MAB21L2	0.129129	0.397831	1.55232	0.0599175	0.251065	No
FAT2	0.0759925	0.215578	1.55125	0.000275849	0.00361029	Up
SIAE	2.2845	6.6834	1.54776	2.0241e-07	6.38122e-06	Up
TBX18	0.521402	1.51096	1.54583	6.87715e-06	0.000148804	Up
KCNV2	0.0539789	0.157264	1.54471	0.15238	0.443401	No
LARGE	2.06164	6.03344	1.54361	2.44711e-09	1.15722e-07	Up
PCA3	0.320829	0.955042	1.54215	0.000148348	0.00214093	Up
TSPEAR	0.0728467	0.222372	1.54206	0.0172805	0.105038	No
DCAF13P3	0.103477	0.328003	1.54049	0.0533756	0.232555	No
SEPT3	4.31696	12.5629	1.53928	5.17613e-08	1.8356e-06	Up
PLGRKT	3.10528	8.97412	1.53865	0.00013246	0.00194905	Up
TMEM215	0.0236755	0.0672854	1.53755	0.232367	0.554836	No
LOC101929344	0.452452	1.28193	1.53648	0.0560706	0.240911	No
CCDC148	0.133446	0.396169	1.53313	0.0195144	0.114319	No
LTBP1	5.73765	16.6043	1.53195	1.62771e-09	7.97052e-08	Up
ANKRD18B	0.58797	1.70495	1.53125	0.0105204	0.0721083	No
NUP210L	0.0408335	0.114829	1.53055	0.0416474	0.195808	No
MAT1A	0.0682295	0.198188	1.53009	0.058071	0.246496	No
HECTD2	0.291648	0.847381	1.52956	0.00110255	0.0116844	Up
UBE2J1	2.47703	7.15729	1.5289	3.92784e-06	9.25813e-05	Up
SAT1	22.1514	63.9141	1.5284	6.78167e-08	2.36071e-06	Up
NUTM2G	0.0930448	0.279819	1.52829	0.00964347	0.067294	No
FREM2	0.191528	0.55067	1.52721	0.000313418	0.00402149	Up
LOC650368	1.85422	5.37248	1.52629	1.21295e-05	0.000242558	Up
SUN2	0.542866	1.58014	1.5252	0.00387237	0.0327334	Up
TPPP	1.38529	3.99721	1.52511	5.94581e-06	0.000131104	Up
LOC100506178	0.172031	0.521701	1.52322	0.0518334	0.228217	No
TNFRSF1B	0.514421	1.48259	1.52013	0.00125912	0.0130855	Up
C12orf56	0.620465	1.77105	1.51942	0.000412874	0.00516031	Up
DIO2	0.0727943	0.208207	1.51898	0.0043297	0.0358338	Up
BCAR3	1.0156	2.92307	1.51832	1.49989e-06	3.8392e-05	Up
C3orf55	0.0628802	0.115219	1.51811	0.000233152	0.00312769	Up
GLI4	0.240014	0.67923	1.5181	0.0239926	0.133235	No
MFSD6	0.668733	1.92756	1.51482	4.45596e-05	0.000739611	Up
PCGF5	0.876856	2.50416	1.51473	0.000125576	0.00186051	Up
ADAMTS8	0.116633	0.347092	1.51421	0.0238395	0.132728	No
NOS2	0.16908	0.503976	1.51418	0.0406809	0.192923	No
TSGA10IP	0.817606	2.32123	1.51375	0.000909467	0.00996675	Up
MGC45800	0.0569717	0.181605	1.51325	0.0130609	0.08521	No
AMER1	3.8114	10.8671	1.51088	6.63629e-07	1.85151e-05	Up
SP5	0.41318	1.18866	1.50784	0.0244004	0.134902	No
TRAM2	5.33163	15.1656	1.50723	4.21248e-09	1.86315e-07	Up
MAGEH1	1.48483	4.22456	1.5068	0.000217895	0.00294933	Up
LOC730101	1.01337	2.84292	1.50541	7.71802e-06	0.000164863	Up
GOLGA2P5	0.869218	2.4735	1.50354	9.98955e-07	2.67239e-05	Up
CNIH3	0.112028	0.336321	1.50131	0.0806847	0.302804	No
MID2	1.59852	4.52966	1.50008	2.26246e-06	5.61435e-05	Up
SPTLC3	0.131876	0.373161	1.49855	0.0330461	0.165925	No
CADPS	0.260048	0.74272	1.49771	0.000113703	0.00170986	Up
RAD21-AS1	0.0650916	0.171356	1.49505	0.293729	0.623796	No
LDB3	0.135189	0.384963	1.49461	0.00131905	0.0135584	Up
NKAPP1	1.86805	5.28879	1.49264	6.84377e-06	0.000148509	Up
MYO7A	0.331886	0.923977	1.49082	2.32108e-05	0.000417018	Up
SLC7A2	9.71145	27.2673	1.48866	2.97806e-07	9.06561e-06	Up
SLC35F3	0.0972028	0.282151	1.48801	0.036447	0.177951	No
HDX	0.461808	1.29809	1.48774	0.00232136	0.0214426	Up
KANK4	1.16035	3.27409	1.48752	5.85472e-06	0.000129857	Up
ZSCAN12P1	0.234608	0.671447	1.48738	0.0200197	0.116244	No
BCAT2	0.350791	0.970943	1.48632	0.00877845	0.0626829	No
AXL	0.18013	0.502289	1.48561	0.000674739	0.0078057	Up
SYCP2L	4.98396	13.9419	1.48536	2.43879e-07	7.5462e-06	Up
SCIN	0.657755	1.83493	1.48467	0.000331443	0.0042419	Up
TSPAN12	0.985023	2.74746	1.48265	4.2058e-05	0.000708252	Up
BTD	1.48917	4.19139	1.48209	3.59528e-07	1.07487e-05	Up
PRSS8	4.64054	12.9857	1.48208	0.000808469	0.00906619	Up
CDC14B	0.863407	2.41684	1.47995	1.48472e-06	3.81662e-05	Up
ZC4H2	4.55707	12.6742	1.47837	8.34541e-08	2.84577e-06	Up
EDNRB	0.0762435	0.232694	1.47768	0.0147571	0.0936007	No
FLRT1	0.0509335	0.134386	1.47694	0.242357	0.566631	No
JPH1	0.825954	2.3129	1.47662	6.05268e-06	0.000133071	Up
PPP3CA	1.07677	3.00844	1.47627	1.96153e-06	4.90806e-05	Up
CHST3	0.224737	0.630687	1.47517	0.00218683	0.0204894	Up
COL1A1	4.39257	12.205	1.47463	4.83349e-08	1.72583e-06	Up
LMBR1L	5.48443	15.2364	1.47402	1.36625e-05	0.000268221	Up
POLR2J4	0.0596693	0.167826	1.47143	0.0117067	0.0783467	No
FIRRE	3.82109	10.6103	1.4706	1.68359e-07	5.37532e-06	Up
TSPEAR-AS1	0.489956	1.36027	1.47012	0.00893353	0.0633989	No
ZNF514	7.17868	19.869	1.46914	1.88445e-08	7.32257e-07	Up
MGST2	5.51203	15.2634	1.46858	0.0128105	0.0838677	No
ADCY6	0.259765	0.725703	1.46811	0.000499622	0.00609353	Up
PLS1	1.16587	3.22045	1.46789	2.89845e-05	0.000507414	Up
NTNG1	0.0382954	0.119524	1.46636	0.130114	0.403101	No
TPTE2P1	0.357751	0.992143	1.46557	1.32376e-05	0.000261161	Up
PRICKLE2	0.0856522	0.247233	1.46548	0.00134702	0.0137705	Up
PRKCB	0.0940166	0.259032	1.46357	0.00830163	0.0600192	No
MAL2	9.76285	26.9376	1.46333	0.000119426	0.00178345	Up
PON3	0.160309	0.469895	1.4629	0.0661882	0.267245	No
SEPP1	0.725748	2.01806	1.46188	0.000235804	0.00314921	Up
ZNF32	1.68723	4.66109	1.46006	0.000108173	0.0016316	Up
OR7E12P	14.0133	38.5562	1.45904	5.06761e-08	1.80158e-06	Up
ALG1L2	0.190042	0.559209	1.45791	0.0582649	0.246813	No
BMPR1A	12.2734	33.7233	1.45758	4.60086e-05	0.000758931	Up
HFM1	0.178781	0.496424	1.45658	0.0101484	0.0701007	No
TACC1	6.2792	17.2313	1.4557	5.8775e-09	2.51812e-07	Up
MIR181A2HG	0.478355	1.27518	1.45492	0.0253877	0.138654	No
AP1S2	0.629066	1.73777	1.45234	0.000166274	0.00236335	Up
OCIAD2	0.380403	1.04999	1.44891	0.0667176	0.26819	No
RNF43	0.813634	2.19887	1.44767	0.000372668	0.00470783	Up
FAM46D	0.106887	0.308808	1.44692	0.0223468	0.126525	No
RNF150	0.276541	0.763236	1.44388	0.00063814	0.00748546	Up
SMIM4	1.4649	3.93433	1.44258	0.00394838	0.0332265	Up
SNTB1	0.0260832	0.0775813	1.44121	0.185076	0.494706	No
BST1	0.642794	1.81235	1.44	0.00150634	0.0150115	Up
MMP19	0.240894	0.690575	1.43982	0.00258318	0.0233308	Up
TMEM255A	0.236846	0.640115	1.43856	0.01892	0.111576	No
LOC729739	4.62262	12.5755	1.43809	0.000118839	0.00177737	Up
BLVRA	0.716584	2.02011	1.43775	0.00192602	0.0183545	Up
PGM1	2.2512	6.11152	1.43716	3.23227e-05	0.000561281	Up
ACRBP	0.122884	0.353346	1.43637	0.189364	0.49904	No
MXRA8	1.02642	2.76935	1.43474	0.000701442	0.00805212	Up
ANKRD36BP1	7.70652	20.8815	1.43377	1.56985e-06	4.00805e-05	Up
SLC38A6	0.416919	1.15399	1.43308	0.00131472	0.0135231	Up
LPPR3	0.0472298	0.139594	1.4328	0.209333	0.525008	No
CNRIP1	0.0455813	0.142517	1.43133	0.180211	0.488116	No
SPAG6	0.27326	0.747192	1.43126	0.000941366	0.0102359	Up
TESK1	8.68625	23.4272	1.43117	9.48314e-05	0.00145518	Up
CHRNA1	0.0735649	0.199983	1.43023	0.121324	0.387854	No
FAAH	1.85811	5.01664	1.42961	0.000176686	0.00247163	Up
PIK3R1	0.648536	1.74155	1.42895	2.32495e-05	0.000417215	Up
CACNA1D	0.0364852	0.105073	1.42861	0.0434462	0.201911	No
NOS1AP	0.0571897	0.155342	1.42832	0.0095459	0.066675	No
TUSC1	0.256187	0.679153	1.42771	0.0056607	0.0443363	Up
HGSNAT	3.14671	8.44951	1.42507	1.35523e-06	3.50171e-05	Up
OSBPL8	19.5564	52.5163	1.42505	0.00155218	0.0153665	Up
H2AFY	3.70339	9.96932	1.42473	6.42483e-07	1.79585e-05	Up
RASSF6	0.0493096	0.12958	1.4234	0.109551	0.367977	No
KLHL15	6.38913	17.1301	1.4225	1.52096e-05	0.000290624	Up
ZFHX4	0.146901	0.39925	1.42204	8.95724e-05	0.00138722	Up
MAGI1	3.10296	8.31355	1.4219	1.21872e-07	4.02795e-06	Up
UBE2D4	0.930733	2.47779	1.42186	1.91634e-05	0.000352729	Up
SH3RF3	0.0139278	0.0446807	1.42148	0.244053	0.567858	No
DDX60L	0.420939	1.13292	1.4214	0.00184496	0.0177168	Up
HS6ST2	0.308531	0.837948	1.41956	0.00205257	0.0194129	Up
DDR2	0.120486	0.306614	1.41738	0.0316932	0.16156	No
SLC40A1	0.403063	1.08528	1.41687	0.0636444	0.260207	No
RAP2C-AS1	0.239211	0.628991	1.41558	0.00655638	0.0498457	Up
ZMAT1	0.514581	1.37251	1.41474	0.00173278	0.0168156	Up
IFNAR2	1.52846	4.08824	1.41356	0.000712281	0.00816408	Up
ACRV1	0.420849	1.06692	1.41278	0.0303345	0.156975	No
ZNF117	3.62266	9.64743	1.41244	0.00786495	0.0576182	No
CARD14	0.0681645	0.184648	1.41187	0.0313719	0.160466	No
PNCK	0.322297	0.881512	1.41137	0.00531071	0.042166	Up
SYNJ2	7.38769	19.6344	1.40978	3.84245e-07	1.14421e-05	Up
ZNF763	0.979756	2.61596	1.40853	1.14937e-05	0.000231383	Up
MGARP	0.0583948	0.18403	1.4078	0.229735	0.552055	No
FST	0.65318	1.72646	1.40753	0.00346166	0.0298489	Up
H2AFY2	2.39339	6.36515	1.40593	0.000134527	0.00197367	Up
BSPRY	1.11144	2.96984	1.40568	0.000790273	0.00889531	Up
OSMR	2.18496	5.78919	1.40532	2.90551e-08	1.10058e-06	Up
SYNE4	0.484163	1.28498	1.40328	0.0333813	0.166779	No
LOC100132356	0.221243	0.619129	1.40318	0.0144263	0.0920813	No
C19orf25	0.25927	0.676481	1.40183	0.0344511	0.170532	No
SOX3	0.0396121	0.116297	1.40097	0.270229	0.597954	No
GOLGA7B	0.156346	0.427293	1.4001	0.0312198	0.15996	No
MLK7-AS1	0.140672	0.364231	1.39983	0.03346	0.167056	No
RIN1	0.323868	0.877767	1.39975	0.0476423	0.215084	No
RAP1GDS1	3.59639	9.48399	1.39887	1.88688e-06	4.76088e-05	Up
MOK	0.496417	1.32142	1.3974	0.000188414	0.00259466	Up
RAI2	0.175013	0.483694	1.39661	0.0204119	0.117968	No
TGFB1I1	0.385572	1.01509	1.39654	0.0223357	0.12651	No
LINC00886	0.11426	0.138154	1.39644	0.149908	0.438754	No
GPR1	0.414415	1.09234	1.39627	0.00129657	0.0134098	Up
RHBDL3	0.0167755	0.0522228	1.39621	0.206099	0.520824	No
FAM221B	0.0603077	0.149522	1.39577	0.129433	0.402069	No
THBS1	0.137783	0.375973	1.39465	0.00160544	0.0158001	Up
JPX	4.46434	11.7162	1.394	0.000129171	0.00190626	Up
MAGED1	19.2235	50.5436	1.394	2.67015e-06	6.52905e-05	Up
LINC00652	0.926731	0.798508	1.39347	0.00016808	0.00237724	Up
LOC648987	0.966064	2.54281	1.39276	0.000341688	0.00436559	Up
HMCN2	0.00534413	0.0165438	1.39206	0.20928	0.524983	No
USP20	1.93186	2.01667	1.39148	0.220224	0.539634	No
ASB4	0.0374808	0.0905097	1.39144	0.276833	0.606203	No
MEIS3P1	1.64706	4.36391	1.39014	6.74526e-05	0.00107149	Up
XYLB	4.17842	10.9551	1.38978	3.97413e-07	1.17644e-05	Up
PCDHGA3	0.0494725	0.11474	1.38839	0.100345	0.348597	No
POTEM	0.59364	1.54822	1.38792	7.37441e-07	2.03479e-05	Up
ARHGEF9	3.07663	8.05696	1.38717	1.59381e-05	0.000301861	Up
TAPBP	0.536571	1.40102	1.38538	1.36979e-05	0.000268565	Up
LOC100506844	0.357447	0.957801	1.38453	0.0413579	0.194843	No
C10orf25	0.257708	0.680268	1.38343	0.0157647	0.0980031	No
MAB21L1	0.0424769	0.108267	1.38083	0.348028	0.673931	No
XG	0.134203	0.354891	1.38044	0.0297599	0.154961	No
CADM1	0.996381	2.62291	1.37986	1.69472e-05	0.000317771	Up
GYG2	5.38277	13.9844	1.37872	1.30666e-07	4.27165e-06	Up
SUSD5	2.42045	6.28961	1.37802	9.57473e-06	0.0001986	Up
TCP11L1	1.57278	4.10326	1.37769	4.99199e-07	1.44364e-05	Up
LOC646813	0.152793	0.399182	1.37744	0.382342	0.70425	No
SLC7A11-AS1	0.783077	2.02666	1.37714	0.000408064	0.00510946	Up
CXCR6	0.390449	1.01467	1.37653	0.00441396	0.0363651	Up
LRAT	0.0942355	0.252964	1.37594	0.0305149	0.157638	No
BCL2L14	0.157452	0.421118	1.37533	0.104105	0.356777	No
PCDHGA10	0.478781	1.2268	1.3751	0.000152354	0.00219035	Up
MDFIC	0.167537	0.443118	1.37497	0.00230328	0.0212887	Up
EFNB2	2.30777	5.96665	1.37453	2.62683e-06	6.44408e-05	Up
OSBPL6	0.289131	0.738439	1.37337	0.000365941	0.00463217	Up
MFSD12	0.343156	0.917376	1.37223	0.076376	0.292154	No
AGAP11	0.112596	0.300671	1.37141	0.0307522	0.158265	No
HERC5	14.823	38.3363	1.37057	0.000647665	0.00755006	Up
EPSTI1	0.629407	1.63928	1.36948	0.0177019	0.107056	No
LOC100499484	0.271664	0.717066	1.36866	0.00109649	0.0116366	Up
DOCK5	0.788832	2.04431	1.36781	2.10976e-06	5.27019e-05	Up
IMPG2	0.124126	0.320721	1.36727	0.0189165	0.111576	No
ANKRD6	0.250252	0.64544	1.36718	0.00152803	0.0152075	Up
LAMC2	2.25527	5.80978	1.36469	8.34113e-06	0.000176668	Up
METAP1D	0.484602	1.30433	1.36338	0.00848368	0.0610419	No
FILIP1	5.89558	15.1606	1.36205	0.000117612	0.00176337	Up
MEX3B	0.101128	0.274588	1.36074	0.0976514	0.342303	No
FRMD3	0.0556495	0.146793	1.35979	0.0316604	0.161502	No
ZNF433	1.22044	3.11736	1.35898	0.000298145	0.00385181	Up
TRPV2	0.363161	0.935934	1.35866	0.00768465	0.0565094	No
KATNAL1	1.62488	4.1712	1.35865	1.02516e-06	2.71892e-05	Up
CDK19	1.04366	2.67652	1.35678	3.12555e-06	7.54446e-05	Up
AAED1	2.15461	5.46809	1.35563	0.000123469	0.0018338	Up
FAAH2	6.13805	15.7325	1.35458	6.85144e-07	1.908e-05	Up
LINC01158	0.390211	0.476026	1.35289	0.0594489	0.249888	No
ZNF708	5.98584	15.2532	1.34921	0.043175	0.201198	No
ZNF439	0.654015	1.64044	1.34847	0.000858849	0.00952053	Up
CREB5	1.31265	3.34749	1.34816	0.000274725	0.00359871	Up
THEM4	4.10397	10.4418	1.34675	1.25189e-07	4.12849e-06	Up
FOSL2	0.316523	0.798612	1.34672	0.0420342	0.197288	No
CATSPERG	0.926924	2.3511	1.34558	0.00116433	0.0122271	Up
HSPB8	0.643259	1.66128	1.34483	0.00146446	0.0147111	Up
NEDD4L	1.4884	3.78328	1.34387	1.39412e-05	0.000272269	Up
CNGA1	0.706407	1.76425	1.33731	0.000507065	0.00616929	Up
EPB41L3	0.588167	1.51149	1.3371	0.00110123	0.0116786	Up
FAM184A	8.35778	21.118	1.33687	0.00174079	0.0168782	Up
KBTBD3	0.14114	0.367155	1.33635	0.0106363	0.0727372	No
LOC101927720	0.300134	0.818457	1.33623	0.0453534	0.207343	No
ACTC1	0.188715	0.491601	1.33486	0.00330339	0.0287881	Up
RBM44	0.0526442	0.133801	1.33369	0.179458	0.487253	No
MAP7D2	1.1304	2.8393	1.33222	8.63171e-06	0.000181037	Up
SYNPR	0.0170731	0.051189	1.33207	0.39897	0.717924	No
LOC101927204	0.0227059	0.0680772	1.33173	0.392462	0.712236	No
FREM3	0.00881039	0.0243147	1.33092	0.47043	0.77138	No
LINC00664	2.57074	2.5861	1.33046	0.000108294	0.00163179	Up
RND3	0.0974919	0.255169	1.33035	0.062916	0.258364	No
SLC36A4	0.705026	1.77514	1.32997	5.5428e-05	0.000899166	Up
SCPEP1	7.90239	19.8807	1.32936	5.51836e-06	0.000123858	Up
ADAM12	0.0190242	0.0561345	1.32909	0.148167	0.435593	No
PODXL	9.56658	24.0066	1.32715	6.03234e-07	1.70516e-05	Up
OPHN1	2.30462	5.78205	1.32676	3.27683e-07	9.89499e-06	Up
ANKRD31	0.0448583	0.10834	1.32664	0.141894	0.424377	No
TMEM158	0.581452	1.44884	1.3248	0.00224243	0.0208933	Up
CCDC3	1.72423	4.33971	1.32449	1.47303e-05	0.000283267	Up
KCNK1	0.808542	2.0295	1.32445	0.0058167	0.0453456	Up
TAP2	0.0446341	0.113083	1.32249	0.00121835	0.0127233	Up
ZBED8	0.175403	0.445789	1.32076	0.0226142	0.127607	No
PAK3	0.0753158	0.173637	1.31873	0.114379	0.375472	No
CHST7	1.61837	4.05239	1.31638	4.17806e-06	9.75617e-05	Up
ARMC4	0.108859	0.270591	1.31627	0.033008	0.16579	No
CMC4	1.03697	2.5665	1.31522	0.0268161	0.144279	No
PCOLCE-AS1	0.544483	0.0972651	1.31453	3.37704e-07	1.01568e-05	Up
ZXDA	1.1621	2.90363	1.31408	2.74224e-05	0.000482313	Up
RPL23AP32	0.208368	0.582908	1.31326	0.262153	0.588622	No
DENND1A	0.329805	0.817485	1.31239	0.000383246	0.00482685	Up
LOC100131655	0.444021	1.08892	1.31186	0.0244854	0.135223	No
ZKSCAN7	0.806034	2.00215	1.31173	0.000195115	0.00267958	Up
PPP1R1A	0.313893	0.817088	1.31156	0.0158248	0.0982952	No
LOC100506639	0.492664	1.26535	1.31103	0.0387897	0.186543	No
MPP1	3.00034	7.45048	1.31026	3.68662e-06	8.77207e-05	Up
ABCB5	0.301377	0.745199	1.30621	0.000102498	0.00156009	Up
GPR83	0.217903	0.53959	1.30582	0.00344516	0.0297578	Up
THAP2	0.136256	0.341061	1.30357	0.0193975	0.113856	No
ARRB1	1.75873	4.33961	1.30334	6.15541e-06	0.000134935	Up
LOC146880	0.296039	0.73653	1.30186	0.00113428	0.0119617	Up
CTSV	9.65037	23.795	1.30137	0.000726384	0.00829413	Up
LOC158960	1.14457	2.88721	1.3012	0.0662151	0.267245	No
FAM227B	0.330147	0.811451	1.30067	0.064691	0.263424	No
BEST3	0.0685544	0.169582	1.29816	0.0431422	0.201107	No
SNAP47	2.49732	6.12933	1.29799	9.32344e-05	0.0014336	Up
SH3GL1P2	0.135128	0.326667	1.29755	0.145133	0.429883	No
NT5C2	8.34165	20.515	1.2973	1.36435e-07	4.44094e-06	Up
MVP	0.664716	1.61967	1.29696	0.000919442	0.0100484	Up
LOXL2	0.45248	1.10535	1.29574	0.000665814	0.00773765	Up
DPP10	0.163379	0.415013	1.29522	0.00415413	0.0346506	Up
FAM13A	0.496279	1.21051	1.29491	0.000140875	0.00204486	Up
TEX14	0.113283	0.280304	1.29476	0.0140021	0.0899458	No
KBTBD7	3.07566	7.54684	1.29397	1.89313e-05	0.000350171	Up
GSTP1	109.036	267.33	1.29372	0.00225926	0.020998	Up
FAM186A	0.0324465	0.0825664	1.29365	0.220984	0.540879	No
LNPEP	1.27903	3.14555	1.29307	3.61172e-06	8.60746e-05	Up
BMF	1.18993	2.92497	1.29166	0.00134907	0.0137822	Up
TAS2R5	0.219282	0.578948	1.29088	0.107345	0.363163	No
BCORL1	0.884207	2.16606	1.2894	6.31998e-05	0.00101106	Up
FAM65B	0.165551	0.40072	1.28909	0.00247227	0.0225185	Up
ATAD3C	1.14446	2.77146	1.28513	0.000121454	0.00180656	Up
TDRP	20.0789	48.9144	1.2841	4.27853e-05	0.000716486	Up
TOX	0.742267	1.8216	1.28398	0.00143561	0.0144877	Up
DEPDC7	0.590661	1.43665	1.28269	0.00555553	0.0437862	Up
GNPDA2	0.728391	1.77391	1.28231	0.0105254	0.0721097	No
HESX1	0.473779	1.15028	1.2819	0.0544657	0.235652	No
LINC01234	1.00112	0.174547	1.28146	0.0327284	0.164826	No
ZNF883	1.49414	3.65247	1.28123	0.00260066	0.0234746	Up
HLA-DMA	0.0351397	0.0882049	1.27953	0.204003	0.518122	No
KRT19	6.12097	14.8642	1.27938	0.0181925	0.108763	No
STOX1	0.127417	0.320399	1.2791	0.0291236	0.152696	No
AP1S3	1.12301	2.73495	1.27791	1.72261e-05	0.000321398	Up
TMEM194B	0.354537	0.866466	1.27659	0.00152978	0.0152148	Up
NAP1L2	0.645391	1.5974	1.27503	0.00281301	0.02512	Up
LOC644554	1.33948	3.35458	1.27467	0.00839483	0.0604605	No
TSKU	2.93235	7.08991	1.27347	0.00141496	0.0143384	Up
QRICH2	0.3722	0.890683	1.27301	0.00558203	0.043949	Up
APOBEC3G	7.5335	18.2746	1.27289	5.57182e-06	0.000124521	Up
ARL15	2.7061	6.55294	1.27285	0.000813245	0.00909939	Up
ZBBX	0.0413731	0.100733	1.27262	0.232552	0.554836	No
CSPG4	0.0450345	0.107093	1.27007	0.0859318	0.31554	No
WWC3	1.10517	2.67204	1.26962	1.26411e-05	0.000251343	Up
CIZ1	2.30571	5.57179	1.26928	0.000447926	0.00555769	Up
DISP1	0.215355	0.497866	1.26825	0.00648367	0.0495059	Up
ELMO1	1.25688	3.02956	1.26787	6.17687e-06	0.000135208	Up
LOC101929181	1.366	3.26538	1.26713	0.00365271	0.0312988	Up
CYP4X1	0.154291	0.359274	1.26701	0.0463696	0.21093	No
RGS5	0.229097	0.554597	1.26655	0.0181841	0.108763	No
SLC16A7	0.17018	0.407994	1.26625	0.00753085	0.0556233	No
RUNDC3B	0.0624378	0.15168	1.26615	0.160864	0.45686	No
FAM218A	0.342388	0.80548	1.26555	0.0847937	0.312747	No
RAB6C	0.146176	0.339629	1.26546	0.0845085	0.311984	No
MOXD1	0.0494336	0.114451	1.26435	0.220178	0.539634	No
GP1BA	0.361735	0.855598	1.26408	0.0149691	0.0947012	No
FAM46C	0.118645	0.27728	1.26284	0.0174034	0.105486	No
ACVR2B-AS1	0.315762	0.75336	1.26003	0.026271	0.142314	No
LAMP5	0.0668668	0.164687	1.26002	0.272444	0.600382	No
SLC52A3	0.927724	2.22072	1.25942	0.00745706	0.0551595	No
ADH4	0.117359	0.280156	1.25929	0.140188	0.421209	No
ITPKB	0.669052	1.60178	1.25781	0.00210649	0.0198542	Up
LOC101929657	2.19902	5.27388	1.25751	0.000101975	0.00155595	Up
F8	0.175075	0.425535	1.25737	0.00407244	0.0341368	Up
HPN	0.241455	0.575927	1.25679	0.0868214	0.317052	No
NREP	34.612	82.7168	1.25672	1.0005e-06	2.67239e-05	Up
LOC283683	1.77453	4.25502	1.2563	0.000374046	0.00471888	Up
TTC7B	2.83663	6.79603	1.25607	0.000227915	0.00306563	Up
C11orf74	4.83238	11.56	1.25545	3.03757e-06	7.3557e-05	Up
CD177	0.084142	0.216783	1.25514	0.13564	0.414585	No
IQCD	2.5727	6.09219	1.25355	0.000272883	0.00357769	Up
FAM228B	0.186497	0.427908	1.25329	0.156515	0.449804	No
SOCS3	1.85393	4.42941	1.25151	0.00618203	0.0476257	Up
C4orf47	0.837725	2.05604	1.25097	0.0169117	0.103255	No
ATP6V1C2	1.90889	4.56719	1.2498	3.6291e-05	0.000623708	Up
PAIP2B	4.82562	11.4737	1.24906	1.74826e-05	0.000324974	Up
HAP1	0.168332	0.408045	1.24846	0.0196448	0.114949	No
C19orf24	2.40107	5.72803	1.24676	0.00382669	0.0324384	Up
USP51	3.76521	8.93854	1.24584	0.00010263	0.00156052	Up
LMO3	0.0197818	0.0542713	1.24559	0.270637	0.598389	No
MTURN	0.487179	1.13936	1.24514	0.0004266	0.00530622	Up
TDRD5	0.115018	0.269539	1.24473	0.0330721	0.165942	No
GRHL2	0.86178	2.03493	1.24341	0.000178007	0.00248096	Up
GSR	7.55855	17.9027	1.24262	9.57322e-07	2.56617e-05	Up
OGFRL1	2.68398	6.38505	1.24245	0.0015878	0.0156675	Up
MAGI2	0.0331096	0.0873692	1.24234	0.118676	0.38248	No
PON2	2.22511	5.27548	1.24117	2.29756e-05	0.000413286	Up
PARVA	1.23939	2.92948	1.24114	1.77425e-06	4.48423e-05	Up
FAM104B	2.22892	5.28831	1.24089	0.000169771	0.00239047	Up
ABHD14A	0.314942	0.732188	1.23947	0.111822	0.371541	No
AMOTL1	0.936265	2.20768	1.23876	1.5923e-05	0.000301861	Up
NUDT11	2.40357	5.683	1.23871	5.12329e-05	0.000838346	Up
CYB5A	3.88242	9.14109	1.23772	0.00047973	0.00586519	Up
TXNIP	7.37447	17.4082	1.23752	0.00278855	0.0249311	Up
GPRASP1	0.799417	1.89227	1.23657	5.90526e-05	0.000951804	Up
FIGNL2	1.31042	3.09139	1.23631	0.00981967	0.0682701	No
KLHL22	0.347354	0.820759	1.23623	0.0491701	0.219801	No
AMOTL2	0.861022	2.02327	1.23544	0.0114815	0.0771486	No
LOC102724316	0.96385	2.27012	1.23528	4.20223e-05	0.000708252	Up
PPP1R13L	1.4056	3.29926	1.23404	0.000548422	0.00657145	Up
LOC101926888	1.09858	2.61322	1.23373	0.0256363	0.139498	No
ZNF629	0.474483	1.11361	1.23367	0.00341152	0.0295521	Up
SIK2	1.77361	4.18054	1.23325	6.00568e-07	1.70082e-05	Up
CDC14C	0.447886	1.05858	1.23266	0.00130185	0.0134367	Up
FAM86JP	0.228434	0.530174	1.23126	0.0321356	0.163538	No
AKR1E2	0.0875386	0.239709	1.2305	0.123567	0.392025	No
SCML4	0.132107	0.314434	1.23004	0.012123	0.0804691	No
SLC38A5	0.060166	0.145375	1.2299	0.268693	0.595986	No
FAM20C	0.353415	0.848225	1.22963	0.0211379	0.121464	No
SEPSECS-AS1	0.478058	1.16437	1.22912	0.0230497	0.129627	No
C6orf25	0.0305702	0.0714354	1.22909	0.0489661	0.219218	No
HIST1H2BK	31.7831	74.5032	1.22895	4.35994e-05	0.000727688	Up
SNORA57	3.6278	8.64789	1.22804	0.112845	0.373226	No
LMCD1	0.198743	0.486122	1.22783	0.0236553	0.132044	No
DEPDC4	0.245023	0.616156	1.22778	0.095651	0.338208	No
SNORA16A	3.46707	8.36877	1.22742	0.0527632	0.230856	No
SLC16A2	4.76578	11.1508	1.22735	1.62159e-06	4.11917e-05	Up
ZC3H12C	0.944361	2.21526	1.22685	8.08733e-05	0.00126028	Up
SUMO4	0.169626	0.409932	1.22574	0.300669	0.629468	No
SCCPDH	5.15319	12.0581	1.22528	2.19425e-06	5.46311e-05	Up
SETD7	2.72243	6.3759	1.225	2.10178e-05	0.000382183	Up
COBLL1	0.581013	1.36152	1.2249	0.0113429	0.0765253	No
MICA	0.0949452	0.229367	1.22462	0.00565467	0.0443182	Up
MAK	1.11155	2.58871	1.2246	0.000127892	0.00189109	Up
MET	1.76196	4.1177	1.22286	0.000880587	0.0097013	Up
RGL1	0.465148	1.08043	1.22228	0.00144756	0.0145511	Up
COL11A1	0.0171205	0.0389801	1.22159	0.426773	0.740061	No
NUDT19	3.40369	7.94503	1.22086	4.44096e-05	0.000738441	Up
ADTRP	8.76751	20.4253	1.22036	2.12538e-05	0.000385543	Up
CAST	1.15625	2.6778	1.22021	0.0036644	0.0313454	Up
TSPAN17	1.22573	2.86563	1.21786	0.0143061	0.0913913	No
PLSCR4	3.51772	8.1774	1.21756	3.19777e-05	0.000556575	Up
TARSL2	0.731402	1.73545	1.21721	0.000728002	0.0083063	Up
TRIM4	1.05226	2.42707	1.2169	0.000161923	0.00230806	Up
RFFL	0.13244	0.306884	1.2137	0.0250841	0.137407	No
LMLN	3.34602	7.76024	1.21366	0.00202703	0.0192076	Up
LPAR1	0.843688	1.95426	1.21332	0.00319184	0.0279714	Up
CCDC7	0.0514678	0.125532	1.21237	0.0844333	0.311891	No
ANGPTL2	0.0637722	0.158157	1.21202	0.120574	0.386197	No
GPR173	0.725472	0.33456	1.21192	0.222731	0.543465	No
BACE2	1.46409	3.38591	1.2115	1.28725e-05	0.000254707	Up
HECW2	0.249148	0.571049	1.21031	0.000995455	0.0107309	Up
LMO7	2.07205	4.79988	1.20992	0.000526169	0.00636055	Up
SOBP	0.622199	1.44413	1.20937	0.000935221	0.0101854	Up
UHRF2	1.96291	4.53011	1.20882	1.00775e-05	0.000206673	Up
MRGPRX3	2.24401	5.18314	1.20788	0.000386173	0.00485152	Up
ATP8A1	0.151838	0.344676	1.20773	0.0151656	0.0956227	No
EDNRA	0.0368657	0.0962211	1.2072	0.109936	0.368611	No
SLC15A1	3.61457	8.35767	1.20711	2.65971e-06	6.51413e-05	Up
PCYT1B	0.328755	0.762532	1.20663	0.000190782	0.00262486	Up
LOC100506321	0.645057	1.53581	1.20657	0.0212978	0.122149	No
EMID1	0.323207	0.731257	1.20511	0.0641849	0.262001	No
NHLRC3	2.96515	6.83499	1.20462	1.1303e-05	0.000228153	Up
LOC100507501	0.729686	1.67127	1.20427	0.0337556	0.168252	No
SFT2D2	22.9749	52.9584	1.20412	0.00129969	0.0134328	Up
PATE4	0.155438	0.34793	1.20395	0.156525	0.449804	No
CNTNAP3	0.908068	2.09933	1.20337	3.45035e-05	0.000596396	Up
SELENBP1	1.1559	2.65717	1.20261	0.00629769	0.0483187	Up
C16orf58	5.31259	12.2222	1.2013	0.000186454	0.0025771	Up
KIAA1467	7.09141	16.3189	1.2007	1.69004e-05	0.000317289	Up
ATP6V1E2	0.108506	0.271898	1.19957	0.140603	0.42195	No
ZNF316	0.321804	0.736469	1.19838	0.00287895	0.0256024	Up
ZNF33B	2.02725	4.65317	1.19715	0.00048628	0.00594044	Up
HOOK1	2.01499	4.6216	1.19697	0.00282207	0.0251561	Up
ARHGEF10L	0.265113	0.603795	1.19492	0.0163559	0.100639	No
TP53I3	0.433699	0.998458	1.1941	0.0212188	0.121836	No
GNG12	3.83685	8.80437	1.1938	1.53798e-05	0.000293504	Up
TEAD1	8.79091	20.0874	1.19206	3.95174e-05	0.000669968	Up
PABPC4L	0.857201	1.9605	1.19155	0.0403884	0.192203	No
TBC1D4	0.704769	1.60207	1.19074	0.00150434	0.0150015	Up
PRR15	1.38827	3.14531	1.19067	0.00445044	0.0365714	Up
UPRT	7.75314	17.7332	1.1906	4.86936e-06	0.000111454	Up
FRMPD3	0.87682	2.00503	1.19008	0.000225711	0.00304416	Up
PCDH8	0.0409031	0.0982747	1.18982	0.186982	0.496475	No
SLC25A27	0.057297	0.134973	1.18962	0.181256	0.489798	No
MICAL2	0.881004	2.01196	1.18899	0.000794579	0.00892373	Up
LINC01004	8.54192	10.2657	1.18733	0.00164036	0.0160807	Up
HYAL3	0.228407	0.545338	1.1857	0.0369681	0.179911	No
GLI2	0.122945	0.277203	1.18539	0.00876759	0.0626649	No
BOK	0.494595	1.11376	1.18522	0.0411113	0.193949	No
CDNF	0.343279	0.747805	1.18503	0.0690173	0.274427	No
CCDC160	0.120829	0.289162	1.18456	0.395025	0.71416	No
LETM2	0.527181	1.19084	1.18451	0.00309282	0.0272465	Up
WDR52	0.0867622	0.199452	1.1838	0.0155459	0.0970843	No
OLFML3	3.85603	8.78875	1.18346	0.000240799	0.00320738	Up
TMEM52B	1.22988	2.819	1.18337	0.000242282	0.00322143	Up
TMEM123	4.48525	10.1595	1.18004	0.00246913	0.0225035	Up
PHTF1	5.1616	11.6942	1.17924	1.34014e-06	3.46964e-05	Up
DPYSL2	4.48166	10.1539	1.17914	1.54473e-05	0.000294419	Up
GLS2	0.916979	2.09429	1.17797	0.000646753	0.00754528	Up
TAPBPL	0.317244	0.734786	1.17731	0.103381	0.355112	No
ME1	0.396789	0.907678	1.17577	0.020137	0.116693	No
CYBRD1	0.152759	0.343097	1.17522	0.0557038	0.239746	No
IKZF2	0.0709259	0.158636	1.17463	0.0361117	0.17694	No
ZSCAN16-AS1	0.472513	1.10621	1.17426	0.00343971	0.0297278	Up
COL26A1	1.198	2.72564	1.17337	0.00219154	0.0205208	Up
SPRED2	3.92541	8.86315	1.1731	1.22158e-05	0.000243959	Up
PDGFRA	2.03361	4.5811	1.17263	4.52414e-05	0.000748448	Up
TEX30	1.22642	2.78936	1.16957	0.00637495	0.048787	Up
DHRS3	1.11917	2.46104	1.16833	0.00378113	0.0321609	Up
TMEM56	0.583242	1.30243	1.16601	0.000625056	0.00734917	Up
DIP2A-IT1	1.09847	2.44743	1.16541	0.101451	0.350853	No
DNASE2	3.84756	8.63308	1.16523	0.000227445	0.00306262	Up
LRRC16A	3.5008	7.85386	1.16482	0.000590845	0.00699066	Up
STEAP2	0.225032	0.509393	1.1648	0.00228364	0.0211723	Up
COL1A2	1.0216	2.29521	1.1632	6.66396e-05	0.00106045	Up
OSR2	0.62654	1.4299	1.16255	0.00407752	0.0341412	Up
GSTO1	9.13358	20.4731	1.1621	2.36325e-05	0.000423078	Up
IFIT3	0.407493	0.910858	1.16138	0.0092416	0.0650015	No
LOC284581	4.37107	9.7542	1.16134	2.19364e-05	0.000396968	Up
CLIC6	0.0954192	0.215259	1.16096	0.156922	0.450256	No
ZNF300P1	1.23678	2.76497	1.16084	0.00164153	0.0160817	Up
MROH8	0.303162	0.686716	1.15974	0.0593384	0.249856	No
CORO2B	0.0671862	0.157087	1.15932	0.141769	0.424179	No
CCDC74A	0.162674	0.354594	1.15846	0.261098	0.588258	No
ADCY1	0.442788	0.981092	1.15794	3.27464e-05	0.000567328	Up
ZNF720	1.20847	2.69737	1.15729	0.000393601	0.00494071	Up
USH2A	0.0038737	0.0101849	1.1544	0.329208	0.657482	No
SVIP	0.420935	0.948424	1.15386	0.132005	0.406938	No
GSTM1	4.07706	9.03508	1.15329	0.0014453	0.0145478	Up
CHCHD2	103.621	230.078	1.15072	1.02019e-05	0.000208669	Up
DHCR24	23.884	53.0265	1.1503	7.51361e-05	0.00118067	Up
LOC100507053	0.147952	0.337491	1.14946	0.0311282	0.159598	No
DPY19L2P2	1.52549	3.38181	1.14876	1.55168e-05	0.000294996	Up
EPHB3	0.0738378	0.164974	1.14856	0.285388	0.61459	No
FLJ20021	0.103601	0.256459	1.1483	0.335562	0.663273	No
STOX2	1.42808	3.15608	1.1482	0.00071158	0.00816227	Up
PNMA2	0.929477	2.03645	1.14677	0.000416484	0.00519759	Up
LAMB1	13.8877	30.752	1.14662	4.12697e-05	0.000696536	Up
TTC32	1.3608	3.10573	1.14617	0.0108209	0.0736981	No
MARK1	1.48102	3.27414	1.14589	4.78922e-05	0.000787969	Up
RRS1-AS1	0.14553	0.326744	1.14575	0.01865	0.110591	No
COMT	0.53039	1.18087	1.14544	0.0277724	0.147817	No
TCTEX1D2	1.26485	2.75133	1.14457	0.0219288	0.124533	No
RAB31	1.67656	3.71905	1.14409	7.91395e-05	0.0012384	Up
ZSCAN23	0.263853	0.59265	1.14406	0.0356864	0.175434	No
ITLN2	1.24976	2.7622	1.14353	0.0186492	0.110591	No
TDRD1	1.77034	3.90224	1.1414	0.000297994	0.00385181	Up
ARSK	1.42781	3.15907	1.14138	0.000667711	0.00774254	Up
ZNF546	0.189706	0.423679	1.14111	0.0168456	0.102935	No
LHFPL1	0.181695	0.411716	1.14103	0.113805	0.37436	No
LOC101927905	0.796701	1.73761	1.14076	0.053387	0.232555	No
UNC5C	0.0234038	0.0567274	1.14045	0.161675	0.45799	No
AKAP7	0.797887	1.76838	1.13985	0.00450474	0.036957	Up
BDNF-AS	0.243752	0.524355	1.13931	0.0700293	0.276695	No
CYB561	4.92613	10.872	1.13929	6.83072e-05	0.00108355	Up
NFKBIZ	0.461529	1.02255	1.139	0.0108501	0.0738633	No
HMG20B	2.90106	6.38934	1.13739	0.000913292	0.0099957	Up
PABPC1L2B	0.317837	0.730695	1.13641	0.0609412	0.253808	No
IDI2-AS1	0.686359	1.5139	1.13613	0.0384485	0.185376	No
FAM83F	0.276289	0.612077	1.13553	0.143274	0.426728	No
DYDC2	0.052409	0.131268	1.1345	0.298585	0.6279	No
KCNK12	0.266934	0.569211	1.13433	0.115741	0.37771	No
YAF2	0.327491	0.724618	1.13338	0.000596346	0.0070502	Up
GGH	10.5981	23.2888	1.13299	9.98966e-06	0.000205505	Up
APPBP2	1.16592	2.54858	1.13281	0.000293684	0.00380725	Up
SLC12A5	0.0924545	0.200727	1.13171	0.106467	0.361167	No
CYB561A3	0.194888	0.425904	1.13151	0.0422998	0.198287	No
ZNF362	1.45117	3.17077	1.13085	4.92962e-05	0.000807794	Up
B3GNT2	3.09245	6.7911	1.13085	0.00103418	0.0110848	Up
CBX5	23.4766	51.3955	1.13029	3.10916e-05	0.00054178	Up
LOC101927151	0.377837	0.855879	1.12923	0.0260712	0.141486	No
FAM161B	0.269883	0.59627	1.12923	0.00457139	0.0374222	Up
KRT8	15.8394	34.6192	1.12811	0.00926559	0.0650495	No
SH3BP5-AS1	0.192671	0.41977	1.12805	0.00616566	0.0475239	Up
SEMA5B	0.0168718	0.0351089	1.12733	0.525227	0.808099	No
GUSBP5	0.274884	0.60975	1.12651	0.0292877	0.153243	No
DPP10-AS1	0.545493	1.14097	1.12608	0.218892	0.538475	No
ZNF841	9.57138	20.9078	1.12556	1.65983e-05	0.000313181	Up
SCFD2	1.87459	4.09694	1.12548	0.000372191	0.00470733	Up
CSMD3	0.00666018	0.0152304	1.12475	0.591346	0.846459	No
CYP4V2	2.42547	5.28045	1.12327	5.14395e-06	0.000116674	Up
VLDLR	2.5604	5.58598	1.12158	2.47663e-05	0.000441798	Up
SCMH1	1.87666	4.07619	1.12152	0.000311792	0.00400746	Up
JMJD1C-AS1	0.0641263	0.143571	1.12119	0.339057	0.66601	No
ADCY10	0.136596	0.303531	1.12102	0.0473091	0.213965	No
PPM1N	4.39522	9.57293	1.12017	0.000550054	0.00657529	Up
LOC286189	0.158278	0.353923	1.11965	0.156614	0.449975	No
BATF3	1.33642	2.96118	1.11964	0.0109311	0.0742801	No
PTPDC1	1.53761	3.34554	1.11754	2.23478e-05	0.000403441	Up
NGFRAP1	27.0088	58.5386	1.11531	0.019719	0.115249	No
SLITRK5	0.0660142	0.148915	1.11527	0.130224	0.403193	No
LAMC1	60.5466	131.126	1.11478	2.72599e-05	0.00048058	Up
KRT18	27.2712	59.0784	1.11463	0.000234315	0.00313491	Up
MFAP4	0.158896	0.351599	1.11402	0.112461	0.372672	No
PPP1R9A	1.59087	3.43774	1.11175	4.10009e-05	0.000692777	Up
ELF4	3.91372	8.45638	1.11131	0.000955451	0.0103516	Up
PSEN2	6.35976	13.7491	1.10932	0.00379902	0.0322733	Up
LOC101929173	0.512215	1.08787	1.1082	0.0140805	0.0902952	No
SLCO1A2	1.15193	2.47844	1.10818	0.000102019	0.00155595	Up
PGAP1	0.469541	1.01689	1.10747	0.00215305	0.020236	Up
FHL2	0.458833	1.01388	1.10702	0.010117	0.0699494	No
FOXA2	0.0548697	0.122187	1.10692	0.398132	0.717362	No
MIR302A	5.27048	10.9288	1.10605	0.125425	0.395584	No
TCN2	1.54322	3.31489	1.1033	0.0137121	0.0885312	No
ZNF35	2.42061	5.21255	1.10306	0.00236492	0.0217996	Up
POLG2	4.72657	10.1838	1.10301	0.00021102	0.00286919	Up
FOXP3	0.252156	0.566145	1.10188	0.0510361	0.225996	No
BBS5	29.3713	63.0193	1.10131	0.000156609	0.00224722	Up
DHRS4-AS1	1.0931	2.3333	1.10099	0.000347572	0.00442573	Up
PDCD6IPP2	0.427628	0.942932	1.10061	0.0175627	0.106324	No
ZNF703	0.619389	1.3079	1.10012	0.0307819	0.158339	No
C19orf82	0.633546	1.35409	1.09932	0.0278681	0.14819	No
SLC38A10	1.02023	2.18725	1.09914	0.00407527	0.0341412	Up
WFDC2	2.8607	6.13937	1.09799	0.0212487	0.121961	No
DNMBP-AS1	0.287862	0.617052	1.0979	0.0235088	0.131471	No
TMEM98	2.09544	4.47974	1.09524	0.000169744	0.00239047	Up
STAC3	0.412763	0.891255	1.09513	0.038294	0.185047	No
LOC100506688	3.94815	8.44324	1.09457	6.85761e-06	0.000148595	Up
ITGAV	1.64347	3.51398	1.09435	0.000867337	0.00958155	Up
APOBEC3B-AS1	0.690888	1.53198	1.0943	0.0421511	0.197713	No
SDCBP2-AS1	0.968591	2.05113	1.09401	0.00239029	0.0219714	Up
MMP15	1.89639	4.04838	1.09327	0.0350047	0.172704	No
ZNF383	1.45485	3.12522	1.09324	0.0155399	0.0970843	No
CHD5	0.059746	0.1285	1.09159	0.128737	0.400735	No
MIR22HG	0.393119	0.850126	1.09128	0.127637	0.399129	No
TMCO4	1.44741	3.09906	1.09123	0.00124485	0.012973	Up
PPM1L	0.255634	0.54086	1.09084	0.0370815	0.180288	No
TM7SF2	1.10828	2.35268	1.09084	0.0549827	0.237527	No
ZNF385A	0.31816	0.676441	1.09067	0.041729	0.1961	No
ZNF69	2.64163	5.66651	1.09036	0.000427739	0.00531598	Up
NQO2	8.67231	18.4695	1.08999	1.46396e-05	0.000282245	Up
LINS	2.46173	5.24727	1.08995	0.000146399	0.00211484	Up
TINAGL1	1.04444	2.23564	1.08974	0.0188631	0.111328	No
ABCA7	0.450193	0.956004	1.08969	0.0329157	0.165492	No
CCDC30	0.393732	0.842609	1.08847	0.024427	0.13495	No
FOLR1	1.94025	4.11471	1.08674	0.0820955	0.306112	No
GSAP	0.196874	0.392901	1.08659	0.0765361	0.292154	No
LOC100129931	0.0756166	0.156212	1.08653	0.109468	0.36786	No
GNG5	14.8244	31.4856	1.08583	7.30709e-05	0.00115249	Up
OR7E14P	0.28689	0.585971	1.08558	0.156786	0.450092	No
CLDN23	0.592365	1.25471	1.08466	0.0329916	0.16579	No
CBR3	0.534846	1.09072	1.08453	0.149711	0.438385	No
LOC150935	0.608875	1.30412	1.08417	0.0321117	0.163472	No
ADAMTS3	1.02895	2.18362	1.08296	0.000817827	0.00914385	Up
GALNT1	5.12573	10.8696	1.08285	0.000215301	0.00291948	Up
RAB19	0.455889	0.98382	1.08251	0.188912	0.498743	No
CCDC150	1.89036	4.01261	1.08159	0.000723284	0.00827129	Up
FEZ1	0.343915	0.7346	1.08126	0.0134246	0.0869422	No
CTRL	0.502767	1.06253	1.08053	0.250251	0.575557	No
STAM-AS1	0.291103	0.324824	1.07961	0.00109614	0.0116366	Up
IL17D	0.239876	0.517624	1.07955	0.166915	0.466728	No
ZNF592	4.20101	8.87445	1.0791	8.80516e-06	0.000184161	Up
DCAF5	2.02181	4.27078	1.07888	1.71959e-05	0.000321233	Up
PRC1-AS1	0.208736	0.43914	1.07879	0.211714	0.528162	No
TMEM254	9.83327	20.7834	1.0787	1.9856e-05	0.000364465	Up
SFTPB	0.623369	1.30411	1.07841	0.00191249	0.0182487	Up
SALL2	2.00907	4.23825	1.07797	0.0018362	0.0176571	Up
ARHGEF6	0.195518	0.425726	1.07754	0.0267431	0.144093	No
TRDMT1	0.482031	1.0148	1.07698	0.00116336	0.0122254	Up
SERTAD1	0.602724	1.25697	1.07661	0.0490383	0.21941	No
COL7A1	0.222721	0.465767	1.07376	0.126278	0.396526	No
ARHGEF3	1.53295	3.22626	1.07374	0.000227487	0.00306262	Up
DFNB59	0.587846	1.29983	1.07348	0.024557	0.135568	No
LAT	0.981076	2.06864	1.07331	0.11023	0.36906	No
CYP3A43	0.165875	0.356027	1.07319	0.14206	0.424544	No
SH3BP5	0.300211	0.633385	1.07245	0.044751	0.205486	No
FSIP2	0.0827152	0.174214	1.07229	0.0507983	0.225075	No
LRRC56	0.592059	1.24333	1.07072	0.00689688	0.051651	No
SERPINF1	16.193	34.0334	1.07016	0.000866354	0.00957959	Up
LOC102724484	0.250945	0.522675	1.06824	0.231827	0.554234	No
UNC93B1	0.432102	0.935971	1.06795	0.041457	0.195127	No
FGFBP3	0.689876	1.46437	1.06672	0.0125473	0.0825759	No
DCDC2	2.46416	5.16072	1.06645	0.000244289	0.00324239	Up
ECE1	2.20118	4.6117	1.06644	0.000119816	0.00178573	Up
NAP1L3	0.338131	0.717163	1.0658	0.0265511	0.143315	No
LOC100507346	0.649938	1.36581	1.06504	0.0305817	0.157874	No
NDUFAF4P1	0.0893276	0.199279	1.06462	0.174174	0.47836	No
ARHGEF40	0.239685	0.507443	1.0638	0.00487627	0.0395002	Up
HAPLN4	0.138425	0.296389	1.06264	0.0643632	0.262515	No
ETV1	0.396328	0.833639	1.06257	0.0188082	0.111091	No
CTD-3080P12.3	0.243641	0.492235	1.06239	0.144787	0.429365	No
IGF2BP1	14.8826	31.0792	1.06238	0.000117546	0.00176337	Up
EXTL2	3.17244	6.62513	1.06182	0.00151437	0.0150816	Up
NMNAT2	5.13157	10.7078	1.0608	0.0106899	0.0729046	No
PTN	1.11118	2.35265	1.06021	0.00511101	0.0409698	Up
KANTR	0.745842	1.54878	1.0601	0.0236839	0.132137	No
BTBD7	4.67235	9.74326	1.06007	7.3113e-05	0.00115249	Up
NEK5	35.6786	74.3707	1.05964	2.0808e-05	0.000378827	Up
TSPAN6	7.63972	15.9101	1.05865	0.00082474	0.0091938	Up
ZNF671	0.431967	0.890049	1.05861	0.0432781	0.201491	No
LOC728323	1.5972	3.34518	1.05858	0.00388739	0.0328177	Up
RPL31P11	0.286933	0.597952	1.05847	0.107659	0.363978	No
ZNF844	9.47924	19.7444	1.05805	0.00423702	0.0351983	Up
CGRRF1	1.67054	3.49231	1.05706	0.00517205	0.0412335	Up
PROZ	0.60264	1.27438	1.05647	0.0525727	0.230425	No
CCNYL1	11.5699	24.0634	1.05607	0.000261684	0.00345193	Up
SCN3B	0.50789	1.0637	1.05554	0.00588954	0.0457237	Up
KIAA1377	0.223438	0.463885	1.05543	0.0266452	0.143771	No
FNDC1	0.103697	0.217428	1.05435	0.0819851	0.305853	No
SHANK2-AS1	0.186664	0.399104	1.054	0.081297	0.304267	No
NUTM1	0.193607	0.402913	1.0539	0.108736	0.366298	No
LOC101929086	1.20207	2.51293	1.05362	0.00108786	0.0115695	Up
LEPRE1	2.22817	4.61253	1.05348	0.000163017	0.00232145	Up
MYO15A	0.0535363	0.112179	1.05319	0.13482	0.412832	No
INO80C	3.35456	6.99294	1.05107	0.0017104	0.0166701	Up
SLC41A3	8.44786	17.5284	1.05104	0.000801589	0.00899575	Up
MANEA-AS1	0.061922	0.139193	1.051	0.264543	0.591377	No
KCNK13	0.261562	0.568852	1.05064	0.175608	0.480843	No
ARHGAP6	0.0271984	0.0586525	1.05023	0.281448	0.610738	No
ACSM3	0.259429	0.554644	1.04912	0.0302258	0.156521	No
RALGAPA2	5.3233	11.0148	1.04848	3.24456e-05	0.000562765	Up
C5orf30	0.229645	0.484077	1.04808	0.0949089	0.336375	No
ZNF75A	5.9799	12.3659	1.0473	0.00769454	0.0565545	No
SPSB4	1.12633	2.35073	1.04632	0.00366165	0.0313397	Up
ITPRIPL2	2.14061	4.41495	1.04447	7.22152e-05	0.00114193	Up
TMEM63A	4.88321	10.0573	1.04243	0.000546935	0.00655885	Up
MIR302B	3.04228	6.30421	1.04243	0.172308	0.474912	No
PLEKHG4B	0.566718	1.16206	1.04144	0.000279699	0.00365431	Up
PTCHD1-AS	0.75869	1.54554	1.04055	0.233302	0.555741	No
C4orf51	2.16236	4.5016	1.04048	0.00514742	0.0410647	Up
OLFM2	3.72726	7.68599	1.04042	0.00909437	0.0643279	No
ZNF674-AS1	2.4959	5.1266	1.03984	0.00670285	0.0506266	No
FBN2	0.0970407	0.19663	1.03941	0.0177543	0.107225	No
LUCAT1	0.414891	0.839341	1.03901	0.175355	0.480413	No
FAM89A	1.42984	2.92358	1.03868	0.0518178	0.228217	No
CRB3	1.45066	2.97563	1.03841	0.0120021	0.0798972	No
CEP68	1.55055	3.18636	1.03682	0.0030109	0.0265872	Up
ATP6V1G2	0.0632215	0.135321	1.03671	0.0487085	0.218449	No
CYB5D2	1.46189	2.98635	1.03633	0.00663029	0.0502299	No
JAM3	23.1518	47.49	1.03614	3.36694e-05	0.000582646	Up
CCDC39	0.0779131	0.165232	1.03523	0.223338	0.544249	No
ZHX1	0.453846	0.936033	1.03374	0.0161436	0.0996583	No
EPPIN	0.461418	0.935514	1.03324	0.0472353	0.213773	No
LINC00889	0.925406	0.892224	1.03319	0.14464	0.429013	No
ESYT3	0.653076	1.3442	1.03304	0.00651456	0.0496281	Up
MMP9	2.00983	4.11835	1.0328	0.0181971	0.108763	No
ADAM23	2.02809	4.14992	1.03181	0.000841136	0.00935577	Up
LEPR	18.778	38.3866	1.0316	0.000142811	0.00206698	Up
B2M	9.10848	18.6167	1.03089	0.0112403	0.075969	No
CYBA	0.604972	1.26989	1.03084	0.139424	0.420501	No
ADAT3	0.413618	0.874059	1.03081	0.0848383	0.312772	No
MTMR9LP	0.106053	0.22929	1.03055	0.208498	0.523629	No
SYT11	0.139913	0.283546	1.02952	0.051081	0.226019	No
APMAP	17.119	34.9585	1.0293	0.000258793	0.00341679	Up
CA14	0.172805	0.36191	1.02748	0.162672	0.45965	No
PCDH15	0.0242717	0.0481809	1.02626	0.257911	0.584764	No
TDH	0.709822	1.48273	1.02618	0.0705925	0.277898	No
ABCA13	0.619404	1.26221	1.02538	0.000636149	0.00746792	Up
CUX1	1.02082	2.07869	1.02509	4.60115e-05	0.000758931	Up
CNTN4	0.162769	0.327296	1.02507	0.0213358	0.122321	No
PDZD9	0.967041	1.96065	1.02475	0.0232667	0.130505	No
DHRS12	0.321688	0.660763	1.02396	0.0460362	0.209659	No
ADAMTS1	0.899868	1.84064	1.02381	0.0286325	0.150998	No
FBXW9	0.388418	0.783592	1.02354	0.261462	0.588339	No
MOB3B	6.64566	13.5049	1.02262	0.000167084	0.00237262	Up
PCDHA4	0.0186804	0.0422811	1.02215	0.375792	0.698699	No
MTRNR2L5	0.379117	0.793831	1.0221	0.0472051	0.213773	No
LOC102546229	1.41587	2.86699	1.02179	0.161719	0.45799	No
EYS	0.0393788	0.0787743	1.01911	0.128174	0.399867	No
JAK2	0.600305	1.21803	1.01803	0.00480569	0.0390427	Up
RAB3IP	3.90013	7.89948	1.01799	0.00674296	0.0508274	No
LINC00266-3	2.41025	3.99601	1.01777	3.77155e-05	0.000645239	Up
TDRD7	2.55363	5.16285	1.01679	0.00440933	0.0363528	Up
ZNF641	3.64221	7.38049	1.01644	0.000339781	0.00434492	Up
DLGAP1-AS2	3.77685	7.66222	1.01628	0.00619994	0.0477392	Up
SUSD1	0.848163	1.71877	1.0161	0.0017945	0.0173239	Up
ELAC1	0.628204	1.28495	1.01568	0.0231488	0.12999	No
IQCH-AS1	0.391147	0.799644	1.01521	0.0114373	0.076962	No
COMMD8	0.740416	1.51599	1.01467	0.0177903	0.107313	No
ANKRD30BP2	0.247956	0.502039	1.01426	0.0321769	0.163693	No
ZNF530	1.48537	2.99549	1.01343	0.000775391	0.00874087	Up
PMEL	0.421663	0.846635	1.01324	0.0563498	0.24149	No
SGSM2	0.597892	1.21472	1.01224	0.00725376	0.0538411	No
IFIT1	0.392541	0.786481	1.01135	0.00620801	0.0477769	Up
TMEM62	6.89395	13.9014	1.01109	4.91919e-05	0.000807585	Up
CTSF	6.97532	14.0707	1.01003	0.00687106	0.051509	No
OSR1	0.0595236	0.122261	1.00934	0.379616	0.701782	No
TIFA	0.415517	0.824817	1.00891	0.0284455	0.150409	No
WDR91	1.77456	3.57099	1.00864	0.00230286	0.0212887	Up
ST8SIA2	0.170974	0.339961	1.00842	0.0576932	0.245698	No
NEB	0.565538	1.13703	1.00797	0.0127354	0.0834849	No
TPTE2P3	1.24203	2.52944	1.00794	0.00660358	0.0501033	No
ACER3	1.70622	3.45141	1.00773	0.00167594	0.0163974	Up
TMEM229B	1.55567	3.14144	1.00761	0.00193562	0.0184233	Up
ITGA7	0.345479	0.696832	1.00682	0.0593653	0.249856	No
DAK	1.19731	2.39504	1.00409	0.00399293	0.0335451	Up
LOC286190	0.170199	0.349993	1.00366	0.106681	0.361729	No
IGSF6	0.167124	0.32991	1.00333	0.406185	0.72398	No
NFATC2	0.28315	0.565055	1.00309	0.0111469	0.0754093	No
ZFR2	0.126896	0.260641	1.00267	0.0406388	0.192784	No
SLFN5	0.423771	0.845089	1.00252	0.00676457	0.0509392	No
RASAL2-AS1	0.576722	1.15394	1.00219	0.0157124	0.0977587	No
MTRNR2L4	0.76032	1.53813	1.00209	0.0520445	0.228777	No
CHST4	2.8872	5.78293	1.00209	0.00272181	0.024407	Up
ZNF25	0.222007	0.446053	1.0014	0.067799	0.270463	No
HSPBAP1	4.00634	8.01585	1.00138	0.000645282	0.00753982	Up
RAB11B-AS1	1.58195	3.15405	1.00115	0.0597643	0.250833	No
FAM66C	0.501151	1.00878	1.00077	0.00718594	0.053364	No
CNN2	15.5887	31.1921	1.00017	0.000916115	0.0100193	Up
LRRC17	0.0529037	0.106917	1.00014	0.432811	0.745631	No
LDOC1	6.36239	12.7176	0.99951	0.00234452	0.02163	No
FAM115A	4.90582	9.80966	0.999115	0.000749681	0.00852132	No
WDR72	1.80516	3.60621	0.998125	0.00112412	0.0118794	No
TNFAIP8	0.441953	0.887665	0.998119	0.0263689	0.14269	No
TNNI1	0.116492	0.23898	0.996057	0.116947	0.379592	No
SEPT4	0.122347	0.227754	0.995818	0.226507	0.548183	No
STRA6	0.551479	1.10428	0.995651	0.00490873	0.0396655	No
CACFD1	1.17004	2.33418	0.995594	0.101044	0.349792	No
SRR	0.640034	1.30195	0.994929	0.0253467	0.138595	No
ZNF81	1.56024	3.11013	0.994473	0.00148945	0.0148906	No
DNAJB9	1.58022	3.14607	0.993813	0.00704268	0.052535	No
LINC00967	0.860559	0.838821	0.993229	0.0387017	0.186191	No
CDKL2	0.176382	0.34382	0.992999	0.0574639	0.245112	No
MST4	6.24641	12.4338	0.992186	0.0065802	0.0499763	No
NAGA	6.55613	13.038	0.991669	0.00234129	0.0216135	No
CGN	4.70637	9.34793	0.989863	0.000460375	0.00567934	No
MYOF	2.26808	4.50637	0.989358	0.00704286	0.052535	No
NRCAM	0.234564	0.462505	0.988785	0.0448539	0.205833	No
REEP3	3.19321	6.3386	0.988767	0.00474251	0.0385977	No
CIITA	0.114547	0.222999	0.987451	0.172113	0.474731	No
ARMCX4	0.78415	1.55268	0.985617	0.00563028	0.0441901	No
LRRC9	0.0600498	0.11719	0.985489	0.424041	0.737677	No
HMGN5	13.9374	27.5945	0.984914	0.107273	0.363001	No
C14orf142	0.777189	1.57044	0.984615	0.0928041	0.330943	No
LOC728392	0.440493	0.849618	0.984599	0.106437	0.361146	No
IDI1	31.3756	62.0955	0.984388	0.00119944	0.0125432	No
NMB	0.327882	0.700378	0.984137	0.121464	0.387973	No
TNFRSF10A	0.109431	0.223938	0.982993	0.302741	0.631501	No
LRG1	1.70189	3.37079	0.982474	0.0101417	0.0700876	No
HEBP1	2.34637	4.66282	0.980985	0.0123019	0.0813883	No
C21orf58	0.391125	0.764511	0.980522	0.0638599	0.260816	No
SCHLAP1	0.834072	1.6444	0.980465	0.00914933	0.0646558	No
CLGN	0.300907	0.579186	0.979992	0.0770296	0.293303	No
MRPL45P2	0.293016	0.594435	0.979899	0.144202	0.428219	No
LOC101927322	0.163103	0.29691	0.979381	0.54438	0.818642	No
CLMP	1.5474	3.07833	0.979206	0.00317415	0.0278651	No
IDS	7.74877	15.2722	0.978335	0.000365758	0.00463217	No
DMWD	0.832314	1.63119	0.97746	0.0121923	0.0808059	No
CCDC62	0.488149	0.962187	0.977314	0.0340457	0.169137	No
KIAA1147	2.93562	5.7845	0.977155	0.000269967	0.00354874	No
S1PR3	0.704402	1.37909	0.977073	0.0166328	0.101925	No
IRAK2	0.840904	1.64723	0.976979	0.0275099	0.146961	No
OXCT1	5.9524	11.718	0.976312	0.00102481	0.0109923	No
TULP4	9.74097	19.1616	0.975973	0.000102926	0.00156344	No
SDC1	0.54294	1.09294	0.974547	0.0352337	0.173492	No
PTENP1-AS	0.317716	0.645142	0.974508	0.226187	0.547819	No
GOLGA8A	2.35155	4.61024	0.974317	0.000181997	0.00252712	No
KMO	0.024845	0.0456688	0.974215	0.606998	0.853382	No
LOC100287072	6.59128	12.9448	0.97372	0.00101295	0.0108961	No
CHN1	2.40501	4.73685	0.973637	0.00191409	0.0182524	No
TPGS2	9.26678	18.1956	0.973472	0.00131412	0.0135231	No
C15orf56	0.269247	0.523369	0.972763	0.193873	0.50458	No
ADCYAP1R1	0.331754	0.657318	0.972656	0.019717	0.115249	No
CASP6	17.2527	33.8579	0.972593	4.26577e-05	0.000715147	No
LOC101929225	0.298093	0.625403	0.972484	0.114615	0.376082	No
MZT2A	1.04644	2.06917	0.971542	0.0649469	0.264195	No
SP140L	1.22485	2.41737	0.971012	0.00588503	0.0457159	No
PIGF	1.40157	2.73107	0.970967	0.0123292	0.0814974	No
ESRRG	0.213899	0.429399	0.970687	0.0235071	0.131471	No
SCOC	1.7768	3.48272	0.970146	0.00997175	0.0691356	No
GSTK1	7.68179	15.0742	0.969629	0.00385555	0.0326463	No
NFIA	0.366184	0.720097	0.969339	0.00869105	0.0622658	No
ICOSLG	0.673644	1.32911	0.968129	0.0278466	0.148128	No
MGC2889	0.0947834	0.202308	0.96804	0.257585	0.584505	No
APBB3	1.00864	1.97564	0.967565	0.0410588	0.193949	No
ZNF436	0.361529	0.709825	0.967025	0.0193209	0.11354	No
PKP2	11.9024	23.2695	0.966873	0.0160084	0.0990677	No
NOS3	0.43891	0.852194	0.966193	0.00861694	0.0618049	No
ARHGAP5-AS1	0.21544	0.453712	0.965837	0.203082	0.516938	No
USP18	11.9242	23.2903	0.965612	0.000178178	0.00248096	No
ZNF80	0.655013	1.27784	0.964951	0.00591376	0.0458644	No
SSTR1	0.0897799	0.17629	0.963282	0.262482	0.588766	No
ERMP1	5.9212	11.5496	0.962907	0.000157084	0.00224974	No
CENPP	0.856842	1.6943	0.962526	0.00317381	0.0278651	No
ST14	2.59058	5.04167	0.962417	0.00585594	0.045594	No
PPFIBP1	3.00027	5.84953	0.961341	0.000170898	0.00240408	No
PCDH10	0.0460505	0.0923448	0.961276	0.261615	0.588375	No
KLHDC8B	2.06322	4.01987	0.961111	0.0801226	0.301296	No
DLEU7-AS1	0.162105	0.339255	0.961014	0.20466	0.518833	No
TRIM24	26.3838	51.3294	0.960037	0.0160475	0.099258	No
CMTM3	0.620977	1.23891	0.959779	0.0128848	0.0842808	No
LOC643623	1.53405	2.99834	0.959636	0.0018767	0.0179642	No
TTC30A	0.245973	0.483867	0.959181	0.0438737	0.203257	No
LDHD	4.04802	7.85564	0.958495	0.0023891	0.0219714	No
STL	0.0418817	0.0784912	0.958314	0.324614	0.653139	No
NFIX	0.426856	0.840804	0.958134	0.020911	0.12039	No
SRGAP2-AS1	0.210852	0.396061	0.957437	0.1528	0.444114	No
FAM155B	1.76601	3.43015	0.956653	0.00513294	0.0409961	No
PTPRM	1.82418	3.53487	0.956161	0.00251473	0.022836	No
MAML2	0.331488	0.636085	0.955912	0.0253993	0.138654	No
ASAP1	19.9218	38.6437	0.955812	0.00792219	0.0578673	No
NRIP1	1.63722	3.17929	0.955646	0.0186247	0.110528	No
PCDHGB5	0.427726	0.812466	0.955083	0.0263369	0.142568	No
LOC441242	0.252677	0.486284	0.954571	0.200884	0.513912	No
OR7E91P	0.420513	0.802564	0.952259	0.114884	0.376445	No
DYSF	4.17205	8.0768	0.952239	0.000724914	0.00828363	No
ATG10	6.30559	12.2096	0.95161	0.000288601	0.00375107	No
LOC101928495	1.28298	2.50667	0.951404	0.0382123	0.184711	No
SPOCK2	0.148299	0.295445	0.951279	0.1153	0.377214	No
RIN3	0.663755	1.29373	0.949995	0.0234104	0.131247	No
TIMP4	0.402074	0.770824	0.949887	0.112803	0.373226	No
C8orf49	0.94655	1.83481	0.94973	0.0503239	0.223632	No
SNAP25	0.35211	0.684081	0.948812	0.117627	0.381066	No
SLC35D1	2.2461	4.33648	0.948683	0.000118685	0.00177737	No
SNX1	1.15136	2.2258	0.948138	0.000767025	0.00868563	No
LTBP2	0.527798	1.01918	0.947961	0.00423755	0.0351983	No
RUNX1T1	3.44883	6.65591	0.947931	0.0634956	0.259893	No
NIPA1	3.05013	5.86764	0.946863	0.000280242	0.00365823	No
KIRREL	13.8661	26.7229	0.946483	0.000401916	0.00504088	No
SIMC1	1.89783	3.65442	0.946198	0.00284675	0.025361	No
SKIDA1	1.1635	2.24026	0.946008	0.00142526	0.0144136	No
MPHOSPH8	61.3038	118.102	0.945902	0.00498695	0.0401037	No
SETSIP	0.0562693	0.113099	0.945854	1	1	No
MPZL2	0.169089	0.31356	0.945568	0.0981402	0.343137	No
STAT2	5.42704	10.4614	0.945435	0.00304327	0.0268415	No
SBSPON	0.387842	0.749258	0.945191	0.0173754	0.105434	No
CAPN2	5.73659	11.0497	0.94508	0.000185707	0.00257152	No
CSGALNACT1	0.174927	0.33715	0.945059	0.064513	0.262984	No
ACN9	3.74196	7.23866	0.944501	0.0147473	0.0936007	No
C1QTNF6	0.531584	2.58666	0.944172	0.0116026	0.0777885	No
MANBA	10.436	20.0556	0.943712	0.000248668	0.00329469	No
NMNAT3	0.107165	0.216493	0.943687	0.351668	0.678433	No
PDK2	0.723206	1.38951	0.942044	0.0183357	0.109271	No
KBTBD6	2.60616	5.01043	0.941751	0.000651112	0.00758437	No
FAM212B	0.254255	0.498943	0.941741	0.0187243	0.110813	No
SNORA70	9.32068	17.9399	0.940252	0.0533132	0.232384	No
ZCCHC24	0.156605	0.302826	0.940121	0.128592	0.400533	No
HOMEZ	0.451283	0.868743	0.939921	0.0223604	0.126555	No
CAMK2N1	1.54827	2.97009	0.939721	0.00585977	0.045594	No
CHRNA10	0.447725	0.87311	0.939494	0.0653549	0.265265	No
KRBA1	0.639057	1.235	0.938127	0.0534673	0.232718	No
NRM	0.424137	0.814436	0.938013	0.001605	0.0158001	No
ZFP62	4.80341	9.20193	0.937553	0.000640932	0.00750649	No
OCA2	0.0435124	0.0872845	0.936375	0.457363	0.762547	No
TUSC3	4.22376	8.10155	0.936176	0.00101006	0.0108728	No
CLUHP3	1.57719	3.04072	0.93603	0.00439213	0.0362654	No
FRK	1.25884	2.42908	0.935325	0.00543996	0.0430558	No
ZNF396	0.105272	0.208466	0.934925	0.235941	0.558753	No
PLEKHG3	0.335661	0.639114	0.934869	0.0445123	0.204765	No
ZNF205-AS1	0.39787	0.790888	0.934642	0.117504	0.380823	No
TOM1L1	5.55588	10.6258	0.934104	0.0164963	0.101212	No
C11orf80	1.25995	2.38466	0.934009	0.0187431	0.110837	No
BCL6	1.28025	2.46723	0.933732	0.00270142	0.0242676	No
TMEM30B	2.39296	4.57047	0.933121	0.00670802	0.0506402	No
LINC00861	0.500615	0.817944	0.932653	0.0272627	0.145847	No
CA11	0.286909	0.578745	0.932623	0.0906649	0.326411	No
SNORD19	6.02382	11.6816	0.931759	0.271998	0.599929	No
FAM120B	3.15811	6.02555	0.931736	0.000327159	0.00419065	No
EXD3	0.207813	0.395994	0.931236	0.180575	0.488837	No
SETD4	2.49343	4.73357	0.930897	0.00110398	0.0116914	No
ZNF826P	13.7379	26.1954	0.930827	0.0410344	0.193949	No
ZSCAN31	0.243021	0.47034	0.930807	0.110267	0.36906	No
RAB3C	0.40827	0.842935	0.929627	0.110609	0.369714	No
ZNF879	1.56541	2.98559	0.92938	0.0401885	0.191433	No
ZNF613	5.77282	10.9941	0.929221	0.0219409	0.124555	No
CCDC11	0.407772	0.74956	0.929115	0.10921	0.367321	No
HSH2D	0.757659	1.44528	0.92895	0.00861323	0.0618049	No
RABEP2	0.174696	0.346052	0.9288	0.233868	0.556648	No
CPNE4	0.0871902	0.167157	0.926877	0.257929	0.584764	No
LINC01207	1.0858	1.23294	0.924644	0.0115745	0.0776696	No
SLC9A7P1	0.281611	0.524551	0.924167	0.177509	0.484257	No
B3GALT2	0.0956496	0.185762	0.923267	0.291961	0.621358	No
GSN-AS1	0.131431	0.248227	0.922796	0.148475	0.436259	No
PCMTD1	3.49614	6.63027	0.922236	0.0024503	0.022359	No
PLEKHM1P	0.211322	0.392976	0.922218	0.167991	0.468128	No
LINC00999	2.71531	6.12397	0.921877	0.0261573	0.141851	No
COL6A3	0.0141407	0.0256738	0.921757	0.424903	0.738556	No
LOC643770	0.265755	0.519355	0.921564	0.0995401	0.34626	No
LOXL4	0.279961	0.541273	0.921512	0.0502087	0.223252	No
FAM200B	1.00033	1.9059	0.920962	0.0402091	0.191471	No
ADIPOQ-AS1	0.141218	0.266949	0.92051	0.149833	0.438618	No
ARNTL	0.30422	0.57159	0.920317	0.0662727	0.267259	No
LPAR6	0.822794	1.56005	0.918587	0.0133849	0.0867809	No
FDX1	4.73073	8.94672	0.918185	0.00142296	0.0144001	No
MAPKBP1	0.473487	0.896794	0.918101	0.0228744	0.128835	No
ZNF561	7.71645	14.5855	0.91778	0.000885044	0.00972191	No
CCDC114	0.151675	0.293668	0.916783	0.0975716	0.342181	No
PEG10	23.6305	44.6136	0.91672	0.0202754	0.11745	No
HUNK	1.39073	2.62562	0.915692	0.000372857	0.00470783	No
RNF213	2.03371	3.83558	0.915234	0.000405466	0.00508116	No
LOC100506100	2.34584	4.45968	0.914997	0.0523447	0.229761	No
KIAA1045	0.0734505	0.143437	0.914995	0.238308	0.561785	No
FAM171B	0.790482	1.49546	0.91497	0.0783118	0.296339	No
AGBL2	0.0922447	0.181566	0.914827	0.198368	0.510631	No
LOC202181	5.46822	10.3106	0.913743	0.00223815	0.0208663	No
ACSS3	2.80807	5.2972	0.91323	0.00205964	0.0194676	No
SLC7A3	6.05818	11.4054	0.912989	0.00120255	0.012567	No
C11orf63	0.47283	0.883195	0.911647	0.0237886	0.132494	No
KIAA1161	1.53097	2.88049	0.910411	0.00869735	0.0622813	No
GABRA5	0.458837	0.852255	0.910381	0.060984	0.253808	No
PCDH18	0.905409	1.706	0.910227	0.106355	0.360983	No
PAN3-AS1	0.216684	0.407222	0.909287	0.179885	0.487749	No
CRTC1	0.522417	0.988184	0.908621	0.024208	0.134184	No
CCDC109B	7.72447	14.5225	0.908556	0.0062873	0.0482883	No
PLAC8	0.914743	1.75318	0.908161	0.0178734	0.107663	No
DNM1	0.394695	0.743469	0.907892	0.0315616	0.161053	No
LAMA1	9.80479	18.3994	0.907678	0.00112602	0.0118898	No
C1orf123	3.61917	4.66484	0.906887	0.190978	0.501121	No
PAX8-AS1	2.48577	4.66175	0.906379	0.0056822	0.0444814	No
PCDHB19P	0.0900527	0.171587	0.905756	0.149475	0.438123	No
BGN	0.711236	1.34652	0.904014	0.0864669	0.31665	No
KCNMB3	0.5622	1.061	0.904007	0.0173806	0.105434	No
PTCSC3	5.96047	11.1315	0.903927	0.00252576	0.0228948	No
HLA-DPA1	0.355598	0.665692	0.9036	0.00177675	0.0172046	No
LHFPL2	3.21707	6.01688	0.903316	0.0410476	0.193949	No
IL17RD	7.21901	13.5057	0.903276	0.0010419	0.0111516	No
LINC00312	1.06896	1.2489	0.902736	0.132008	0.406938	No
MTHFD2P1	0.400615	0.749676	0.902718	0.0598001	0.250913	No
GOLGA8I	0.256266	0.473704	0.902386	0.193297	0.503631	No
TMEM254-AS1	1.89284	3.52856	0.902098	0.00186425	0.0178609	No
LOC550643	16.0136	29.8508	0.901644	0.00350055	0.0301496	No
GBP4	0.484115	0.903454	0.901577	0.00874324	0.0625801	No
CNTNAP1	0.161408	0.294772	0.900781	0.11384	0.37436	No
LOC101928784	0.1905	0.340217	0.90036	0.216844	0.535275	No
NANP	3.09642	5.76029	0.899996	0.00262689	0.0236829	No
LOC440600	0.180038	0.354755	0.899753	0.190253	0.500003	No
COX16	0.4369	0.835604	0.898827	0.137833	0.418565	No
TMEM67	0.579729	1.08004	0.898663	0.0203884	0.117878	No
CPD	11.8265	22.0176	0.896444	0.00439631	0.0362654	No
STARD4-AS1	0.741577	1.37742	0.896438	0.0069147	0.0517109	No
TMEM125	0.651226	1.22372	0.894133	0.198903	0.511388	No
ZNF252P	1.76431	3.27557	0.893512	0.00136881	0.0139365	No
FBN1	0.1731	0.327031	0.893046	0.015007	0.0948616	No
LOC100506497	0.0893597	0.167687	0.893026	0.322369	0.651553	No
ZNF620	1.619	3.01953	0.893026	0.00253933	0.0229901	No
MAML3	0.712664	1.32514	0.892641	0.00766269	0.0564308	No
SLC43A2	0.862913	1.60439	0.892131	0.0146759	0.0934364	No
LOC340515	0.118617	0.213869	0.892121	0.372651	0.69588	No
SNX19	2.51045	4.66247	0.891254	0.000643356	0.00752316	No
TRG-AS1	0.178208	0.329302	0.891147	0.0869965	0.317383	No
SSH3	1.07775	1.9959	0.891018	0.0265292	0.143309	No
NOXRED1	0.171537	0.312768	0.890419	0.312851	0.642625	No
ZNF155	0.622397	1.16842	0.890129	0.0328567	0.165372	No
DOPEY2	0.939581	1.74757	0.890104	0.00143503	0.0144877	No
PCDHB2	0.775449	1.42751	0.890055	0.0247052	0.136037	No
SNX10	1.47697	2.74123	0.889767	0.0522485	0.229472	No
LOC285696	0.435669	0.808937	0.887986	0.0281796	0.149379	No
MTMR3	5.5917	10.3473	0.887622	0.00113777	0.0119901	No
CCDC181	0.235284	0.431168	0.887492	0.239528	0.562729	No
LOC101927583	0.29415	0.542382	0.887349	0.133664	0.410379	No
MACROD1	0.35921	0.671915	0.887254	0.222753	0.543465	No
ZBTB22	0.158121	0.294882	0.887031	0.13011	0.403101	No
AURKAPS1	0.924321	1.66791	0.886682	0.0764126	0.292154	No
SLC25A21	0.0424879	0.0814198	0.885705	0.532639	0.811697	No
MILR1	1.116	2.05382	0.885595	0.118149	0.381764	No
FBLN2	0.34661	0.646914	0.885203	0.0562182	0.241339	No
SIAH2	0.581462	1.0663	0.885004	0.0326069	0.164544	No
ZNF420	0.621463	1.1596	0.884581	0.0446127	0.205164	No
GNN	0.116034	0.208902	0.883784	0.143251	0.426728	No
FLNA	13.6758	25.2339	0.883675	0.00682506	0.0512569	No
LIFR	2.04833	3.77542	0.883384	0.00331315	0.0288495	No
C4orf26	0.564052	1.0363	0.883085	0.0808575	0.30315	No
DLEU1	0.568407	1.05121	0.88302	0.00918419	0.0647501	No
SERPINE2	2.37705	4.40239	0.882688	0.00492667	0.0397677	No
FABP7	1.96203	3.57498	0.882248	0.0663846	0.267495	No
COL6A1	14.1488	26.0741	0.882115	0.00257624	0.0232937	No
STARD3NL	4.26525	7.83885	0.880916	0.00148429	0.0148607	No
CCDC173	0.0924855	0.18716	0.880911	0.409594	0.727211	No
SLC25A45	0.341351	0.623313	0.880402	0.077522	0.294611	No
PHYHD1	1.47423	2.70995	0.879928	0.0474317	0.214326	No
PCBP3	0.593073	1.10943	0.879823	0.106544	0.361346	No
EFHD1	45.2846	83.3284	0.879642	0.00244479	0.0223222	No
MYLK4	0.741588	1.61644	0.879408	0.00241813	0.022173	No
SOX11	0.0957712	0.174162	0.879198	0.0529358	0.231141	No
PDIA3P1	0.80758	1.49043	0.879048	0.0199861	0.116155	No
TRAF3IP3	0.196523	0.350387	0.87875	0.15635	0.449519	No
GNG10	0.353922	0.6565	0.878632	0.219854	0.539433	No
GGACT	0.485915	0.888408	0.878383	0.0440675	0.203716	No
DNAL4	0.660988	1.20242	0.878017	0.112544	0.372728	No
CA5B	1.42653	2.62668	0.877775	0.000772057	0.00872618	No
EFCAB7	0.916628	1.68562	0.877585	0.0579417	0.246207	No
ERRFI1	27.3936	50.3032	0.876579	0.00669581	0.0505988	No
DACH2	0.0587259	0.105367	0.876572	0.512337	0.80022	No
CDK6	3.7614	6.90496	0.8761	0.0339812	0.168958	No
DDR1	0.630568	1.15789	0.875624	0.00117985	0.0123728	No
PRDM7	0.440506	0.82859	0.875463	0.0281812	0.149379	No
PELI2	0.756865	1.39852	0.875444	0.0451634	0.206685	No
CABLES1	1.1656	2.1519	0.875134	0.00274563	0.0245767	No
STAG3L2	0.623446	1.16963	0.87493	0.0933142	0.332132	No
APLF	0.301723	0.545525	0.874209	0.0889192	0.32252	No
PRSS12	20.4583	37.5091	0.874191	0.00126586	0.0131464	No
RAB33B	1.83694	3.37605	0.874039	0.00826886	0.059811	No
ZNF726	2.99399	5.49111	0.873467	0.0665768	0.267948	No
TIGD2	1.23624	2.24273	0.87334	0.0436978	0.202692	No
PLAC4	0.355308	0.65091	0.873214	0.0398203	0.18998	No
TCAIM	1.66304	3.04296	0.87265	0.0214774	0.122805	No
QSOX1	3.66066	6.69568	0.872348	0.0424755	0.198765	No
STK11	0.892016	1.63615	0.872177	0.0250016	0.137183	No
MAP3K10	0.183683	0.338946	0.871751	0.181316	0.489873	No
XK	0.227297	0.42108	0.871661	0.126652	0.397328	No
KCNN2	1.32616	2.41278	0.871319	0.0477424	0.215277	No
CCNG2	5.423	9.92144	0.871188	0.000950298	0.0103032	No
ALG1L	1.00636	1.8406	0.870491	0.146124	0.431795	No
CYP26B1	0.16561	0.298615	0.870173	0.272229	0.600298	No
NR4A1	0.468671	0.856571	0.87013	0.140116	0.421157	No
P2RX1	0.0927829	0.176735	0.870019	0.313987	0.64416	No
LOC101409256	1.26782	2.29562	0.869562	0.0443165	0.204427	No
TIMM17B	3.36747	6.1757	0.869469	0.0937013	0.333037	No
EHMT1-IT1	0.0912452	0.172978	0.869444	0.492018	0.784823	No
ZNF132	1.79009	3.27487	0.869086	0.0029918	0.0264651	No
LOC344967	0.333627	0.602798	0.868888	0.279026	0.608359	No
IGFBP5	0.0764508	0.137639	0.867843	0.377181	0.699245	No
TST	5.25896	9.64425	0.867556	0.0111116	0.0753028	No
GPR146	0.288857	0.709378	0.867461	0.0328989	0.165463	No
GRAMD3	1.54663	2.83959	0.867063	0.00758219	0.0559475	No
DDX11L2	0.203277	0.375159	0.867044	0.217721	0.536818	No
ACRC	1.00366	1.83721	0.866849	0.0164621	0.101126	No
STS	2.64491	4.82569	0.866712	0.032354	0.164014	No
IGFBPL1	1.099	2.00864	0.866132	0.00530533	0.042166	No
OSTF1	8.13246	14.8509	0.866084	0.00295178	0.0261727	No
COLEC12	0.898812	1.64245	0.866065	0.0870417	0.317471	No
SMAD5-AS1	0.283138	0.533333	0.865797	0.19911	0.511569	No
SMG1P7	3.07543	5.60841	0.865326	0.00994236	0.0689955	No
DOK3	0.661773	1.19621	0.863793	0.0501858	0.223216	No
S100A11	324.47	590.482	0.863752	0.00133125	0.0136662	No
NAP1L6	2.08183	3.78777	0.86361	0.0328768	0.165407	No
ZNF502	3.07164	5.58981	0.86298	0.00112668	0.0118898	No
CHST10	2.37875	4.33167	0.862797	0.0170629	0.10401	No
IGSF8	2.30274	4.18103	0.862785	0.0308067	0.158383	No
WHSC1	2.51114	4.56486	0.862057	0.000505985	0.00616113	No
DMBT1P1	0.130328	0.245482	0.861828	0.118268	0.381832	No
SHROOM4	0.42215	0.7759	0.861446	0.00394505	0.0332171	No
DMPK	0.546221	0.998694	0.8612	0.0757882	0.290689	No
GSDMD	0.625854	1.14216	0.861112	0.0651122	0.264565	No
ETV4	2.00948	3.64923	0.860979	0.0323827	0.164014	No
LOC54944	0.861879	1.57104	0.860957	0.00701577	0.0523849	No
KIAA1143	25.4517	46.2246	0.860833	0.138631	0.419622	No
CDON	8.86507	16.1026	0.860681	0.000930471	0.0101468	No
LOC400958	0.343979	0.636107	0.860015	0.0624145	0.256796	No
FIGN	2.63266	4.77779	0.859947	0.0182897	0.1091	No
LINC00346	2.48975	4.33375	0.859783	0.0198646	0.115695	No
EXOC6	1.34323	2.44336	0.859169	0.047526	0.214688	No
WDR87	0.359657	0.656245	0.85911	0.0132974	0.0864005	No
PAPL	0.262891	0.479527	0.857944	0.118004	0.381457	No
LOC100505658	0.20174	0.371554	0.856762	0.168322	0.468312	No
NCBP1	15.5925	28.2373	0.856592	0.00177826	0.0172082	No
ZIK1	4.95405	8.96062	0.856152	0.000508668	0.0061838	No
PABPC3	0.205727	0.377368	0.855764	0.197019	0.508407	No
KIF21A	21.5787	39.0312	0.854899	0.0554986	0.239068	No
ICA1L	2.37174	4.28582	0.854884	0.000621359	0.00731715	No
RNF144B	0.321418	0.588939	0.854588	0.0428786	0.200438	No
ST3GAL1	2.45937	4.45381	0.854507	0.0357727	0.175686	No
KCNE3	1.37709	2.49356	0.853904	0.0129987	0.0849151	No
TSC22D3	2.46512	4.46812	0.853686	0.0298072	0.155047	No
CRYZ	13.4734	24.358	0.85359	0.0046139	0.0377291	No
MRPS5	54.8388	99.1025	0.853488	0.00672936	0.0507503	No
CACNA1A	0.105552	0.192567	0.853173	0.0736415	0.285547	No
TCP10L	0.136743	0.243847	0.852995	0.239966	0.563301	No
LDOC1L	0.489301	0.888183	0.852822	0.0390838	0.187537	No
ELL3	0.934988	1.70703	0.852573	0.0292339	0.153071	No
TSTD2	1.78986	3.2364	0.852441	0.0066505	0.0503196	No
SLC22A23	0.628447	1.12975	0.851838	0.00364574	0.0312748	No
FLVCR1-AS1	0.700086	1.26306	0.851069	0.172961	0.47611	No
C21orf2	0.886574	1.59166	0.851046	0.0365955	0.178618	No
HLA-DPB1	0.15212	0.274476	0.850987	0.0148971	0.0943252	No
ZSWIM8	0.984179	1.78094	0.85009	0.0366663	0.178906	No
FTX	4.60284	8.2766	0.849984	0.00945982	0.0661504	No
ZC3HAV1L	1.80876	3.23853	0.849976	0.0362408	0.17729	No
FAM156A	0.271419	0.493767	0.849864	0.0814453	0.304621	No
VPS13B	5.09472	9.17978	0.84957	0.00650512	0.0496065	No
SSX2IP	2.60781	4.69903	0.849537	0.0405345	0.192472	No
FOXN3-AS1	0.303064	0.593329	0.848755	0.262886	0.589338	No
NIPAL1	2.19171	3.95539	0.848613	0.00330418	0.0287881	No
C8orf76	1.00728	1.81457	0.848607	0.0604487	0.252522	No
GSTA4	16.242	29.2361	0.848592	0.00097933	0.0105723	No
LOC100506258	0.0656169	0.113692	0.848309	0.252477	0.578068	No
CHIC1	1.24167	2.23597	0.847809	0.0747336	0.288214	No
DOCK9-AS2	0.408393	0.719605	0.847592	0.227293	0.548979	No
RNF13	4.79465	8.62796	0.847347	0.0101913	0.070301	No
PRG4	0.0162878	0.0326624	0.847069	0.483512	0.779941	No
RPA3OS	3.97514	7.15974	0.845588	0.0181347	0.108606	No
PRCP	18.9572	34.0653	0.845419	0.00225737	0.0209934	No
GBA	2.75029	4.93245	0.844531	0.0173949	0.105478	No
USP9Y	0.00818282	0.0161891	0.844156	0.483592	0.779951	No
MSL2	5.69023	10.2187	0.843996	0.0163695	0.100681	No
ERICH2	0.196	0.33762	0.843779	0.367374	0.691666	No
ATP6AP2	36.1426	64.8682	0.84327	0.00124993	0.0130079	No
DAPP1	0.470073	0.834481	0.842907	0.090338	0.325734	No
ARIH2OS	0.868509	1.52027	0.841741	0.0891546	0.323005	No
AKTIP	3.08066	5.53085	0.8417	0.00652824	0.049682	No
C9orf85	19.591	35.0901	0.838793	0.00511944	0.0409718	No
IQCG	1.55295	2.78298	0.838143	0.0270716	0.145238	No
SSR4	25.3136	45.2652	0.838001	0.102381	0.352844	No
TIRAP	2.4273	4.33451	0.837456	0.0082413	0.0596978	No
ANGPTL1	0.156914	0.293018	0.836852	0.14444	0.428758	No
CNTNAP2	18.2335	32.5702	0.836847	0.0249417	0.136938	No
LAMB3	0.820983	1.46285	0.83649	0.111775	0.371541	No
PDE6B	0.827345	1.45723	0.835772	0.0694582	0.275441	No
RUNX1	1.71498	3.05622	0.835613	0.0032403	0.0282971	No
ZNF667-AS1	14.2405	25.4136	0.834866	0.000764466	0.00866971	No
ADAMTS17	0.183267	0.324049	0.833714	0.0528396	0.23087	No
BAZ2B	3.02764	5.39389	0.832435	0.0551713	0.238136	No
IGF2R	6.51756	11.6082	0.832291	0.00161462	0.0158697	No
LINC00672	0.326014	0.407355	0.83194	0.0580176	0.24646	No
TBC1D8	3.72119	6.62442	0.831552	0.00209739	0.0197994	No
IMPA2	19.1172	34.0307	0.831312	0.0246663	0.135972	No
ZRANB3	1.02409	1.82514	0.830813	0.0154896	0.0969342	No
ABCD1	1.64925	2.93508	0.828919	0.0336877	0.167969	No
GRB14	0.392512	0.675407	0.828915	0.152646	0.443865	No
DNAH1	0.0706985	0.126637	0.82868	0.163704	0.461086	No
MCCC1	6.73091	11.9615	0.828158	0.00217445	0.0204244	No
PHACTR2	4.30714	7.64768	0.82815	0.0374034	0.18156	No
AKR1B1	16.6282	29.5277	0.827953	0.00570771	0.0446347	No
[truncated: 12,805 more rows]
