# Supplementary material for: TRIM28-Regulated Transposon Repression Is Required for Human Germline Competency and Not Primed or Naive Human Pluripotency
Source: Stem Cell Reports. 2017 Dec 28;10(1):243–56. doi: 10.1016/j.stemcr.2017.11.020 (PMC5768987; doi:10.1016/j.stemcr.2017.11.020)
Supplement: Table S2. Description of DETEs, Related to Figures 3 and 6 [file mmc3.xlsx]

## Sheet: hESC_Ctrl_hESC_T28KO
TE_id	Chromosome	Start	End	Direction	TE_family	TE_merge	PRKM primed Ctrl	RPKM primed T28KO	Log2 fold change	PValue	FDR	DETE
7SK_294	chr2	76822619	76822786	-	RNA	7SK	14.9704	0.179613	-6.04498	4.54402e-17	4.64131e-14	Down
7SLRNA_1001	chr5	18547421	18547720	+	srpRNA	7SLRNA	2.11981	0.0332742	-5.32038	8.42549e-09	1.46255e-06	Down
(AAAAC)n_1062	chr16	53423463	53423516	+	Simple_repeat	(AAAAC)n	0.57013	11.6328	4.17029	8.64898e-07	9.02114e-05	Up
(AAAAC)n_151	chr1	150686735	150686760	+	Simple_repeat	(AAAAC)n	0	54.8538	8.17646	1.23038e-13	6.66995e-11	Up
(AAAAC)n_2113	chr4	93390965	93390993	+	Simple_repeat	(AAAAC)n	18.3365	0	-6.74901	3.47344e-07	3.97753e-05	Down
(AAAAG)n_84	chr10	118738631	118738662	+	Simple_repeat	(AAAAG)n	0	30.3689	7.63142	3.39676e-05	0.00234079	Up
(AAAAT)n_1637	chr6	14283837	14283881	+	Simple_repeat	(AAAAT)n	2.78089	31.4127	3.47089	1.33895e-07	1.69898e-05	Up
(AAAAT)n_211	chr10	42839398	42839446	+	Simple_repeat	(AAAAT)n	11.661	82.9589	2.81657	2.84985e-07	3.32963e-05	Up
(AAAAT)n_421	chr12	76859343	76859372	+	Simple_repeat	(AAAAT)n	0	14.8492	6.51997	0.000768612	0.0333589	Up
(AAACA)n_582	chr4	186606157	186606195	+	Simple_repeat	(AAACA)n	2.73424	50.6167	4.14003	3.09372e-11	9.5001e-09	Up
(AAAC)n_2711	chr22	39374552	39374584	+	Simple_repeat	(AAAC)n	5.0541	21.4354	2.0355	0.00084593	0.0360515	Up
(AAAC)n_3406	chr4	186578286	186578328	+	Simple_repeat	(AAAC)n	7.66739	88.8687	3.5314	8.30587e-08	1.10555e-05	Up
(AAAC)n_4268	chr7	121781645	121781671	+	Simple_repeat	(AAAC)n	20.3422	1.71813	-3.42117	1.00981e-05	0.000812163	Down
(AAAG)n_1341	chr5	18633989	18634012	+	Simple_repeat	(AAAG)n	40.6481	0.439016	-5.90222	0.000733169	0.0322151	Down
(AAAG)n_818	chr19	43572619	43572645	+	Simple_repeat	(AAAG)n	0	403.334	11.0929	3.4197e-05	0.00234829	Up
(AAATA)n_106	chr12	76867948	76867980	+	Simple_repeat	(AAATA)n	0	13.4571	6.51997	0.000768611	0.0333589	Up
(AAAT)n_1341	chr12	16182362	16182392	+	Simple_repeat	(AAAT)n	0	23.078	7.18278	9.33866e-09	1.60367e-06	Up
(AAAT)n_2165	chr15	28926726	28926774	+	Simple_repeat	(AAAT)n	27.0357	70.6913	1.37855	0.000832838	0.0355989	Up
(AAAT)n_3960	chr2	174953606	174953644	+	Simple_repeat	(AAAT)n	189.015	0.648024	-7.99499	1.29556e-05	0.0010113	Down
(AAAT)n_6622	chr7	78184451	78184490	+	Simple_repeat	(AAAT)n	50.6953	0	-8.68822	5.2459e-05	0.00341602	Down
(AACAAAA)n_12	chr9	109773764	109773808	+	Simple_repeat	(AACAAAA)n	44.6337	9.62384	-2.25837	0.000522857	0.0242708	Down
(AACAA)n_131	chr11	36675551	36675579	+	Simple_repeat	(AACAA)n	15.4458	48.7574	1.63782	0.000373157	0.018344	Up
(AACA)n_270	chr13	51732133	51732160	+	Simple_repeat	(AACA)n	2.84608	311.334	6.69842	0.000320793	0.0161295	Up
(AACA)n_382	chr16	15353261	15353289	+	Simple_repeat	(AACA)n	8.43797	178.252	4.36677	3.95303e-07	4.46053e-05	Up
(AACC)n_10	chr1	151849396	151849444	+	Simple_repeat	(AACC)n	12.1065	44.0865	1.86208	0.000614836	0.027854	Up
(AACC)n_166	chr4	186605154	186605193	+	Simple_repeat	(AACC)n	3.45092	53.2621	3.90248	4.27181e-09	7.98298e-07	Up
(AAC)n_1800	chr2	76843390	76843435	+	Simple_repeat	(AAC)n	17.4105	0	-7.36262	1.34468e-09	2.83959e-07	Down
(AAC)n_2081	chr20	21185482	21185504	+	Simple_repeat	(AAC)n	0	23.0229	6.71988	3.98169e-05	0.00268548	Up
(AAC)n_218	chr1	173634300	173634325	+	Simple_repeat	(AAC)n	0	25.7059	7.07904	1.28018e-08	2.11353e-06	Up
(AAC)n_3561	chr7	116180283	116180310	+	Simple_repeat	(AAC)n	19.7165	0	-6.8109	0.000430587	0.0206137	Down
(AAC)n_3926	chr9	75781176	75781221	+	Simple_repeat	(AAC)n	38.9685	2.44076	-3.92123	3.24428e-05	0.00225864	Down
(AAC)n_4133	chrX	96763942	96763977	+	Simple_repeat	(AAC)n	21.696	0	-7.3201	0.0005863	0.0267599	Down
(AAGACA)n_4	chr12	76861902	76861939	+	Simple_repeat	(AAGACA)n	0.373151	12.3041	4.57898	0.000689445	0.0305863	Up
(AAGA)n_207	chr15	100210298	100210321	+	Simple_repeat	(AAGA)n	40.8161	0.432564	-5.90197	5.47452e-05	0.00354035	Down
(AAGA)n_296	chr2	55607590	55607614	+	Simple_repeat	(AAGA)n	27.5096	0.420724	-5.40239	0.000385593	0.0188523	Down
(AAG)n_29	chr1	152009359	152009378	+	Simple_repeat	(AAG)n	181.117	450.306	1.31156	0.000291199	0.0149282	Up
(AAGTGG)n_5	chr19	43657473	43657526	+	Simple_repeat	(AAGTGG)n	0	224.683	11.2772	2.43149e-22	5.52982e-19	Up
(AAGTT)n_4	chr19	20805030	20805037	+	Simple_repeat	(AAGTT)n	0	124.857	7.52471	5.80351e-05	0.00372301	Up
(AATAAG)n_55	chr8	61112020	61112076	+	Simple_repeat	(AATAAG)n	1.84545	18.9269	3.29536	7.16221e-08	9.71276e-06	Up
(AATAATG)n_6	chr14	101414028	101414082	+	Simple_repeat	(AATAATG)n	0	7.32285	6.36096	1.3499e-06	0.000134169	Up
(AATAATT)n_62	chr7	55496484	55496562	+	Simple_repeat	(AATAATT)n	31.4813	88.7244	1.49553	7.49974e-05	0.0046458	Up
(AATA)n_108	chr1	91434340	91434380	+	Simple_repeat	(AATA)n	1.53644	21.9991	3.75797	0.00114741	0.0460432	Up
(AATA)n_1197	chr16	80278700	80278738	+	Simple_repeat	(AATA)n	1.18546	10.877	3.07636	0.000168223	0.00932177	Up
(AATA)n_1456	chr19	43305790	43305812	+	Simple_repeat	(AATA)n	0.627572	131.025	7.2197	9.93472e-05	0.00593528	Up
(AATA)n_1457	chr19	43461330	43461352	+	Simple_repeat	(AATA)n	0	463.887	11.0539	1.44597e-05	0.00111463	Up
(AATA)n_2819	chr6	123857833	123857878	+	Simple_repeat	(AATA)n	43.3324	0.448772	-6.19651	2.65148e-07	3.12833e-05	Down
(AATA)n_75	chr1	70632036	70632059	+	Simple_repeat	(AATA)n	0	18.3161	6.49647	0.000135832	0.0077577	Up
(AATA)n_990	chr14	101312937	101313008	+	Simple_repeat	(AATA)n	0.388918	16.3822	5.10463	2.59416e-05	0.00186625	Up
(AATA)n_991	chr14	101315473	101315496	+	Simple_repeat	(AATA)n	0	47.4636	7.83428	3.08344e-07	3.56495e-05	Up
(AATATAA)n_37	chr15	57024075	57024089	+	Simple_repeat	(AATATAA)n	30.2774	2.8178	-3.44018	0.0002069	0.0111615	Down
(AATC)n_250	chr7	121762733	121762766	+	Simple_repeat	(AATC)n	66.2972	4.48175	-3.91317	1.21112e-07	1.55136e-05	Down
(AATG)n_197	chr10	97029875	97029902	+	Simple_repeat	(AATG)n	93.1746	15.1058	-2.60018	2.41204e-08	3.6825e-06	Down
(AATG)n_480	chr14	101315737	101315783	+	Simple_repeat	(AATG)n	0	22.6719	7.77045	8.3626e-08	1.11241e-05	Up
(AATG)n_695	chr19	43657222	43657260	+	Simple_repeat	(AATG)n	0	313.374	11.2772	2.43143e-22	5.52982e-19	Up
(AAT)n_1923	chr16	15369720	15369764	+	Simple_repeat	(AAT)n	12.6513	113.433	3.16908	1.55699e-07	1.94315e-05	Up
(AAT)n_262	chr1	114966771	114966796	+	Simple_repeat	(AAT)n	94.144	0	-8.93958	3.92148e-05	0.00264942	Down
(AAT)n_3542	chr3	109017565	109017594	+	Simple_repeat	(AAT)n	12.446	0.854252	-3.73455	5.31779e-05	0.00345399	Down
(AAT)n_4199	chr5	7719102	7719140	+	Simple_repeat	(AAT)n	37.3034	9.56011	-1.95542	0.000252613	0.0132199	Down
(AATTA)n_252	chr6	88277228	88277242	+	Simple_repeat	(AATTA)n	57.7525	0.710641	-5.69694	0.000324901	0.0163171	Down
(AATTA)n_64	chr12	30898254	30898300	+	Simple_repeat	(AATTA)n	16.356	81.9728	2.32265	1.77155e-06	0.000171424	Up
(AATT)n_878	chr6	88277243	88277265	+	Simple_repeat	(AATT)n	36.7516	0.452226	-5.69931	0.000660911	0.0295357	Down
(ACAAA)n_186	chr3	192726129	192726157	+	Simple_repeat	(ACAAA)n	0	17.3496	6.69528	1.53848e-05	0.00117503	Up
(ACACAG)n_21	chr19	43544185	43544195	+	Simple_repeat	(ACACAG)n	0	1041.72	11.0833	6.53704e-07	6.98929e-05	Up
(ACACAG)n_22	chr19	43600261	43600270	+	Simple_repeat	(ACACAG)n	0	535.783	9.97502	2.07272e-18	2.77258e-15	Up
(ACACAT)n_320	chrX	93859763	93859850	+	Simple_repeat	(ACACAT)n	6.04466	0	-6.78059	3.98994e-05	0.0026902	Down
(ACAGAC)n_14	chr19	41454020	41454092	+	Simple_repeat	(ACAGAC)n	0.639877	18.1658	4.72165	1.75339e-06	0.00017001	Up
(ACAGAC)n_15	chr19	41521653	41521724	+	Simple_repeat	(ACAGAC)n	0	20.8599	8.27593	1.69106e-12	7.20548e-10	Up
(ACAGAG)n_34	chr19	37761818	37761828	+	Simple_repeat	(ACAGAG)n	0	27.9807	5.919	1.52027e-05	0.00116379	Up
(ACAGAG)n_36	chr19	37766888	37766932	+	Simple_repeat	(ACAGAG)n	0.337055	6.75749	3.89162	6.99857e-05	0.00437342	Up
(ACAGAG)n_37	chr19	37771954	37771962	+	Simple_repeat	(ACAGAG)n	0	31.5823	5.69151	6.18005e-05	0.00392609	Up
(ACAGAG)n_38	chr19	37772057	37772109	+	Simple_repeat	(ACAGAG)n	0	5.72073	5.92792	5.33187e-06	0.000462585	Up
(ACAGAG)n_39	chr19	37782051	37782059	+	Simple_repeat	(ACAGAG)n	0	35.3132	5.86559	1.28384e-05	0.00100306	Up
(ACAGAG)n_40	chr19	37782156	37782208	+	Simple_repeat	(ACAGAG)n	0.285201	5.16294	3.79272	7.868e-05	0.00484111	Up
(ACAGAG)n_41	chr19	37787102	37787110	+	Simple_repeat	(ACAGAG)n	0	36.5568	5.9195	7.91747e-06	0.000654448	Up
(ACAGAG)n_42	chr19	37787207	37787259	+	Simple_repeat	(ACAGAG)n	0.285201	5.35426	3.84827	4.9311e-05	0.00323393	Up
(ACAGAG)n_43	chr19	37792155	37792199	+	Simple_repeat	(ACAGAG)n	0.337055	6.75749	3.89162	6.99857e-05	0.00437342	Up
(ACAG)n_85	chr19	37784576	37784586	+	Simple_repeat	(ACAG)n	0	29.9705	6.02005	5.90032e-06	0.000506613	Up
(ACAT)n_734	chr8	61103476	61103575	+	Simple_repeat	(ACAT)n	1.04389	10.8544	3.31381	4.60967e-08	6.56228e-06	Up
(ACCCCT)n_2	chr11	113142638	113142687	+	Simple_repeat	(ACCCCT)n	5.63655	56.696	3.2951	5.16685e-06	0.000450076	Up
(AC)n_11091	chr16	15401453	15401483	+	Simple_repeat	(AC)n	16.7144	166.368	3.3187	1.24786e-05	0.000976896	Up
(AC)n_11092	chr16	15401639	15401669	+	Simple_repeat	(AC)n	16.7144	166.368	3.3187	1.24786e-05	0.000976896	Up
(AC)n_12374	chr17	42125387	42125432	+	Simple_repeat	(AC)n	92.3548	0.224386	-8.04802	3.87602e-06	0.000347368	Down
(AC)n_12412	chr17	45255224	45255246	+	Simple_repeat	(AC)n	1.25514	103.477	6.08207	0.000111028	0.00654438	Up
(AC)n_14241	chr19	41521905	41521927	+	Simple_repeat	(AC)n	0	28.4159	7.02265	1.19442e-08	1.99712e-06	Up
(AC)n_14265	chr19	43268538	43268580	+	Simple_repeat	(AC)n	0	72.3726	9.3095	2.44136e-11	7.78474e-09	Up
(AC)n_14266	chr19	43270043	43270099	+	Simple_repeat	(AC)n	0.529659	54.2795	6.45811	1.64168e-08	2.62024e-06	Up
(AC)n_14268	chr19	43358571	43358613	+	Simple_repeat	(AC)n	0	99.886	9.77328	3.04238e-11	9.35587e-09	Up
(AC)n_14271	chr19	43422257	43422299	+	Simple_repeat	(AC)n	0	58.7719	9.00747	6.89686e-05	0.0043174	Up
(AC)n_14272	chr19	43440026	43440082	+	Simple_repeat	(AC)n	0	165.263	10.9132	3.30449e-09	6.35015e-07	Up
(AC)n_14273	chr19	43441541	43441623	+	Simple_repeat	(AC)n	0	112.741	10.9116	7.10131e-08	9.66621e-06	Up
(AC)n_14274	chr19	43453291	43453313	+	Simple_repeat	(AC)n	0	464.175	11.0548	5.24145e-05	0.00341415	Up
(AC)n_14275	chr19	43529313	43529355	+	Simple_repeat	(AC)n	0	170.898	10.5461	7.70813e-06	0.000639223	Up
(AC)n_14276	chr19	43530838	43530898	+	Simple_repeat	(AC)n	0	119.629	10.5461	7.70804e-06	0.000639223	Up
(AC)n_14277	chr19	43544158	43544184	+	Simple_repeat	(AC)n	0	400.663	11.0833	6.27822e-07	6.74932e-05	Up
(AC)n_14278	chr19	43585503	43585551	+	Simple_repeat	(AC)n	0	218.472	11.0929	1.0622e-05	0.000848928	Up
(AC)n_14279	chr19	43587033	43587065	+	Simple_repeat	(AC)n	0	327.709	11.0929	3.31032e-05	0.00228962	Up
(AC)n_14280	chr19	43600234	43600260	+	Simple_repeat	(AC)n	0	185.463	9.97502	2.07274e-18	2.77258e-15	Up
(AC)n_14281	chr19	43689404	43689434	+	Simple_repeat	(AC)n	0	396.941	11.2772	2.33207e-22	5.52982e-19	Up
(AC)n_14282	chr19	43708500	43708535	+	Simple_repeat	(AC)n	0	348.913	11.3135	2.84699e-22	6.00081e-19	Up
(AC)n_14285	chr19	43787224	43787246	+	Simple_repeat	(AC)n	0	60.8951	8.12598	3.6886e-10	8.68494e-08	Up
(AC)n_16136	chr2	132176585	132176613	+	Simple_repeat	(AC)n	18.8108	0	-6.79343	0.000150634	0.00850196	Down
(AC)n_16662	chr2	169476525	169476573	+	Simple_repeat	(AC)n	16.309	0.20727	-5.63175	8.89546e-06	0.000726959	Down
(AC)n_19040	chr22	39359924	39360030	+	Simple_repeat	(AC)n	1.52577	6.47106	2.0355	0.000845928	0.0360515	Up
(AC)n_19871	chr3	60778081	60778103	+	Simple_repeat	(AC)n	0	28.4249	7.02969	7.0671e-09	1.25066e-06	Up
(AC)n_21075	chr3	154961747	154961780	+	Simple_repeat	(AC)n	0.946689	153.035	7.17984	2.65069e-13	1.32706e-10	Up
(AC)n_21516	chr3	189875760	189875778	+	Simple_repeat	(AC)n	1.53406	37.6124	4.32349	2.0517e-06	0.000195082	Up
(AC)n_2152	chr1	202565352	202565368	+	Simple_repeat	(AC)n	79.1673	19.8793	-1.96165	4.90848e-05	0.00322057	Down
(AC)n_24022	chr4	186567591	186567616	+	Simple_repeat	(AC)n	5.38344	52.7343	3.23847	1.26653e-06	0.000126863	Up
(AC)n_24214	chr5	7748633	7748677	+	Simple_repeat	(AC)n	29.8532	6.44532	-2.19786	0.000113839	0.00668456	Down
(AC)n_24607	chr5	34796925	34796965	+	Simple_repeat	(AC)n	31.8366	78.5316	1.30587	0.000317199	0.0159935	Up
(AC)n_24608	chr5	34799587	34799645	+	Simple_repeat	(AC)n	22.4949	53.5611	1.25554	0.000567691	0.026034	Up
(AC)n_24609	chr5	34829260	34829294	+	Simple_repeat	(AC)n	31.5821	78.9677	1.31574	0.000675568	0.0300497	Up
(AC)n_25109	chr5	75943645	75943676	+	Simple_repeat	(AC)n	0	24.846	7.34316	0.000306406	0.0155436	Up
(AC)n_26610	chr6	14283516	14283536	+	Simple_repeat	(AC)n	6.11796	67.6404	3.44042	4.54184e-07	5.04327e-05	Up
(AC)n_26611	chr6	14296309	14296347	+	Simple_repeat	(AC)n	2.73424	14.812	2.39249	0.000931674	0.0389828	Up
(AC)n_27468	chr6	84775724	84775758	+	Simple_repeat	(AC)n	4.44107	25.9474	2.52295	0.000212733	0.0114178	Up
(AC)n_27922	chr6	118911208	118911239	+	Simple_repeat	(AC)n	0	8.11036	5.67901	0.000298062	0.0152127	Up
(AC)n_27973	chr6	123835777	123835809	+	Simple_repeat	(AC)n	38.5762	0.310905	-6.29435	3.25159e-06	0.000296199	Down
(AC)n_28248	chr6	145065741	145065788	+	Simple_repeat	(AC)n	0	35.7269	8.4526	1.37457e-05	0.00106547	Up
(AC)n_29437	chr7	47513714	47514762	+	Simple_repeat	(AC)n	1.62371	0.412343	-1.97537	2.32218e-05	0.00169336	Down
(AC)n_30290	chr7	121719909	121719931	+	Simple_repeat	(AC)n	235.819	21.4289	-3.46096	3.27619e-11	9.98941e-09	Down
(AC)n_30291	chr7	121776966	121777013	+	Simple_repeat	(AC)n	12.1157	0.839346	-3.87526	2.47684e-05	0.00179463	Down
(AC)n_30737	chr7	157923011	157925582	+	Simple_repeat	(AC)n	0.0703015	0.31459	2.13902	0.000728044	0.0320192	Up
(AC)n_31481	chr8	61127918	61127943	+	Simple_repeat	(AC)n	6.7185	36.2359	2.42057	5.6306e-05	0.00362717	Up
(AC)n_3296	chr10	48931943	48931973	+	Simple_repeat	(AC)n	2.08272	18.4286	3.09952	0.000392318	0.019127	Up
(AC)n_3478	chr10	61972946	61972974	+	Simple_repeat	(AC)n	6.39876	28.4432	2.12668	0.00104756	0.0427632	Up
(AC)n_35341	chrX	98119975	98120016	+	Simple_repeat	(AC)n	18.8936	0.242658	-5.6049	3.17068e-10	7.61488e-08	Down
(AC)n_35505	chrX	109457937	109457969	+	Simple_repeat	(AC)n	3.26153	18.3016	2.41544	0.000802056	0.034505	Up
(AC)n_4188	chr10	117030672	117030710	+	Simple_repeat	(AC)n	1.18546	14.4512	3.4663	0.000288578	0.0148131	Up
(AC)n_4946	chr11	46121075	46121114	+	Simple_repeat	(AC)n	7.10213	0.255102	-4.12592	0.000528857	0.0245063	Down
(AC)n_5619	chr11	110138241	110138291	+	Simple_repeat	(AC)n	19.6535	51.0485	1.36994	0.00035493	0.0175799	Up
(AC)n_5656	chr11	113146177	113146232	+	Simple_repeat	(AC)n	1.35833	14.6296	3.3432	1.91748e-06	0.000183694	Up
(AC)n_6267	chr12	30887784	30887821	+	Simple_repeat	(AC)n	19.0806	114.187	2.56954	9.06675e-06	0.000739167	Up
(AC)n_7017	chr12	95906867	95906909	+	Simple_repeat	(AC)n	22.6588	96.479	2.07987	0.00124639	0.0492376	Up
(AC)n_7949	chr13	54914627	54914661	+	Simple_repeat	(AC)n	22.349	0	-7.31556	3.00368e-06	0.000275182	Down
(AC)n_8819	chr14	21285106	21285131	+	Simple_repeat	(AC)n	2.25001	22.2916	3.1383	5.82257e-05	0.00373247	Up
(AC)n_9859	chr14	101296682	101296721	+	Simple_repeat	(AC)n	0	10.027	6.31301	7.84286e-07	8.24267e-05	Up
(AGAAA)n_208	chrX	41058437	41058466	+	Simple_repeat	(AGAAA)n	247.651	105.324	-1.23504	4.03879e-06	0.000360907	Down
(AGAA)n_255	chr16	14897307	14897338	+	Simple_repeat	(AGAA)n	15.7656	91.3407	2.51913	1.93826e-05	0.00144113	Up
(AGACAG)n_68	chr19	41442516	41442665	+	Simple_repeat	(AGACAG)n	0	8.81864	8.09248	7.59992e-11	2.12944e-08	Up
(AGAC)n_171	chr19	41511730	41511812	+	Simple_repeat	(AGAC)n	0.368498	38.558	6.50754	5.39997e-12	1.96886e-09	Up
(AGAC)n_315	chr5	151043492	151043557	+	Simple_repeat	(AGAC)n	19.1503	55.8389	1.5401	3.22454e-05	0.00224925	Up
(AGAGAC)n_85	chr19	5566158	5567496	+	Simple_repeat	(AGAGAC)n	0.605492	0.184375	-1.78853	0.000827338	0.0353953	Down
(AGAG)n_169	chrX	3829679	3829709	+	Simple_repeat	(AGAG)n	18.25	2.32471	-2.9274	0.000378859	0.0185778	Down
(AGATCTT)n_1	chr10	93783151	93783162	+	Simple_repeat	(AGATCTT)n	52.8789	0	-6.9238	3.72175e-07	4.23605e-05	Down
(AGATCTT)n_2	chr10	93783451	93783468	+	Simple_repeat	(AGATCTT)n	28.5307	0	-6.66399	0.000219513	0.0117147	Down
(AGAT)n_390	chr13	96252829	96252886	+	Simple_repeat	(AGAT)n	6.43737	24.2454	1.89856	0.00110336	0.0445474	Up
(AGAT)n_933	chr3	154959024	154959060	+	Simple_repeat	(AGAT)n	0	31.2589	7.88683	1.22062e-07	1.56214e-05	Up
(AGC)n_336	chr5	115824936	115824956	+	Simple_repeat	(AGC)n	171.102	55.3057	-1.61453	0.000245176	0.0128897	Down
(AGGAG)n_18	chr2	174956891	174956923	+	Simple_repeat	(AGGAG)n	222.966	0.458623	-8.69386	2.59284e-05	0.00186625	Down
(AG)n_1298	chr13	98025641	98025679	+	Simple_repeat	(AG)n	19.6693	3.01867	-2.67186	0.000659481	0.0294779	Down
(AG)n_1340	chr14	21285062	21285100	+	Simple_repeat	(AG)n	1.96601	21.1034	3.34942	4.01286e-06	0.000358739	Up
(AG)n_1499	chr14	101314403	101314435	+	Simple_repeat	(AG)n	0	18.7973	6.98095	5.54896e-05	0.00358258	Up
(AG)n_2308	chr2	33557465	33557483	+	Simple_repeat	(AG)n	41.9041	0	-7.30843	0.000437257	0.0208729	Down
(AG)n_4615	chr7	121723097	121723127	+	Simple_repeat	(AG)n	112.502	12.2324	-3.1977	3.98617e-08	5.76004e-06	Down
(AG)n_5364	chrX	97909627	97909650	+	Simple_repeat	(AG)n	59.9809	0	-8.16955	1.24667e-08	2.06769e-06	Down
(AGTCAA)n_2	chr2	203101793	203101828	+	Simple_repeat	(AGTCAA)n	0	379.722	11.4351	6.29414e-06	0.000535637	Up
(AGT)n_113	chr3	60783189	60783218	+	Simple_repeat	(AGT)n	1.55336	74.1793	5.44508	1.26833e-10	3.31111e-08	Up
(AGT)n_81	chr19	55502202	55502231	+	Simple_repeat	(AGT)n	16.1378	0	-6.61295	1.82082e-08	2.86906e-06	Down
ALR/Alpha_383	chr2	92274435	92326171	+	Satellite/centr	ALR/Alpha	0.0108143	0.579351	5.72761	0.000438061	0.0209043	Up
ALR/Alpha_685	chr8	46838891	46863921	+	Satellite/centr	ALR/Alpha	0	0.16257	9.7293	0.000430504	0.0206137	Up
Alu_1854	chr13	98026318	98026395	-	SINE/Alu	Alu	9.70694	0	-7.29075	7.13937e-09	1.25903e-06	Down
Alu_3455	chr19	43338144	43338172	-	SINE/Alu	Alu	0	149.829	9.77339	4.24574e-12	1.58011e-09	Up
Alu_3456	chr19	43404547	43404575	-	SINE/Alu	Alu	0	154.958	9.82142	6.33324e-09	1.13637e-06	Up
Alu_3458	chr19	43508892	43508920	-	SINE/Alu	Alu	0	359.434	11.0338	0.000216381	0.0115692	Up
Alu_3459	chr19	43565353	43565381	-	SINE/Alu	Alu	0	675.836	11.9445	1.24224e-10	3.26675e-08	Up
Alu_3460	chr19	43668870	43668898	-	SINE/Alu	Alu	0.586082	425.294	9.20592	3.93017e-07	4.43822e-05	Up
Alu_468	chr1	173645942	173645992	+	SINE/Alu	Alu	0	9.70689	6.69494	1.20471e-05	0.0009493	Up
Alu_4915	chr3	169876093	169876155	+	SINE/Alu	Alu	1.41114	20.9868	3.81528	0.000866388	0.0367494	Up
Alu_5227	chr4	124176673	124176711	-	SINE/Alu	Alu	8.10958	0	-6.03176	0.000441777	0.0210352	Down
Alu_5228	chr4	124176905	124176974	-	SINE/Alu	Alu	4.46615	0	-6.03176	0.000441777	0.0210352	Down
Alu_5555	chr5	95273170	95273220	+	SINE/Alu	Alu	0.276132	19.2593	5.64348	6.07675e-05	0.00387356	Up
Alu_5583	chr5	115826042	115826097	-	SINE/Alu	Alu	68.5564	22.915	-1.56735	0.000102388	0.00609585	Down
Alu_5788	chr6	15286273	15286339	-	SINE/Alu	Alu	217.9	0.444725	-8.82598	0.00120884	0.048	Down
Alu_5859	chr6	34391878	34391939	+	SINE/Alu	Alu	0.226337	215.925	9.41999	0.000212301	0.0114002	Up
Alu_6612	chr7	121774600	121774640	-	SINE/Alu	Alu	63.0514	8.21776	-2.92928	1.48181e-06	0.000145904	Down
AluJb_100248	chr7	117403604	117403924	-	SINE/Alu	AluJb	0.969137	3.43797	1.81109	0.000812899	0.0348881	Up
AluJb_100324	chr7	121733582	121733891	+	SINE/Alu	AluJb	15.5826	1.1583	-3.74393	3.78793e-07	4.29892e-05	Down
AluJb_100325	chr7	121761452	121761713	-	SINE/Alu	AluJb	23.8746	2.346	-3.31457	2.25082e-13	1.14951e-10	Down
AluJb_100326	chr7	121774424	121774589	-	SINE/Alu	AluJb	55.2756	4.47395	-3.6055	8.79142e-09	1.51997e-06	Down
AluJb_100385	chr7	124873078	124873359	-	SINE/Alu	AluJb	2.79211	0.0359337	-5.63294	4.84573e-10	1.1166e-07	Down
AluJb_101001	chr7	138031384	138031579	+	SINE/Alu	AluJb	0	2.42853	6.63608	9.57714e-07	9.89211e-05	Up
AluJb_10471	chr1	237990653	237990950	+	SINE/Alu	AluJb	0.337622	3.07074	3.09734	3.30633e-05	0.00228962	Up
AluJb_105669	chr8	103964430	103964713	+	SINE/Alu	AluJb	0.415929	2.49235	2.51321	0.000162377	0.00905592	Up
AluJb_106573	chr8	142191864	142192189	-	SINE/Alu	AluJb	0.864402	5.22341	2.56657	1.19122e-05	0.000939705	Up
AluJb_108390	chr9	69844522	69844807	-	SINE/Alu	AluJb	0.485269	2.82707	2.53279	2.04693e-05	0.00151488	Up
AluJb_108465	chr9	71950765	71950915	+	SINE/Alu	AluJb	0.0988696	5.02973	5.27069	2.49607e-06	0.000232975	Up
AluJb_108466	chr9	71958365	71958496	-	SINE/Alu	AluJb	0.66787	14.5986	4.35414	2.6912e-07	3.16998e-05	Up
AluJb_108468	chr9	71981839	71982147	-	SINE/Alu	AluJb	0.29432	3.05926	3.32066	0.000136627	0.00779795	Up
AluJb_108624	chr9	76714018	76714339	-	SINE/Alu	AluJb	2.81389	0.122433	-4.50937	1.06128e-05	0.000848669	Down
AluJb_109356	chr9	98230349	98230638	-	SINE/Alu	AluJb	2.24447	0.483325	-2.13145	0.000352535	0.0174734	Down
AluJb_112322	chrX	10489881	10490176	-	SINE/Alu	AluJb	0.562124	10.6438	4.2094	0.000948823	0.0395662	Up
AluJb_112580	chrX	17126029	17126200	-	SINE/Alu	AluJb	0.0807402	2.75462	4.59827	1.0711e-05	0.000855408	Up
AluJb_112581	chrX	17134336	17134628	-	SINE/Alu	AluJb	0.0472828	2.17584	5.02811	8.41994e-07	8.79781e-05	Up
AluJb_112921	chrX	23860225	23860521	+	SINE/Alu	AluJb	4.79369	13.1884	1.46316	0.000898615	0.0378599	Up
AluJb_113342	chrX	40539667	40539968	-	SINE/Alu	AluJb	41.1929	18.6824	-1.13951	0.000192207	0.0104577	Down
AluJb_114842	chrX	93934891	93935169	-	SINE/Alu	AluJb	5.91616	0.214547	-4.73694	2.62717e-08	3.98416e-06	Down
AluJb_114843	chrX	93947170	93947441	+	SINE/Alu	AluJb	5.96612	0.127579	-5.39167	9.27465e-11	2.54424e-08	Down
AluJb_114846	chrX	94346043	94346143	+	SINE/Alu	AluJb	5.43639	0	-6.83064	1.02927e-07	1.34027e-05	Down
AluJb_114908	chrX	98069213	98069518	-	SINE/Alu	AluJb	3.82832	0.0326196	-6.20789	2.43035e-06	0.000227284	Down
AluJb_115182	chrX	107410562	107410865	-	SINE/Alu	AluJb	2.69171	10.7366	1.98622	0.000927644	0.0388405	Up
AluJb_115189	chrX	107818032	107818318	-	SINE/Alu	AluJb	0.45984	2.73333	2.51387	0.000145976	0.00826715	Up
AluJb_115446	chrX	117522248	117522542	-	SINE/Alu	AluJb	2.89162	7.98252	1.46456	0.000130725	0.00750172	Up
AluJb_115450	chrX	117542360	117542661	-	SINE/Alu	AluJb	0.806215	3.87468	2.25296	2.71822e-06	0.000251753	Up
AluJb_115826	chrX	129795164	129795462	-	SINE/Alu	AluJb	1.48956	0	-6.54803	0.000736218	0.0323194	Down
AluJb_115839	chrX	130843999	130844297	-	SINE/Alu	AluJb	1.93521	5.93369	1.60097	0.000893296	0.0376835	Up
AluJb_115850	chrX	131194634	131194927	-	SINE/Alu	AluJb	2.75263	9.14702	1.71547	0.0001675	0.00928889	Up
AluJb_12564	chr10	34751494	34751783	+	SINE/Alu	AluJb	1.37147	0.104304	-3.43389	0.000462428	0.0218355	Down
AluJb_12710	chr10	38410884	38411186	+	SINE/Alu	AluJb	10.2236	1.72846	-2.52365	1.37387e-05	0.00106511	Down
AluJb_12750	chr10	43011430	43011731	-	SINE/Alu	AluJb	15.1478	71.3082	2.23458	7.63886e-06	0.000634575	Up
AluJb_14936	chr10	97992558	97992861	-	SINE/Alu	AluJb	5.50255	0	-8.44351	8.45965e-05	0.00516177	Down
AluJb_14937	chr10	98001477	98001773	-	SINE/Alu	AluJb	5.58604	0	-8.43151	3.992e-05	0.00269036	Down
AluJb_1560	chr1	21447426	21447687	-	SINE/Alu	AluJb	2.01151	0.133036	-3.77612	5.14218e-05	0.00335569	Down
AluJb_16121	chr10	125760006	125760309	+	SINE/Alu	AluJb	1.12169	0.0812703	-3.66221	0.000102548	0.00610366	Down
AluJb_18785	chr11	66421511	66421661	-	SINE/Alu	AluJb	3.41599	0.298798	-3.37701	2.62037e-05	0.00188127	Down
AluJb_18786	chr11	66421977	66422288	-	SINE/Alu	AluJb	1.5555	0	-6.6629	3.89529e-07	4.40342e-05	Down
AluJb_21090	chr11	124548472	124548758	-	SINE/Alu	AluJb	0.468944	2.39958	2.31718	0.000681113	0.0302632	Up
AluJb_21911	chr12	11773252	11773560	-	SINE/Alu	AluJb	0.642674	3.80614	2.49765	0.000778594	0.033697	Up
AluJb_22117	chr12	16169456	16169755	+	SINE/Alu	AluJb	0.147236	2.43215	3.88866	2.0775e-05	0.00153409	Up
AluJb_22543	chr12	29732992	29733281	+	SINE/Alu	AluJb	1.20468	4.73315	1.97028	3.51225e-05	0.0024049	Up
AluJb_22544	chr12	29740258	29740548	-	SINE/Alu	AluJb	0.924952	4.27221	2.19368	0.000153371	0.00864291	Up
AluJb_22568	chr12	30888793	30889089	+	SINE/Alu	AluJb	2.85607	16.8978	2.55656	1.31679e-08	2.16487e-06	Up
AluJb_28885	chr13	51701019	51701323	+	SINE/Alu	AluJb	0.144814	27.669	7.41914	2.70496e-05	0.00193557	Up
AluJb_28913	chr13	52672330	52672397	+	SINE/Alu	AluJb	0.46628	7.24063	3.78015	8.30172e-05	0.0050776	Up
AluJb_28975	chr13	54808766	54809012	-	SINE/Alu	AluJb	2.85904	0	-7.20326	1.07825e-09	2.32467e-07	Down
AluJb_29073	chr13	60441325	60441451	+	SINE/Alu	AluJb	0.799536	4.6985	2.46444	0.000847897	0.0361068	Up
AluJb_29570	chr13	86957392	86957696	+	SINE/Alu	AluJb	2.27564	0.0332151	-5.45595	1.60444e-08	2.56459e-06	Down
AluJb_29853	chr13	98181687	98181849	-	SINE/Alu	AluJb	0.340903	4.0415	3.39703	0.000920446	0.0385802	Up
AluJb_30373	chr14	21274106	21274389	+	SINE/Alu	AluJb	0.207964	4.67713	4.37572	7.15648e-09	1.26101e-06	Up
AluJb_30635	chr14	28109121	28109314	+	SINE/Alu	AluJb	4.54307	0.467787	-3.10361	1.52965e-06	0.00015034	Down
AluJb_31153	chr14	41494529	41494839	-	SINE/Alu	AluJb	3.81713	0.74134	-2.28514	1.3884e-05	0.00107581	Down
AluJb_31157	chr14	41667535	41667844	+	SINE/Alu	AluJb	1.35191	0.176765	-2.8045	0.00079406	0.0342148	Down
AluJb_31676	chr14	56426019	56426317	-	SINE/Alu	AluJb	0	1.55227	6.60301	2.82902e-05	0.00201135	Up
AluJb_32043	chr14	64651693	64652004	+	SINE/Alu	AluJb	2.87754	0	-7.55198	0.000360475	0.0178152	Down
AluJb_32181	chr14	66196245	66196398	-	SINE/Alu	AluJb	0.214514	11.4588	5.61976	0.000328175	0.0164585	Up
AluJb_33728	chr14	101374650	101374962	+	SINE/Alu	AluJb	0	1.54671	6.68986	3.24245e-08	4.79111e-06	Up
AluJb_35720	chr15	56995770	56996070	+	SINE/Alu	AluJb	3.16696	0.793441	-1.98108	0.000417289	0.0201309	Down
AluJb_37560	chr15	89478791	89479074	+	SINE/Alu	AluJb	0	1.21285	6.16641	2.69036e-06	0.000249547	Up
AluJb_3806	chr1	46779360	46779528	+	SINE/Alu	AluJb	27.1194	1.37148	-4.25823	0.000138362	0.00788449	Down
AluJb_39142	chr16	14859424	14859627	-	SINE/Alu	AluJb	2.40755	13.7814	2.50264	0.000135483	0.00773982	Up
AluJb_39145	chr16	14972069	14972378	+	SINE/Alu	AluJb	5.19873	17.8114	1.77688	0.00113168	0.0455429	Up
AluJb_39173	chr16	15304505	15304767	-	SINE/Alu	AluJb	0	9.27167	8.98759	6.15832e-05	0.00391286	Up
AluJb_39177	chr16	15375619	15375921	-	SINE/Alu	AluJb	0.736611	16.5266	4.45462	2.59725e-05	0.00186625	Up
AluJb_39684	chr16	21740364	21740657	-	SINE/Alu	AluJb	0	4.33175	8.05128	0.000486971	0.0228223	Up
AluJb_40272	chr16	28619019	28619277	-	SINE/Alu	AluJb	0.0574823	9.51878	6.96595	3.70324e-06	0.000332989	Up
AluJb_40273	chr16	28628327	28628637	-	SINE/Alu	AluJb	0	7.7953	8.98018	3.2298e-05	0.00225182	Up
AluJb_40274	chr16	28629364	28629645	-	SINE/Alu	AluJb	0	8.5998	8.97986	9.69865e-05	0.00581269	Up
AluJb_40275	chr16	28631607	28631907	+	SINE/Alu	AluJb	0	8.12147	8.99102	0.000959514	0.039935	Up
AluJb_41052	chr16	53410212	53410523	+	SINE/Alu	AluJb	0.0443941	2.6859	5.42314	1.39893e-08	2.2791e-06	Up
AluJb_41346	chr16	58606253	58606501	+	SINE/Alu	AluJb	8.19074	0	-8.72799	0.000513847	0.0238927	Down
AluJb_41789	chr16	68779282	68779453	+	SINE/Alu	AluJb	3.15796	0.83986	-1.94347	0.000735846	0.0323097	Down
AluJb_4200	chr1	53901151	53901507	+	SINE/Alu	AluJb	0.0387825	0.765608	3.77562	0.000191997	0.0104489	Up
AluJb_43235	chr17	1274393	1274678	-	SINE/Alu	AluJb	26.6497	0.436357	-5.88789	2.52221e-35	5.18923e-31	Down
AluJb_43236	chr17	1275979	1276235	+	SINE/Alu	AluJb	30.3441	1.02272	-4.96002	4.7602e-25	2.18796e-21	Down
AluJb_47550	chr17	64307452	64307763	+	SINE/Alu	AluJb	1.5271	0.141569	-3.59316	4.69963e-05	0.0031019	Down
AluJb_49416	chr18	12482939	12483256	-	SINE/Alu	AluJb	0.844417	2.80971	1.72125	0.000687005	0.0304968	Up
AluJb_49419	chr18	12498632	12498920	-	SINE/Alu	AluJb	2.61546	12.0899	2.19862	7.45848e-07	7.87702e-05	Up
AluJb_49520	chr18	15268899	15269183	-	SINE/Alu	AluJb	0.47781	2.69742	2.46349	0.00010641	0.00630399	Up
AluJb_49528	chr18	18579670	18579717	-	SINE/Alu	AluJb	97.7234	0.738772	-6.8824	5.1483e-05	0.00335803	Down
AluJb_50326	chr18	44463385	44463519	+	SINE/Alu	AluJb	6.13801	0	-7.42648	2.7446e-05	0.00195971	Down
AluJb_51091	chr18	70924037	70924211	+	SINE/Alu	AluJb	0.0852324	5.07446	5.50662	1.39603e-08	2.27524e-06	Up
AluJb_53600	chr19	20711288	20711544	-	SINE/Alu	AluJb	0	2.85151	7.26676	0.000348416	0.0173048	Up
AluJb_53651	chr19	22581182	22581456	-	SINE/Alu	AluJb	0.224298	5.16758	4.46424	3.00976e-09	5.85761e-07	Up
AluJb_53659	chr19	22840953	22841219	+	SINE/Alu	AluJb	0.400394	11.3895	4.78706	2.06729e-07	2.51037e-05	Up
AluJb_54709	chr19	41442701	41442977	+	SINE/Alu	AluJb	0	4.77791	8.09749	1.3999e-10	3.61528e-08	Up
AluJb_54862	chr19	43305465	43305748	-	SINE/Alu	AluJb	0.0487865	10.1857	7.2197	9.93479e-05	0.00593528	Up
AluJb_54864	chr19	43407763	43408080	+	SINE/Alu	AluJb	0	7.81867	9.01329	3.57851e-05	0.00244407	Up
AluJb_54865	chr19	43461005	43461283	-	SINE/Alu	AluJb	0	36.7105	11.0539	1.44597e-05	0.00111463	Up
AluJb_54866	chr19	43500390	43500456	+	SINE/Alu	AluJb	0	212.765	11.5144	1.22075e-10	3.23742e-08	Up
AluJb_54867	chr19	43515760	43516078	+	SINE/Alu	AluJb	0.0434169	22.6176	8.53843	1.66806e-05	0.00126327	Up
AluJb_54868	chr19	43556987	43557269	-	SINE/Alu	AluJb	0	37.1868	11.0929	3.31044e-05	0.00228962	Up
AluJb_54869	chr19	43572309	43572618	+	SINE/Alu	AluJb	0	33.9375	11.0929	2.28204e-05	0.00166662	Up
AluJb_54870	chr19	43660360	43660426	+	SINE/Alu	AluJb	0	180.428	11.2772	2.43152e-22	5.52982e-19	Up
AluJb_54871	chr19	43675842	43676164	+	SINE/Alu	AluJb	0	37.0276	11.279	1.45878e-21	2.87797e-18	Up
AluJb_54872	chr19	43741323	43741607	-	SINE/Alu	AluJb	0	4.33188	8.01178	0.000125128	0.00723256	Up
AluJb_56016	chr19	54290304	54290605	-	SINE/Alu	AluJb	3.92028	0.675283	-2.5679	2.68222e-06	0.000248845	Down
AluJb_56034	chr19	54488821	54489105	+	SINE/Alu	AluJb	5.79315	1.30601	-2.16912	0.000175657	0.00966924	Down
AluJb_56088	chr19	55507496	55507584	+	SINE/Alu	AluJb	16.9666	0	-8.28149	9.05317e-17	8.63463e-14	Down
AluJb_56089	chr19	55524445	55524746	-	SINE/Alu	AluJb	3.10346	0.0335461	-5.88859	5.27843e-09	9.65531e-07	Down
AluJb_56093	chr19	55545939	55546018	+	SINE/Alu	AluJb	7.25697	0	-6.90662	1.58756e-08	2.54231e-06	Down
AluJb_57766	chr2	39028381	39028532	-	SINE/Alu	AluJb	0	4.80679	7.24445	0.000298019	0.0152127	Up
AluJb_58702	chr2	61587801	61588098	-	SINE/Alu	AluJb	3.6383	0	-7.821	9.92275e-05	0.00592999	Down
AluJb_59459	chr2	76843106	76843389	+	SINE/Alu	AluJb	7.11554	0.0356798	-6.98479	1.45465e-18	2.00795e-15	Down
AluJb_61452	chr2	149209784	149210075	+	SINE/Alu	AluJb	2.40435	0.102567	-4.23148	4.90034e-05	0.00321669	Down
AluJb_62248	chr2	172547149	172547465	-	SINE/Alu	AluJb	6.00026	15.8066	1.39986	1.21167e-05	0.000953745	Up
AluJb_62408	chr2	174954348	174954648	+	SINE/Alu	AluJb	23.8751	0.215231	-6.67137	4.6251e-05	0.0030579	Down
AluJb_63270	chr2	203081458	203081758	-	SINE/Alu	AluJb	43.0577	0	-11.3937	0.00049308	0.0230562	Down
AluJb_63273	chr2	203100240	203100524	-	SINE/Alu	AluJb	0.48502	47.0579	6.56129	5.44341e-06	0.000471032	Up
AluJb_64627	chr2	238859526	238859824	+	SINE/Alu	AluJb	0	0.944184	5.8413	0.000254361	0.0132968	Up
AluJb_65554	chr20	18727060	18727359	+	SINE/Alu	AluJb	1.59768	0.199645	-2.79336	0.000917767	0.0384903	Down
AluJb_65631	chr20	21185635	21185750	+	SINE/Alu	AluJb	0.240114	4.49089	3.92238	0.000775347	0.0335834	Up
AluJb_65804	chr20	29619675	29619965	-	SINE/Alu	AluJb	1.74157	0.0686136	-4.24127	2.30685e-07	2.76859e-05	Down
AluJb_66439	chr20	35603985	35604110	-	SINE/Alu	AluJb	0.479022	5.3649	3.3798	2.49578e-06	0.000232975	Up
AluJb_66819	chr20	44395440	44395655	+	SINE/Alu	AluJb	0.133195	29.67	7.53336	2.49176e-13	1.25622e-10	Up
AluJb_66976	chr20	46219348	46219571	+	SINE/Alu	AluJb	0.427364	6.22178	3.84093	0.000643519	0.028917	Up
AluJb_67033	chr20	47563068	47563336	-	SINE/Alu	AluJb	2.3853	0	-7.07037	1.51962e-10	3.89422e-08	Down
AluJb_6740	chr1	149393780	149394058	+	SINE/Alu	AluJb	1.50003	0.0527911	-4.68011	0.000236226	0.0124826	Down
AluJb_6837	chr1	150689985	150690078	-	SINE/Alu	AluJb	0	14.5639	8.15418	5.7833e-14	3.40889e-11	Up
AluJb_6838	chr1	150690761	150690917	-	SINE/Alu	AluJb	0	8.52447	8.12821	1.35618e-13	7.26982e-11	Up
AluJb_70475	chr22	39367648	39367911	+	SINE/Alu	AluJb	0.614948	2.57028	2.01371	0.00104121	0.0425732	Up
AluJb_70476	chr22	39368991	39369285	+	SINE/Alu	AluJb	0.550106	2.29926	2.01371	0.00104121	0.0425732	Up
AluJb_71404	chr3	6555344	6555633	-	SINE/Alu	AluJb	15.1403	0.3255	-5.50377	1.20218e-08	2.00622e-06	Down
AluJb_71405	chr3	6583959	6584257	-	SINE/Alu	AluJb	4.42572	0.2484	-4.15921	1.48217e-07	1.86592e-05	Down
AluJb_71406	chr3	6641744	6642013	+	SINE/Alu	AluJb	4.13087	0.036985	-6.14148	1.89697e-06	0.000181931	Down
AluJb_72364	chr3	33371493	33371788	+	SINE/Alu	AluJb	0.343381	2.86648	2.98186	5.73557e-05	0.00368599	Up
AluJb_74725	chr3	99631217	99631521	-	SINE/Alu	AluJb	2.79275	0.147921	-4.10073	0.000345515	0.0171865	Down
AluJb_74958	chr3	109015679	109015946	+	SINE/Alu	AluJb	1.40352	0.0927839	-3.79037	3.99775e-05	0.00269337	Down
AluJb_75858	chr3	136266952	136267254	-	SINE/Alu	AluJb	1.2121	0.164062	-2.86835	0.000325483	0.0163425	Down
AluJb_76432	chr3	154925491	154925616	-	SINE/Alu	AluJb	0.241735	18.8604	6.09314	2.21331e-09	4.43336e-07	Up
AluJb_76433	chr3	154926075	154926127	-	SINE/Alu	AluJb	0	15.6778	7.42947	5.72292e-07	6.21573e-05	Up
AluJb_76753	chr3	169876433	169876742	+	SINE/Alu	AluJb	0.142471	4.24266	4.74605	0.000419683	0.0202103	Up
AluJb_76754	chr3	169884943	169885203	-	SINE/Alu	AluJb	0.0531022	4.89166	6.04529	0.000400439	0.0194462	Up
AluJb_77352	chr3	189897271	189897537	+	SINE/Alu	AluJb	0.363331	8.82352	4.48245	2.4867e-05	0.00180026	Up
AluJb_77401	chr3	192798868	192799168	+	SINE/Alu	AluJb	0	5.13012	8.33355	3.50243e-08	5.11336e-06	Up
AluJb_77717	chr4	458891	459187	+	SINE/Alu	AluJb	16.1246	0.43611	-5.17374	0.000203522	0.0110068	Down
AluJb_7906	chr1	173634408	173634496	-	SINE/Alu	AluJb	0.186481	11.4327	5.67932	6.44761e-09	1.15304e-06	Up
AluJb_7907	chr1	173634866	173635173	+	SINE/Alu	AluJb	0.101761	5.12119	5.49195	2.19144e-10	5.41045e-08	Up
AluJb_80307	chr4	89180985	89181067	+	SINE/Alu	AluJb	3.48949	14.0134	2.00179	0.000226968	0.0120663	Up
AluJb_80403	chr4	93239659	93239923	-	SINE/Alu	AluJb	2.13492	0.301857	-2.76592	0.000926335	0.0387894	Down
AluJb_80408	chr4	93632772	93633067	+	SINE/Alu	AluJb	1.71989	0	-6.73662	4.89728e-06	0.000428777	Down
AluJb_80409	chr4	93655923	93656229	-	SINE/Alu	AluJb	8.07474	0.274904	-4.849	1.05358e-06	0.000107716	Down
AluJb_80412	chr4	93752725	93753009	+	SINE/Alu	AluJb	10.0532	0.460114	-4.3161	4.44651e-09	8.2808e-07	Down
AluJb_82810	chr4	186539136	186539428	-	SINE/Alu	AluJb	0.103482	2.25941	4.27162	0.000147106	0.00832239	Up
AluJb_82905	chr4	190893801	190894025	+	SINE/Alu	AluJb	1.16158	0.0450776	-4.03441	0.00046791	0.0220438	Down
AluJb_83310	chr5	18634015	18634297	+	SINE/Alu	AluJb	9.67125	0.0710864	-6.67557	1.12988e-09	2.4239e-07	Down
AluJb_83573	chr5	32359048	32359305	+	SINE/Alu	AluJb	3.45713	0.387503	-3.08974	0.000612943	0.02778	Down
AluJb_84940	chr5	75947148	75947447	+	SINE/Alu	AluJb	0.0461758	2.57601	5.32771	0.00115695	0.0463529	Up
AluJb_86887	chr5	139870747	139871048	-	SINE/Alu	AluJb	3.64468	0.494479	-2.85308	0.000327859	0.0164446	Down
AluJb_89015	chr6	15384823	15385092	-	SINE/Alu	AluJb	3.76725	52.7615	3.80357	0.000451496	0.0214365	Up
AluJb_89016	chr6	15394564	15394843	+	SINE/Alu	AluJb	3.81999	50.7515	3.7258	0.000585659	0.0267386	Up
AluJb_89972	chr6	34684896	34685190	+	SINE/Alu	AluJb	0	6.76948	8.70179	1.74163e-05	0.00131346	Up
AluJb_89974	chr6	34694443	34694742	-	SINE/Alu	AluJb	0	6.65628	8.70033	0.00080408	0.0345783	Up
AluJb_89977	chr6	34699404	34699616	+	SINE/Alu	AluJb	0	9.4571	8.71096	0.000568885	0.0260786	Up
AluJb_89980	chr6	34706027	34706336	-	SINE/Alu	AluJb	0	6.44087	8.70046	0.000548488	0.0252965	Up
AluJb_89981	chr6	34707587	34707851	-	SINE/Alu	AluJb	0	7.61412	8.71455	0.00101219	0.0417571	Up
AluJb_91388	chr6	84774723	84775017	+	SINE/Alu	AluJb	0.504736	2.84996	2.46304	0.0001709	0.00943983	Up
AluJb_91389	chr6	84785783	84785943	-	SINE/Alu	AluJb	0.943727	5.0798	2.40808	0.000235694	0.0124602	Up
AluJb_91390	chr6	84786243	84786378	-	SINE/Alu	AluJb	0.875375	6.0205	2.72802	0.000141834	0.00805895	Up
AluJb_91998	chr6	107017119	107017397	-	SINE/Alu	AluJb	11.5228	3.97892	-1.53807	2.3282e-05	0.00169746	Down
AluJb_92646	chr6	123857714	123857832	+	SINE/Alu	AluJb	16.5251	0.171142	-6.19651	2.65149e-07	3.12833e-05	Down
AluJb_92647	chr6	123857879	123858056	+	SINE/Alu	AluJb	11.2507	0.114095	-6.22626	1.75718e-07	2.16051e-05	Down
AluJb_9419	chr1	213127244	213127554	-	SINE/Alu	AluJb	30.2326	2.98956	-3.33347	2.19508e-09	4.40493e-07	Down
AluJb_9420	chr1	213132056	213132370	-	SINE/Alu	AluJb	7.10272	1.14797	-2.65772	0.000101864	0.00606965	Down
AluJb_9421	chr1	213133896	213134030	-	SINE/Alu	AluJb	9.26943	0.77367	-3.62135	0.000177381	0.00975157	Down
AluJb_96290	chr7	20047776	20048063	-	SINE/Alu	AluJb	1.86893	0.27715	-2.69805	0.000170716	0.00943209	Down
AluJb_96310	chr7	20912293	20912523	+	SINE/Alu	AluJb	1.60667	0.0638084	-4.52285	0.000129504	0.00744649	Down
AluJb_97097	chr7	43879278	43879481	+	SINE/Alu	AluJb	0.300008	3.48894	3.47257	9.11774e-05	0.00550732	Up
AluJb_97321	chr7	51045521	51045797	+	SINE/Alu	AluJb	0.904674	6.40621	2.78945	8.96061e-07	9.30201e-05	Up
AluJb_98509	chr7	74663626	74663907	-	SINE/Alu	AluJb	1.67055	0	-6.63726	0.000881672	0.0372857	Down
AluJo_10966	chr13	48651537	48651841	-	SINE/Alu	AluJo	1.90876	8.07039	2.08283	0.000658508	0.0294527	Up
AluJo_11038	chr13	52658953	52659071	-	SINE/Alu	AluJo	0	1.43122	5.17223	0.000874292	0.0370228	Up
AluJo_11041	chr13	52708169	52708460	-	SINE/Alu	AluJo	0.32398	2.65788	3.00522	8.45132e-05	0.00515887	Up
AluJo_11262	chr13	84785974	84786271	+	SINE/Alu	AluJo	2.20311	0.336981	-2.56998	0.00101089	0.0417235	Down
AluJo_11541	chr14	19174422	19174706	+	SINE/Alu	AluJo	0.407254	2.94491	2.77718	5.25131e-06	0.000456238	Up
AluJo_11889	chr14	41446047	41446351	-	SINE/Alu	AluJo	5.99848	1.16245	-2.34171	5.03077e-06	0.000439018	Down
AluJo_12245	chr14	66198403	66198512	-	SINE/Alu	AluJo	0.554438	15.6745	4.72822	0.00037821	0.0185565	Up
AluJo_12672	chr14	91908449	91908740	+	SINE/Alu	AluJo	0.0474453	1.90394	4.85151	2.13522e-05	0.00157054	Up
AluJo_12829	chr14	101382286	101382556	-	SINE/Alu	AluJo	0	1.68749	6.54804	2.22839e-07	2.68411e-05	Up
AluJo_14101	chr15	85230403	85230544	-	SINE/Alu	AluJo	0.932101	7.71506	2.9752	2.4635e-05	0.00178616	Up
AluJo_14673	chr16	9840017	9840283	+	SINE/Alu	AluJo	0.68686	6.01102	3.11065	2.26326e-05	0.0016543	Up
AluJo_1601	chr1	53717920	53718235	+	SINE/Alu	AluJo	1.12428	3.63341	1.66929	0.00120231	0.0478068	Up
AluJo_16192	chr16	68779111	68779277	+	SINE/Alu	AluJo	3.6908	0.805224	-2.24543	0.000167925	0.00931007	Down
AluJo_16787	chr17	1270621	1270835	+	SINE/Alu	AluJo	36.2719	0.347289	-6.73214	3.17143e-33	3.91497e-29	Down
AluJo_17310	chr17	27607565	27607722	+	SINE/Alu	AluJo	3.55357	0	-6.87976	0.00012364	0.00717587	Down
AluJo_17430	chr17	30851879	30852020	-	SINE/Alu	AluJo	4.04874	0	-6.90266	1.12914e-07	1.45758e-05	Down
AluJo_20481	chr19	9591335	9591459	+	SINE/Alu	AluJo	0	2.00823	5.71634	5.07963e-05	0.00331925	Up
AluJo_20482	chr19	9591480	9591775	+	SINE/Alu	AluJo	0	1.15068	6.17735	4.69964e-06	0.000413042	Up
AluJo_21196	chr19	20707596	20707849	+	SINE/Alu	AluJo	0.0586183	2.76676	5.16956	0.000999647	0.0413622	Up
AluJo_21199	chr19	21123054	21123353	+	SINE/Alu	AluJo	0.629834	5.40296	3.05049	0.000327097	0.016414	Up
AluJo_21227	chr19	23181042	23181269	+	SINE/Alu	AluJo	0.0608219	1.25084	3.8922	0.000325261	0.0163333	Up
AluJo_21843	chr19	43472592	43472901	-	SINE/Alu	AluJo	0	32.5701	11.0338	3.10521e-05	0.00217655	Up
AluJo_21845	chr19	43627863	43628172	-	SINE/Alu	AluJo	0	16.2204	10.0308	3.02716e-18	3.63313e-15	Up
AluJo_21846	chr19	43647512	43647769	-	SINE/Alu	AluJo	0	46.5308	11.2828	3.69827e-11	1.11472e-08	Up
AluJo_24675	chr2	173459816	173460096	-	SINE/Alu	AluJo	3.59523	10.7754	1.59214	0.000378672	0.0185728	Up
AluJo_2577	chr1	151848926	151849210	-	SINE/Alu	AluJo	2.09478	7.46632	1.83012	0.000259881	0.0135457	Up
AluJo_25872	chr20	29636782	29637074	+	SINE/Alu	AluJo	1.0783	0	-6.05342	7.45435e-06	0.00062044	Down
AluJo_26398	chr20	47563959	47564073	+	SINE/Alu	AluJo	5.75151	0	-7.10512	9.999e-11	2.72401e-08	Down
AluJo_27124	chr22	16648921	16649205	-	SINE/Alu	AluJo	0.407254	2.94491	2.77718	5.25132e-06	0.000456238	Up
AluJo_28098	chr3	6588108	6588243	+	SINE/Alu	AluJo	6.67561	0.292217	-4.50619	2.21651e-05	0.00162232	Down
AluJo_28292	chr3	19591880	19592163	-	SINE/Alu	AluJo	0.0524044	1.90748	4.80257	0.000104932	0.0062267	Up
AluJo_28517	chr3	38109711	38110019	-	SINE/Alu	AluJo	0	1.24105	6.3126	1.1922e-06	0.000120322	Up
AluJo_29071	chr3	65356314	65356630	-	SINE/Alu	AluJo	0.238178	2.84563	3.49944	0.00126187	0.0497401	Up
AluJo_29954	chr3	154922582	154922710	+	SINE/Alu	AluJo	0	15.2285	8.6737	7.52001e-12	2.66755e-09	Up
AluJo_30062	chr3	169884464	169884741	-	SINE/Alu	AluJo	0	4.48262	8.02515	9.96812e-05	0.0059519	Up
AluJo_30603	chr4	15264326	15264629	-	SINE/Alu	AluJo	0.199451	1.85173	3.12009	7.66516e-05	0.00473275	Up
AluJo_31433	chr4	93254910	93255180	-	SINE/Alu	AluJo	2.83285	0.534295	-2.35716	0.0001554	0.00874126	Down
AluJo_31459	chr4	96861637	96861805	-	SINE/Alu	AluJo	0.0976803	19.2269	7.34611	1.26679e-10	3.30911e-08	Up
AluJo_32108	chr4	167698647	167698893	+	SINE/Alu	AluJo	0.782179	6.29339	2.97952	0.000317653	0.0160089	Up
AluJo_32279	chr4	186606678	186606965	-	SINE/Alu	AluJo	0.362025	7.16761	4.23609	1.56873e-11	5.25412e-09	Up
AluJo_32397	chr5	12653033	12653165	+	SINE/Alu	AluJo	21.3638	0	-9.19985	2.20032e-13	1.12638e-10	Down
AluJo_32457	chr5	18612430	18612703	-	SINE/Alu	AluJo	13.7398	0.0907447	-7.09323	1.95418e-15	1.48126e-12	Down
AluJo_33234	chr5	93625463	93625630	+	SINE/Alu	AluJo	5.84804	1.03959	-2.47724	0.000362395	0.0178963	Down
AluJo_33317	chr5	106264739	106265002	+	SINE/Alu	AluJo	2.12802	0.435029	-2.25608	0.00107231	0.0435554	Down
AluJo_34263	chr5	178307504	178307787	-	SINE/Alu	AluJo	0.0487865	3.71229	5.76967	0.000215645	0.0115568	Up
AluJo_34541	chr6	14284944	14285113	+	SINE/Alu	AluJo	7.72774	74.5814	3.26001	2.69767e-15	1.99239e-12	Up
AluJo_3455	chr1	213149641	213149922	+	SINE/Alu	AluJo	23.4938	3.29544	-2.83927	8.72465e-07	9.08543e-05	Down
AluJo_34915	chr6	34679442	34679725	-	SINE/Alu	AluJo	0	7.06776	8.70747	0.000881794	0.0372857	Up
AluJo_35437	chr6	84778529	84778687	-	SINE/Alu	AluJo	1.23078	5.27192	2.07953	0.00107295	0.0435693	Up
AluJo_3883	chr1	237995357	237995651	-	SINE/Alu	AluJo	0.610997	2.4507	1.97494	0.000959442	0.039935	Up
AluJo_41795	chr8	133085394	133085525	-	SINE/Alu	AluJo	0.82083	7.73592	3.20451	1.67064e-07	2.06823e-05	Up
AluJo_41809	chr8	135813044	135813157	-	SINE/Alu	AluJo	10.8026	23.1043	1.08698	0.00063917	0.0287455	Up
AluJo_42213	chr9	33119433	33119728	+	SINE/Alu	AluJo	0.652258	2.61664	1.93613	0.000616357	0.0278996	Up
AluJo_42694	chr9	90632613	90632914	-	SINE/Alu	AluJo	0	3.28309	7.69593	3.69804e-09	7.01081e-07	Up
AluJo_43086	chr9	118446638	118446760	-	SINE/Alu	AluJo	0.121561	3.84901	4.61023	3.10456e-05	0.00217655	Up
AluJo_43766	chrX	3777781	3778046	+	SINE/Alu	AluJo	4.6417	15.8836	1.77006	0.000274974	0.0142077	Up
AluJo_44032	chrX	17130098	17130382	-	SINE/Alu	AluJo	0.145844	2.07828	3.61243	0.000212537	0.011411	Up
AluJo_44852	chrX	94180310	94180606	+	SINE/Alu	AluJo	1.89957	0.0495809	-5.11279	3.86414e-06	0.000346447	Down
AluJo_4961	chr10	42834679	42834963	+	SINE/Alu	AluJo	4.69991	32.2315	2.77169	6.52061e-16	5.39708e-13	Up
AluJo_4962	chr10	42844120	42844400	-	SINE/Alu	AluJo	2.79978	20.0554	2.83049	3.64983e-09	6.93159e-07	Up
AluJo_5274	chr10	70336137	70336442	+	SINE/Alu	AluJo	19.7227	1.50975	-3.73249	0.000672302	0.0299573	Down
AluJo_5283	chr10	70421254	70421541	-	SINE/Alu	AluJo	6.70636	0.345963	-4.20186	3.38533e-05	0.00233465	Down
AluJo_5284	chr10	70443868	70443989	+	SINE/Alu	AluJo	23.3453	11.3279	-1.04201	0.00106256	0.0432327	Down
AluJo_6512	chr11	9732205	9732532	-	SINE/Alu	AluJo	5.10853	0.213276	-4.50982	0.000729018	0.0320499	Down
AluJo_7206	chr11	66352731	66352826	-	SINE/Alu	AluJo	0	9.34298	7.54513	5.10008e-11	1.49189e-08	Up
AluJo_7212	chr11	66425219	66425480	-	SINE/Alu	AluJo	2.23376	0.286079	-2.83419	3.06518e-05	0.0021576	Down
AluJo_7937	chr11	118616301	118616362	-	SINE/Alu	AluJo	17.0599	2.04358	-3.02006	2.05031e-05	0.00151635	Down
AluJo_806	chr1	27031067	27031366	+	SINE/Alu	AluJo	0.723751	2.89252	1.934	0.000184115	0.0100694	Up
AluJo_8599	chr12	30877643	30877947	+	SINE/Alu	AluJo	5.1038	18.0307	1.81733	0.000167788	0.00930366	Up
AluJo_9474	chr12	95441884	95442001	-	SINE/Alu	AluJo	5.9108	0.0863024	-5.44544	1.50541e-09	3.14213e-07	Down
AluJr_102028	chr8	61183621	61183938	+	SINE/Alu	AluJr	0.750849	4.10561	2.41898	2.06315e-07	2.50604e-05	Up
AluJr_103349	chr8	101939470	101939758	+	SINE/Alu	AluJr	14.1696	1.64501	-3.09032	1.80981e-05	0.00135872	Down
AluJr_103465	chr8	103944717	103945024	-	SINE/Alu	AluJr	0.608276	4.6953	2.89082	2.9471e-05	0.00208569	Up
AluJr_104055	chr8	129604993	129605256	+	SINE/Alu	AluJr	2.55456	0.399647	-2.55682	0.000429277	0.0205692	Down
AluJr_104519	chr9	2204199	2204500	-	SINE/Alu	AluJr	1.65752	0	-6.72183	1.3921e-07	1.76228e-05	Down
AluJr_105276	chr9	33118379	33118693	+	SINE/Alu	AluJr	0.604498	2.52262	1.98013	0.000402246	0.019512	Up
AluJr_105429	chr9	35009688	35009979	+	SINE/Alu	AluJr	0.101927	2.43829	4.37506	2.19166e-05	0.00160741	Up
AluJr_105535	chr9	36603428	36603702	-	SINE/Alu	AluJr	4.02231	0.45225	-3.10225	0.000309629	0.0156795	Down
AluJr_105917	chr9	71953940	71954235	-	SINE/Alu	AluJr	1.08954	12.2427	3.46246	1.04324e-05	0.000836247	Up
AluJr_105918	chr9	71967770	71968066	+	SINE/Alu	AluJr	0.0932877	2.13247	4.20854	6.73093e-05	0.00423126	Up
AluJr_105919	chr9	72011933	72012227	+	SINE/Alu	AluJr	0	1.88064	6.87342	5.02965e-08	7.09235e-06	Up
AluJr_106056	chr9	76710941	76711222	+	SINE/Alu	AluJr	5.64563	0.494973	-3.43051	1.84095e-07	2.259e-05	Down
AluJr_106057	chr9	76712698	76712811	+	SINE/Alu	AluJr	54.0147	5.10961	-3.37334	4.75884e-05	0.00313428	Down
AluJr_106723	chr9	98245073	98245401	+	SINE/Alu	AluJr	3.09362	0.80697	-1.87404	0.00086471	0.0366962	Down
AluJr_106838	chr9	100197630	100197926	+	SINE/Alu	AluJr	0.490949	2.13081	2.05009	0.00060464	0.0274711	Up
AluJr_107539	chr9	118450457	118450765	-	SINE/Alu	AluJr	0.227457	3.16645	3.66866	0.000197924	0.010734	Up
AluJr_107912	chr9	128254188	128254511	+	SINE/Alu	AluJr	0.142635	27.5854	7.485	1.87064e-21	3.64064e-18	Up
AluJr_107913	chr9	128262009	128262280	+	SINE/Alu	AluJr	0.0509468	28.3569	8.64205	0.000304315	0.0154629	Up
AluJr_109739	chrX	19059935	19060229	-	SINE/Alu	AluJr	0.720252	4.32149	2.61625	0.000787212	0.0339917	Up
AluJr_110296	chrX	41052642	41052924	+	SINE/Alu	AluJr	13.4163	4.87539	-1.46451	0.000470122	0.022136	Down
AluJr_110469	chrX	45671588	45671870	+	SINE/Alu	AluJr	2.88573	0.564127	-2.33662	0.000157425	0.00883738	Down
AluJr_110470	chrX	45703766	45704020	+	SINE/Alu	AluJr	10.7863	3.52443	-1.60837	0.000718662	0.0316646	Down
AluJr_111755	chrX	93912345	93912617	-	SINE/Alu	AluJr	3.64675	0	-7.6998	6.49402e-11	1.84228e-08	Down
AluJr_111756	chrX	94030872	94031152	-	SINE/Alu	AluJr	15.9327	0.17872	-6.22815	5.30967e-17	5.38516e-14	Down
AluJr_111760	chrX	94145879	94146178	-	SINE/Alu	AluJr	3.10741	0	-7.60212	2.91128e-11	9.03619e-09	Down
AluJr_111763	chrX	94259524	94259811	+	SINE/Alu	AluJr	3.36514	0	-7.66081	1.2573e-11	4.27735e-09	Down
AluJr_111828	chrX	98048929	98049241	-	SINE/Alu	AluJr	4.22209	0.0318877	-6.38205	1.95436e-06	0.000186731	Down
AluJr_112050	chrX	107921826	107921931	+	SINE/Alu	AluJr	1.85287	8.21017	2.13126	0.000549333	0.0253301	Up
AluJr_112129	chrX	112384518	112384843	-	SINE/Alu	AluJr	4.12388	0	-8.13231	0.000688416	0.0305531	Down
AluJr_112632	chrX	130879752	130879866	-	SINE/Alu	AluJr	0	4.89587	6.87007	2.01573e-05	0.00149358	Up
AluJr_112720	chrX	132432347	132432635	+	SINE/Alu	AluJr	1.20175	6.9815	2.52465	5.44269e-05	0.003523	Up
AluJr_112744	chrX	132678579	132678858	-	SINE/Alu	AluJr	1.45912	0.108574	-3.43157	5.79085e-05	0.00371709	Down
AluJr_1181	chr1	21463627	21463932	-	SINE/Alu	AluJr	1.5369	0	-6.62042	1.48162e-05	0.00113884	Down
AluJr_1182	chr1	21464020	21464325	+	SINE/Alu	AluJr	1.44637	0.0331062	-4.81193	0.000615812	0.0278807	Down
AluJr_12237	chr10	42839768	42839882	+	SINE/Alu	AluJr	9.28914	59.5197	2.6752	1.63465e-07	2.02773e-05	Up
AluJr_12238	chr10	42841917	42842201	+	SINE/Alu	AluJr	3.13928	19.7837	2.6497	1.55802e-09	3.23786e-07	Up
AluJr_12747	chr10	62258146	62258424	-	SINE/Alu	AluJr	0.311033	1.93217	2.54337	0.000987902	0.0409351	Up
AluJr_13010	chr10	70422377	70422706	+	SINE/Alu	AluJr	5.19701	0.272009	-4.1818	0.000127693	0.00736294	Down
AluJr_13344	chr10	75050765	75050949	-	SINE/Alu	AluJr	0.0891864	1.74626	3.98616	0.000823382	0.0352505	Up
AluJr_14281	chr10	97991187	97991505	+	SINE/Alu	AluJr	5.19958	0	-8.43154	0.000638875	0.0287354	Down
AluJr_15102	chr10	118737201	118737455	-	SINE/Alu	AluJr	0.41528	4.42795	3.3749	0.000213153	0.0114373	Up
AluJr_15177	chr10	120881537	120881834	+	SINE/Alu	AluJr	5.15572	0.200989	-4.50472	0.000416813	0.0201147	Down
AluJr_15323	chr10	124603564	124603851	-	SINE/Alu	AluJr	0.108853	4.63489	5.2662	1.59873e-08	2.55831e-06	Up
AluJr_17690	chr11	66425180	66425207	-	SINE/Alu	AluJr	18.9398	0.91753	-4.22991	5.79635e-06	0.000498379	Down
AluJr_19176	chr11	110137288	110137459	-	SINE/Alu	AluJr	5.82737	14.8092	1.33792	0.000651911	0.029206	Up
AluJr_19177	chr11	110137491	110137612	-	SINE/Alu	AluJr	8.12127	20.9287	1.35849	0.000551873	0.025431	Up
AluJr_19178	chr11	110138407	110138697	+	SINE/Alu	AluJr	3.38853	8.73182	1.35844	0.000591269	0.026942	Up
AluJr_20590	chr12	11771832	11772127	+	SINE/Alu	AluJr	0.440456	2.55942	2.4585	0.00038344	0.0187747	Up
AluJr_20591	chr12	11774374	11774658	-	SINE/Alu	AluJr	0.362244	2.34519	2.61767	5.16411e-05	0.00336733	Up
AluJr_20788	chr12	16158095	16158375	+	SINE/Alu	AluJr	0.197237	3.03904	3.76647	0.000263528	0.0137113	Up
AluJr_21189	chr12	30867111	30867416	-	SINE/Alu	AluJr	3.78994	16.1919	2.09291	2.90407e-09	5.66722e-07	Up
AluJr_21190	chr12	30889941	30890226	-	SINE/Alu	AluJr	3.75137	18.8881	2.32608	1.27091e-08	2.10095e-06	Up
AluJr_21191	chr12	30965420	30965706	-	SINE/Alu	AluJr	1.19133	5.52231	2.19794	0.000699934	0.0309757	Up
AluJr_22132	chr12	54641052	54641331	+	SINE/Alu	AluJr	0.377752	12.9683	5.03806	2.90354e-09	5.66722e-07	Up
AluJr_23047	chr12	79942411	79942724	+	SINE/Alu	AluJr	0.204669	2.01847	3.27746	0.00121548	0.0482281	Up
AluJr_23478	chr12	95420825	95421130	-	SINE/Alu	AluJr	3.22208	0.488644	-2.64534	0.000436721	0.0208611	Down
AluJr_23481	chr12	95438697	95438829	+	SINE/Alu	AluJr	4.65697	0	-7.00974	1.4629e-08	2.36725e-06	Down
AluJr_23482	chr12	95440082	95440384	+	SINE/Alu	AluJr	1.94067	0.148901	-3.56992	6.42743e-06	0.000545047	Down
AluJr_27241	chr13	51709495	51709818	+	SINE/Alu	AluJr	0.0459147	26.056	8.73825	0.000168508	0.009334	Up
AluJr_27242	chr13	51726486	51726742	-	SINE/Alu	AluJr	0	32.8175	10.7732	0.00066871	0.0298256	Up
AluJr_27243	chr13	51738517	51738801	+	SINE/Alu	AluJr	0.32836	29.8281	6.45538	1.18462e-06	0.000119669	Up
AluJr_27318	chr13	54819251	54819508	+	SINE/Alu	AluJr	1.46428	0.0392894	-4.57501	4.20651e-06	0.000374116	Down
AluJr_28642	chr14	21287127	21287505	+	SINE/Alu	AluJr	0.22604	5.90273	4.58534	3.32262e-09	6.36389e-07	Up
AluJr_28842	chr14	28110713	28111051	+	SINE/Alu	AluJr	2.01991	0.0294348	-5.43287	2.0918e-10	5.2031e-08	Down
AluJr_36176	chr16	9804984	9805284	-	SINE/Alu	AluJr	0.789691	7.06225	3.12599	6.88905e-07	7.32577e-05	Up
AluJr_36178	chr16	9843718	9844014	+	SINE/Alu	AluJr	0.252393	2.59342	3.28718	9.54596e-06	0.000772504	Up
AluJr_36179	chr16	9886091	9886380	-	SINE/Alu	AluJr	0.531488	3.22031	2.58595	0.000108737	0.00641984	Up
AluJr_36490	chr16	13103752	13104051	+	SINE/Alu	AluJr	5.64329	1.21318	-2.18824	1.93706e-05	0.00144113	Down
AluJr_36611	chr16	14806534	14806774	+	SINE/Alu	AluJr	17.5242	40.2956	1.20037	0.000403578	0.0195656	Up
AluJr_36616	chr16	14860656	14860947	-	SINE/Alu	AluJr	2.19326	9.63179	2.1249	6.0894e-05	0.00387762	Up
AluJr_36626	chr16	14895488	14895792	-	SINE/Alu	AluJr	1.60767	9.31434	2.51913	1.94164e-05	0.00144314	Up
AluJr_36627	chr16	14895950	14896248	+	SINE/Alu	AluJr	1.64004	9.50188	2.51913	1.93825e-05	0.00144113	Up
AluJr_36632	chr16	14973327	14973625	+	SINE/Alu	AluJr	5.97516	18.6599	1.64038	0.0010967	0.0443586	Up
AluJr_36674	chr16	15369438	15369719	+	SINE/Alu	AluJr	1.98099	17.7617	3.16908	1.55699e-07	1.94315e-05	Up
AluJr_36675	chr16	15369765	15369792	+	SINE/Alu	AluJr	20.617	184.854	3.16908	1.557e-07	1.94315e-05	Up
AluJr_36676	chr16	15377762	15377990	-	SINE/Alu	AluJr	0.975687	21.8906	4.45462	2.59721e-05	0.00186625	Up
AluJr_36686	chr16	15433939	15434094	-	SINE/Alu	AluJr	1.7915	32.2003	4.1329	7.758e-08	1.04097e-05	Up
AluJr_36687	chr16	15434121	15434199	-	SINE/Alu	AluJr	3.56004	63.9878	4.1329	7.75804e-08	1.04097e-05	Up
AluJr_36836	chr16	16474089	16474335	+	SINE/Alu	AluJr	13.9821	32.6745	1.22296	0.000391271	0.0190824	Up
AluJr_38213	chr16	28616599	28616892	-	SINE/Alu	AluJr	0.112016	8.68597	6.1676	2.34187e-06	0.000219865	Up
AluJr_38214	chr16	28620802	28621097	+	SINE/Alu	AluJr	0	8.19168	8.98054	1.00271e-05	0.00080706	Up
AluJr_38215	chr16	28627911	28628042	-	SINE/Alu	AluJr	0.125269	18.5229	6.91378	9.18786e-05	0.00554037	Up
AluJr_38216	chr16	28630803	28631048	+	SINE/Alu	AluJr	0	9.86345	8.97985	9.92172e-05	0.00592999	Up
AluJr4_1	chr1	147062	147161	-	SINE/Alu	AluJr4	2.36198	9.72095	1.98544	0.000673036	0.0299783	Up
AluJr4_11604	chr9	98230189	98230348	-	SINE/Alu	AluJr4	4.16641	0.848768	-2.1791	0.000386985	0.0189097	Down
AluJr4_11605	chr9	98230639	98230771	-	SINE/Alu	AluJr4	4.20756	0.947008	-2.03682	0.00112605	0.0453418	Down
AluJr4_12160	chrX	122854015	122854322	+	SINE/Alu	AluJr4	0	0.661602	5.39287	0.000471535	0.0221976	Up
AluJr4_1702	chr10	124604102	124604237	+	SINE/Alu	AluJr4	0.333684	9.15515	4.6526	3.37568e-08	4.96422e-06	Up
AluJr4_188	chr1	28728981	28729126	+	SINE/Alu	AluJr4	2.06696	0.137227	-3.52861	0.000631452	0.0284635	Down
AluJr4_2	chr1	147476	147535	-	SINE/Alu	AluJr4	1.5538	11.459	2.83415	0.000161317	0.00900494	Up
AluJr_42670	chr17	27607464	27607564	+	SINE/Alu	AluJr	5.5791	0.100974	-5.16058	0.000197224	0.010701	Down
AluJr4_3299	chr14	48703908	48704208	-	SINE/Alu	AluJr4	2.62786	0.100479	-4.38471	3.87236e-07	4.38208e-05	Down
AluJr_43383	chr17	37204124	37204417	-	SINE/Alu	AluJr	0	1.14942	6.10824	4.5133e-06	0.000398122	Up
AluJr_43384	chr17	37205401	37205532	+	SINE/Alu	AluJr	0	2.60578	6.12217	6.13169e-06	0.000523773	Up
AluJr_43385	chr17	37205835	37205993	+	SINE/Alu	AluJr	0	2.44416	6.3048	1.61837e-06	0.000158232	Up
AluJr_43773	chr17	42124933	42125248	-	SINE/Alu	AluJr	13.3854	0.0931805	-7.15002	2.25201e-06	0.000211889	Down
AluJr4_5373	chr19	9506690	9506814	-	SINE/Alu	AluJr4	0.1196	4.79942	4.93718	3.67994e-05	0.00250385	Up
AluJr_45429	chr17	66119402	66119653	-	SINE/Alu	AluJr	0.238557	1.54447	2.61094	0.000776176	0.0336058	Up
AluJr4_5592	chr19	43473122	43473290	+	SINE/Alu	AluJr4	0	59.9649	11.0352	3.10116e-05	0.00217655	Up
AluJr4_5593	chr19	43628397	43628565	+	SINE/Alu	AluJr4	0	29.834	10.0308	3.02714e-18	3.63313e-15	Up
AluJr4_6389	chr2	172835796	172835979	+	SINE/Alu	AluJr4	8.42823	0	-8.33188	0.00099658	0.0412432	Down
AluJr4_6788	chr20	29625438	29625721	-	SINE/Alu	AluJr4	3.5635	0.687277	-2.27626	2.46575e-05	0.00178749	Down
AluJr4_690	chr1	147989161	147989267	-	SINE/Alu	AluJr4	9.69273	0	-7.748	4.98353e-07	5.47326e-05	Down
AluJr_46919	chr18	12501681	12501962	+	SINE/Alu	AluJr	2.68062	0	-7.30454	1.71519e-06	0.00016683	Down
AluJr4_8058	chr3	192793381	192793539	-	SINE/Alu	AluJr4	0	7.47456	7.95674	1.73585e-08	2.75033e-06	Up
AluJr4_8412	chr4	93430107	93430249	+	SINE/Alu	AluJr4	10.6267	0.525821	-4.21782	1.0955e-05	0.000872314	Down
AluJr4_8413	chr4	93704753	93705051	+	SINE/Alu	AluJr4	1.54611	0.149406	-3.23398	0.000533316	0.0246706	Down
AluJr4_861	chr1	183110164	183110464	+	SINE/Alu	AluJr4	6.36951	13.1398	1.0408	5.90658e-05	0.00377623	Up
AluJr4_9025	chr5	93488250	93488551	+	SINE/Alu	AluJr4	3.4784	0.773949	-2.17107	0.000487639	0.0228459	Down
AluJr_49216	chr19	3911096	3911372	+	SINE/Alu	AluJr	1.4824	0.178441	-3.02582	0.00125707	0.0495941	Down
AluJr_50046	chr19	9486820	9487065	-	SINE/Alu	AluJr	1.3267	6.16887	2.20589	0.000150623	0.00850196	Up
AluJr_50518	chr19	12354847	12355118	-	SINE/Alu	AluJr	2.22235	13.2239	2.55788	5.53076e-07	6.02978e-05	Up
AluJr_50534	chr19	12508089	12508407	+	SINE/Alu	AluJr	1.82721	8.19559	2.15487	6.77059e-05	0.0042518	Up
AluJr_50540	chr19	12547923	12548249	+	SINE/Alu	AluJr	5.37536	17.0403	1.65712	8.78858e-05	0.0053361	Up
AluJr_51755	chr19	20709615	20709910	-	SINE/Alu	AluJr	0.0502727	2.57402	5.29353	4.82282e-06	0.00042275	Up
AluJr_52861	chr19	38819198	38819515	+	SINE/Alu	AluJr	5.97939	1.19371	-2.32114	0.000152261	0.00858595	Down
AluJr_53265	chr19	41444124	41444418	-	SINE/Alu	AluJr	0	4.43547	8.0815	1.23912e-10	3.26445e-08	Up
AluJr_53274	chr19	41510612	41510916	+	SINE/Alu	AluJr	0.281063	11.7172	5.26134	1.41734e-09	2.97701e-07	Up
AluJr_53275	chr19	41512056	41512354	-	SINE/Alu	AluJr	0.101399	10.5114	6.49418	4.81078e-12	1.77198e-09	Up
AluJr_53403	chr19	43306991	43307275	-	SINE/Alu	AluJr	0	10.1498	9.23157	2.88212e-05	0.00204508	Up
AluJr_53406	chr19	43401223	43401523	+	SINE/Alu	AluJr	0	14.4628	9.82177	2.49025e-12	9.95309e-10	Up
AluJr_53407	chr19	43462533	43462817	-	SINE/Alu	AluJr	0	35.9349	11.0539	1.52081e-05	0.00116379	Up
AluJr_53409	chr19	43505556	43505857	+	SINE/Alu	AluJr	0	33.4357	11.0338	9.10546e-05	0.00550144	Up
AluJr_53410	chr19	43558526	43558810	-	SINE/Alu	AluJr	0	36.9249	11.0929	3.31039e-05	0.00228962	Up
AluJr_53411	chr19	43562016	43562318	+	SINE/Alu	AluJr	0	34.7241	11.0929	3.32986e-05	0.00230227	Up
AluJr_53412	chr19	43617755	43618039	-	SINE/Alu	AluJr	0	17.6483	10.0297	1.20084e-10	3.20865e-08	Up
AluJr_53413	chr19	43657019	43657221	+	SINE/Alu	AluJr	0	58.9516	11.2772	2.43142e-22	5.52982e-19	Up
AluJr_53414	chr19	43665546	43665848	+	SINE/Alu	AluJr	0	39.4312	11.2766	9.4701e-08	1.24026e-05	Up
AluJr_53415	chr19	43742844	43743128	-	SINE/Alu	AluJr	0	4.33188	8.01178	0.000125127	0.00723256	Up
AluJr_54434	chr19	54467052	54467351	-	SINE/Alu	AluJr	1.63485	0.0670447	-4.19969	5.52431e-06	0.000477173	Down
AluJr_54437	chr19	54492240	54492550	+	SINE/Alu	AluJr	6.18225	1.1085	-2.4405	3.35787e-05	0.00231867	Down
AluJr_55544	chr2	27772193	27772393	-	SINE/Alu	AluJr	0	1.09141	5.52039	0.000255316	0.0133403	Up
AluJr_56105	chr2	42668239	42668541	+	SINE/Alu	AluJr	46.6696	21.7085	-1.10528	0.000401624	0.0194862	Down
AluJr_5642	chr1	150688087	150688204	-	SINE/Alu	AluJr	0	13.1058	8.33368	1.85538e-14	1.18936e-11	Up
AluJr_56873	chr2	61588265	61588554	+	SINE/Alu	AluJr	4.07343	0.119633	-4.93064	0.000370013	0.0182018	Down
AluJr_57508	chr2	74187601	74187891	+	SINE/Alu	AluJr	2.75065	0	-7.38317	2.57999e-06	0.000240289	Down
AluJr_57597	chr2	76888922	76889203	-	SINE/Alu	AluJr	1.999	0	-6.87469	7.09663e-08	9.66621e-06	Down
AluJr_58147	chr2	99054502	99054787	-	SINE/Alu	AluJr	0.0484441	2.55067	5.18979	2.12962e-08	3.29555e-06	Up
AluJr_59615	chr2	152583258	152583584	+	SINE/Alu	AluJr	2.44851	0.397041	-2.55198	0.000232223	0.0123048	Down
AluJr_60221	chr2	172546237	172546500	-	SINE/Alu	AluJr	6.26359	16.4	1.38451	7.67667e-05	0.00473891	Up
AluJr_60337	chr2	174957119	174957397	+	SINE/Alu	AluJr	26.7697	0.517318	-5.6415	5.22599e-06	0.000454411	Down
AluJr_60338	chr2	174957895	174958206	+	SINE/Alu	AluJr	23.5114	0.70426	-5.03704	0.000158528	0.00888375	Down
AluJr_60900	chr2	198459062	198459355	-	SINE/Alu	AluJr	0.215145	2.16107	3.29783	6.94986e-05	0.00434612	Up
AluJr_61556	chr2	217006797	217006831	-	SINE/Alu	AluJr	142.1	2.62336	-5.6831	0.000583149	0.026642	Down
AluJr_62376	chr2	238843708	238844023	+	SINE/Alu	AluJr	0.0438304	2.31529	5.20715	1.87585e-08	2.9429e-06	Up
AluJr_62377	chr2	238866064	238866378	-	SINE/Alu	AluJr	0	3.8559	7.97893	1.38743e-12	6.10439e-10	Up
AluJr_64715	chr20	47563339	47563583	-	SINE/Alu	AluJr	2.61992	0	-7.07037	1.51963e-10	3.89422e-08	Down
AluJr_6574	chr1	173616938	173617088	-	SINE/Alu	AluJr	0.0988696	4.01505	4.94466	9.90948e-07	0.000101988	Up
AluJr_6575	chr1	173617377	173617512	-	SINE/Alu	AluJr	0.231413	13.4444	5.70656	4.0312e-13	1.93739e-10	Up
AluJr_68022	chr22	39365323	39365616	-	SINE/Alu	AluJr	0.551984	2.30711	2.01371	0.0010412	0.0425732	Up
AluJr_68799	chr3	6687040	6687236	+	SINE/Alu	AluJr	9.63551	0	-8.62477	5.91973e-13	2.77103e-10	Down
AluJr_69269	chr3	16659051	16659161	-	SINE/Alu	AluJr	1.32535	17.3377	3.64818	1.21508e-08	2.02384e-06	Up
AluJr_69389	chr3	21632406	21632694	+	SINE/Alu	AluJr	9.44974	0.22626	-5.25082	7.71106e-17	7.5891e-14	Down
AluJr_69735	chr3	33358385	33358689	-	SINE/Alu	AluJr	0.380461	4.87987	3.6043	9.4623e-06	0.000767009	Up
AluJr_70090	chr3	44759203	44759437	-	SINE/Alu	AluJr	1.93284	7.84139	1.99041	1.72446e-05	0.00130234	Up
AluJr_72128	chr3	109016672	109016948	+	SINE/Alu	AluJr	1.40778	0.126343	-3.35068	2.82529e-05	0.00200903	Down
AluJr_72918	chr3	132087583	132087889	-	SINE/Alu	AluJr	0.225598	2.64648	3.40321	0.000614749	0.0278531	Up
AluJr_73536	chr3	154934343	154934562	+	SINE/Alu	AluJr	0	4.61036	7.73058	3.26879e-09	6.29089e-07	Up
AluJr_73537	chr3	154976682	154976989	+	SINE/Alu	AluJr	0.0899451	46.6798	8.70173	2.13392e-26	1.26298e-22	Up
AluJr_74505	chr3	192836344	192836644	+	SINE/Alu	AluJr	0	2.2131	7.13015	5.84921e-08	8.1208e-06	Up
AluJr_76189	chr4	56464257	56464539	-	SINE/Alu	AluJr	7.85205	1.25121	-2.61167	6.51202e-05	0.00411099	Down
AluJr_77231	chr4	92552658	92552983	+	SINE/Alu	AluJr	4.59517	0.0918367	-5.33286	5.37289e-06	0.000465489	Down
AluJr_77242	chr4	93453953	93454241	+	SINE/Alu	AluJr	3.8745	0.25754	-3.92686	7.28019e-08	9.85419e-06	Down
AluJr_77247	chr4	93659795	93660105	-	SINE/Alu	AluJr	5.74008	0.398773	-3.80121	5.04164e-07	5.53002e-05	Down
AluJr_77248	chr4	93711580	93711867	-	SINE/Alu	AluJr	3.92816	0.241967	-3.95557	2.86286e-05	0.00203374	Down
AluJr_77249	chr4	93736782	93737094	+	SINE/Alu	AluJr	16.1141	2.02407	-2.97853	2.52848e-10	6.1592e-08	Down
AluJr_77250	chr4	93764109	93764421	+	SINE/Alu	AluJr	12.1261	0.845339	-3.80216	3.07525e-14	1.90629e-11	Down
AluJr_79275	chr4	171073186	171073485	-	SINE/Alu	AluJr	0.0548839	1.87253	4.80546	6.32621e-05	0.00400188	Up
AluJr_79276	chr4	171110683	171110979	-	SINE/Alu	AluJr	0.11088	2.44392	4.35345	5.81758e-05	0.00373038	Up
AluJr_79277	chr4	171125540	171125832	+	SINE/Alu	AluJr	0.159682	57.0318	8.38132	2.45884e-20	4.13815e-17	Up
AluJr_79278	chr4	171144010	171144289	-	SINE/Alu	AluJr	0.332252	33.8563	6.63333	2.86387e-20	4.75906e-17	Up
AluJr_79441	chr4	178378856	178379140	+	SINE/Alu	AluJr	3.60596	0.245046	-3.81361	0.000490364	0.0229503	Down
AluJr_79756	chr4	186608196	186608474	-	SINE/Alu	AluJr	0.58545	8.27752	3.77203	1.66389e-11	5.52996e-09	Up
AluJr_79757	chr4	186632117	186632444	-	SINE/Alu	AluJr	0.3537	3.4209	3.20249	0.00101505	0.0418473	Up
AluJr_80183	chr5	16708674	16708970	-	SINE/Alu	AluJr	13.3067	5.59193	-1.24592	0.000121752	0.00708181	Down
AluJr_80243	chr5	18608512	18608796	-	SINE/Alu	AluJr	10.0005	0	-9.20906	3.06218e-16	2.6567e-13	Down
AluJr_80554	chr5	34825113	34825385	+	SINE/Alu	AluJr	6.10657	13.6308	1.15755	0.000481052	0.0226064	Up
AluJr_81963	chr5	80389224	80389522	-	SINE/Alu	AluJr	0.830236	3.86726	2.22057	0.000140107	0.00796921	Up
AluJr_81965	chr5	80435644	80435946	-	SINE/Alu	AluJr	0.249219	1.71421	2.72324	0.000226592	0.0120495	Up
AluJr_82216	chr5	93596726	93597017	+	SINE/Alu	AluJr	4.30691	0.42685	-3.29122	2.59158e-05	0.00186625	Down
AluJr_82218	chr5	93634916	93635219	-	SINE/Alu	AluJr	13.7487	2.2643	-2.58137	2.42355e-05	0.00175955	Down
AluJr_82219	chr5	93695180	93695311	+	SINE/Alu	AluJr	18.9223	2.8153	-2.70163	0.000373379	0.0183528	Down
AluJr_82339	chr5	98208549	98208831	-	SINE/Alu	AluJr	2.4146	7.40756	1.61014	0.00117191	0.0468304	Up
AluJr_83411	chr5	138613637	138613922	+	SINE/Alu	AluJr	16.8157	6.42612	-1.38058	0.000330159	0.0165326	Down
AluJr_83553	chr5	140756897	140757185	+	SINE/Alu	AluJr	2.39333	7.61337	1.65436	0.000435882	0.0208302	Up
AluJr_8380	chr1	226345246	226345543	-	SINE/Alu	AluJr	8.83061	0.0339979	-7.36022	2.23934e-23	8.34071e-20	Down
AluJr_84689	chr5	177043776	177044073	-	SINE/Alu	AluJr	2.82921	0.218904	-3.56589	5.97683e-08	8.28452e-06	Down
AluJr_84691	chr5	177050352	177050653	-	SINE/Alu	AluJr	6.58935	1.02629	-2.63192	1.01964e-06	0.000104691	Down
AluJr_85428	chr6	14979271	14979405	-	SINE/Alu	AluJr	4.91668	0.408721	-3.44661	0.000368438	0.0181367	Down
AluJr_85460	chr6	15291190	15291478	+	SINE/Alu	AluJr	52.7193	1.39718	-5.22805	0.000278579	0.0143664	Down
AluJr_85461	chr6	15292903	15293202	-	SINE/Alu	AluJr	48.9338	0.382651	-6.9457	0.000118336	0.00690542	Down
AluJr_85465	chr6	15389425	15389605	-	SINE/Alu	AluJr	0.412446	75.3845	7.42208	4.35199e-06	0.000385625	Up
AluJr_8577	chr1	229308636	229308915	+	SINE/Alu	AluJr	0.801321	4.69673	2.53239	0.00066744	0.0297782	Up
AluJr_86346	chr6	34675010	34675314	-	SINE/Alu	AluJr	0.0539812	6.59508	6.63141	0.00103944	0.0425732	Up
AluJr_86853	chr6	43346236	43346538	-	SINE/Alu	AluJr	0.0914343	1.28939	3.54762	0.000305151	0.0154927	Up
AluJr_87006	chr6	47559570	47559871	-	SINE/Alu	AluJr	25.4249	0.181956	-6.98023	7.63122e-35	1.3738e-30	Down
AluJr_87934	chr6	91391890	91392211	+	SINE/Alu	AluJr	1.22665	0.137158	-3.30395	0.000460654	0.0217724	Down
AluJr_88978	chr6	131655256	131655528	-	SINE/Alu	AluJr	0.882599	3.41922	1.93206	0.000791485	0.0341352	Up
AluJr_9060	chr1	237665159	237665471	+	SINE/Alu	AluJr	0.620282	3.06486	2.27666	0.000646828	0.0290166	Up
AluJr_9070	chr1	237923385	237923683	+	SINE/Alu	AluJr	0.355533	2.44579	2.75278	0.000364272	0.0179706	Up
AluJr_92406	chr7	20890080	20890360	+	SINE/Alu	AluJr	1.88975	0.0355321	-5.07482	8.28102e-08	1.10292e-05	Down
AluJr_9258	chr1	243221426	243221709	+	SINE/Alu	AluJr	7.38688	14.9501	1.00987	0.000276165	0.0142555	Up
AluJr_93065	chr7	39829323	39829620	+	SINE/Alu	AluJr	5.52114	11.9439	1.09915	0.000928723	0.0388819	Up
AluJr_94775	chr7	70371289	70371579	-	SINE/Alu	AluJr	0.972257	4.15981	2.07651	0.000612871	0.02778	Up
AluJr_95674	chr7	74645798	74646095	+	SINE/Alu	AluJr	7.27083	0.302316	-4.51608	0.00103822	0.0425732	Down
AluJr_97409	chr7	101741610	101741906	+	SINE/Alu	AluJr	0.450926	3.75083	3.00864	0.000610901	0.0277049	Up
AluJr_98040	chr7	121714904	121715227	-	SINE/Alu	AluJr	497.492	53.3366	-3.2199	3.58625e-09	6.82584e-07	Down
AluJr_98042	chr7	121785369	121785686	+	SINE/Alu	AluJr	2.45814	0.267862	-3.07583	3.61532e-05	0.00246454	Down
AluJr_98684	chr7	138032179	138032459	-	SINE/Alu	AluJr	0	0.976595	5.83454	0.000462294	0.021833	Up
AluSc_10292	chr14	101399946	101400220	-	SINE/Alu	AluSc	0.0541257	5.08503	6.12646	6.90481e-12	2.45942e-09	Up
AluSc_10903	chr15	56987732	56988025	-	SINE/Alu	AluSc	1.8075	0.38998	-2.19271	0.0012478	0.0492798	Down
AluSc_10921	chr15	58967107	58967382	+	SINE/Alu	AluSc	0	2.50888	7.16454	2.83688e-05	0.00201661	Up
AluSc_11781	chr16	9761969	9762238	-	SINE/Alu	AluSc	0.559585	3.78469	2.71784	4.31341e-05	0.00287555	Up
AluSc_11861	chr16	14812712	14813013	-	SINE/Alu	AluSc	0.137607	16.923	6.74087	0.000160559	0.00897655	Up
AluSc_11877	chr16	15385425	15385721	+	SINE/Alu	AluSc	1.9307	16.8616	3.13061	2.22229e-07	2.67975e-05	Up
AluSc_11905	chr16	16474402	16474724	-	SINE/Alu	AluSc	5.78016	20.3251	1.80878	4.65168e-06	0.000409493	Up
AluSc_11947	chr16	18424897	18425219	+	SINE/Alu	AluSc	8.52144	23.7625	1.47777	9.11743e-05	0.00550732	Up
AluSc_12160	chr16	28628852	28629150	-	SINE/Alu	AluSc	0.0550681	8.10921	6.90843	7.81454e-05	0.00481164	Up
AluSc_12871	chr17	1269230	1269531	+	SINE/Alu	AluSc	25.9922	0.462412	-5.80103	1.6672e-31	1.75689e-27	Down
AluSc_14289	chr17	67156468	67156768	+	SINE/Alu	AluSc	0.664011	3.05381	2.20585	0.000846792	0.036074	Up
AluSc_14715	chr18	12501381	12501680	-	SINE/Alu	AluSc	2.51924	11.7951	2.218	0.000539467	0.0249279	Up
AluSc_17688	chr2	76921219	76921480	-	SINE/Alu	AluSc	2.00985	0	-6.77326	2.67428e-06	0.000248268	Down
AluSc_17881	chr2	97945481	97945760	-	SINE/Alu	AluSc	1.43615	5.24688	1.8566	0.000316089	0.0159487	Up
AluSc_17882	chr2	98093518	98093797	+	SINE/Alu	AluSc	1.33718	4.76779	1.82661	0.000874222	0.0370228	Up
AluSc_1804	chr1	150672005	150672306	-	SINE/Alu	AluSc	0.100388	1.28742	3.50555	0.000182754	0.0100089	Up
AluSc_1805	chr1	150688627	150688935	-	SINE/Alu	AluSc	0	4.46343	8.17917	1.38022e-13	7.36214e-11	Up
AluSc_18086	chr2	111314609	111314917	+	SINE/Alu	AluSc	1.86325	0.0476491	-5.11154	0.00114405	0.0459277	Down
AluSc_18737	chr2	174963873	174964181	-	SINE/Alu	AluSc	23.9212	0.42169	-5.75758	1.20127e-06	0.000121152	Down
AluSc_20491	chr21	27116082	27116374	+	SINE/Alu	AluSc	0.0472828	1.10394	4.06182	0.000197768	0.0107292	Up
AluSc_2111	chr1	173617089	173617376	-	SINE/Alu	AluSc	0.051674	3.74859	5.76333	1.15156e-08	1.93822e-06	Up
AluSc_21581	chr3	6555019	6555343	-	SINE/Alu	AluSc	2.75812	0.0452961	-5.7764	9.13552e-07	9.4722e-05	Down
AluSc_21583	chr3	6600075	6600376	+	SINE/Alu	AluSc	3.46004	0	-7.7644	2.20426e-10	5.43588e-08	Down
AluSc_22301	chr3	60774971	60775269	+	SINE/Alu	AluSc	0.0463308	4.38922	6.05749	5.29601e-11	1.54398e-08	Up
AluSc_23689	chr3	192720358	192720654	-	SINE/Alu	AluSc	0.0466438	2.85319	5.44227	2.85208e-06	0.00026263	Up
AluSc_23692	chr3	192781703	192781980	-	SINE/Alu	AluSc	0	2.90791	7.41145	2.4373e-08	3.71971e-06	Up
AluSc_23829	chr4	464530	464805	+	SINE/Alu	AluSc	15.9479	0.0367177	-8.14018	0.000812488	0.0348739	Down
AluSc_24810	chr4	93313424	93313692	+	SINE/Alu	AluSc	2.458	0.575405	-2.0439	0.000512147	0.0238342	Down
AluSc_24845	chr4	96864146	96864456	-	SINE/Alu	AluSc	0.0529364	1.462	4.51922	0.000429327	0.0205693	Up
AluSc_25383	chr4	157017042	157017217	-	SINE/Alu	AluSc	0.357037	5.85381	3.98773	4.18139e-06	0.000372111	Up
AluSc_25490	chr4	167697284	167697571	+	SINE/Alu	AluSc	0.410132	3.7222	3.10916	3.63452e-06	0.000327423	Up
AluSc_25532	chr4	171086123	171086389	-	SINE/Alu	AluSc	0	3.36264	7.54156	1.11837e-08	1.88971e-06	Up
AluSc_25533	chr4	171092937	171093248	+	SINE/Alu	AluSc	0	5.69289	8.5348	7.77613e-14	4.4207e-11	Up
AluSc_25534	chr4	171162433	171162741	-	SINE/Alu	AluSc	0	1.4363	6.53483	4.20664e-07	4.71346e-05	Up
AluSc_26612	chr5	78726481	78726772	+	SINE/Alu	AluSc	0.0474453	2.67743	5.33512	0.00120858	0.047994	Up
AluSc_26762	chr5	93663431	93663721	+	SINE/Alu	AluSc	2.536	0.396233	-2.57241	0.00017655	0.00971096	Down
AluSc_27624	chr5	170185737	170186019	-	SINE/Alu	AluSc	0.28536	2.54349	3.15055	0.000212556	0.011411	Up
AluSc_28024	chr6	14937769	14938069	-	SINE/Alu	AluSc	2.4231	0.380386	-2.63682	0.000878303	0.0371744	Down
AluSc_28040	chr6	15261534	15261850	-	SINE/Alu	AluSc	46.561	0.266674	-7.39412	4.27114e-05	0.00285265	Down
AluSc_28042	chr6	15395928	15396185	-	SINE/Alu	AluSc	1.24359	52.8623	5.39224	0.000738789	0.0324093	Up
AluSc_28293	chr6	30806371	30806671	-	SINE/Alu	AluSc	2.52958	9.36899	1.88478	0.000218705	0.0116817	Up
AluSc_28371	chr6	34680549	34680825	+	SINE/Alu	AluSc	0	7.28414	8.7149	0.000675613	0.0300497	Up
AluSc_29297	chr6	118899613	118899912	+	SINE/Alu	AluSc	0	1.17692	6.18633	5.81379e-05	0.0037285	Up
AluSc_31854	chr7	100949833	100950134	+	SINE/Alu	AluSc	3.6266	0.0330531	-6.10467	5.90246e-12	2.13049e-09	Down
AluSc_32082	chr7	121718387	121718669	+	SINE/Alu	AluSc	45.5482	3.58038	-3.66844	6.11769e-10	1.37738e-07	Down
AluSc_33779	chr8	108387108	108387418	+	SINE/Alu	AluSc	2.84616	0	-7.53437	9.41676e-07	9.74042e-05	Down
AluSc_34488	chr9	33116229	33116509	-	SINE/Alu	AluSc	0.6872	2.79235	1.95422	0.000484723	0.0227459	Up
AluSc_36359	chrX	40989708	40989966	-	SINE/Alu	AluSc	23.0914	11.3915	-1.01918	0.00070535	0.0311874	Down
AluSc_36361	chrX	41054285	41054587	-	SINE/Alu	AluSc	10.1879	3.81456	-1.42015	0.000154848	0.00871817	Down
AluSc_36810	chrX	94071216	94071515	-	SINE/Alu	AluSc	2.31381	0	-7.17907	1.83108e-05	0.0013723	Down
AluSc_36842	chrX	97837197	97837499	-	SINE/Alu	AluSc	5.80381	0	-8.51509	7.20062e-12	2.56267e-09	Down
AluSc_37023	chrX	122608253	122608567	+	SINE/Alu	AluSc	1.38293	0	-6.51357	0.000585022	0.0267191	Down
AluSc5_1126	chr15	41666733	41667021	-	SINE/Alu	AluSc5	13.694	0	-9.6834	0.000843248	0.035962	Down
AluSc5_1962	chr2	130860663	130860971	-	SINE/Alu	AluSc5	1.55888	0.322857	-2.20021	0.000733875	0.0322428	Down
AluSc5_1969	chr2	131249216	131249517	-	SINE/Alu	AluSc5	2.24595	0.248555	-3.05391	9.6919e-06	0.000782555	Down
AluSc5_2714	chr4	93683072	93683363	-	SINE/Alu	AluSc5	2.49773	0.103587	-4.27807	2.79716e-06	0.000258068	Down
AluSc5_2797	chr4	171085748	171086050	-	SINE/Alu	AluSc5	0	4.53366	8.1589	6.10327e-11	1.74518e-08	Up
AluSc5_3145	chr6	34689726	34690021	-	SINE/Alu	AluSc5	0	6.78077	8.70756	0.000903357	0.03802	Up
AluSc5_3252	chr6	123826109	123826418	+	SINE/Alu	AluSc5	3.80477	0.0643947	-5.47137	1.78409e-06	0.000172292	Down
AluSc5_915	chr13	51706297	51706583	+	SINE/Alu	AluSc5	1.63635	30.2735	4.19675	0.000810348	0.0348097	Up
AluSc_5938	chr11	95535420	95535715	-	SINE/Alu	AluSc	8.80756	0.185153	-5.43458	1.76998e-06	0.000171311	Down
AluSc_8003	chr12	122703501	122703804	+	SINE/Alu	AluSc	0.51398	2.14382	2.04379	0.00104419	0.0426661	Up
AluSc8_11736	chr22	39373894	39374201	-	SINE/Alu	AluSc8	0.526812	2.2019	2.01371	0.00104123	0.0425732	Up
AluSc8_12513	chr3	106557175	106557489	-	SINE/Alu	AluSc8	5.948	0.383524	-3.84541	0.000232714	0.0123263	Down
AluSc8_13114	chr4	461644	461787	+	SINE/Alu	AluSc8	30.5543	0	-9.83115	0.000333725	0.0166807	Down
AluSc8_13387	chr4	48364429	48364734	-	SINE/Alu	AluSc8	0	1.17511	6.24148	3.66205e-07	4.17802e-05	Up
AluSc8_13586	chr4	94008201	94008464	-	SINE/Alu	AluSc8	2.43333	0.152444	-3.7224	1.58455e-05	0.00120658	Down
AluSc8_13990	chr4	171158103	171158381	+	SINE/Alu	AluSc8	0.0993279	2.21936	4.18151	2.73643e-06	0.000253168	Up
AluSc8_14088	chr4	186579847	186580159	-	SINE/Alu	AluSc8	0.941107	8.58808	3.16034	3.84945e-06	0.000345417	Up
AluSc8_14089	chr4	186622922	186623222	-	SINE/Alu	AluSc8	0.28637	3.02188	3.30343	0.000855682	0.0363702	Up
AluSc8_14462	chr5	68829489	68829786	-	SINE/Alu	AluSc8	1.15705	0.0334982	-4.47529	0.00040914	0.0197886	Down
AluSc8_17441	chr7	121768852	121769140	+	SINE/Alu	AluSc8	5.88868	0.418148	-3.66334	4.31288e-09	8.05276e-07	Down
AluSc8_18065	chr8	61139569	61139863	+	SINE/Alu	AluSc8	0.200183	2.5321	3.52365	7.91536e-07	8.31482e-05	Up
AluSc8_1836	chr10	28852499	28852673	-	SINE/Alu	AluSc8	23.0128	0	-9.70527	0.00104857	0.0427965	Down
AluSc8_19022	chr9	98233075	98233392	+	SINE/Alu	AluSc8	6.04454	1.01657	-2.59394	1.93114e-06	0.00018488	Down
AluSc8_19023	chr9	98235825	98236117	-	SINE/Alu	AluSc8	6.65662	1.20412	-2.49982	2.75405e-06	0.00025458	Down
AluSc8_19239	chr9	128267430	128267713	+	SINE/Alu	AluSc8	0.097573	26.8177	7.82612	0.000203857	0.0110221	Up
AluSc8_19483	chrX	3780795	3781102	-	SINE/Alu	AluSc8	3.9276	9.66485	1.29569	0.000578379	0.0264721	Up
AluSc8_19573	chrX	23865987	23866289	-	SINE/Alu	AluSc8	4.54406	12.548	1.46847	0.000871655	0.0369293	Up
AluSc8_19920	chrX	94106810	94107119	+	SINE/Alu	AluSc8	1.73001	0.0326776	-5.07244	2.99611e-07	3.47141e-05	Down
AluSc8_20008	chrX	117818215	117818535	-	SINE/Alu	AluSc8	1.1898	0.0932716	-3.36744	0.000776105	0.0336058	Down
AluSc8_20105	chrX	130879458	130879750	+	SINE/Alu	AluSc8	0.272081	2.45028	3.13978	0.000614067	0.027828	Up
AluSc8_20108	chrX	132438040	132438347	+	SINE/Alu	AluSc8	2.01807	6.45696	1.67332	0.000646877	0.0290166	Up
AluSc8_2975	chr11	66348069	66348327	-	SINE/Alu	AluSc8	0	7.18908	8.59353	5.81241e-14	3.42138e-11	Up
AluSc8_3629	chr12	30881207	30881516	+	SINE/Alu	AluSc8	1.68759	9.78819	2.52812	2.15504e-06	0.000203742	Up
AluSc_8521	chr13	45779650	45779952	-	SINE/Alu	AluSc	4.56883	0	-8.17186	0.000178357	0.00979789	Down
AluSc8_5559	chr15	37020879	37021174	-	SINE/Alu	AluSc8	2.12197	0.0679537	-4.57319	0.000710312	0.0313703	Down
AluSc_8610	chr13	52657011	52657297	+	SINE/Alu	AluSc	0.209363	1.57984	2.80409	0.000375286	0.0184303	Up
AluSc8_6311	chr16	14856830	14857140	-	SINE/Alu	AluSc8	20.9165	45.9714	1.13595	0.001232	0.0487716	Up
AluSc8_6314	chr16	15043442	15043752	-	SINE/Alu	AluSc8	21.736	44.3468	1.02856	0.000487761	0.022847	Up
AluSc8_6320	chr16	15459646	15459955	+	SINE/Alu	AluSc8	21.0602	46.4994	1.14066	0.000402443	0.0195171	Up
AluSc8_6321	chr16	15469319	15469617	+	SINE/Alu	AluSc8	3.38788	11.0925	1.71446	2.88349e-06	0.000265184	Up
AluSc8_6339	chr16	16475601	16475899	-	SINE/Alu	AluSc8	4.6657	21.0517	2.16757	2.79516e-07	3.2737e-05	Up
AluSc8_6357	chr16	18423722	18424020	+	SINE/Alu	AluSc8	7.67409	24.7998	1.69044	4.93668e-05	0.00323661	Up
AluSc8_6400	chr16	21814963	21815260	+	SINE/Alu	AluSc8	3.69512	0.11691	-4.82841	0.000753637	0.0329315	Down
AluSc8_6476	chr16	28629661	28629964	-	SINE/Alu	AluSc8	0	7.97539	8.97962	0.000221203	0.0117962	Up
AluSc8_8782	chr19	22011100	22011234	+	SINE/Alu	AluSc8	0.122465	14.974	6.65068	1.93385e-06	0.000185057	Up
AluSc8_8783	chr19	22011865	22012046	+	SINE/Alu	AluSc8	0	10.8076	8.67525	4.28888e-06	0.000380501	Up
AluSc8_8971	chr19	41520207	41520509	-	SINE/Alu	AluSc8	0	2.81011	7.46569	1.29212e-10	3.36712e-08	Up
AluSc8_9002	chr19	43654544	43654852	+	SINE/Alu	AluSc8	0.0963016	38.7281	8.42793	3.6347e-18	4.30246e-15	Up
AluSc8_9986	chr2	111313501	111313796	+	SINE/Alu	AluSc8	3.57015	0.660661	-2.39095	0.000897177	0.0378105	Down
AluSc_9714	chr14	56417215	56417498	+	SINE/Alu	AluSc	0	3.3596	7.64077	1.09655e-11	3.76607e-09	Up
AluSg_10203	chr13	98026701	98026944	-	SINE/Alu	AluSg	3.07586	0	-7.29077	1.25348e-08	2.07739e-06	Down
AluSg_10560	chr14	31818314	31818601	+	SINE/Alu	AluSg	0.870822	0	-5.70571	0.00051262	0.0238511	Down
AluSg_11566	chr14	101299604	101299894	-	SINE/Alu	AluSg	0.155336	6.5326	5.24776	6.67581e-11	1.88765e-08	Up
AluSg_11568	chr14	101460740	101461041	+	SINE/Alu	AluSg	0.045869	5.15742	6.3158	9.94612e-12	3.43783e-09	Up
AluSg_11744	chr15	23294635	23294889	+	SINE/Alu	AluSg	4.7665	13.4977	1.49518	3.51032e-05	0.00240396	Up
AluSg_11824	chr15	28917656	28917911	-	SINE/Alu	AluSg	4.81617	13.1292	1.44055	4.65133e-05	0.00307237	Up
AluSg_14319	chr16	68847585	68847835	+	SINE/Alu	AluSg	6.22495	2.50199	-1.31733	0.001174	0.0468985	Down
AluSg_14819	chr17	1272515	1272802	+	SINE/Alu	AluSg	27.4324	0.296379	-6.39298	2.5915e-34	3.99884e-30	Down
AluSg_15639	chr17	30851580	30851878	-	SINE/Alu	AluSg	1.91568	0.0338838	-5.17268	1.07338e-07	1.39393e-05	Down
AluSg_17684	chr18	70906387	70906692	-	SINE/Alu	AluSg	0	1.47047	6.56052	1.29448e-06	0.000129375	Up
AluSg_1792	chr1	94309593	94309883	+	SINE/Alu	AluSg	0.107727	1.72813	3.87123	0.000335236	0.0167446	Up
AluSg_18120	chr19	8931156	8931451	-	SINE/Alu	AluSg	3.53536	0	-7.76946	8.71484e-05	0.00529654	Down
AluSg_18652	chr19	20803937	20804226	-	SINE/Alu	AluSg	1.00922	4.62037	2.17231	0.000242744	0.0127839	Up
AluSg_18674	chr19	21289094	21289394	+	SINE/Alu	AluSg	0	7.04684	8.78722	0.000527555	0.0244512	Up
AluSg_18687	chr19	21472798	21473091	+	SINE/Alu	AluSg	1.78674	5.35777	1.58569	0.000785072	0.033923	Up
AluSg_18708	chr19	21834135	21834423	-	SINE/Alu	AluSg	0	1.18278	6.19141	0.00120546	0.0478922	Up
AluSg_18722	chr19	22014150	22014460	-	SINE/Alu	AluSg	0.145314	6.62991	5.37503	1.32666e-05	0.00103259	Up
AluSg_18723	chr19	22018158	22018456	-	SINE/Alu	AluSg	0.252564	6.93293	4.70411	6.60958e-08	9.08018e-06	Up
AluSg_18746	chr19	22583475	22583784	+	SINE/Alu	AluSg	0.0531078	2.31572	5.16913	0.00124986	0.0493385	Up
AluSg_19204	chr19	43302012	43302310	+	SINE/Alu	AluSg	0.0463308	3.35858	5.68453	2.59185e-09	5.12742e-07	Up
AluSg_19205	chr19	43337523	43337826	+	SINE/Alu	AluSg	0	13.8456	9.77339	4.24577e-12	1.58011e-09	Up
AluSg_19207	chr19	43457560	43457856	+	SINE/Alu	AluSg	0	34.4781	11.0539	3.98193e-06	0.00035626	Up
AluSg_19208	chr19	43508282	43508574	+	SINE/Alu	AluSg	0	34.4663	11.0338	0.000139396	0.00793402	Up
AluSg_19209	chr19	43551991	43552285	+	SINE/Alu	AluSg	0	35.669	11.0929	3.31048e-05	0.00228962	Up
AluSg_19210	chr19	43612780	43613076	+	SINE/Alu	AluSg	0.0466438	16.9669	8.0017	2.56471e-16	2.26143e-13	Up
AluSg_19211	chr19	43737856	43738151	+	SINE/Alu	AluSg	0	4.17035	8.01178	0.00012513	0.00723256	Up
AluSg_19732	chr19	55500018	55500185	-	SINE/Alu	AluSg	0.974581	0	-5.13504	0.00105953	0.0431418	Down
AluSg_19733	chr19	55500333	55500622	-	SINE/Alu	AluSg	0.563166	0	-5.13506	0.00105447	0.0429942	Down
AluSg_19734	chr19	55503293	55503580	-	SINE/Alu	AluSg	1.57347	0	-6.56411	4.1023e-08	5.90612e-06	Down
AluSg_19739	chr19	55545643	55545938	+	SINE/Alu	AluSg	1.2355	0	-6.25539	5.40769e-06	0.000468316	Down
AluSg_20599	chr2	54820961	54821264	-	SINE/Alu	AluSg	0	3.13319	7.62008	0.00019871	0.0107708	Up
AluSg_21555	chr2	132174558	132174865	+	SINE/Alu	AluSg	1.66733	0	-6.75184	0.000761478	0.0331034	Down
AluSg_21973	chr2	173430025	173430327	-	SINE/Alu	AluSg	1.04414	4.25594	2.01913	4.90228e-05	0.00321699	Up
AluSg_22268	chr2	203100538	203100829	-	SINE/Alu	AluSg	0.0563928	45.6701	9.35533	1.98298e-05	0.00147108	Up
AluSg_22269	chr2	203101829	203102136	+	SINE/Alu	AluSg	1.37921	44.5338	5.0004	2.15694e-05	0.00158382	Up
AluSg_2284	chr1	151854572	151854866	+	SINE/Alu	AluSg	0.872671	3.85354	2.12292	0.00111991	0.0451366	Up
AluSg_2385	chr1	155336781	155337082	-	SINE/Alu	AluSg	4.11804	0.166744	-4.38396	2.14901e-09	4.32462e-07	Down
AluSg_24874	chr22	39373756	39373893	-	SINE/Alu	AluSg	1.18052	4.93418	2.01371	0.00104123	0.0425732	Up
AluSg_24875	chr22	39374202	39374324	-	SINE/Alu	AluSg	1.32567	5.54085	2.01371	0.00104123	0.0425732	Up
AluSg_25581	chr3	33406775	33407060	-	SINE/Alu	AluSg	0.0520366	2.29146	5.03563	5.45119e-07	5.95055e-05	Up
AluSg_26070	chr3	60784470	60784723	-	SINE/Alu	AluSg	0.163714	26.7648	7.11282	1.26336e-16	1.16883e-13	Up
AluSg_26989	chr3	154930498	154930795	+	SINE/Alu	AluSg	0.0464868	2.68535	5.36992	6.52547e-06	0.000552385	Up
AluSg_27114	chr3	169874394	169874681	-	SINE/Alu	AluSg	0	4.32643	8.02511	0.000104733	0.00621662	Up
AluSg_28590	chr4	93423890	93424149	-	SINE/Alu	AluSg	1.50233	0.038986	-4.63107	0.000254977	0.0133258	Down
AluSg_29331	chr4	171154344	171154643	-	SINE/Alu	AluSg	0.138528	3.8458	4.55853	3.29999e-08	4.86781e-06	Up
AluSg_29655	chr5	7723754	7724063	+	SINE/Alu	AluSg	4.39701	1.17568	-1.89402	0.000471768	0.0222062	Down
AluSg_30456	chr5	80264973	80265252	-	SINE/Alu	AluSg	0.376076	2.0308	2.37822	0.000539513	0.0249279	Up
AluSg_30550	chr5	93630151	93630438	+	SINE/Alu	AluSg	9.67651	0.986064	-3.28236	4.339e-09	8.09803e-07	Down
AluSg_3155	chr1	213127772	213128058	-	SINE/Alu	AluSg	5.91975	0.65731	-3.16597	4.40482e-05	0.00292925	Down
AluSg_31915	chr6	14296733	14297025	-	SINE/Alu	AluSg	1.71641	11.2742	2.68862	0.000111103	0.00654791	Up
AluSg_31941	chr6	15262765	15263059	-	SINE/Alu	AluSg	51.3466	0.710637	-6.15075	3.04767e-05	0.00214736	Down
AluSg_31942	chr6	15286484	15286779	-	SINE/Alu	AluSg	48.6535	0	-11.5457	0.000411585	0.0198913	Down
AluSg_36208	chr7	100951127	100951402	+	SINE/Alu	AluSg	4.02915	0.0361781	-6.12864	3.75263e-10	8.81649e-08	Down
AluSg_37791	chr8	61121763	61122050	+	SINE/Alu	AluSg	0.633342	3.15695	2.30169	0.000102515	0.00610257	Up
AluSg_38281	chr8	105081689	105081992	-	SINE/Alu	AluSg	0.556167	3.12184	2.46602	0.000585278	0.026728	Up
AluSg_38861	chr9	15481409	15481696	+	SINE/Alu	AluSg	1.8566	99.8853	5.73596	1.76692e-05	0.00132975	Up
AluSg_39106	chr9	36602208	36602505	+	SINE/Alu	AluSg	4.81961	0	-8.22338	8.06271e-08	1.0775e-05	Down
AluSg_40869	chrX	23870434	23870744	+	SINE/Alu	AluSg	4.51586	12.2242	1.43947	0.000830649	0.0355194	Up
AluSg4_10499	chr8	74547780	74548073	+	SINE/Alu	AluSg4	5.33843	0.20255	-4.65784	9.58936e-06	0.00077558	Down
AluSg4_10608	chr8	108383799	108383966	-	SINE/Alu	AluSg4	5.1118	0.324103	-4.01991	0.000260814	0.0135898	Down
AluSg4_10879	chr9	71951616	71951912	-	SINE/Alu	AluSg4	0.102084	1.54511	3.72565	9.8921e-05	0.00591796	Up
AluSg4_10901	chr9	76707016	76707310	+	SINE/Alu	AluSg4	33.8811	2.02939	-4.03479	5.41566e-07	5.91475e-05	Down
AluSg4_11536	chrX	112656910	112657212	-	SINE/Alu	AluSg4	3.54097	0	-7.80562	0.000882113	0.0372955	Down
AluSg4_1186	chr10	42840143	42840447	+	SINE/Alu	AluSg4	3.2317	20.9707	2.6853	5.32126e-11	1.5503e-08	Up
AluSg4_1468	chr10	114858184	114858489	+	SINE/Alu	AluSg4	4.26855	0.081224	-5.53011	0.0010157	0.0418661	Down
AluSg_41624	chrX	94074604	94074909	-	SINE/Alu	AluSg	3.66143	0.0326196	-6.13761	2.68092e-10	6.49641e-08	Down
AluSg_41651	chrX	97937421	97937729	+	SINE/Alu	AluSg	1.61273	0.0646037	-4.23411	0.000246886	0.0129626	Down
AluSg_41652	chrX	97996498	97996780	-	SINE/Alu	AluSg	3.5133	0	-7.69425	6.37075e-09	1.14213e-06	Down
AluSg_41991	chrX	130833636	130833941	+	SINE/Alu	AluSg	0.48989	3.11361	2.64111	0.000730658	0.0321146	Up
AluSg4_3680	chr16	14813381	14813657	-	SINE/Alu	AluSg4	0.907008	19.1197	4.36999	0.000913792	0.0383646	Up
AluSg_4381	chr10	42859277	42859584	+	SINE/Alu	AluSg	0.0449726	5.68887	6.4892	2.58047e-05	0.00185973	Up
AluSg4_392	chr1	53337166	53337375	-	SINE/Alu	AluSg4	0.829674	0	-5.24455	0.000950083	0.0396011	Down
AluSg4_4814	chr18	10764358	10764611	+	SINE/Alu	AluSg4	0.171808	3.19844	4.03504	3.0979e-07	3.57975e-05	Up
AluSg4_489	chr1	91433323	91433640	+	SINE/Alu	AluSg4	0.0953214	2.41686	4.46814	0.000490391	0.0229503	Up
AluSg4_5290	chr19	20787864	20788033	-	SINE/Alu	AluSg4	0.245087	5.31817	4.23959	0.00123668	0.048921	Up
AluSg4_5313	chr19	22017279	22017545	+	SINE/Alu	AluSg4	1.22966	8.51798	2.77656	2.24643e-05	0.00164264	Up
AluSg_4540	chr10	61849799	61850085	+	SINE/Alu	AluSg	0	3.81189	7.84074	2.3091e-11	7.46196e-09	Up
AluSg4_5441	chr19	41523384	41523556	-	SINE/Alu	AluSg4	8.94467	256.685	4.84001	1.87351e-13	9.75258e-11	Up
AluSg4_5570	chr19	52379900	52380196	+	SINE/Alu	AluSg4	2.451	0.520806	-2.24269	0.000557928	0.0256662	Down
AluSg4_6925	chr21	44345059	44345354	-	SINE/Alu	AluSg4	2.21191	6.86039	1.6149	6.92075e-05	0.00433105	Up
AluSg4_706	chr1	173612311	173612607	-	SINE/Alu	AluSg4	0.0466438	2.16659	5.03421	8.62154e-06	0.000706428	Up
AluSg4_8295	chr4	186569390	186569652	+	SINE/Alu	AluSg4	0.754288	6.40101	3.06312	2.66202e-07	3.13819e-05	Up
AluSg4_8380	chr5	27481024	27481333	-	SINE/Alu	AluSg4	4.6277	1.02967	-2.15846	0.00102539	0.042185	Down
AluSg4_8713	chr5	140839497	140839649	+	SINE/Alu	AluSg4	2.807	0.0664301	-4.76447	0.00103469	0.0424626	Down
AluSg_5516	chr10	124604593	124604890	-	SINE/Alu	AluSg	0.151674	4.17951	4.65904	6.24181e-08	8.62982e-06	Up
AluSg_6189	chr11	47808981	47809264	-	SINE/Alu	AluSg	3.71206	0.0713596	-5.32083	0.000696159	0.0308335	Down
AluSg_686	chr1	27033692	27033997	-	SINE/Alu	AluSg	0.392641	2.98257	2.87123	6.97612e-07	7.40743e-05	Up
AluSg_6989	chr11	110138753	110139060	+	SINE/Alu	AluSg	3.25435	8.32851	1.34911	0.000425372	0.0204115	Up
AluSg_7058	chr11	116307583	116307861	-	SINE/Alu	AluSg	1.33094	5.43303	2.01471	7.15686e-05	0.00446072	Up
AluSg_7108	chr11	118615859	118616166	-	SINE/Alu	AluSg	2.78127	0.065781	-4.98991	3.30547e-09	6.35015e-07	Down
AluSg7_1089	chr12	30875553	30875859	+	SINE/Alu	AluSg7	6.15476	27.2052	2.14342	4.30841e-05	0.0028729	Up
AluSg7_2583	chr19	21644407	21644696	+	SINE/Alu	AluSg7	0	1.61225	6.63576	0.000100354	0.00598957	Up
AluSg7_2709	chr19	55504344	55504602	+	SINE/Alu	AluSg7	1.80781	0	-6.61051	1.19298e-08	1.99627e-06	Down
AluSg7_2967	chr2	132251679	132251989	+	SINE/Alu	AluSg7	1.70413	0	-6.79656	0.000524044	0.0243145	Down
AluSg7_304	chr1	150690127	150690430	+	SINE/Alu	AluSg7	0	4.40607	8.13508	1.11714e-13	6.12521e-11	Up
AluSg7_3158	chr20	29622186	29622481	+	SINE/Alu	AluSg7	1.66525	0.0337253	-4.9632	2.42684e-07	2.89571e-05	Down
AluSg7_5579	chrX	23869312	23869605	-	SINE/Alu	AluSg7	4.84277	12.9674	1.42461	0.00103192	0.042397	Up
AluSg_7766	chr12	32641593	32641884	+	SINE/Alu	AluSg	0	3.0974	7.56772	0.000138768	0.00790453	Up
AluSg_8206	chr12	59712570	59712874	+	SINE/Alu	AluSg	3.43848	0.344771	-3.20532	9.28202e-06	0.000754364	Down
AluSg_9820	chr13	51715654	51715942	+	SINE/Alu	AluSg	1.50198	30.5042	4.32809	6.64946e-05	0.00418357	Up
AluSg_9834	chr13	52663842	52664125	+	SINE/Alu	AluSg	0	0.72383	5.47701	0.0003331	0.0166518	Up
AluSp_10036	chr11	66423911	66424047	-	SINE/Alu	AluSp	4.03973	0.616351	-2.6979	0.000816398	0.0350105	Down
AluSp_10037	chr11	66425502	66425798	-	SINE/Alu	AluSp	1.78306	0.117806	-3.78188	3.70712e-06	0.000333268	Down
AluSp_10298	chr11	73869486	73869796	+	SINE/Alu	AluSp	0	1.56675	6.69459	7.60151e-05	0.00469922	Up
AluSp_10998	chr11	118602721	118603035	-	SINE/Alu	AluSp	1.89892	0.157319	-3.56935	3.33605e-05	0.00230581	Down
AluSp_11974	chr12	30865668	30865975	-	SINE/Alu	AluSp	0.738816	3.26593	2.14075	0.000225834	0.0120172	Up
AluSp_1325	chr1	29426700	29427001	+	SINE/Alu	AluSp	0.045869	3.61904	5.81821	0.000757584	0.0330474	Up
AluSp_13320	chr12	95442399	95442699	-	SINE/Alu	AluSp	1.96229	0.0336579	-5.21847	5.54799e-06	0.00047874	Down
AluSp_15661	chr13	93876451	93876746	-	SINE/Alu	AluSp	0.308876	1.935	2.5874	0.00120725	0.0479455	Up
AluSp_16531	chr14	48706568	48706864	+	SINE/Alu	AluSp	4.56611	0.135448	-4.79603	2.43222e-09	4.83598e-07	Down
AluSp_17430	chr14	81844188	81844489	-	SINE/Alu	AluSp	0.091738	4.09717	5.18577	1.9799e-07	2.41579e-05	Up
AluSp_17796	chr14	101426261	101426541	+	SINE/Alu	AluSp	0.0586082	1.87188	4.69392	1.45247e-06	0.000143112	Up
AluSp_18076	chr15	23297293	23297592	+	SINE/Alu	AluSp	2.83485	7.76659	1.43636	0.000173012	0.0095431	Up
AluSp_18225	chr15	28914932	28915233	-	SINE/Alu	AluSp	2.76674	7.81562	1.48152	0.000162369	0.00905592	Up
AluSp_19006	chr15	56987287	56987570	-	SINE/Alu	AluSp	1.84098	0.403761	-2.16375	0.00124899	0.0493133	Down
AluSp_2027	chr1	46780061	46780362	+	SINE/Alu	AluSp	13.5743	0.509197	-4.7108	0.000652683	0.0292285	Down
AluSp_20521	chr16	9896981	9897296	+	SINE/Alu	AluSp	0.570264	2.76642	2.25937	0.000220589	0.0117677	Up
AluSp_20693	chr16	14813016	14813311	-	SINE/Alu	AluSp	0.0936039	17.2849	7.25213	0.000339924	0.0169455	Up
AluSp_20723	chr16	15470104	15470407	+	SINE/Alu	AluSp	4.56796	11.8413	1.37125	0.000301322	0.0153542	Up
AluSp_20757	chr16	16474808	16475114	-	SINE/Alu	AluSp	5.87122	22.0409	1.90218	3.07416e-06	0.000281103	Up
AluSp_20810	chr16	18424507	18424813	+	SINE/Alu	AluSp	8.30645	25.3335	1.60716	7.64552e-05	0.00472237	Up
AluSp_20951	chr16	21814382	21814683	-	SINE/Alu	AluSp	3.75505	0.0818103	-5.34939	0.00013879	0.00790472	Down
AluSp_21170	chr16	28619331	28619607	-	SINE/Alu	AluSp	0.0537335	8.96829	6.9776	5.57029e-07	6.06982e-05	Up
AluSp_21531	chr16	53408933	53409225	-	SINE/Alu	AluSp	0.0472828	3.11417	5.54189	2.19506e-09	4.40493e-07	Up
AluSp_22632	chr17	1271399	1271700	+	SINE/Alu	AluSp	28.1121	1.86897	-3.91145	1.20881e-15	9.39342e-13	Down
AluSp_22633	chr17	1276255	1276555	+	SINE/Alu	AluSp	25.4247	0.663427	-5.21187	4.47485e-33	5.37053e-29	Down
AluSp_24163	chr17	37204927	37205222	+	SINE/Alu	AluSp	0	1.10739	6.06081	6.82854e-06	0.000575048	Up
AluSp_24693	chr17	45256159	45256428	-	SINE/Alu	AluSp	0.275986	8.79956	4.9078	0.000694454	0.0307737	Up
AluSp_25653	chr17	73173492	73173798	+	SINE/Alu	AluSp	7.06269	0.19443	-5.10315	0.000455786	0.0215951	Down
AluSp_26325	chr18	12500791	12501101	+	SINE/Alu	AluSp	2.47769	11.1846	2.16484	1.00588e-06	0.000103475	Up
AluSp_28718	chr19	20762941	20763163	-	SINE/Alu	AluSp	0	3.93693	7.5242	8.52666e-05	0.00519826	Up
AluSp_28719	chr19	20767468	20767602	+	SINE/Alu	AluSp	0.110675	6.41285	5.46081	0.00111735	0.0450503	Up
AluSp_28721	chr19	20770884	20771194	+	SINE/Alu	AluSp	0.0445373	3.05813	5.61866	1.82176e-05	0.0013665	Up
AluSp_28722	chr19	20773953	20774244	-	SINE/Alu	AluSp	0	2.9877	7.51559	0.000286052	0.0146905	Up
AluSp_28723	chr19	20779985	20780273	-	SINE/Alu	AluSp	0.0514946	3.05336	5.49366	0.00107749	0.0437	Up
AluSp_28724	chr19	20781514	20781806	-	SINE/Alu	AluSp	0.0561996	2.97696	5.44429	0.00113306	0.045586	Up
AluSp_28725	chr19	20789732	20790029	-	SINE/Alu	AluSp	0.0499341	3.02883	5.52611	0.00100517	0.0415313	Up
AluSp_28761	chr19	21122544	21122802	-	SINE/Alu	AluSp	0.174602	5.89447	4.93824	0.00079287	0.0341779	Up
AluSp_28869	chr19	22006374	22006670	-	SINE/Alu	AluSp	0.102084	6.65829	5.82954	2.44329e-05	0.00177258	Up
AluSp_28870	chr19	22010168	22010463	-	SINE/Alu	AluSp	0.199505	6.81777	4.97591	1.56279e-05	0.00119128	Up
AluSp_28871	chr19	22010465	22010762	-	SINE/Alu	AluSp	0.0464868	6.58646	6.65655	1.29875e-05	0.00101343	Up
AluSp_28872	chr19	22011235	22011550	+	SINE/Alu	AluSp	0.0520962	6.28873	6.62789	1.32829e-05	0.00103331	Up
AluSp_28873	chr19	22016548	22016831	+	SINE/Alu	AluSp	0.0487865	7.07119	6.68923	1.21374e-05	0.000955025	Up
AluSp_28909	chr19	22590591	22590888	+	SINE/Alu	AluSp	0	1.12602	6.16379	8.89566e-06	0.000726959	Up
AluSp_29132	chr19	33441183	33441460	+	SINE/Alu	AluSp	2.15279	0	-6.96276	6.43953e-06	0.000545966	Down
AluSp_29662	chr19	43405059	43405350	+	SINE/Alu	AluSp	0	14.9442	9.82473	6.30722e-09	1.1345e-06	Up
AluSp_29663	chr19	43510630	43510926	+	SINE/Alu	AluSp	0	34.0346	11.0352	0.000123343	0.00716374	Up
AluSp_29664	chr19	43567186	43567482	+	SINE/Alu	AluSp	0	35.428	11.0929	3.41977e-05	0.00234829	Up
AluSp_29665	chr19	43670717	43671013	+	SINE/Alu	AluSp	0	40.2305	11.2772	2.43164e-22	5.52982e-19	Up
AluSp_30544	chr19	55501071	55501364	+	SINE/Alu	AluSp	0.555478	0	-5.13505	0.00105466	0.0429961	Down
AluSp_30545	chr19	55504954	55505194	+	SINE/Alu	AluSp	2.20179	0	-6.78712	5.40859e-09	9.8725e-07	Down
AluSp_30546	chr19	55506556	55506799	-	SINE/Alu	AluSp	6.14427	0	-8.28148	8.4804e-17	8.16039e-14	Down
AluSp_32882	chr2	111313808	111314102	+	SINE/Alu	AluSp	3.47066	0.62486	-2.46766	0.000788958	0.03405	Down
AluSp_33283	chr2	132170203	132170473	+	SINE/Alu	AluSp	1.89582	0	-6.75184	0.000761485	0.0331034	Down
AluSp_33284	chr2	132172212	132172524	-	SINE/Alu	AluSp	1.64061	0	-6.75184	0.00076148	0.0331034	Down
AluSp_33285	chr2	132176043	132176330	-	SINE/Alu	AluSp	1.78352	0	-6.75184	0.000761472	0.0331034	Down
AluSp_33286	chr2	132187407	132187622	-	SINE/Alu	AluSp	2.3808	0	-6.75184	0.000761469	0.0331034	Down
AluSp_34259	chr2	202869428	202869730	+	SINE/Alu	AluSp	0.203502	2.17624	3.36145	8.01218e-06	0.00066177	Up
AluSp_35062	chr2	238848723	238848981	-	SINE/Alu	AluSp	0.0636058	2.67985	5.12909	2.44643e-07	2.91505e-05	Up
AluSp_36180	chr20	44108964	44109282	+	SINE/Alu	AluSp	6.12661	1.63629	-1.92341	0.000398748	0.0193836	Down
AluSp_37412	chr22	18105452	18105762	+	SINE/Alu	AluSp	9.81212	0.0799139	-6.74443	0.000964729	0.0401056	Down
AluSp_38795	chr3	6667865	6667987	+	SINE/Alu	AluSp	11.6831	0.120295	-6.46712	1.08095e-13	5.93435e-11	Down
AluSp_38977	chr3	16665459	16665696	+	SINE/Alu	AluSp	0.138484	1.76686	3.61273	0.000274884	0.0142077	Up
AluSp_40043	chr3	60784900	60785186	-	SINE/Alu	AluSp	0.0573787	3.25565	5.55952	9.16626e-09	1.58161e-06	Up
AluSp_40540	chr3	109014085	109014214	+	SINE/Alu	AluSp	2.79794	0.192041	-3.73455	5.31777e-05	0.00345399	Down
AluSp_40541	chr3	109015241	109015545	+	SINE/Alu	AluSp	1.37751	0.0814912	-3.95025	1.41246e-05	0.00109307	Down
AluSp_41322	chr3	154966961	154967257	-	SINE/Alu	AluSp	0.796903	120.826	7.20456	6.2517e-29	4.91107e-25	Up
AluSp_42081	chr3	189870624	189870932	-	SINE/Alu	AluSp	0.179306	2.43621	3.58174	0.000537389	0.0248457	Up
AluSp_42374	chr4	464256	464524	+	SINE/Alu	AluSp	16.3032	0.0376768	-8.13486	0.000833965	0.0356365	Down
AluSp_4266	chr1	173613852	173614149	+	SINE/Alu	AluSp	0.0464868	3.84611	5.86297	3.12931e-09	6.0521e-07	Up
AluSp_43793	chr4	93629878	93630084	+	SINE/Alu	AluSp	6.80737	0.488003	-3.64046	1.8813e-07	2.30394e-05	Down
AluSp_43794	chr4	93671037	93671311	-	SINE/Alu	AluSp	6.91467	0.560457	-3.62359	2.94306e-07	3.41859e-05	Down
AluSp_4467	chr1	183100028	183100325	+	SINE/Alu	AluSp	10.2715	22.8617	1.15569	0.000862988	0.0366411	Up
AluSp_44709	chr4	156986545	156986835	+	SINE/Alu	AluSp	0.359893	5.77068	3.94609	3.82342e-05	0.00259168	Up
AluSp_44916	chr4	171140651	171140962	+	SINE/Alu	AluSp	0.607037	89.587	7.15301	6.97335e-15	4.84386e-12	Up
AluSp_45126	chr4	186552635	186552919	+	SINE/Alu	AluSp	0.0486147	2.31016	5.06639	3.10952e-08	4.61205e-06	Up
AluSp_45305	chr5	7722791	7723099	+	SINE/Alu	AluSp	4.21507	1.2441	-1.74803	0.000864666	0.0366962	Down
AluSp_46139	chr5	61737023	61737323	-	SINE/Alu	AluSp	2.32384	0	-7.19	0.000211889	0.0113823	Down
AluSp_47533	chr5	140823720	140824037	-	SINE/Alu	AluSp	1.39771	0	-6.53758	0.000169915	0.00939507	Down
AluSp_47534	chr5	140833973	140834268	-	SINE/Alu	AluSp	1.44285	0	-6.48256	0.00103597	0.0424987	Down
AluSp_48821	chr6	15311527	15311831	+	SINE/Alu	AluSp	47.8728	0.541456	-6.42069	0.000427287	0.0204875	Down
AluSp_48825	chr6	15395799	15395926	-	SINE/Alu	AluSp	0.346641	106.302	8.10301	3.18574e-05	0.00222578	Up
AluSp_49452	chr6	34668014	34668310	+	SINE/Alu	AluSp	0	6.84105	8.72514	0.000793872	0.0342143	Up
AluSp_51081	chr6	142492238	142492529	-	SINE/Alu	AluSp	4.58624	0.103077	-5.18715	0.000467659	0.0220344	Down
AluSp_51181	chr6	148967945	148968259	-	SINE/Alu	AluSp	0.0994928	8.54313	6.25916	2.12556e-06	0.000201351	Up
AluSp_53960	chr7	64037028	64037148	+	SINE/Alu	AluSp	1.13082	5.7095	2.29426	2.93531e-05	0.00207853	Up
AluSp_55014	chr7	100948975	100949270	-	SINE/Alu	AluSp	3.81162	0.0674507	-5.39265	3.85772e-09	7.2784e-07	Down
AluSp_55015	chr7	100950250	100950549	-	SINE/Alu	AluSp	3.70574	0.0332742	-6.12811	1.9296e-10	4.83584e-08	Down
AluSp_55310	chr7	121732536	121732790	+	SINE/Alu	AluSp	8.84373	0.726381	-3.54541	6.18258e-11	1.76552e-08	Down
AluSp_55626	chr7	138032468	138032581	-	SINE/Alu	AluSp	0	2.86273	6.08246	5.91702e-05	0.00378235	Up
AluSp_5581	chr1	237982838	237983122	+	SINE/Alu	AluSp	0.515299	4.07324	2.9346	1.16859e-05	0.000923365	Up
AluSp_57174	chr8	61189919	61190213	-	SINE/Alu	AluSp	0.809589	4.56098	2.4604	1.74774e-07	2.15074e-05	Up
AluSp_59240	chr9	36602557	36602855	-	SINE/Alu	AluSp	4.80343	0.0333858	-6.50399	5.2285e-07	5.72336e-05	Down
AluSp_60124	chr9	96864868	96865159	-	SINE/Alu	AluSp	0.40962	2.30417	2.44279	0.000185241	0.0101233	Up
AluSp_60181	chr9	98234040	98234336	+	SINE/Alu	AluSp	6.52882	1.22196	-2.44339	1.22179e-05	0.000960663	Down
AluSp_61714	chrX	17126293	17126593	-	SINE/Alu	AluSp	0.0460219	1.58589	4.60856	9.46386e-06	0.000767009	Up
AluSp_61842	chrX	23860844	23861155	+	SINE/Alu	AluSp	4.46024	12.2169	1.45662	0.0010285	0.0422807	Up
AluSp_61843	chrX	23874672	23874970	-	SINE/Alu	AluSp	4.81657	13.8351	1.51971	0.000836035	0.0357143	Up
AluSp_62172	chrX	41042191	41042489	-	SINE/Alu	AluSp	0.19406	23.4688	6.78876	0.000156522	0.00879633	Up
AluSp_62173	chrX	41053526	41053827	+	SINE/Alu	AluSp	10.5142	3.99086	-1.40168	0.000232187	0.0123048	Down
AluSp_62174	chrX	41090699	41091002	+	SINE/Alu	AluSp	0.511366	83.1397	7.28956	0.000780067	0.0337506	Up
AluSp_63168	chrX	96748228	96748559	-	SINE/Alu	AluSp	2.25243	0	-7.29394	0.00059666	0.0271519	Down
AluSp_6717	chr10	42838107	42838407	+	SINE/Alu	AluSp	1.81632	13.5749	2.88707	3.02198e-08	4.50231e-06	Up
AluSp_6719	chr10	42857100	42857363	+	SINE/Alu	AluSp	0.414862	8.2969	4.29636	2.02092e-08	3.14876e-06	Up
AluSp_7031	chr10	61943335	61943631	+	SINE/Alu	AluSp	0.393905	2.87744	2.8058	0.000114255	0.00670447	Up
AluSp_7915	chr10	97985399	97985700	-	SINE/Alu	AluSp	5.49324	0	-8.43154	0.000303541	0.0154457	Down
AluSq_1851	chr11	66422464	66422755	-	SINE/Alu	AluSq	1.76625	0.170263	-3.35443	4.06788e-05	0.00273163	Down
AluSq2_10235	chr12	76860457	76860756	+	SINE/Alu	AluSq2	0.292612	2.15396	2.81185	0.0012025	0.0478098	Up
AluSq2_1128	chr1	35832331	35832642	+	SINE/Alu	AluSq2	0.0887883	8.71262	6.33038	6.13511e-05	0.0039017	Up
AluSq2_11871	chr13	51734377	51734666	+	SINE/Alu	AluSq2	0.502038	29.4475	5.85575	3.5981e-05	0.00245629	Up
AluSq2_12272	chr13	94545313	94545608	-	SINE/Alu	AluSq2	0.914332	3.53435	1.94529	0.00121399	0.0481804	Up
AluSq2_1389	chr1	44955859	44956165	+	SINE/Alu	AluSq2	2.38476	0.488502	-2.21284	0.000825598	0.0353349	Down
AluSq2_1553	chr1	52396416	52396700	+	SINE/Alu	AluSq2	0	1.17242	6.08494	0.00120653	0.0479257	Up
AluSq2_16244	chr16	14943933	14944120	-	SINE/Alu	AluSq2	3.35017	23.9842	2.83944	0.000940654	0.0393015	Up
AluSq2_17376	chr16	68848847	68849146	+	SINE/Alu	AluSq2	5.25099	2.09196	-1.33029	0.00108368	0.0439214	Down
AluSq2_19038	chr17	37206046	37206339	+	SINE/Alu	AluSq2	0	1.1995	6.16724	3.96679e-06	0.000355061	Up
AluSq2_20498	chr18	2786408	2786707	+	SINE/Alu	AluSq2	1.25536	0	-6.3147	0.000672464	0.0299591	Down
AluSq2_21339	chr18	60606212	60606524	-	SINE/Alu	AluSq2	0.0442518	2.2937	5.21828	0.000217345	0.0116162	Up
AluSq2_22494	chr19	20710989	20711280	-	SINE/Alu	AluSq2	0	2.50854	7.26981	5.8891e-05	0.00376673	Up
AluSq2_22495	chr19	20716968	20717259	+	SINE/Alu	AluSq2	0	2.50854	7.26642	0.000428456	0.0205367	Up
AluSq2_22496	chr19	20719998	20720307	-	SINE/Alu	AluSq2	0	2.45948	7.32403	0.000318488	0.0160323	Up
AluSq2_22500	chr19	20778227	20778512	+	SINE/Alu	AluSq2	0	3.05059	7.51561	0.000282582	0.0145431	Up
AluSq2_22501	chr19	20779079	20779365	+	SINE/Alu	AluSq2	0	3.03941	7.51533	0.000291546	0.0149442	Up
AluSq2_22521	chr19	21287387	21287720	-	SINE/Alu	AluSq2	0.135277	6.51149	5.45214	0.00061293	0.02778	Up
AluSq2_22566	chr19	22007756	22008039	+	SINE/Alu	AluSq2	1.03259	8.32821	2.98101	4.31472e-06	0.000382486	Up
AluSq2_22567	chr19	22016058	22016369	-	SINE/Alu	AluSq2	0.0476863	6.43408	6.66963	1.57644e-06	0.000154657	Up
AluSq2_22568	chr19	22017762	22018081	+	SINE/Alu	AluSq2	0.603461	6.88259	3.47795	3.78782e-05	0.00257158	Up
AluSq2_22580	chr19	22366146	22366439	-	SINE/Alu	AluSq2	1.2065	0.136329	-2.88639	0.000706287	0.0312244	Down
AluSq2_22589	chr19	22559253	22559558	+	SINE/Alu	AluSq2	0	3.31574	7.73366	6.45025e-10	1.44773e-07	Up
AluSq2_22590	chr19	22577702	22578004	+	SINE/Alu	AluSq2	0.452721	5.39741	3.55734	2.78487e-09	5.47168e-07	Up
AluSq2_22594	chr19	22844387	22844687	-	SINE/Alu	AluSq2	0.619842	11.1798	4.16542	2.89081e-07	3.37475e-05	Up
AluSq2_22595	chr19	22867102	22867412	-	SINE/Alu	AluSq2	0.0890747	1.31439	3.57598	0.000469317	0.0221029	Up
AluSq2_22613	chr19	23154851	23155145	+	SINE/Alu	AluSq2	0	0.944824	5.85353	1.75072e-05	0.00132009	Up
AluSq2_23140	chr19	43499702	43499999	+	SINE/Alu	AluSq2	0	47.2812	11.5144	1.1552e-12	5.15079e-10	Up
AluSq2_23141	chr19	43500020	43500313	+	SINE/Alu	AluSq2	0	47.9267	11.5144	1.22077e-10	3.23742e-08	Up
AluSq2_23142	chr19	43659669	43659980	+	SINE/Alu	AluSq2	0	38.2901	11.2772	2.43146e-22	5.52982e-19	Up
AluSq2_23143	chr19	43659991	43660283	+	SINE/Alu	AluSq2	0	40.7816	11.2772	2.43148e-22	5.52982e-19	Up
AluSq2_23670	chr19	55433864	55434175	+	SINE/Alu	AluSq2	1.32619	0.0471895	-4.69541	6.93973e-06	0.000582373	Down
AluSq2_23681	chr19	55490713	55491018	-	SINE/Alu	AluSq2	0.634229	0	-5.37184	0.00031738	0.0159989	Down
AluSq2_23682	chr19	55505981	55506276	-	SINE/Alu	AluSq2	5.06121	0.102182	-5.29295	1.22605e-14	8.09977e-12	Down
AluSq2_25504	chr2	102318748	102319052	+	SINE/Alu	AluSq2	2.91063	0.114706	-4.51071	0.000734837	0.0322785	Down
AluSq2_25953	chr2	132151746	132152039	+	SINE/Alu	AluSq2	1.747	0	-6.75184	0.000761494	0.0331034	Down
AluSq2_26426	chr2	173458760	173459052	-	SINE/Alu	AluSq2	3.12461	9.91918	1.67395	0.000138707	0.0079021	Up
AluSq2_27195	chr2	228074274	228074586	+	SINE/Alu	AluSq2	0.0442518	4.96654	6.31835	4.60024e-08	6.55314e-06	Up
AluSq2_30067	chr22	39368258	39368561	+	SINE/Alu	AluSq2	0.533766	2.2638	2.0355	0.000845928	0.0360515	Up
AluSq2_30220	chr22	42484443	42484747	+	SINE/Alu	AluSq2	0.144814	6.20301	5.26306	0.000653528	0.0292603	Up
AluSq2_30506	chr3	6626995	6627279	-	SINE/Alu	AluSq2	1.81514	0	-6.76186	8.0844e-05	0.0049552	Down
AluSq2_30507	chr3	6685225	6685533	+	SINE/Alu	AluSq2	2.18598	0.0323019	-5.42128	3.98169e-05	0.00268548	Down
AluSq2_31669	chr3	87285722	87286019	+	SINE/Alu	AluSq2	0	1.18102	6.20035	0.000591076	0.026942	Up
AluSq2_31845	chr3	109017925	109018077	+	SINE/Alu	AluSq2	2.37457	0.162982	-3.73455	5.3178e-05	0.00345399	Down
AluSq2_31846	chr3	109018383	109018563	+	SINE/Alu	AluSq2	2.00519	0.13763	-3.73483	4.69835e-05	0.00310154	Down
AluSq2_32487	chr3	154921958	154922264	-	SINE/Alu	AluSq2	0	4.1356	8.05334	8.74508e-13	3.97724e-10	Up
AluSq2_32488	chr3	154990805	154991100	+	SINE/Alu	AluSq2	0.383242	66.1159	7.33006	1.33712e-14	8.79318e-12	Up
AluSq2_33324	chr4	465847	466148	-	SINE/Alu	AluSq2	15.9582	1.13983	-3.79306	0.00123076	0.048727	Down
AluSq2_34539	chr4	93447491	93447794	-	SINE/Alu	AluSq2	10.031	0.264149	-5.08155	2.08852e-07	2.53329e-05	Down
AluSq2_34541	chr4	93801871	93802035	-	SINE/Alu	AluSq2	3.84802	0.0894874	-5.26551	1.34697e-05	0.00104595	Down
AluSq2_34550	chr4	94549919	94550216	-	SINE/Alu	AluSq2	1.73461	0.101494	-3.78307	0.000121377	0.00706191	Down
AluSq2_35436	chr4	171085442	171085737	-	SINE/Alu	AluSq2	0	5.88118	8.49739	2.61949e-11	8.24906e-09	Up
AluSq2_35437	chr4	171126423	171126708	+	SINE/Alu	AluSq2	0.0520366	6.88567	6.64383	4.67495e-13	2.21474e-10	Up
AluSq2_36500	chr5	65061063	65061363	+	SINE/Alu	AluSq2	4.89621	0.0825777	-5.7186	5.16289e-05	0.00336704	Down
AluSq_2366	chr12	76878702	76879002	-	SINE/Alu	AluSq	0	1.43542	6.52002	0.000757281	0.0330427	Up
AluSq2_36776	chr5	78717427	78717729	-	SINE/Alu	AluSq2	0	2.47961	7.29306	0.000314757	0.0158944	Up
AluSq2_38104	chr5	173167151	173167460	-	SINE/Alu	AluSq2	0.230034	2.25829	3.16631	0.000641875	0.0288551	Up
AluSq2_38574	chr6	14943994	14944304	+	SINE/Alu	AluSq2	1.60506	0.242296	-2.60394	0.000414514	0.0200105	Down
AluSq2_38608	chr6	15287187	15287386	+	SINE/Alu	AluSq2	74.2797	0.670948	-6.75661	0.000881138	0.0372689	Down
AluSq2_38609	chr6	15306556	15306868	-	SINE/Alu	AluSq2	46.8372	0.290795	-7.22539	0.000370672	0.0182322	Down
AluSq2_38871	chr6	26153410	26153711	+	SINE/Alu	AluSq2	3.64516	0	-7.84236	0.000158569	0.00888375	Down
AluSq2_4059	chr1	235732826	235733165	-	SINE/Alu	AluSq2	4.09721	0.0865837	-5.555	8.3856e-05	0.00512455	Down
AluSq2_4132	chr1	237983205	237983507	+	SINE/Alu	AluSq2	0.286315	3.10243	3.34215	5.07534e-06	0.000442461	Up
AluSq2_43421	chr7	77235263	77235570	-	SINE/Alu	AluSq2	69.2655	1.94603	-5.13972	0.000648108	0.0290567	Down
AluSq2_43757	chr7	100950771	100951076	+	SINE/Alu	AluSq2	3.6243	0.0988319	-4.87528	1.39034e-08	2.26681e-06	Down
AluSq2_45831	chr8	64115021	64115320	-	SINE/Alu	AluSq2	0.0548839	8.72643	7.01316	0.000155183	0.0087336	Up
AluSq2_45832	chr8	64115519	64115815	+	SINE/Alu	AluSq2	0.102084	8.91721	6.24666	0.000194928	0.0105964	Up
AluSq2_45833	chr8	64121444	64121725	-	SINE/Alu	AluSq2	0.424511	10.1721	4.52698	4.67087e-05	0.00308481	Up
AluSq2_46301	chr8	101940679	101940980	+	SINE/Alu	AluSq2	12.6364	0.0670922	-7.15222	9.82892e-12	3.40277e-09	Down
AluSq2_47637	chr9	71999818	72000000	-	SINE/Alu	AluSq2	0.244458	3.44876	3.67873	2.57495e-05	0.00185638	Up
AluSq2_47852	chr9	85380758	85381016	-	SINE/Alu	AluSq2	4.28252	0.154823	-4.51917	1.13329e-06	0.000115049	Down
AluSq2_47977	chr9	90655805	90656093	-	SINE/Alu	AluSq2	0.0994341	9.02644	6.24022	3.46823e-13	1.70088e-10	Up
AluSq2_49455	chrX	17128563	17128852	+	SINE/Alu	AluSq2	0.0477736	1.59547	4.56647	1.14515e-05	0.000907167	Up
AluSq2_49817	chrX	41050299	41050602	+	SINE/Alu	AluSq2	14.7136	5.36065	-1.45624	1.22926e-05	0.000965478	Down
AluSq2_50496	chrX	93829942	93830239	+	SINE/Alu	AluSq2	2.23877	0.101494	-4.1528	9.11453e-06	0.000742178	Down
AluSq2_50539	chrX	97987354	97987657	-	SINE/Alu	AluSq2	7.31597	0.23017	-4.93355	7.62742e-12	2.69459e-09	Down
AluSq2_50540	chrX	98003943	98004242	-	SINE/Alu	AluSq2	1.80665	0.0490834	-5.04878	3.97334e-05	0.0026811	Down
AluSq2_50763	chrX	117543086	117543392	-	SINE/Alu	AluSq2	0.793042	3.85933	2.26964	2.19708e-06	0.000207308	Up
AluSq2_5383	chr10	61845369	61845672	-	SINE/Alu	AluSq2	0.603277	2.6258	2.11373	9.94612e-05	0.00594041	Up
AluSq2_5533	chr10	70334859	70335143	+	SINE/Alu	AluSq2	21.1774	1.6375	-3.71596	0.00116661	0.0466445	Down
AluSq2_5536	chr10	70420084	70420381	-	SINE/Alu	AluSq2	5.29661	0	-8.35913	0.000237223	0.0125267	Down
AluSq2_5537	chr10	70420392	70420714	-	SINE/Alu	AluSq2	5.06643	0.168091	-4.92407	7.98042e-05	0.00490051	Down
AluSq2_6112	chr10	96981063	96981365	+	SINE/Alu	AluSq2	1.54626	0.114974	-3.60704	4.34485e-05	0.00289249	Down
AluSq2_7848	chr11	66431927	66432224	-	SINE/Alu	AluSq2	2.18746	0.250235	-3.1415	5.52659e-05	0.00357028	Down
AluSq2_8485	chr11	110135823	110136116	-	SINE/Alu	AluSq2	3.35384	8.60846	1.35271	0.000725641	0.0319404	Up
AluSq2_8900	chr12	917928	918229	-	SINE/Alu	AluSq2	1.34587	0	-6.40457	0.000190861	0.0103949	Down
AluSq_3823	chr16	9878005	9878314	+	SINE/Alu	AluSq	0.557858	3.15645	2.44491	0.000413458	0.0199662	Up
AluSq_3870	chr16	15352956	15353258	+	SINE/Alu	AluSq	1.07387	16.5935	3.92255	1.83393e-09	3.73756e-07	Up
AluSq_3971	chr16	28616343	28616572	-	SINE/Alu	AluSq	0.0716607	10.6167	6.92271	1.16209e-05	0.000918733	Up
AluSq_4060	chr16	53423181	53423462	+	SINE/Alu	AluSq	0.0491337	1.44423	4.3739	7.29389e-05	0.00453436	Up
AluSq4_1039	chr3	109013590	109013891	+	SINE/Alu	AluSq4	1.24499	0.0823034	-3.79058	3.68881e-05	0.00250949	Down
AluSq4_412	chr14	21289113	21289398	+	SINE/Alu	AluSq4	0.152517	1.46077	3.06367	0.000703714	0.0311266	Up
AluSq4_746	chr19	20767604	20767890	+	SINE/Alu	AluSq4	0	3.00462	7.4989	0.000303939	0.0154457	Up
AluSq4_777	chr19	43564740	43565035	+	SINE/Alu	AluSq4	0	35.5481	11.0929	3.31032e-05	0.00228962	Up
AluSq4_882	chr2	174961604	174961895	+	SINE/Alu	AluSq4	24.7263	0.289074	-6.36948	2.7058e-05	0.00193585	Down
AluSq_549	chr1	94304578	94304865	+	SINE/Alu	AluSq	0	1.138	6.12546	0.000486702	0.0228122	Up
AluSq_5523	chr19	22584288	22584585	-	SINE/Alu	AluSq	0	2.35987	7.20716	0.000989292	0.0409887	Up
AluSq_5667	chr19	43403937	43404229	+	SINE/Alu	AluSq	0	14.859	9.82142	6.33335e-09	1.13637e-06	Up
AluSq_5668	chr19	43668261	43668553	+	SINE/Alu	AluSq	0	40.7816	11.2766	9.46988e-08	1.24026e-05	Up
AluSq_5783	chr19	55438475	55438776	+	SINE/Alu	AluSq	0.702718	0	-5.48215	0.000178979	0.00982707	Down
AluSq_5785	chr19	55495852	55496150	-	SINE/Alu	AluSq	0.549594	0	-5.13728	0.00101516	0.0418479	Down
AluSq_5786	chr19	55506400	55506555	+	SINE/Alu	AluSq	9.63263	0	-8.28148	8.48031e-17	8.16039e-14	Down
AluSq_5787	chr19	55506800	55506968	+	SINE/Alu	AluSq	8.88724	0	-8.28148	8.46924e-17	8.16039e-14	Down
AluSq_589	chr1	110442382	110442654	+	SINE/Alu	AluSq	0.114856	2.42145	4.23449	8.51821e-06	0.000699077	Up
AluSq_6137	chr2	74187899	74188211	+	SINE/Alu	AluSq	1.72426	0	-6.8131	0.000638593	0.0287354	Down
AluSq_6434	chr2	174956763	174956884	+	SINE/Alu	AluSq	58.9662	0	-10.5375	7.87487e-06	0.000651179	Down
AluSq_6472	chr2	189251683	189251982	+	SINE/Alu	AluSq	0.331939	16.4983	5.53125	2.04179e-09	4.11652e-07	Up
AluSq_7633	chr3	60814258	60814569	+	SINE/Alu	AluSq	0.0887883	5.47095	5.63293	1.42024e-12	6.22339e-10	Up
AluSq_9176	chr5	178307833	178308144	-	SINE/Alu	AluSq	0	3.42526	7.80394	0.00102805	0.0422662	Up
AluSq_9370	chr6	30807065	30807366	-	SINE/Alu	AluSq	1.41767	9.3016	2.68793	2.07271e-08	3.21554e-06	Up
AluSq_9676	chr6	123147407	123147719	-	SINE/Alu	AluSq	0	2.47303	7.33777	1.26063e-10	3.30331e-08	Up
AluSx_10019	chr1	235848865	235849172	+	SINE/Alu	AluSx	0.0449726	2.00295	4.98666	4.87327e-06	0.000426999	Up
AluSx_101909	chr7	19957142	19957441	-	SINE/Alu	AluSx	6.05692	1.71659	-1.79517	0.00082943	0.0354708	Down
AluSx_103025	chr7	51070786	51071082	-	SINE/Alu	AluSx	0.143391	3.6842	4.46663	3.19355e-07	3.67848e-05	Up
AluSx_106043	chr7	100947878	100948174	-	SINE/Alu	AluSx	3.84538	0.0336114	-6.16395	1.95844e-12	8.19125e-10	Down
AluSx_106192	chr7	101745551	101745726	+	SINE/Alu	AluSx	0.0788947	4.97998	5.50381	0.000776158	0.0336058	Up
AluSx_106835	chr7	121757727	121758008	-	SINE/Alu	AluSx	28.8226	1.66529	-4.0952	3.78648e-17	3.95163e-14	Down
AluSx_107451	chr7	138021594	138021851	-	SINE/Alu	AluSx	0	1.4515	6.28125	1.11014e-05	0.000882669	Up
AluSx_110003	chr8	37853619	37853904	+	SINE/Alu	AluSx	0.0484441	0.921429	3.72065	0.000375898	0.0184535	Up
AluSx1_100239	chr9	128264371	128264678	-	SINE/Alu	AluSx1	0.395229	25.224	5.94967	1.31598e-06	0.000131282	Up
AluSx1_100240	chr9	128265985	128266159	-	SINE/Alu	AluSx1	0.496937	43.9621	6.37595	0.000183711	0.0100549	Up
AluSx1_100241	chr9	128266188	128266315	-	SINE/Alu	AluSx1	0	59.7591	10.6275	7.28754e-06	0.000607844	Up
AluSx1_102377	chrX	23861693	23861997	-	SINE/Alu	AluSx1	4.55958	12.4655	1.45382	0.000923202	0.0386808	Up
AluSx1_104098	chrX	86778684	86778994	+	SINE/Alu	AluSx1	0.338468	2.3017	2.72663	0.00018059	0.00990416	Up
AluSx1_104099	chrX	86892667	86892965	+	SINE/Alu	AluSx1	0.723535	6.35773	3.1363	6.45461e-07	6.90629e-05	Up
AluSx1_104191	chrX	94164613	94164893	-	SINE/Alu	AluSx1	2.30052	0.0884761	-4.5668	2.79216e-06	0.000257662	Down
AluSx1_104266	chrX	97840330	97840619	+	SINE/Alu	AluSx1	6.20982	0.0507818	-6.78797	4.4309e-12	1.64045e-09	Down
AluSx1_104269	chrX	98027159	98027292	+	SINE/Alu	AluSx1	6.86948	0	-7.57839	3.1717e-11	9.70507e-09	Down
AluSx1_10432	chr10	42836738	42837030	+	SINE/Alu	AluSx1	1.91336	14.7872	2.93321	2.81205e-09	5.51398e-07	Up
AluSx1_104557	chrX	113726358	113726655	+	SINE/Alu	AluSx1	0.385684	2.68651	2.71711	0.000604667	0.0274711	Up
AluSx1_104560	chrX	113800655	113800954	+	SINE/Alu	AluSx1	1.72613	8.68286	2.33004	0.000101595	0.00605606	Up
AluSx1_104636	chrX	117532608	117532878	+	SINE/Alu	AluSx1	1.12261	3.62026	1.70565	0.000703282	0.0311107	Up
AluSx1_104638	chrX	117541182	117541489	+	SINE/Alu	AluSx1	0.781977	4.04313	2.34829	2.26083e-07	2.72091e-05	Up
AluSx1_105031	chrX	131204073	131204359	-	SINE/Alu	AluSx1	3.32802	10.5527	1.65966	0.000178445	0.00980147	Up
AluSx1_10714	chr10	53787560	53787848	-	SINE/Alu	AluSx1	0.417748	2.04245	2.2648	0.00103538	0.0424786	Up
AluSx_110932	chr8	64110829	64111124	-	SINE/Alu	AluSx	0.255133	9.23327	5.09519	0.000118329	0.00690542	Up
AluSx_110933	chr8	64117981	64118289	-	SINE/Alu	AluSx	0.272284	8.7599	4.89751	0.000938594	0.0392419	Up
AluSx1_11129	chr10	70387195	70387372	+	SINE/Alu	AluSx1	0.0927135	20.8609	7.52447	1.785e-06	0.000172335	Up
AluSx1_11989	chr10	93783163	93783450	+	SINE/Alu	AluSx1	2.07482	0.102271	-4.40676	6.95683e-06	0.00058364	Down
AluSx1_12194	chr10	97029480	97029793	-	SINE/Alu	AluSx1	8.03743	1.30306	-2.60018	2.41202e-08	3.6825e-06	Down
AluSx1_12249	chr10	97984443	97984753	-	SINE/Alu	AluSx1	5.33376	0.0473417	-6.60576	0.000157811	0.00885495	Down
AluSx1_12250	chr10	97986315	97986620	+	SINE/Alu	AluSx1	5.46647	0	-8.44352	0.000210236	0.0113104	Down
AluSx1_12650	chr10	104710733	104710962	-	SINE/Alu	AluSx1	0	1.18145	5.89707	0.000116569	0.00682165	Up
AluSx_113328	chr8	141705512	141705800	-	SINE/Alu	AluSx	0.0569802	1.75698	4.6739	1.96505e-06	0.00018771	Up
AluSx_113645	chr9	2207473	2207772	-	SINE/Alu	AluSx	1.55883	0.0337705	-4.89748	1.71732e-06	0.000166999	Down
AluSx_113649	chr9	2286072	2286380	-	SINE/Alu	AluSx	1.26	0	-6.35403	2.8085e-05	0.00199841	Down
AluSx_113753	chr9	6005229	6005523	+	SINE/Alu	AluSx	1.93796	0.0837582	-4.3874	1.2866e-06	0.000128677	Down
AluSx_114398	chr9	33116520	33116820	-	SINE/Alu	AluSx	0.586686	2.60619	2.07097	0.000317284	0.0159959	Up
AluSx_115295	chr9	72000001	72000136	-	SINE/Alu	AluSx	0.109855	4.46593	4.95233	2.24412e-06	0.000211239	Up
AluSx_116027	chr9	90638686	90638985	-	SINE/Alu	AluSx	0	1.28039	6.32205	2.21245e-05	0.00161963	Up
AluSx1_16158	chr11	73861957	73862268	-	SINE/Alu	AluSx1	0	1.44958	6.5845	0.000728039	0.0320192	Up
AluSx_116401	chr9	98229875	98230188	-	SINE/Alu	AluSx	2.50918	0.399377	-2.52863	2.39272e-05	0.00173892	Down
AluSx_116840	chr9	109634642	109634943	-	SINE/Alu	AluSx	12.0415	3.31023	-1.85131	0.0001827	0.0100085	Down
AluSx1_17205	chr11	116068275	116068574	+	SINE/Alu	AluSx1	2.67362	8.89881	1.73041	0.000907145	0.0381485	Up
AluSx1_17338	chr11	118616167	118616300	-	SINE/Alu	AluSx1	18.9446	1.57572	-3.54471	1.21929e-10	3.23742e-08	Down
AluSx1_1737	chr1	27031635	27031930	-	SINE/Alu	AluSx1	0.789193	2.9997	1.87443	0.00044441	0.0211419	Up
AluSx1_18405	chr12	16151241	16151550	-	SINE/Alu	AluSx1	0	2.33862	7.24536	1.20098e-08	2.00518e-06	Up
AluSx_118469	chr9	134435540	134435852	+	SINE/Alu	AluSx	1.35278	6.14343	2.16662	0.000659157	0.0294665	Up
AluSx_118690	chr9	138550189	138550492	+	SINE/Alu	AluSx	0.0489454	2.9646	5.5029	2.15673e-05	0.00158382	Up
AluSx1_18765	chr12	30904844	30905153	-	SINE/Alu	AluSx1	2.18751	13.6696	2.62318	6.08335e-11	1.74294e-08	Up
AluSx_119819	chrX	17128855	17129138	+	SINE/Alu	AluSx	0.0487865	1.68116	4.60981	1.72077e-05	0.00129977	Up
AluSx_120063	chrX	23687752	23688047	+	SINE/Alu	AluSx	1.10154	3.83947	1.77663	0.000529365	0.0245242	Up
AluSx_120089	chrX	23864141	23864447	+	SINE/Alu	AluSx	4.52978	12.545	1.4724	0.000632776	0.0285084	Up
AluSx_120090	chrX	23866293	23866580	-	SINE/Alu	AluSx	4.78155	13.2039	1.46845	0.000891916	0.0376327	Up
AluSx_120091	chrX	23867730	23868025	+	SINE/Alu	AluSx	4.69868	12.8458	1.45394	0.000821166	0.0351696	Up
AluSx_120092	chrX	23868662	23868972	+	SINE/Alu	AluSx	4.52426	12.4457	1.46273	0.000664428	0.0296673	Up
AluSx_120093	chrX	23871093	23871406	+	SINE/Alu	AluSx	4.38436	12.1539	1.47389	0.000819877	0.0351248	Up
AluSx1_20418	chr12	79942812	79943126	+	SINE/Alu	AluSx1	0.273602	3.73963	3.66395	2.37822e-07	2.84318e-05	Up
AluSx_120639	chrX	40989967	40990276	-	SINE/Alu	AluSx	19.3612	9.63857	-1.00678	0.000697276	0.0308735	Down
AluSx_120645	chrX	41058158	41058436	+	SINE/Alu	AluSx	26.0552	11.0234	-1.24239	3.43755e-06	0.000311195	Down
AluSx1_21384	chr12	110756293	110756578	-	SINE/Alu	AluSx1	5.25996	0	-8.28843	1.59509e-05	0.00121333	Down
AluSx1_21950	chr12	118513154	118513459	-	SINE/Alu	AluSx1	3.14977	0.893791	-1.80132	0.000752495	0.032887	Down
AluSx1_22476	chr12	123360975	123361278	+	SINE/Alu	AluSx1	1.02718	0.0812703	-3.53288	0.000456283	0.0216141	Down
AluSx_122755	chrX	113804007	113804310	+	SINE/Alu	AluSx	0.253611	2.26976	3.09094	0.00107228	0.0435554	Up
AluSx_123382	chrX	132694485	132694779	+	SINE/Alu	AluSx	1.37582	0.084263	-3.88676	0.000546484	0.0252149	Down
AluSx1_2353	chr1	35833300	35833578	+	SINE/Alu	AluSx1	0.103011	7.24297	5.88876	0.000462198	0.0218319	Up
AluSx1_24120	chr13	51721584	51721873	+	SINE/Alu	AluSx1	0	29.0199	10.7705	2.60615e-06	0.000242414	Up
AluSx1_2434	chr1	36734325	36734626	-	SINE/Alu	AluSx1	2.74224	0	-7.43642	0.000157198	0.00882952	Down
AluSx1_24849	chr13	93933785	93934093	+	SINE/Alu	AluSx1	0.280737	1.98848	2.72072	0.000757619	0.0330474	Up
AluSx1_25944	chr14	35549725	35550020	+	SINE/Alu	AluSx1	0.745861	2.75339	1.83029	0.00102044	0.0420092	Up
AluSx1_28181	chr14	101385591	101385870	-	SINE/Alu	AluSx1	0	0.836041	5.60197	0.00011475	0.00672892	Up
AluSx1_28627	chr15	23291919	23292221	+	SINE/Alu	AluSx1	4.25474	11.2532	1.39512	0.000956194	0.0398236	Up
AluSx1_28779	chr15	28920325	28920626	-	SINE/Alu	AluSx1	3.9609	10.7604	1.43197	0.0010474	0.0427632	Up
AluSx1_29107	chr15	40928061	40928334	-	SINE/Alu	AluSx1	0	1.18313	6.10654	0.000162858	0.00907335	Up
AluSx_12965	chr10	46744657	46744934	-	SINE/Alu	AluSx	0.69665	2.57251	1.86371	0.00112193	0.0451995	Up
AluSx1_29836	chr15	56998391	56998702	+	SINE/Alu	AluSx1	3.43596	0.738956	-2.13945	7.80402e-05	0.00480722	Down
AluSx1_30944	chr15	79167833	79168141	+	SINE/Alu	AluSx1	4.2137	0.0323019	-6.38697	0.00109824	0.0444042	Down
AluSx1_32089	chr16	3523749	3524033	-	SINE/Alu	AluSx1	0	0.822894	5.67543	0.000767511	0.0333309	Up
AluSx1_33043	chr16	14811258	14811555	-	SINE/Alu	AluSx1	0.448129	17.5027	5.23558	0.000133158	0.00761505	Up
AluSx1_33044	chr16	14811972	14812258	+	SINE/Alu	AluSx1	0.0482747	17.724	8.04112	0.000394194	0.019199	Up
AluSx1_33056	chr16	14876772	14877061	+	SINE/Alu	AluSx1	1.69112	9.66402	2.49993	2.11689e-05	0.00155918	Up
AluSx1_33058	chr16	14897949	14898263	+	SINE/Alu	AluSx1	1.55648	9.01771	2.51913	1.93826e-05	0.00144113	Up
AluSx1_33060	chr16	14909413	14909712	-	SINE/Alu	AluSx1	1.17622	9.22468	2.96599	1.61687e-05	0.0012278	Up
AluSx1_33065	chr16	14945864	14946154	+	SINE/Alu	AluSx1	2.26448	15.5005	2.77483	0.00103418	0.04245	Up
AluSx1_33096	chr16	15219897	15220193	-	SINE/Alu	AluSx1	5.58584	20.4273	1.866	0.000350561	0.0173895	Up
AluSx1_33107	chr16	15418384	15418698	-	SINE/Alu	AluSx1	1.7728	15.8951	3.16908	1.55701e-07	1.94315e-05	Up
AluSx1_33108	chr16	15436835	15437131	-	SINE/Alu	AluSx1	0.938118	16.8616	4.13286	7.15214e-08	9.71276e-06	Up
AluSx1_33114	chr16	15468053	15468352	-	SINE/Alu	AluSx1	3.29633	11.1019	1.75471	7.36109e-05	0.00457152	Up
AluSx1_33263	chr16	16470265	16470569	+	SINE/Alu	AluSx1	1.34845	10.8168	2.98342	7.16353e-05	0.00446359	Up
AluSx1_33264	chr16	16476553	16476864	+	SINE/Alu	AluSx1	5.71165	21.3497	1.89735	6.55365e-07	7.00359e-05	Up
AluSx1_33265	chr16	16476867	16477167	+	SINE/Alu	AluSx1	4.69612	21.1887	2.16818	1.04042e-07	1.35397e-05	Up
AluSx1_33374	chr16	18422453	18422753	-	SINE/Alu	AluSx1	7.68445	24.9118	1.69513	7.52051e-05	0.00465581	Up
AluSx1_33375	chr16	18422756	18423067	-	SINE/Alu	AluSx1	8.58412	24.9584	1.53804	0.00019603	0.0106469	Up
AluSx1_33668	chr16	21812393	21812710	+	SINE/Alu	AluSx1	3.37165	0.140919	-4.44132	0.000721869	0.03178	Down
AluSx1_33673	chr16	21856516	21856804	-	SINE/Alu	AluSx1	27.8556	0	-10.7069	4.53156e-13	2.15864e-10	Down
AluSx1_33674	chr16	21857222	21857527	+	SINE/Alu	AluSx1	20.3316	1.22047	-4.05262	0.000699944	0.0309757	Down
AluSx1_34183	chr16	28475824	28476112	-	SINE/Alu	AluSx1	5.50637	0	-8.37187	0.000855162	0.0363589	Down
AluSx1_34209	chr16	28616043	28616315	-	SINE/Alu	AluSx1	0.060332	8.92148	6.91303	0.000117172	0.00685323	Up
AluSx1_34978	chr16	53414096	53414376	-	SINE/Alu	AluSx1	0.213849	10.635	5.52907	4.07835e-15	2.9417e-12	Up
AluSx1_34979	chr16	53419704	53419974	-	SINE/Alu	AluSx1	0.111914	1.71159	3.74686	5.59386e-05	0.00360821	Up
AluSx_13697	chr10	70386883	70387194	+	SINE/Alu	AluSx	0	11.8726	9.59072	2.68768e-07	3.16671e-05	Up
AluSx_13705	chr10	70421629	70421928	-	SINE/Alu	AluSx	5.05906	0.067541	-5.84364	0.000125738	0.00726574	Down
AluSx1_37130	chr17	1271267	1271398	+	SINE/Alu	AluSx1	64.1428	4.86923	-3.7078	2.45714e-18	3.22682e-15	Down
AluSx1_37131	chr17	1271701	1271875	+	SINE/Alu	AluSx1	47.4078	2.99017	-4.01658	4.98873e-16	4.23461e-13	Down
AluSx1_38518	chr17	20023420	20023708	+	SINE/Alu	AluSx1	1.23375	0.0509581	-4.44301	0.000339918	0.0169455	Down
AluSx1_40091	chr17	45254661	45254950	+	SINE/Alu	AluSx1	1.43454	9.4919	2.71414	0.0007889	0.03405	Up
AluSx1_40364	chr17	48808536	48808828	-	SINE/Alu	AluSx1	0.098072	9.65754	6.3732	0.000236242	0.0124826	Up
AluSx1_4149	chr1	91440994	91441300	-	SINE/Alu	AluSx1	0	2.43823	7.28636	0.000141423	0.0080377	Up
AluSx1_43003	chr18	12496451	12496586	+	SINE/Alu	AluSx1	5.79178	25.9404	2.15299	1.06229e-06	0.000108555	Up
AluSx1_43004	chr18	12496896	12497091	+	SINE/Alu	AluSx1	3.94699	17.7807	2.16303	6.22213e-07	6.69235e-05	Up
AluSx1_44472	chr18	70872405	70872708	+	SINE/Alu	AluSx1	0	1.15085	6.22518	3.81601e-05	0.00258706	Up
AluSx1_46005	chr19	8929864	8930156	-	SINE/Alu	AluSx1	3.57168	0.0340718	-6.0627	0.000378138	0.018555	Down
AluSx1_46063	chr19	9589560	9589840	+	SINE/Alu	AluSx1	0	1.76696	6.71745	3.76e-07	4.27171e-05	Up
AluSx_14733	chr10	93618484	93618789	+	SINE/Alu	AluSx	6.43728	0.0657258	-6.21234	3.64252e-06	0.000328075	Down
AluSx1_47600	chr19	20708297	20708588	-	SINE/Alu	AluSx1	0.0509637	2.37076	5.15053	0.000470947	0.0221724	Up
AluSx1_47602	chr19	20719468	20719759	+	SINE/Alu	AluSx1	0	2.61162	7.32403	0.000318488	0.0160323	Up
AluSx1_47606	chr19	20786364	20786664	+	SINE/Alu	AluSx1	0.054701	2.86441	5.42798	0.00115883	0.046411	Up
AluSx1_47607	chr19	20790187	20790497	-	SINE/Alu	AluSx1	0.0445373	2.93183	5.56034	8.51969e-05	0.00519474	Up
AluSx1_47644	chr19	21449112	21449417	+	SINE/Alu	AluSx1	0	0.782866	5.65667	0.000257719	0.013448	Up
AluSx1_47697	chr19	22012772	22013097	+	SINE/Alu	AluSx1	1.45528	7.23336	2.30201	0.000226242	0.0120337	Up
AluSx1_47698	chr19	22016899	22017167	+	SINE/Alu	AluSx1	2.63438	10.206	1.95271	0.000715161	0.031536	Up
AluSx1_47729	chr19	22579641	22579942	+	SINE/Alu	AluSx1	0.045869	3.0699	5.57961	3.09134e-07	3.57312e-05	Up
AluSx1_47741	chr19	22827856	22828148	-	SINE/Alu	AluSx1	0.248837	3.20621	3.59124	0.000156051	0.00877333	Up
AluSx1_47742	chr19	22830524	22830831	-	SINE/Alu	AluSx1	0	2.15466	7.12474	0.000510823	0.0237828	Up
AluSx1_47743	chr19	22842457	22842767	-	SINE/Alu	AluSx1	0.142011	6.83607	5.43468	0.000108337	0.00640062	Up
AluSx1_48932	chr19	41445602	41445905	-	SINE/Alu	AluSx1	0.0997256	6.98719	5.92749	5.80905e-11	1.671e-08	Up
AluSx1_48937	chr19	41513530	41513828	-	SINE/Alu	AluSx1	0.374874	19.9774	5.73089	2.43934e-12	9.84065e-10	Up
AluSx1_48938	chr19	41522023	41522334	+	SINE/Alu	AluSx1	0	2.05684	7.05428	1.16572e-08	1.9567e-06	Up
AluSx1_49058	chr19	43658496	43658809	+	SINE/Alu	AluSx1	0	38.0454	11.2772	2.43138e-22	5.52982e-19	Up
AluSx1_49116	chr19	44410317	44410621	-	SINE/Alu	AluSx1	0.94827	9.09731	3.25428	1.02554e-06	0.00010521	Up
AluSx_14973	chr10	97030912	97031213	+	SINE/Alu	AluSx	8.35786	1.35501	-2.60018	2.41206e-08	3.6825e-06	Down
AluSx1_4995	chr1	147984798	147985094	-	SINE/Alu	AluSx1	3.47105	0	-7.748	4.98355e-07	5.47326e-05	Down
AluSx1_4996	chr1	147985846	147986141	-	SINE/Alu	AluSx1	3.48281	0.0674507	-5.27713	3.86075e-06	0.000346215	Down
AluSx_15019	chr10	97987844	97988022	-	SINE/Alu	AluSx	9.28914	0	-8.43153	0.00026571	0.0137967	Down
AluSx_15020	chr10	97988023	97988312	-	SINE/Alu	AluSx	5.72134	0	-8.43153	0.000265709	0.0137967	Down
AluSx1_50461	chr19	55451913	55452208	+	SINE/Alu	AluSx1	0.723952	0	-5.48655	0.000153521	0.00864906	Down
AluSx1_50472	chr19	55490348	55490652	-	SINE/Alu	AluSx1	0.981753	0	-5.98132	5.47036e-06	0.000472796	Down
AluSx1_50474	chr19	55496764	55497075	+	SINE/Alu	AluSx1	0.726021	0	-5.57775	7.6656e-05	0.00473275	Down
AluSx1_50475	chr19	55497082	55497383	+	SINE/Alu	AluSx1	0.804661	0	-5.67226	5.78683e-05	0.00371562	Down
AluSx1_50476	chr19	55497923	55498215	-	SINE/Alu	AluSx1	0.651946	0	-5.36457	0.000402389	0.0195167	Down
AluSx1_50477	chr19	55499661	55499914	-	SINE/Alu	AluSx1	0.643301	0	-5.13498	0.00107655	0.0436704	Down
AluSx1_50478	chr19	55508278	55508572	-	SINE/Alu	AluSx1	5.07843	0	-8.28149	8.60484e-17	8.26174e-14	Down
AluSx1_50479	chr19	55508949	55509122	-	SINE/Alu	AluSx1	13.384	0.0575085	-7.21112	5.28475e-05	0.00343872	Down
AluSx1_51832	chr2	32137121	32137423	+	SINE/Alu	AluSx1	1.54656	0	-6.61674	0.000804903	0.0345965	Down
AluSx1_53946	chr2	99195511	99195813	-	SINE/Alu	AluSx1	4.05036	10.6993	1.40387	0.000149087	0.00842784	Up
AluSx1_54980	chr2	132153305	132153592	-	SINE/Alu	AluSx1	1.78352	0	-6.75184	0.000761489	0.0331034	Down
AluSx1_55872	chr2	172834867	172835177	-	SINE/Alu	AluSx1	9.55078	33.5335	1.8095	0.000756217	0.0330129	Up
AluSx1_55907	chr2	173437172	173437473	+	SINE/Alu	AluSx1	1.13284	5.27219	2.20485	0.000973361	0.0404178	Up
AluSx1_55950	chr2	174951745	174952053	-	SINE/Alu	AluSx1	23.37	0.208515	-6.77191	2.50503e-05	0.00181151	Down
AluSx1_55951	chr2	174956333	174956627	+	SINE/Alu	AluSx1	24.5502	0.404732	-5.89115	6.82913e-06	0.000575048	Down
AluSx1_56178	chr2	186328554	186328865	+	SINE/Alu	AluSx1	2.17523	0.128438	-3.81258	4.20466e-06	0.000374028	Down
AluSx1_56344	chr2	194494137	194494411	+	SINE/Alu	AluSx1	1.77046	0	-6.67948	8.92049e-07	9.26481e-05	Down
AluSx1_56552	chr2	202139189	202139498	-	SINE/Alu	AluSx1	0.0926764	1.87224	4.10202	1.49283e-05	0.00114603	Up
AluSx1_5662	chr1	157960808	157961117	+	SINE/Alu	AluSx1	0.106216	1.68426	3.87677	0.000165067	0.00917277	Up
AluSx1_58969	chr20	29617844	29618144	-	SINE/Alu	AluSx1	1.6922	0.182562	-3.07936	1.86359e-05	0.00139424	Down
AluSx1_61066	chr21	27410802	27411092	+	SINE/Alu	AluSx1	4.19243	0.513747	-3.00216	0.000825803	0.0353401	Down
AluSx1_6313	chr1	180748609	180748821	+	SINE/Alu	AluSx1	4.27582	0.0469291	-5.8385	7.76647e-12	2.73923e-09	Down
AluSx1_64389	chr3	6691980	6692277	-	SINE/Alu	AluSx1	1.94419	0.0339979	-5.19975	5.02015e-05	0.00328586	Down
AluSx1_65163	chr3	33379622	33379924	+	SINE/Alu	AluSx1	0.140542	2.03791	3.65568	1.96865e-05	0.00146121	Up
AluSx1_66313	chr3	60779026	60779333	-	SINE/Alu	AluSx1	0.213815	2.87809	3.72916	0.000204929	0.0110746	Up
AluSx1_66315	chr3	60806683	60806950	-	SINE/Alu	AluSx1	0.168717	2.86472	3.94307	3.37898e-05	0.00233101	Up
AluSx1_67214	chr3	109014231	109014392	-	SINE/Alu	AluSx1	2.24183	0.216588	-3.24092	5.33767e-05	0.00346274	Down
AluSx_16730	chr11	3769793	3769888	+	SINE/Alu	AluSx	7.16414	1.67613	-2.08106	0.000770498	0.0334169	Down
AluSx1_67440	chr3	120062596	120062914	+	SINE/Alu	AluSx1	5.88884	0.10919	-5.5926	9.19963e-05	0.00554515	Down
AluSx1_68683	chr3	169878407	169878709	+	SINE/Alu	AluSx1	0.217355	4.39058	4.3041	0.00121971	0.0483647	Up
AluSx1_69498	chr3	189874323	189874623	+	SINE/Alu	AluSx1	0.146745	6.34694	5.26899	2.93503e-13	1.45424e-10	Up
AluSx1_69500	chr3	189904677	189904959	+	SINE/Alu	AluSx1	0	2.27836	7.07902	7.40798e-09	1.2995e-06	Up
AluSx1_69927	chr4	121847	122147	+	SINE/Alu	AluSx1	2.90124	0	-7.5116	0.000673322	0.029988	Down
AluSx1_7056	chr1	207844990	207845290	+	SINE/Alu	AluSx1	0.991431	0.0331633	-4.24927	0.000300674	0.0153284	Down
AluSx1_71897	chr4	76835532	76835831	-	SINE/Alu	AluSx1	0.20026	1.39767	2.70598	0.000785592	0.0339372	Up
AluSx1_72147	chr4	87903728	87904027	+	SINE/Alu	AluSx1	2.35538	0.367834	-2.61019	0.000618129	0.0279681	Down
AluSx1_7228	chr1	213130960	213131241	-	SINE/Alu	AluSx1	6.72306	1.01936	-2.7619	1.2501e-05	0.000978468	Down
AluSx1_72285	chr4	93661924	93662194	-	SINE/Alu	AluSx1	4.48641	0.165449	-4.62011	2.94479e-07	3.41928e-05	Down
AluSx1_72293	chr4	94351320	94351631	-	SINE/Alu	AluSx1	1.72368	0.0791798	-4.2865	4.99304e-05	0.0032691	Down
AluSx1_73299	chr4	146662838	146663151	-	SINE/Alu	AluSx1	0.384382	2.74646	2.78817	6.75663e-05	0.00424371	Up
AluSx1_73901	chr4	171062980	171063290	+	SINE/Alu	AluSx1	0	5.48923	8.47074	1.08396e-11	3.72877e-09	Up
AluSx1_74348	chr4	186533632	186533943	-	SINE/Alu	AluSx1	0.0527662	1.28406	4.37094	0.000264015	0.0137317	Up
AluSx1_74349	chr4	186537901	186538201	-	SINE/Alu	AluSx1	0.199593	2.6679	3.65201	0.000299528	0.0152754	Up
AluSx1_74351	chr4	186591091	186591388	+	SINE/Alu	AluSx1	0.644418	6.07849	3.18758	3.29345e-08	4.85983e-06	Up
AluSx1_74352	chr4	186603883	186604198	+	SINE/Alu	AluSx1	0.523184	6.63843	3.62995	3.80782e-09	7.19683e-07	Up
AluSx1_74666	chr5	7731367	7731667	-	SINE/Alu	AluSx1	4.04354	0.792285	-2.36331	0.000257286	0.0134319	Down
AluSx1_74667	chr5	7731706	7732013	-	SINE/Alu	AluSx1	4.13381	0.854432	-2.28352	0.000976994	0.0405531	Down
AluSx1_74865	chr5	16706009	16706294	+	SINE/Alu	AluSx1	13.049	5.65484	-1.19898	0.000107534	0.0063636	Down
AluSx1_75322	chr5	34798138	34798443	-	SINE/Alu	AluSx1	4.63209	10.8383	1.23097	0.000380729	0.018661	Up
AluSx1_75890	chr5	61736177	61736483	-	SINE/Alu	AluSx1	2.23315	0	-7.16114	0.000246026	0.0129237	Down
AluSx1_76143	chr5	69714790	69715049	-	SINE/Alu	AluSx1	1.97714	0	-6.74505	0.000826631	0.0353686	Down
AluSx1_76707	chr5	86303189	86303500	-	SINE/Alu	AluSx1	1.81378	0	-6.89058	1.12072e-07	1.44758e-05	Down
AluSx1_76833	chr5	93578358	93578624	-	SINE/Alu	AluSx1	2.51057	0.223668	-3.45299	7.04754e-06	0.000590104	Down
AluSx1_76836	chr5	93666558	93666858	+	SINE/Alu	AluSx1	1.86742	0.0663265	-4.39436	1.48151e-05	0.00113884	Down
AluSx1_78003	chr5	140168753	140169054	+	SINE/Alu	AluSx1	0.204178	1.72533	3.03357	0.00108435	0.0439299	Up
AluSx1_78026	chr5	140728651	140728930	-	SINE/Alu	AluSx1	0.16146	2.38544	3.74544	3.39196e-06	0.00030743	Up
AluSx1_7980	chr1	235688235	235688533	-	SINE/Alu	AluSx1	0.0960974	3.82764	5.06439	0.000847983	0.0361069	Up
AluSx1_80061	chr6	15254989	15255264	+	SINE/Alu	AluSx1	57.2276	2.50384	-4.50284	0.00104005	0.0425732	Down
AluSx1_80062	chr6	15263823	15264122	-	SINE/Alu	AluSx1	50.1916	1.00973	-5.62585	9.13219e-05	0.00551373	Down
AluSx1_80067	chr6	15392912	15393215	-	SINE/Alu	AluSx1	3.45573	46.6865	3.75076	0.000657026	0.0293926	Up
AluSx1_80685	chr6	30813416	30813682	-	SINE/Alu	AluSx1	0.321215	2.15415	2.63256	0.000922431	0.0386559	Up
AluSx1_80900	chr6	34391380	34391661	+	SINE/Alu	AluSx1	0.258578	47.4732	7.41515	1.30754e-05	0.00101955	Up
AluSx1_80923	chr6	34668482	34668780	-	SINE/Alu	AluSx1	0	6.67862	8.70128	6.20874e-05	0.00393853	Up
AluSx1_80924	chr6	34672531	34672816	-	SINE/Alu	AluSx1	0	6.98326	8.7004	0.000666752	0.0297537	Up
AluSx1_80925	chr6	34684231	34684521	+	SINE/Alu	AluSx1	0	6.86286	8.70033	0.000812478	0.0348739	Up
AluSx1_82185	chr6	84785944	84786242	-	SINE/Alu	AluSx1	0.451631	2.62841	2.51033	0.000175311	0.00965263	Up
AluSx1_83020	chr6	123826849	123827046	-	SINE/Alu	AluSx1	5.96788	0.101005	-5.47137	1.78409e-06	0.000172292	Down
AluSx1_88036	chr7	64701356	64701652	-	SINE/Alu	AluSx1	3.45552	0.0336114	-6.03427	0.000307195	0.0155818	Down
AluSx1_89084	chr7	74156845	74157138	+	SINE/Alu	AluSx1	0.796176	15.1218	4.21333	0.000140887	0.00800935	Up
AluSx1_89497	chr7	77234727	77235037	-	SINE/Alu	AluSx1	69.6695	2.07521	-5.06442	0.000183147	0.0100266	Down
AluSx_19001	chr11	66352129	66352417	-	SINE/Alu	AluSx	0.095879	3.67405	4.94221	4.18183e-08	6.00462e-06	Up
AluSx_19012	chr11	66422298	66422462	-	SINE/Alu	AluSx	2.94977	0	-6.66291	3.97558e-07	4.48245e-05	Down
AluSx_19014	chr11	66429219	66429512	+	SINE/Alu	AluSx	1.85193	0.034462	-5.09735	5.67888e-08	7.9174e-06	Down
AluSx_19015	chr11	66429867	66430170	-	SINE/Alu	AluSx	1.9361	0.166134	-3.30946	6.01037e-05	0.00383359	Down
AluSx1_90688	chr7	105742543	105742841	-	SINE/Alu	AluSx1	8.33793	0.0333858	-7.29886	1.80696e-08	2.84931e-06	Down
AluSx1_90720	chr7	106972286	106972592	-	SINE/Alu	AluSx1	2.69774	0.032513	-5.72293	0.000707386	0.0312666	Down
AluSx1_90964	chr7	121744368	121744656	+	SINE/Alu	AluSx1	29.0434	1.98788	-3.83721	7.07726e-17	7.01326e-14	Down
AluSx1_90965	chr7	121764313	121764636	-	SINE/Alu	AluSx1	10.7952	0.905891	-3.58152	4.06394e-10	9.48598e-08	Down
AluSx1_91053	chr7	127468057	127468349	-	SINE/Alu	AluSx1	5.01673	0.0502601	-6.44269	7.03529e-05	0.00439383	Down
AluSx1_91893	chr7	148044067	148044376	+	SINE/Alu	AluSx1	0.50475	3.1997	2.60007	0.000156598	0.00879948	Up
AluSx_19313	chr11	69886573	69886798	+	SINE/Alu	AluSx	0.127276	2.60597	4.09409	5.4905e-06	0.000474442	Up
AluSx1_93338	chr8	26264504	26264689	-	SINE/Alu	AluSx1	0	4.28939	7.38529	0.000308395	0.0156262	Up
AluSx1_93339	chr8	26265001	26265143	-	SINE/Alu	AluSx1	0	5.69164	7.41321	5.61704e-05	0.00362014	Up
AluSx1_94595	chr8	61189398	61189705	+	SINE/Alu	AluSx1	0.82028	4.36785	2.37651	3.51023e-07	4.01647e-05	Up
AluSx1_95246	chr8	89080921	89081229	-	SINE/Alu	AluSx1	5.55597	1.45245	-1.91301	0.000347174	0.0172584	Down
AluSx1_95618	chr8	101938591	101938870	+	SINE/Alu	AluSx1	14.5422	1.75227	-3.03993	5.07768e-05	0.00331848	Down
AluSx1_97303	chr9	17189471	17189782	-	SINE/Alu	AluSx1	3.0907	0.079657	-5.10971	0.000113344	0.00665731	Down
AluSx1_97567	chr9	33118859	33119159	-	SINE/Alu	AluSx1	0.678729	2.57303	1.84168	0.00113799	0.0457373	Up
AluSx1_98233	chr9	69239498	69239650	+	SINE/Alu	AluSx1	0	3.85379	6.93157	0.000512105	0.0238342	Up
AluSx1_98685	chr9	85393863	85394152	+	SINE/Alu	AluSx1	2.00044	0.0507818	-5.15111	4.47926e-06	0.000395443	Down
AluSx1_98858	chr9	90649303	90649463	-	SINE/Alu	AluSx1	0	2.6433	6.46922	4.21598e-06	0.00037488	Up
AluSx_21664	chr12	4393893	4394200	-	SINE/Alu	AluSx	3.56201	0.745843	-2.24461	0.000661295	0.0295498	Down
AluSx_22252	chr12	16140165	16140470	-	SINE/Alu	AluSx	0.147696	2.44954	3.92249	9.34369e-07	9.67179e-05	Up
AluSx_22253	chr12	16160083	16160101	-	SINE/Alu	AluSx	0	38.4634	7.18278	9.48005e-09	1.62472e-06	Up
AluSx_22254	chr12	16160805	16161086	-	SINE/Alu	AluSx	0.0491337	2.65875	5.25958	6.58923e-08	9.0551e-06	Up
AluSx_2237	chr1	27033525	27033691	-	SINE/Alu	AluSx	1.46997	5.29843	1.78793	0.000984488	0.040821	Up
AluSx_24580	chr12	76775507	76775814	-	SINE/Alu	AluSx	4.43764	0.145992	-4.78916	6.80683e-11	1.92093e-08	Down
AluSx_24583	chr12	76877061	76877355	+	SINE/Alu	AluSx	0	1.46471	6.51849	0.00126789	0.0499592	Up
AluSx_25017	chr12	95439616	95439915	-	SINE/Alu	AluSx	2.96888	0.379506	-2.99999	0.000375298	0.0184303	Down
AluSx_27735	chr13	20611354	20611653	-	SINE/Alu	AluSx	13.193	0.396971	-5.01864	0.000746189	0.0326775	Down
AluSx_27948	chr13	25613188	25613485	+	SINE/Alu	AluSx	0.0964209	3.98786	5.09364	8.82771e-11	2.43711e-08	Up
AluSx_28829	chr13	48638113	48638410	-	SINE/Alu	AluSx	0.278921	3.54029	3.53868	0.000367753	0.0181133	Up
AluSx_28962	chr13	51740938	51741238	+	SINE/Alu	AluSx	1.73987	28.6523	4.02298	0.00011691	0.00683978	Up
AluSx_28990	chr13	52667414	52667707	+	SINE/Alu	AluSx	0.106624	1.53889	3.68244	0.000125042	0.00723256	Up
AluSx_30542	chr14	21290764	21290873	+	SINE/Alu	AluSx	1.07989	16.8106	3.89702	2.96626e-07	3.43868e-05	Up
AluSx3_10237	chr14	89199167	89199260	-	SINE/Alu	AluSx3	0.671844	6.04212	3.12954	6.49472e-05	0.00410247	Up
AluSx3_10624	chr15	30110702	30111007	-	SINE/Alu	AluSx3	0.139159	6.01755	5.24821	0.000754068	0.0329391	Up
AluSx3_12713	chr16	67618940	67619249	-	SINE/Alu	AluSx3	0.372505	2.13422	2.41465	0.00101661	0.0418954	Up
AluSx3_13208	chr17	1275134	1275431	-	SINE/Alu	AluSx3	25.5264	0.40331	-5.89495	1.09578e-34	1.82093e-30	Down
AluSx_31500	chr14	48337965	48338266	-	SINE/Alu	AluSx	2.10756	0.0330531	-5.34223	1.62994e-05	0.00123722	Down
AluSx_31514	chr14	48712543	48712834	+	SINE/Alu	AluSx	3.03784	0.103077	-4.56634	1.6745e-05	0.00126771	Down
AluSx3_15609	chr18	44465208	44465505	+	SINE/Alu	AluSx3	2.83868	0.151408	-4.08945	0.000772442	0.0334911	Down
AluSx3_15846	chr18	70875355	70875655	+	SINE/Alu	AluSx3	0.0494348	0.963381	3.92094	0.000306042	0.0155288	Up
AluSx3_16726	chr19	20772318	20772417	-	SINE/Alu	AluSx3	0	8.88101	7.53153	0.000291834	0.0149554	Up
AluSx3_16734	chr19	21119826	21120135	-	SINE/Alu	AluSx3	1.0718	5.97025	2.46322	0.00071982	0.031702	Up
AluSx3_16735	chr19	21124976	21125246	-	SINE/Alu	AluSx3	0.502585	5.96449	3.5273	0.000982855	0.040765	Up
AluSx3_16783	chr19	22819760	22820078	-	SINE/Alu	AluSx3	0.501872	2.48739	2.24432	0.000321501	0.0161613	Up
AluSx3_17142	chr19	41445428	41445599	-	SINE/Alu	AluSx3	0.0959666	12.3226	6.72573	2.96017e-11	9.16162e-09	Up
AluSx3_17143	chr19	41446197	41446415	-	SINE/Alu	AluSx3	0.201942	10.0308	5.46434	2.11518e-10	5.24614e-08	Up
AluSx3_17144	chr19	41513363	41513529	-	SINE/Alu	AluSx3	0.762306	35.7702	5.54556	1.61198e-12	6.90939e-10	Up
AluSx3_17145	chr19	41514115	41514336	-	SINE/Alu	AluSx3	0.556177	27.0279	5.57291	6.41448e-15	4.4845e-12	Up
AluSx3_17182	chr19	43269293	43269573	-	SINE/Alu	AluSx3	0	10.8559	9.3095	2.44137e-11	7.78474e-09	Up
AluSx3_17183	chr19	43359327	43359611	-	SINE/Alu	AluSx3	0	14.7719	9.77328	3.04236e-11	9.35587e-09	Up
AluSx3_17185	chr19	43421504	43421784	-	SINE/Alu	AluSx3	0	8.81579	9.00747	6.89689e-05	0.0043174	Up
AluSx3_17186	chr19	43440789	43441068	-	SINE/Alu	AluSx3	0	33.1355	10.9116	3.30902e-09	6.35137e-07	Up
AluSx3_17187	chr19	43530069	43530362	-	SINE/Alu	AluSx3	0	24.4973	10.5461	7.70807e-06	0.000639223	Up
AluSx3_17188	chr19	43586247	43586561	-	SINE/Alu	AluSx3	0	33.3971	11.0929	1.05161e-05	0.000842026	Up
AluSx3_17189	chr19	43690118	43690397	-	SINE/Alu	AluSx3	0	42.6818	11.2772	2.33201e-22	5.52982e-19	Up
AluSx3_17190	chr19	43709248	43709528	-	SINE/Alu	AluSx3	0.0493092	43.6141	9.28201	2.46149e-20	4.13815e-17	Up
AluSx3_17661	chr19	55499129	55499427	+	SINE/Alu	AluSx3	0.546158	0	-5.13509	0.00104439	0.0426699	Down
AluSx3_17845	chr2	9765218	9765404	+	SINE/Alu	AluSx3	0	21.2921	9.68903	0.000403714	0.0195678	Up
AluSx3_19752	chr2	173436552	173436857	-	SINE/Alu	AluSx3	1.27422	5.31591	2.05484	0.000437041	0.0208717	Up
AluSx3_1984	chr1	146689814	146690107	-	SINE/Alu	AluSx3	0	0.707828	5.42046	0.0010519	0.0429119	Up
AluSx3_20053	chr2	203080666	203080963	+	SINE/Alu	AluSx3	66.6983	0	-12.0105	2.34103e-06	0.000219834	Down
AluSx3_20055	chr2	203099375	203099523	+	SINE/Alu	AluSx3	0.211086	90.0338	8.56158	2.69298e-06	0.000249737	Up
AluSx3_20075	chr2	203407618	203407912	+	SINE/Alu	AluSx3	17.8806	0.0676801	-7.62795	2.60595e-10	6.3325e-08	Down
AluSx3_2059	chr1	150691107	150691279	-	SINE/Alu	AluSx3	0	7.93337	8.1651	3.66925e-14	2.23916e-11	Up
AluSx3_21274	chr20	47564116	47564400	+	SINE/Alu	AluSx3	2.45815	0.0867074	-4.68751	7.31201e-10	1.63014e-07	Down
AluSx3_22385	chr22	33850324	33850633	+	SINE/Alu	AluSx3	1.84541	0	-6.89345	6.4498e-05	0.00407469	Down
AluSx3_23948	chr3	109017281	109017561	+	SINE/Alu	AluSx3	1.40627	0.264368	-2.43442	0.00106045	0.043167	Down
AluSx3_23949	chr3	109018078	109018382	+	SINE/Alu	AluSx3	1.18728	0.0814912	-3.73455	5.31781e-05	0.00345399	Down
AluSx3_2422	chr1	173636561	173636870	+	SINE/Alu	AluSx3	0.0446815	2.24211	5.14276	2.5746e-05	0.00185638	Up
AluSx3_24443	chr3	154973697	154974000	-	SINE/Alu	AluSx3	0.540525	52.4245	6.55485	3.64676e-30	3.35236e-26	Up
AluSx3_24574	chr3	169876157	169876424	+	SINE/Alu	AluSx3	0.389143	4.83552	3.58074	0.000475437	0.0223594	Up
AluSx3_25935	chr4	93765409	93765689	+	SINE/Alu	AluSx3	1.74976	0.123478	-3.67956	0.00028189	0.0145146	Down
AluSx3_25936	chr4	93796331	93796614	-	SINE/Alu	AluSx3	2.59542	0.107039	-4.30443	7.08657e-05	0.00442393	Down
AluSx3_25940	chr4	94059118	94059424	-	SINE/Alu	AluSx3	4.40072	0.518912	-3.05875	1.59883e-06	0.000156606	Down
AluSx3_26800	chr4	186612043	186612353	-	SINE/Alu	AluSx3	0.531622	6.00233	3.45522	2.64689e-08	4.01266e-06	Up
AluSx3_28284	chr5	140830397	140830694	-	SINE/Alu	AluSx3	1.38664	0	-6.43481	0.00110128	0.044494	Down
AluSx3_2891	chr1	214532553	214532865	-	SINE/Alu	AluSx3	1.07462	0.0323634	-4.41224	0.000595478	0.0271136	Down
AluSx3_29002	chr6	14292679	14292973	-	SINE/Alu	AluSx3	0.759146	4.46619	2.52641	7.80933e-05	0.00480911	Up
AluSx3_29224	chr6	26154161	26154265	+	SINE/Alu	AluSx3	10.5499	0	-7.84236	0.000158568	0.00888375	Down
AluSx3_29406	chr6	34680535	34680548	+	SINE/Alu	AluSx3	0	154.648	8.7148	0.000895789	0.0377666	Up
AluSx3_31954	chr7	51013184	51013494	+	SINE/Alu	AluSx3	0.249393	2.23128	3.11331	0.000198646	0.0107687	Up
AluSx3_33747	chr8	17858145	17858412	-	SINE/Alu	AluSx3	4.01753	10.3614	1.35995	0.00123763	0.0489497	Up
AluSx3_34397	chr8	76176277	76176563	+	SINE/Alu	AluSx3	3.05452	0.242294	-3.59679	0.000118729	0.00692558	Down
AluSx3_35099	chr9	2284222	2284391	-	SINE/Alu	AluSx3	7.81829	0.324953	-4.45098	1.70478e-08	2.70695e-06	Down
AluSx3_37158	chrX	40559117	40559430	+	SINE/Alu	AluSx3	18.43	8.24666	-1.15317	0.000931484	0.0389786	Down
AluSx3_37173	chrX	40960552	40960770	+	SINE/Alu	AluSx3	2.02803	0.204914	-3.15279	0.00106133	0.0431979	Down
AluSx3_37232	chrX	45705933	45706074	-	SINE/Alu	AluSx3	16.3586	5.39958	-1.59185	0.000248571	0.0130333	Down
AluSx3_37659	chrX	93929674	93929830	-	SINE/Alu	AluSx3	4.48974	0.127551	-4.70898	5.73673e-07	6.22606e-05	Down
AluSx3_37661	chrX	94025079	94025387	+	SINE/Alu	AluSx3	2.79684	0	-7.49679	1.50061e-10	3.85463e-08	Down
AluSx_33853	chr14	101310171	101310458	-	SINE/Alu	AluSx	0	0.775312	5.4803	0.000107241	0.006348	Up
AluSx_33854	chr14	101362129	101362431	+	SINE/Alu	AluSx	0	0.93807	5.89933	2.48032e-05	0.00179594	Up
AluSx_33855	chr14	101398695	101398940	-	SINE/Alu	AluSx	0.0563534	1.58906	4.25817	4.51427e-05	0.00299298	Up
AluSx3_3922	chr10	42828546	42828852	+	SINE/Alu	AluSx3	2.46735	7.90896	1.66733	7.63506e-05	0.00471659	Up
AluSx_34371	chr15	23292457	23292631	+	SINE/Alu	AluSx	8.63743	22.4528	1.37032	0.000634752	0.0285825	Up
AluSx_34578	chr15	28919915	28920089	-	SINE/Alu	AluSx	8.10468	21.7616	1.41572	0.000818996	0.035094	Up
AluSx3_4977	chr10	129024061	129024361	+	SINE/Alu	AluSx3	0.054701	2.72489	5.35792	0.000349708	0.0173583	Up
AluSx_35226	chr15	42003894	42004192	-	SINE/Alu	AluSx	1.92226	0.418982	-2.07456	0.000490301	0.0229503	Down
AluSx_35886	chr15	55656791	55657099	+	SINE/Alu	AluSx	1.6792	0.079951	-4.2363	0.000742292	0.0325332	Down
AluSx3_6350	chr11	118457257	118457589	+	SINE/Alu	AluSx3	0.177271	5.68703	4.88425	0.000236545	0.0124971	Up
AluSx3_6810	chr12	16182848	16183165	-	SINE/Alu	AluSx3	0.0435539	2.24775	5.19225	1.18017e-07	1.5162e-05	Up
AluSx3_7707	chr12	95438049	95438351	-	SINE/Alu	AluSx3	2.05274	0.0993223	-4.04079	2.82785e-06	0.000260566	Down
AluSx3_8069	chr12	118504881	118505123	-	SINE/Alu	AluSx3	11.4986	4.91966	-1.23041	0.00032946	0.0165057	Down
AluSx3_8781	chr13	51695670	51695970	-	SINE/Alu	AluSx3	0	27.9558	10.7705	2.7239e-06	0.000252063	Up
AluSx3_9035	chr13	87017319	87017468	-	SINE/Alu	AluSx3	1.73662	0	-5.797	0.000425795	0.0204272	Down
AluSx3_9403	chr14	25116051	25116285	+	SINE/Alu	AluSx3	0	2.81648	7.12712	3.08062e-06	0.000281575	Up
AluSx_39474	chr16	14910579	14910873	-	SINE/Alu	AluSx	1.80672	9.38157	2.36156	5.92542e-05	0.00378716	Up
AluSx_39475	chr16	14911016	14911320	-	SINE/Alu	AluSx	1.65646	9.07296	2.43935	3.60119e-05	0.00245724	Up
AluSx3_9592	chr14	41462826	41463112	+	SINE/Alu	AluSx3	1.55555	0.070611	-4.07459	0.000360957	0.0178314	Down
AluSx3_9593	chr14	41502549	41502802	-	SINE/Alu	AluSx3	2.58604	0.311265	-3.12337	0.000300798	0.0153329	Down
AluSx_39676	chr16	16467133	16467409	-	SINE/Alu	AluSx	0.776644	11.8783	3.88867	0.000166458	0.00924174	Up
AluSx_39826	chr16	18432212	18432488	+	SINE/Alu	AluSx	4.58506	14.2573	1.63395	0.000390331	0.0190484	Up
AluSx_40146	chr16	21839747	21840045	+	SINE/Alu	AluSx	3.38912	0	-7.72636	0.000164059	0.00912852	Down
AluSx_40684	chr16	28376934	28377237	+	SINE/Alu	AluSx	0.71681	8.54339	3.56278	0.00109226	0.0442035	Up
AluSx_40942	chr16	30111043	30111166	+	SINE/Alu	AluSx	0.590735	4.25253	2.75328	8.90702e-05	0.00539664	Up
AluSx4_11320	chrX	23687034	23687340	-	SINE/Alu	AluSx4	1.06194	3.70194	1.77651	0.000401111	0.0194654	Up
AluSx4_11391	chrX	40559449	40559644	+	SINE/Alu	AluSx4	29.517	13.1569	-1.15927	0.000917492	0.0384826	Down
AluSx_42372	chr16	68848179	68848464	+	SINE/Alu	AluSx	5.67058	2.1942	-1.37173	0.000765321	0.0332458	Down
AluSx4_2547	chr12	124649233	124649534	-	SINE/Alu	AluSx4	0.445575	2.17722	2.2418	0.000290234	0.0148857	Up
AluSx_43953	chr17	1269955	1270263	+	SINE/Alu	AluSx	25.5833	0.46725	-5.79773	1.71913e-28	1.30309e-24	Down
AluSx_43954	chr17	1273733	1273975	-	SINE/Alu	AluSx	31.2601	0.411522	-6.16472	3.13239e-37	1.9335e-32	Down
AluSx_43955	chr17	1277330	1277628	+	SINE/Alu	AluSx	25.6671	0.669374	-5.21528	2.88098e-31	2.96369e-27	Down
AluSx4_5043	chr19	9507033	9507307	+	SINE/Alu	AluSx4	0.050389	1.38393	4.29058	1.88589e-05	0.00140931	Up
AluSx_45184	chr17	15772352	15772636	+	SINE/Alu	AluSx	0	0.973561	5.78714	2.24655e-05	0.00164264	Up
AluSx4_5212	chr19	20719335	20719467	+	SINE/Alu	AluSx4	0	5.86861	7.35326	6.08772e-05	0.00387753	Up
AluSx4_5213	chr19	20719760	20719927	+	SINE/Alu	AluSx4	0	4.55078	7.32347	0.000458562	0.0217004	Up
AluSx4_5214	chr19	20720312	20720620	-	SINE/Alu	AluSx4	0	2.46747	7.32403	0.000318487	0.0160323	Up
AluSx4_5218	chr19	20763866	20764162	-	SINE/Alu	AluSx4	0.0554402	2.97084	5.4613	0.000994978	0.0411927	Up
AluSx4_5219	chr19	20770318	20770613	-	SINE/Alu	AluSx4	0.046802	2.91296	5.48447	0.00111248	0.0448708	Up
AluSx4_5220	chr19	20772419	20772684	+	SINE/Alu	AluSx4	0	3.37375	7.55699	5.78977e-05	0.00371696	Up
AluSx4_5221	chr19	20778514	20778794	+	SINE/Alu	AluSx4	0.0586082	3.06901	5.42804	0.00114661	0.0460197	Up
AluSx4_5251	chr19	22015405	22015681	+	SINE/Alu	AluSx4	0.218963	7.6656	5.03502	2.90112e-06	0.000266634	Up
AluSx4_5257	chr19	22590234	22590543	+	SINE/Alu	AluSx4	0	1.05009	6.11663	3.11259e-05	0.00218102	Up
AluSx4_5258	chr19	22592433	22592739	+	SINE/Alu	AluSx4	0	1.09339	6.16413	9.14756e-06	0.000744728	Up
AluSx4_5398	chr19	43509932	43510095	-	SINE/Alu	AluSx4	0	61.7432	11.0338	0.000216381	0.0115692	Up
AluSx4_5399	chr19	43566483	43566646	-	SINE/Alu	AluSx4	0	64.3354	11.0929	3.41979e-05	0.00234829	Up
AluSx4_5400	chr19	43670000	43670163	-	SINE/Alu	AluSx4	0	73.0566	11.2772	2.4316e-22	5.52982e-19	Up
AluSx_45629	chr17	20590076	20590360	+	SINE/Alu	AluSx	0	0.954651	5.75668	7.75973e-05	0.00478402	Up
AluSx4_5753	chr2	48021938	48022230	-	SINE/Alu	AluSx4	0.934848	10.591	3.48395	0.00106154	0.0431981	Up
AluSx4_6099	chr2	152576122	152576419	+	SINE/Alu	AluSx4	2.08778	0.101994	-4.0565	5.12008e-05	0.00334265	Down
AluSx4_6110	chr2	154308819	154309008	+	SINE/Alu	AluSx4	6.0063	1.21595	-2.23862	0.000463644	0.0218715	Down
AluSx4_6218	chr2	189420506	189420814	+	SINE/Alu	AluSx4	7.5298	0.0650856	-6.45082	5.78641e-07	6.2721e-05	Down
AluSx_46681	chr17	37203539	37203841	+	SINE/Alu	AluSx	0	1.11467	6.10629	3.70962e-06	0.000333354	Up
AluSx_46682	chr17	37205533	37205834	+	SINE/Alu	AluSx	0	1.11887	6.10798	4.36309e-06	0.00038653	Up
AluSx4_7157	chr3	44757199	44757346	-	SINE/Alu	AluSx4	2.59801	12.1817	2.23266	0.000271178	0.014042	Up
AluSx_47200	chr17	42124623	42124914	-	SINE/Alu	AluSx	14.2817	0.135564	-6.64035	0.00031521	0.0159099	Down
AluSx4_7982	chr4	93702140	93702415	+	SINE/Alu	AluSx4	5.89859	0.455643	-3.58174	2.7186e-08	4.09979e-06	Down
AluSx4_9014	chr6	15295892	15296190	-	SINE/Alu	AluSx4	71.465	11.9961	-2.57365	0.000668986	0.0298349	Down
AluSx_49115	chr17	65868548	65868850	+	SINE/Alu	AluSx	0.0914343	2.25048	4.33693	1.65295e-05	0.00125314	Up
AluSx_49219	chr17	67158997	67159277	-	SINE/Alu	AluSx	0.652832	3.30748	2.33865	0.00043561	0.0208218	Up
AluSx_51079	chr18	12498411	12498546	-	SINE/Alu	AluSx	5.57966	25.6832	2.19272	8.78018e-07	9.13446e-05	Up
AluSx_5233	chr1	91432024	91432327	+	SINE/Alu	AluSx	0.0997256	2.5108	4.45715	0.00113908	0.0457725	Up
AluSx_5388	chr1	94302651	94302800	+	SINE/Alu	AluSx	0.185323	4.33498	4.26198	3.10198e-05	0.00217655	Up
AluSx_5389	chr1	94307705	94307997	-	SINE/Alu	AluSx	0.23992	4.1592	3.96834	4.6867e-07	5.18945e-05	Up
AluSx_54434	chr19	9764669	9764960	-	SINE/Alu	AluSx	1.62692	4.7758	1.54779	0.000792239	0.0341546	Up
AluSx_54803	chr19	12101648	12101949	+	SINE/Alu	AluSx	0.692221	4.94494	2.80965	0.000175874	0.00967997	Up
AluSx_56000	chr19	20682638	20682940	-	SINE/Alu	AluSx	0.0491074	2.54878	5.30641	0.000119683	0.00697743	Up
AluSx_56001	chr19	20692568	20692741	-	SINE/Alu	AluSx	0.0857251	4.78778	5.41062	1.40354e-05	0.00108637	Up
AluSx_56002	chr19	20701351	20701471	-	SINE/Alu	AluSx	0.123587	5.8714	5.18	0.000349771	0.0173583	Up
AluSx_56007	chr19	20763164	20763465	-	SINE/Alu	AluSx	0.0545193	2.90365	5.45753	0.000373928	0.0183756	Up
AluSx_56009	chr19	20774702	20775006	+	SINE/Alu	AluSx	0	2.82672	7.4989	0.000303937	0.0154457	Up
AluSx_56122	chr19	22150245	22150487	-	SINE/Alu	AluSx	26.7604	55.1304	1.04498	4.93488e-06	0.000431522	Up
AluSx_56126	chr19	22187037	22187334	+	SINE/Alu	AluSx	4.51409	14.0441	1.63765	6.19938e-05	0.00393432	Up
AluSx_56142	chr19	22391786	22392083	+	SINE/Alu	AluSx	0.996126	0	-5.97496	2.04733e-05	0.00151492	Down
AluSx_56154	chr19	22589878	22590158	-	SINE/Alu	AluSx	0	1.15885	6.11805	1.48717e-05	0.0011421	Up
AluSx_57546	chr19	41443487	41443789	+	SINE/Alu	AluSx	0	4.36657	8.09748	1.37261e-10	3.55117e-08	Up
AluSx_57553	chr19	41523761	41524032	-	SINE/Alu	AluSx	1.27681	38.7015	4.90561	7.52032e-16	6.13058e-13	Up
AluSx_59337	chr19	55498246	55498563	-	SINE/Alu	AluSx	0.600531	0	-5.36565	0.000336478	0.016797	Down
AluSx_59338	chr19	55500256	55500332	+	SINE/Alu	AluSx	2.14151	0	-5.13506	0.00105282	0.0429439	Down
AluSx_59339	chr19	55500624	55500849	+	SINE/Alu	AluSx	0.723356	0	-5.13505	0.00105636	0.0430573	Down
AluSx_59340	chr19	55502961	55503233	+	SINE/Alu	AluSx	1.66024	0	-6.56406	3.82319e-08	5.54493e-06	Down
AluSx_59341	chr19	55503925	55504225	-	SINE/Alu	AluSx	1.61469	0	-6.66053	1.55649e-08	2.49904e-06	Down
AluSx_59342	chr19	55507587	55507877	+	SINE/Alu	AluSx	5.40256	0	-8.3511	8.78281e-18	9.8563e-15	Down
AluSx_59652	chr19	58614217	58614512	+	SINE/Alu	AluSx	0.046802	1.69943	4.67162	3.09277e-05	0.00217446	Up
AluSx_59782	chr2	1737230	1737539	+	SINE/Alu	AluSx	7.1385	0.11285	-5.82299	0.000256845	0.0134137	Down
AluSx_60968	chr2	32311550	32311844	+	SINE/Alu	AluSx	2.56387	0.0681849	-4.85162	0.00115346	0.0462517	Down
AluSx_6177	chr1	144486224	144486399	+	SINE/Alu	AluSx	0.669439	4.18166	2.57576	0.000672642	0.0299639	Up
AluSx_63500	chr2	99190819	99191119	+	SINE/Alu	AluSx	1.31856	4.85798	1.86763	0.000161097	0.00899495	Up
AluSx_6382	chr1	149611125	149611300	-	SINE/Alu	AluSx	0.684317	3.84084	2.44405	0.000553188	0.0254888	Up
AluSx_64855	chr2	136397387	136397694	+	SINE/Alu	AluSx	0.391894	23.048	5.82566	0.000464084	0.0218874	Up
AluSx_6516	chr1	150685037	150685322	-	SINE/Alu	AluSx	0	3.86	7.85168	4.34676e-12	1.61206e-09	Up
AluSx_6517	chr1	150687276	150687559	-	SINE/Alu	AluSx	0	4.96319	8.20947	2.82853e-13	1.40421e-10	Up
AluSx_65772	chr2	172603422	172603716	+	SINE/Alu	AluSx	4.21967	11.6491	1.45404	0.000343409	0.0171014	Up
AluSx_65825	chr2	173431001	173431301	+	SINE/Alu	AluSx	1.00508	3.91869	1.95805	9.53794e-05	0.00572352	Up
AluSx_65826	chr2	173440267	173440554	+	SINE/Alu	AluSx	1.13999	5.37268	2.22409	0.000822915	0.0352375	Up
AluSx_66617	chr2	203098912	203099185	+	SINE/Alu	AluSx	0.442738	49.1552	6.74494	4.37002e-06	0.000387064	Up
AluSx_6676	chr1	151846841	151847150	-	SINE/Alu	AluSx	22.2225	64.9304	1.54571	1.93632e-07	2.36662e-05	Up
AluSx_6760	chr1	153797882	153798191	-	SINE/Alu	AluSx	1.68098	0	-6.76288	0.000497961	0.0232592	Down
AluSx_68231	chr2	238825371	238825685	-	SINE/Alu	AluSx	0.104524	5.80126	5.71363	8.29435e-15	5.68831e-12	Up
AluSx_68236	chr2	238850980	238851257	-	SINE/Alu	AluSx	0	7.81841	8.81682	8.94639e-18	1.00139e-14	Up
AluSx_68239	chr2	238860293	238860592	+	SINE/Alu	AluSx	0.0548839	3.19994	5.57251	1.63656e-05	0.00124159	Up
AluSx_68240	chr2	238861150	238861444	+	SINE/Alu	AluSx	0	1.82281	6.79395	4.15071e-07	4.65804e-05	Up
AluSx_69304	chr20	25615352	25615619	-	SINE/Alu	AluSx	0.275971	2.19994	2.91802	0.000366616	0.0180676	Up
AluSx_70731	chr20	47563654	47563942	+	SINE/Alu	AluSx	2.21966	0.0509581	-5.32262	2.30729e-09	4.61306e-07	Down
AluSx_7236	chr1	160904218	160904451	+	SINE/Alu	AluSx	0.0704305	1.03222	3.66969	0.00104458	0.0426738	Up
AluSx_73723	chr22	28064022	28064300	-	SINE/Alu	AluSx	7.16019	2.24616	-1.63011	0.000644669	0.0289566	Down
AluSx_74671	chr22	39373648	39373720	+	SINE/Alu	AluSx	2.24627	9.38866	2.01371	0.00104122	0.0425732	Up
AluSx_74672	chr22	39374325	39374551	+	SINE/Alu	AluSx	0.715625	3.0351	2.0355	0.00084593	0.0360515	Up
AluSx_76849	chr3	38109244	38109544	-	SINE/Alu	AluSx	0.054701	2.54539	5.29031	2.71861e-07	3.19685e-05	Up
AluSx_76850	chr3	38125280	38125435	-	SINE/Alu	AluSx	0.0956803	3.57019	4.798	3.60467e-06	0.000324869	Up
AluSx_78137	chr3	60782318	60782579	-	SINE/Alu	AluSx	0.796178	4.22006	2.37874	0.000210233	0.0113104	Up
AluSx_78138	chr3	60832495	60832794	-	SINE/Alu	AluSx	0	1.74209	6.76967	1.33721e-07	1.69728e-05	Up
AluSx_79074	chr3	109016089	109016390	+	SINE/Alu	AluSx	1.19912	0.179818	-2.84342	0.000706517	0.0312314	Down
AluSx_79432	chr3	123221839	123222125	+	SINE/Alu	AluSx	1.60372	6.00413	1.90857	0.000458515	0.0217004	Up
AluSx_79549	chr3	125491830	125492134	+	SINE/Alu	AluSx	0.34178	2.01351	2.48806	0.000712872	0.0314575	Up
AluSx_79684	chr3	128675542	128675844	+	SINE/Alu	AluSx	0.0491074	4.00435	5.92757	2.98433e-10	7.1873e-08	Up
AluSx_80891	chr3	169883259	169883569	+	SINE/Alu	AluSx	0	4.05278	8.04307	1.85441e-05	0.00138762	Up
AluSx_80999	chr3	171884904	171885191	+	SINE/Alu	AluSx	0	1.73886	6.72426	0.00110571	0.0446227	Up
AluSx_81839	chr3	189892545	189892812	-	SINE/Alu	AluSx	0.10342	2.80957	4.44938	2.81432e-07	3.29435e-05	Up
AluSx_82565	chr4	4424012	4424325	+	SINE/Alu	AluSx	0.791189	0	-5.72604	0.0012275	0.0486113	Down
AluSx_85031	chr4	93406569	93406860	+	SINE/Alu	AluSx	10.9196	0.394872	-4.69088	3.35806e-06	0.000304889	Down
AluSx_85033	chr4	93420754	93421065	-	SINE/Alu	AluSx	1.83589	0	-6.90418	7.23925e-05	0.00450428	Down
AluSx_85037	chr4	93715266	93715410	-	SINE/Alu	AluSx	4.19717	0.343043	-3.60111	4.45902e-06	0.000393977	Down
AluSx_85038	chr4	93802040	93802353	-	SINE/Alu	AluSx	3.91971	0.174506	-4.35354	0.000114488	0.00671535	Down
AluSx_85633	chr4	120908695	120909007	+	SINE/Alu	AluSx	0.881485	0	-5.84785	5.34299e-05	0.00346514	Down
AluSx_86494	chr4	156999039	156999292	-	SINE/Alu	AluSx	0.276904	5.26568	4.08951	1.52309e-08	2.45448e-06	Up
AluSx_87352	chr4	186569284	186569389	-	SINE/Alu	AluSx	1.45311	16.677	3.49279	2.28488e-08	3.51316e-06	Up
AluSx_87353	chr4	186569653	186569689	-	SINE/Alu	AluSx	4.23823	46.1774	3.41865	2.80824e-08	4.21513e-06	Up
AluSx_88054	chr5	18645183	18645473	+	SINE/Alu	AluSx	1.88662	0	-6.84844	3.25888e-07	3.74773e-05	Down
AluSx_8845	chr1	207880691	207880994	+	SINE/Alu	AluSx	2.98414	0.637665	-2.20695	0.000271047	0.0140383	Down
AluSx_88475	chr5	34805663	34805974	+	SINE/Alu	AluSx	6.73086	15.4086	1.19815	0.00123301	0.0487984	Up
AluSx_89170	chr5	61736508	61736801	+	SINE/Alu	AluSx	2.33223	0	-7.16114	0.000246026	0.0129237	Down
AluSx_89896	chr5	80411886	80412201	-	SINE/Alu	AluSx	0.640657	2.98123	2.2302	0.000530131	0.0245443	Up
AluSx_90049	chr5	86051365	86051480	-	SINE/Alu	AluSx	6.9021	0	-7.37073	6.68394e-09	1.19234e-06	Down
AluSx_90186	chr5	93671794	93671914	+	SINE/Alu	AluSx	34.2937	4.49579	-2.94328	9.98699e-09	1.70219e-06	Down
AluSx_91389	chr5	138970694	138971004	-	SINE/Alu	AluSx	0.0890747	13.6215	6.97292	4.82605e-05	0.00317323	Up
AluSx_92944	chr5	176586897	176587190	-	SINE/Alu	AluSx	2.56773	0.168595	-3.88303	0.000835806	0.0357081	Down
AluSx_92997	chr5	177051118	177051368	-	SINE/Alu	AluSx	1.89281	0.0397959	-4.90198	2.47509e-05	0.00179366	Down
AluSx_93393	chr6	4030164	4030475	-	SINE/Alu	AluSx	16.7531	0.649592	-4.72514	1.81745e-09	3.71273e-07	Down
AluSx_93869	chr6	14944530	14944822	+	SINE/Alu	AluSx	3.08304	0.629648	-2.2736	0.00122041	0.0483883	Down
AluSx_93920	chr6	15280861	15281159	-	SINE/Alu	AluSx	50.5256	1.47703	-5.09176	0.000268562	0.0139264	Down
AluSx_94452	chr6	26182541	26182839	-	SINE/Alu	AluSx	2.08489	0	-7.03416	0.000810922	0.0348275	Down
AluSx_95635	chr6	43533026	43533322	+	SINE/Alu	AluSx	0.0501028	1.48484	4.48372	0.000180141	0.00988207	Up
AluSx_97592	chr6	123827624	123827908	-	SINE/Alu	AluSx	4.13969	0.0700632	-5.47137	1.78409e-06	0.000172292	Down
AluSx_98085	chr6	139263883	139264184	-	SINE/Alu	AluSx	0.894552	4.61894	2.35779	1.26542e-06	0.000126793	Up
AluSz_100037	chr7	100949616	100949829	+	SINE/Alu	AluSz	5.26677	0.140823	-4.89401	1.70706e-09	3.50545e-07	Down
AluSz_100148	chr7	101743278	101743567	+	SINE/Alu	AluSz	0.560938	3.99677	2.79047	0.00103741	0.0425539	Up
AluSz_100336	chr7	104726902	104727185	+	SINE/Alu	AluSz	7.06376	0.0351554	-6.9785	1.41293e-12	6.19762e-10	Down
AluSz_100785	chr7	121736406	121736698	+	SINE/Alu	AluSz	10.778	0.564216	-4.20162	2.03412e-08	3.16591e-06	Down
AluSz_100786	chr7	121764977	121765273	-	SINE/Alu	AluSz	13.8513	1.46059	-3.22639	6.08233e-07	6.55504e-05	Down
AluSz_104822	chr8	61182988	61183273	-	SINE/Alu	AluSz	0.835155	4.63745	2.4419	1.52783e-07	1.91948e-05	Up
AluSz_106223	chr8	103950267	103950573	+	SINE/Alu	AluSz	0.237452	1.5941	2.63657	0.00122152	0.0484279	Up
AluSz_106430	chr8	115301269	115301578	-	SINE/Alu	AluSz	71.5001	2.54462	-4.77798	1.7882e-15	1.35783e-12	Down
AluSz_106431	chr8	115311250	115311564	-	SINE/Alu	AluSz	1.55853	0.189476	-3.00209	0.000533635	0.0246774	Down
AluSz_107021	chr8	129606177	129606478	+	SINE/Alu	AluSz	8.99731	1.44454	-2.59964	1.06129e-05	0.000848669	Down
AluSz_107962	chr9	15480638	15480940	+	SINE/Alu	AluSz	0.807228	93.7292	6.83717	1.75253e-06	0.00017001	Up
AluSz_108461	chr9	35012616	35012944	+	SINE/Alu	AluSz	0.413713	3.35079	2.97475	0.000294615	0.0150711	Up
AluSz_108463	chr9	35019521	35019814	-	SINE/Alu	AluSz	0.0471214	1.12627	4.12053	5.49422e-05	0.00355096	Up
AluSz_109092	chr9	71948235	71948520	-	SINE/Alu	AluSz	0.206505	5.25633	4.54388	1.68027e-07	2.07896e-05	Up
AluSz_109093	chr9	71951956	71952221	-	SINE/Alu	AluSz	0.166126	2.19739	3.5648	0.000166528	0.00924445	Up
AluSz_109094	chr9	71960525	71960819	-	SINE/Alu	AluSz	0.297588	7.30748	4.52203	1.23675e-08	2.05439e-06	Up
AluSz_109095	chr9	71966347	71966631	-	SINE/Alu	AluSz	0.149449	6.93369	5.33331	3.78745e-07	4.29892e-05	Up
AluSz_110492	chr9	109639683	109639960	-	SINE/Alu	AluSz	9.70325	2.10184	-2.19769	0.000396835	0.0193036	Down
AluSz_110493	chr9	109671223	109671523	-	SINE/Alu	AluSz	3.82843	0.682813	-2.43558	0.00013195	0.00755598	Down
AluSz_112628	chrX	3824454	3824750	+	SINE/Alu	AluSz	1.33232	0.0682255	-3.9095	0.00091433	0.038376	Down
AluSz_113470	chrX	23864458	23864765	+	SINE/Alu	AluSz	4.47005	12.3766	1.47235	0.000820132	0.0351322	Up
AluSz_113472	chrX	23867213	23867354	-	SINE/Alu	AluSz	9.73266	26.9476	1.47232	0.000839494	0.0358302	Up
AluSz_115462	chrX	91094331	91094631	+	SINE/Alu	AluSz	2.26367	0.116236	-4.15239	2.63009e-07	3.11073e-05	Down
AluSz_115489	chrX	93969139	93969442	+	SINE/Alu	AluSz	2.99013	0	-7.56037	7.1529e-09	1.2609e-06	Down
AluSz_115492	chrX	94246170	94246479	+	SINE/Alu	AluSz	2.0938	0	-7.0818	1.66962e-08	2.65698e-06	Down
AluSz_115495	chrX	94302265	94302572	+	SINE/Alu	AluSz	2.99376	0.0648142	-5.10124	1.54131e-07	1.93361e-05	Down
AluSz_115570	chrX	97931388	97931703	+	SINE/Alu	AluSz	3.79211	0.0631681	-5.47447	2.71133e-10	6.55906e-08	Down
AluSz_116052	chrX	117554215	117554515	-	SINE/Alu	AluSz	0.812315	2.71212	1.72646	0.00076981	0.0334038	Up
AluSz_116075	chrX	117708247	117708542	+	SINE/Alu	AluSz	0.862473	0.0674507	-3.26863	0.00123414	0.0488365	Down
AluSz_116598	chrX	132433102	132433405	+	SINE/Alu	AluSz	0.841246	3.54599	2.05499	0.000205515	0.0111006	Up
AluSz_11786	chr10	30606792	30607087	-	SINE/Alu	AluSz	7.61687	0.0342284	-7.15425	3.59063e-07	4.10195e-05	Down
AluSz_1201	chr1	17367343	17367654	+	SINE/Alu	AluSz	0	1.55161	6.64319	3.65281e-05	0.00248774	Up
AluSz_12255	chr10	42860883	42861177	+	SINE/Alu	AluSz	0.294106	2.28554	2.8546	0.000659043	0.0294661	Up
AluSz_12690	chr10	61918436	61918733	-	SINE/Alu	AluSz	0.778559	3.30665	2.03373	0.00106433	0.0432844	Up
AluSz_13006	chr10	70354457	70354767	+	SINE/Alu	AluSz	13.11	0.0799139	-7.1611	0.000589287	0.0268685	Down
AluSz_13014	chr10	70419089	70419375	-	SINE/Alu	AluSz	10.2158	0.347692	-4.8035	3.29963e-05	0.00228962	Down
AluSz_13015	chr10	70421929	70422065	-	SINE/Alu	AluSz	11.3255	0.215823	-5.66804	0.000946541	0.0394945	Down
AluSz_13016	chr10	70424156	70424410	-	SINE/Alu	AluSz	6.48338	0.0397535	-6.70462	1.48996e-06	0.000146639	Down
AluSz_14058	chr10	93783469	93783692	-	SINE/Alu	AluSz	2.24857	0	-6.71159	0.00021122	0.0113549	Down
AluSz_14266	chr10	97029047	97029352	+	SINE/Alu	AluSz	8.24824	1.33724	-2.60023	2.6808e-08	4.05695e-06	Down
AluSz_14267	chr10	97030515	97030806	-	SINE/Alu	AluSz	8.70146	1.47046	-2.53802	3.96995e-08	5.74044e-06	Down
AluSz_1450	chr1	21136470	21136636	-	SINE/Alu	AluSz	3.66294	0	-6.99666	0.0011864	0.0473088	Down
AluSz_14777	chr10	104710964	104711252	-	SINE/Alu	AluSz	0	0.990373	5.94342	0.00116419	0.0465693	Up
AluSz_15218	chr10	117028805	117029110	-	SINE/Alu	AluSz	0.192964	1.86361	3.14008	0.000574126	0.026291	Up
AluSz_16976	chr11	36677838	36678129	+	SINE/Alu	AluSz	1.4862	4.69143	1.63941	0.00106658	0.0433595	Up
AluSz_18126	chr11	66346017	66346323	-	SINE/Alu	AluSz	0	1.17993	6.21675	8.00986e-05	0.00491509	Up
AluSz_18128	chr11	66349274	66349576	-	SINE/Alu	AluSz	0.0457171	1.24939	4.25646	3.89275e-05	0.00263248	Up
AluSz_18129	chr11	66349577	66349717	-	SINE/Alu	AluSz	0	4.54631	7.0557	9.65859e-09	1.65204e-06	Up
AluSz_18136	chr11	66424872	66425179	+	SINE/Alu	AluSz	1.62074	0.0806948	-4.18907	9.3065e-06	0.000755674	Down
AluSz_18630	chr11	73867733	73868022	+	SINE/Alu	AluSz	0	1.64565	6.66215	0.000195121	0.0106042	Up
AluSz_19674	chr11	110137618	110137928	-	SINE/Alu	AluSz	3.26739	8.16848	1.31522	0.000772658	0.0334938	Up
AluSz_19675	chr11	110137959	110138240	+	SINE/Alu	AluSz	3.49706	9.11929	1.37572	0.000313911	0.0158591	Up
AluSz_19676	chr11	110139733	110140002	-	SINE/Alu	AluSz	3.70439	9.3765	1.33209	0.000740889	0.0324849	Up
AluSz_19677	chr11	110140483	110140776	+	SINE/Alu	AluSz	3.40445	8.72697	1.3508	0.000759389	0.0331034	Up
AluSz_19810	chr11	113141820	113142138	+	SINE/Alu	AluSz	0.37337	3.69517	3.25456	4.86948e-07	5.37119e-05	Up
AluSz_21737	chr12	30873021	30873317	-	SINE/Alu	AluSz	7.73553	33.573	2.11755	1.04013e-05	0.000833913	Up
AluSz_24056	chr12	95438379	95438679	+	SINE/Alu	AluSz	1.90759	0	-6.90537	5.05702e-08	7.12629e-06	Down
AluSz_24459	chr12	102577571	102577851	+	SINE/Alu	AluSz	0.974913	8.39774	3.09615	0.000318145	0.01603	Up
AluSz_27401	chr13	33247952	33248249	-	SINE/Alu	AluSz	2.16539	7.47709	1.7696	0.0010642	0.0432844	Up
AluSz_28088	chr13	51694873	51695163	+	SINE/Alu	AluSz	0.0476089	28.9198	8.77131	0.000928813	0.0388819	Up
AluSz_28089	chr13	51696388	51696726	+	SINE/Alu	AluSz	0	24.9296	10.7772	8.83123e-07	9.18093e-05	Up
AluSz_28090	chr13	51713171	51713467	+	SINE/Alu	AluSz	0.259608	28.7	6.71332	0.000418602	0.0201695	Up
AluSz_28091	chr13	51727758	51728068	-	SINE/Alu	AluSz	0.105873	27.1009	7.86088	8.78594e-05	0.00533524	Up
AluSz_28092	chr13	51731288	51731573	+	SINE/Alu	AluSz	0.206505	29.6736	7.04407	9.23933e-07	9.57065e-05	Up
AluSz_30472	chr14	48302935	48303238	-	SINE/Alu	AluSz	2.08399	0	-7.05742	7.18166e-09	1.26442e-06	Down
AluSz_32792	chr14	101353810	101354101	+	SINE/Alu	AluSz	0.0474453	3.40621	5.67863	1.11731e-09	2.4005e-07	Up
AluSz_33402	chr15	30111027	30111271	-	SINE/Alu	AluSz	0.180424	7.62225	5.24253	0.000332249	0.0166217	Up
AluSz_3377	chr1	46780697	46780834	+	SINE/Alu	AluSz	29.6742	0.435358	-6.01164	0.000205758	0.011111	Down
AluSz_34620	chr15	56996901	56997193	+	SINE/Alu	AluSz	3.66845	0.752967	-2.20453	3.7919e-05	0.00257395	Down
AluSz_35649	chr15	74655601	74655820	-	SINE/Alu	AluSz	0.0749329	5.6707	5.98414	5.1775e-09	9.50691e-07	Up
AluSz_3726	chr1	53320991	53321161	-	SINE/Alu	AluSz	4.13856	1.22753	-1.723	0.00123848	0.048979	Down
AluSz_38230	chr16	14859811	14860111	+	SINE/Alu	AluSz	1.67513	9.19394	2.44195	0.000231086	0.012256	Up
AluSz_38232	chr16	14896598	14896901	+	SINE/Alu	AluSz	1.61298	9.34508	2.51913	1.93825e-05	0.00144113	Up
AluSz_38239	chr16	14944658	14944958	+	SINE/Alu	AluSz	2.19768	14.9838	2.7701	0.000915943	0.0384251	Up
AluSz_38277	chr16	15384662	15384958	-	SINE/Alu	AluSz	1.8806	16.8616	3.16935	1.13655e-07	1.46583e-05	Up
AluSz_38278	chr16	15402818	15403120	-	SINE/Alu	AluSz	0.736611	16.5266	4.45402	1.75324e-06	0.00017001	Up
AluSz_38280	chr16	15419746	15420048	-	SINE/Alu	AluSz	1.84324	16.5266	3.16904	1.61427e-07	2.0065e-05	Up
AluSz_38281	chr16	15435594	15435884	+	SINE/Alu	AluSz	0.957527	17.2105	4.1329	7.75788e-08	1.04097e-05	Up
AluSz_39451	chr16	28627710	28627908	-	SINE/Alu	AluSz	0	12.3053	8.99218	1.58518e-05	0.00120675	Up
AluSz_39452	chr16	28630330	28630632	-	SINE/Alu	AluSz	0	8.0504	8.98848	0.000111761	0.00657777	Up
AluSz_39453	chr16	28632524	28632832	+	SINE/Alu	AluSz	0	7.84592	8.97955	0.000293113	0.0150056	Up
AluSz_40218	chr16	53417243	53417550	-	SINE/Alu	AluSz	0.195042	9.35861	5.47675	1.21921e-13	6.61769e-11	Up
AluSz_40554	chr16	58606530	58606834	+	SINE/Alu	AluSz	7.26271	0.230553	-4.82085	0.000146657	0.00830137	Down
AluSz_40984	chr16	68777284	68777568	-	SINE/Alu	AluSz	2.33538	0.574011	-2.10259	0.00103069	0.0423508	Down
AluSz_42371	chr17	1269552	1269847	+	SINE/Alu	AluSz	26.67	1.02761	-4.70788	3.02886e-23	1.1185e-19	Down
AluSz_43783	chr17	27607723	27608026	+	SINE/Alu	AluSz	1.98996	0.0484354	-5.18473	0.000622737	0.0281196	Down
AluSz_44067	chr17	30341869	30342158	+	SINE/Alu	AluSz	0.150406	1.21953	2.84329	0.00112656	0.0453453	Up
AluSz_44989	chr17	42125568	42125868	+	SINE/Alu	AluSz	13.9539	0.0336579	-8.05592	8.12661e-07	8.50983e-05	Down
AluSz_44990	chr17	42126276	42126582	+	SINE/Alu	AluSz	13.6837	0.0479606	-7.96057	5.72434e-07	6.21573e-05	Down
AluSz_4654	chr1	82377744	82378055	-	SINE/Alu	AluSz	10.5324	2.84164	-1.91114	0.000138241	0.00787901	Down
AluSz_49309	chr18	34636617	34636905	-	SINE/Alu	AluSz	1.47729	0	-6.49972	9.06034e-05	0.00547877	Down
AluSz_51672	chr19	9595176	9595464	+	SINE/Alu	AluSz	0	0.676718	5.40105	0.000804656	0.0345962	Up
AluSz_53247	chr19	19977868	19978027	+	SINE/Alu	AluSz	14.3917	2.16356	-2.78177	0.000989563	0.040996	Down
AluSz_53285	chr19	20718335	20718632	-	SINE/Alu	AluSz	0	2.49186	7.288	0.000123651	0.00717587	Up
AluSz_53293	chr19	20804711	20805029	+	SINE/Alu	AluSz	0.198231	3.01388	3.88209	0.000345192	0.0171725	Up
AluSz_53307	chr19	21124099	21124368	-	SINE/Alu	AluSz	0.443448	5.95023	3.6918	0.000665799	0.0297142	Up
AluSz_53367	chr19	22397135	22397420	+	SINE/Alu	AluSz	1.52888	0.137898	-3.48746	9.88645e-05	0.0059154	Down
AluSz_53400	chr19	23184836	23185123	+	SINE/Alu	AluSz	0	1.42266	6.43581	3.62767e-07	4.13989e-05	Up
AluSz_54613	chr19	41449873	41450187	-	SINE/Alu	AluSz	0	2.61846	7.41349	9.12204e-08	1.19904e-05	Up
AluSz_54616	chr19	41511417	41511715	+	SINE/Alu	AluSz	0.14773	10.9309	6.04123	5.59099e-12	2.02823e-09	Up
AluSz_54618	chr19	41522954	41523247	-	SINE/Alu	AluSz	6.93101	67.6952	3.2843	1.27768e-08	2.1102e-06	Up
AluSz_54772	chr19	43451970	43452269	+	SINE/Alu	AluSz	0	33.9539	11.0464	8.95102e-05	0.00542102	Up
AluSz_54773	chr19	43542839	43543117	+	SINE/Alu	AluSz	0	37.4357	11.0818	3.89361e-08	5.63761e-06	Up
AluSz_54774	chr19	43598930	43599219	+	SINE/Alu	AluSz	0	16.6853	9.97415	2.20905e-12	9.02112e-10	Up
AluSz_54775	chr19	43616220	43616503	-	SINE/Alu	AluSz	0	17.7107	10.0297	1.20086e-10	3.20865e-08	Up
AluSz_54776	chr19	43785906	43786200	+	SINE/Alu	AluSz	0.0469611	6.31039	6.55452	9.81817e-16	7.75505e-13	Up
AluSz_56218	chr19	55492538	55492835	-	SINE/Alu	AluSz	0.706566	0	-5.47969	0.000337242	0.0168312	Down
AluSz_56219	chr19	55498844	55499124	+	SINE/Alu	AluSz	0.581268	0	-5.13502	0.00106561	0.0433241	Down
AluSz_56220	chr19	55499638	55499660	-	SINE/Alu	AluSz	7.39796	0	-5.13504	0.00105798	0.0431029	Down
AluSz_56221	chr19	55499915	55500000	-	SINE/Alu	AluSz	1.91477	0	-5.13494	0.0010896	0.0441207	Down
AluSz_56222	chr19	55502636	55502930	+	SINE/Alu	AluSz	1.68923	0	-6.70006	4.83987e-09	8.93632e-07	Down
AluSz_56223	chr19	55507132	55507434	+	SINE/Alu	AluSz	4.9439	0	-8.28149	8.76235e-17	8.39431e-14	Down
AluSz_56389	chr19	58625064	58625348	+	SINE/Alu	AluSz	0	1.668	6.63756	0.000108626	0.00641417	Up
AluSz_57672	chr2	33571469	33571766	+	SINE/Alu	AluSz	5.56793	0.0334982	-6.69685	1.54119e-18	2.10722e-15	Down
AluSz6_10080	chr13	55179727	55180033	+	SINE/Alu	AluSz6	1.88854	0	-6.92578	1.11789e-07	1.44479e-05	Down
AluSz_6117	chr1	150680131	150680423	+	SINE/Alu	AluSz	0.0472828	2.29043	5.12339	7.98953e-08	1.06964e-05	Up
AluSz6_13474	chr16	14943443	14943743	-	SINE/Alu	AluSz6	2.18715	14.9838	2.77591	0.000963879	0.040078	Up
AluSz6_1375	chr1	55245665	55245798	+	SINE/Alu	AluSz6	2.02451	0.262186	-2.82771	0.00125599	0.0495578	Down
AluSz6_15830	chr17	42125270	42125386	+	SINE/Alu	AluSz6	35.8273	0.387656	-6.38743	1.9781e-05	0.00146797	Down
AluSz6_15831	chr17	42125433	42125445	+	SINE/Alu	AluSz6	346.331	0.841448	-8.04802	3.876e-06	0.000347368	Down
AluSz6_16082	chr17	49102969	49103212	+	SINE/Alu	AluSz6	1.25384	4.78147	1.93279	9.91677e-05	0.00592944	Up
AluSz6_1754	chr1	91437548	91437695	+	SINE/Alu	AluSz6	0.400367	5.58006	3.68049	0.00117939	0.0470642	Up
AluSz6_17979	chr19	8930332	8930639	+	SINE/Alu	AluSz6	3.39717	0	-7.76946	8.71485e-05	0.00529654	Down
AluSz6_18105	chr19	11792138	11792440	+	SINE/Alu	AluSz6	1.08308	5.74797	2.39419	0.000541212	0.024993	Up
AluSz6_18926	chr19	43722465	43722744	+	SINE/Alu	AluSz6	0	16.4019	9.89563	4.33636e-11	1.28767e-08	Up
AluSz6_2017	chr1	110384121	110384346	+	SINE/Alu	AluSz6	0.273145	2.76183	3.27565	1.73767e-05	0.00131139	Up
AluSz6_20336	chr2	62293861	62294160	-	SINE/Alu	AluSz6	0.929789	0	-5.86745	0.000609925	0.0276751	Down
AluSz6_20868	chr2	111618560	111618712	+	SINE/Alu	AluSz6	0.578676	3.60939	2.57301	0.000849127	0.0361449	Up
AluSz6_21046	chr2	132252591	132252901	-	SINE/Alu	AluSz6	1.70413	0	-6.79656	0.000524042	0.0243145	Down
AluSz6_21480	chr2	174962249	174962470	+	SINE/Alu	AluSz6	33.9379	1.154	-4.8317	4.84145e-07	5.34299e-05	Down
AluSz6_22318	chr2	238837025	238837316	-	SINE/Alu	AluSz6	0	4.75156	8.17392	4.83703e-12	1.78013e-09	Up
AluSz6_23547	chr21	27373826	27374105	-	SINE/Alu	AluSz6	0.887923	61.5817	6.08439	0.000388038	0.0189526	Up
AluSz_62452	chr2	186297910	186298223	-	SINE/Alu	AluSz	1.66939	0.157348	-3.37865	0.00121221	0.0481207	Down
AluSz_62455	chr2	186432081	186432388	+	SINE/Alu	AluSz	2.09181	0.339306	-2.60547	0.000896546	0.0377948	Down
AluSz6_24932	chr3	33372101	33372377	+	SINE/Alu	AluSz6	0.902979	4.44462	2.2607	5.14238e-05	0.00335569	Up
AluSz6_25178	chr3	47776978	47777260	+	SINE/Alu	AluSz6	19.9035	0.563075	-5.10403	0.000776888	0.0336333	Down
AluSz_62624	chr2	194462835	194463144	+	SINE/Alu	AluSz	2.14406	0	-7.12149	7.14292e-06	0.000597165	Down
AluSz6_26893	chr3	189901936	189902229	-	SINE/Alu	AluSz6	0	1.75191	6.74971	2.18521e-05	0.00160322	Up
AluSz6_27273	chr4	24334583	24334881	+	SINE/Alu	AluSz6	1.19155	0	-6.2339	5.8648e-06	0.000503763	Down
AluSz6_28032	chr4	93553506	93553804	+	SINE/Alu	AluSz6	1.65438	0.0333858	-4.96745	7.91253e-07	8.31387e-05	Down
AluSz6_28033	chr4	93646170	93646456	+	SINE/Alu	AluSz6	3.92675	0.331683	-3.45126	1.2652e-05	0.000989927	Down
AluSz6_28034	chr4	93731943	93732233	-	SINE/Alu	AluSz6	2.28818	0.204646	-3.43668	1.13792e-05	0.000902104	Down
AluSz6_28042	chr4	94549043	94549277	+	SINE/Alu	AluSz6	2.32837	0.191537	-3.46374	6.54733e-05	0.00412906	Down
AluSz6_28286	chr4	124176127	124176393	-	SINE/Alu	AluSz6	1.15851	0	-6.03176	0.000441778	0.0210352	Down
AluSz_62845	chr2	201312887	201313163	+	SINE/Alu	AluSz	1.67846	0.304784	-2.46805	0.000815858	0.0349943	Down
AluSz6_29083	chr5	27486468	27486732	-	SINE/Alu	AluSz6	15.1457	3.42862	-2.13677	2.55498e-05	0.00184349	Down
AluSz6_29170	chr5	34796219	34796518	+	SINE/Alu	AluSz6	4.85643	11.7596	1.27941	0.000435672	0.0208225	Up
AluSz_62969	chr2	203097196	203097487	+	SINE/Alu	AluSz	0.630065	46.0995	6.16418	1.4457e-05	0.00111463	Up
AluSz_62970	chr2	203099567	203099876	-	SINE/Alu	AluSz	0.047995	42.9775	9.39629	9.49641e-06	0.000768782	Up
AluSz6_30001	chr5	115892925	115893175	-	SINE/Alu	AluSz6	6.67553	1.79734	-1.85752	0.000209727	0.0112901	Down
AluSz6_30347	chr5	140828892	140829182	+	SINE/Alu	AluSz6	1.42012	0	-6.43483	0.00112185	0.0451995	Down
AluSz6_31070	chr6	15279018	15279341	+	SINE/Alu	AluSz6	46.7422	1.49748	-4.96425	0.000380681	0.0186607	Down
AluSz6_31071	chr6	15282197	15282470	-	SINE/Alu	AluSz6	118.435	28.5745	-2.05154	0.000162231	0.00905009	Down
AluSz6_31969	chr6	84773485	84773784	+	SINE/Alu	AluSz6	0.643532	2.68667	2.03786	0.00125098	0.0493737	Up
AluSz6_32440	chr6	123835232	123835511	+	SINE/Alu	AluSz6	4.80258	0.0356594	-6.40979	5.00235e-07	5.4925e-05	Down
AluSz6_34047	chr7	50973840	50974125	-	SINE/Alu	AluSz6	2.64966	18.6813	2.80392	1.31736e-05	0.00102628	Up
AluSz6_34875	chr7	100948812	100948974	-	SINE/Alu	AluSz6	6.82354	0.0614134	-6.12437	5.08461e-11	1.48938e-08	Down
AluSz6_3510	chr1	235849385	235849668	+	SINE/Alu	AluSz6	0	2.64303	7.29279	2.56566e-07	3.04035e-05	Up
AluSz6_35159	chr7	121779730	121779998	+	SINE/Alu	AluSz6	27.4061	2.45011	-3.48182	5.07273e-08	7.14609e-06	Down
AluSz6_35400	chr7	138019978	138020310	-	SINE/Alu	AluSz6	0	0.868883	5.91379	2.67358e-05	0.00191534	Up
AluSz6_35442	chr7	139157750	139158055	+	SINE/Alu	AluSz6	0.71805	0.0657258	-3.06985	0.00113359	0.0456031	Down
AluSz6_37495	chr9	6002688	6002983	-	SINE/Alu	AluSz6	2.19188	0.303862	-2.78263	4.87503e-05	0.00320202	Down
AluSz6_37728	chr9	33119901	33120204	+	SINE/Alu	AluSz6	0.580877	2.54755	2.05241	0.000375205	0.01843	Up
AluSz6_38418	chr9	107661693	107661986	+	SINE/Alu	AluSz6	0.726996	0	-5.48934	0.000390485	0.0190484	Down
AluSz6_38801	chr9	128266774	128267078	+	SINE/Alu	AluSz6	0.364107	25.3224	6.08856	6.21811e-06	0.000530315	Up
AluSz6_39164	chrX	3781209	3781486	-	SINE/Alu	AluSz6	4.07472	10.5167	1.36923	0.00104491	0.0426771	Up
AluSz6_39355	chrX	19060827	19061119	+	SINE/Alu	AluSz6	0.768961	4.3516	2.52721	0.000597474	0.0271758	Up
AluSz6_39422	chrX	23870055	23870340	-	SINE/Alu	AluSz6	4.93026	13.6105	1.4687	0.000700693	0.0310057	Up
AluSz6_39817	chrX	54331289	54331617	+	SINE/Alu	AluSz6	0	2.34554	7.33955	0.00120313	0.0478259	Up
AluSz6_40095	chrX	86820449	86820689	+	SINE/Alu	AluSz6	0.611719	3.40767	2.43227	0.000671369	0.0299257	Up
AluSz6_40155	chrX	97992734	97993043	-	SINE/Alu	AluSz6	7.74788	0.304432	-4.64174	4.52438e-10	1.04702e-07	Down
AluSz6_40156	chrX	97993841	97994083	-	SINE/Alu	AluSz6	2.32574	0.0828362	-4.39501	7.23372e-06	0.000604055	Down
AluSz6_40157	chrX	98119260	98119553	-	SINE/Alu	AluSz6	3.65225	0	-7.80384	2.30359e-10	5.65823e-08	Down
AluSz_64511	chr2	238823774	238824052	+	SINE/Alu	AluSz	0.0533469	1.55088	4.43842	2.50517e-05	0.00181151	Up
AluSz_64513	chr2	238826911	238827208	-	SINE/Alu	AluSz	0	3.86053	7.89445	6.10172e-13	2.83777e-10	Up
AluSz6_4542	chr10	61941329	61941578	+	SINE/Alu	AluSz6	0.534161	3.78117	2.779	4.06845e-05	0.00273163	Up
AluSz6_4650	chr10	70335831	70336121	+	SINE/Alu	AluSz6	20.9278	1.60363	-3.7288	0.00116325	0.0465447	Down
AluSz6_5146	chr10	98681224	98681520	-	SINE/Alu	AluSz6	1.55507	0	-6.59926	0.000518776	0.0241089	Down
AluSz_65985	chr20	33014240	33014556	-	SINE/Alu	AluSz	1.49044	0.205742	-2.72004	0.000179036	0.00982894	Down
AluSz6_6654	chr11	73862351	73862670	-	SINE/Alu	AluSz6	0.0464904	1.50524	4.64043	0.000191631	0.0104316	Up
AluSz6_7189	chr11	118616748	118617044	-	SINE/Alu	AluSz6	3.52115	0.305009	-3.37573	9.82674e-05	0.00588293	Down
AluSz6_7673	chr12	16160102	16160417	-	SINE/Alu	AluSz6	0.0959266	2.41884	4.46518	8.78483e-07	9.13709e-05	Up
AluSz_67744	chr20	62927424	62927693	+	SINE/Alu	AluSz	0.384183	1.81594	2.19462	0.00104212	0.0425974	Up
AluSz6_7837	chr12	30953693	30953982	-	SINE/Alu	AluSz6	0.474705	3.37745	2.80569	4.72294e-05	0.00311396	Up
AluSz6_7838	chr12	30960852	30961152	-	SINE/Alu	AluSz6	1.34771	6.76371	2.32112	0.000210667	0.0113294	Up
AluSz_70446	chr22	39369984	39370304	-	SINE/Alu	AluSz	0.50541	2.11245	2.01371	0.00104121	0.0425732	Up
AluSz_70447	chr22	39371462	39371763	+	SINE/Alu	AluSz	0.537313	2.24579	2.01371	0.00104122	0.0425732	Up
AluSz_70448	chr22	39372766	39373064	+	SINE/Alu	AluSz	0.542722	2.2684	2.01371	0.00104122	0.0425732	Up
AluSz_7111	chr1	173627181	173627491	+	SINE/Alu	AluSz	0	1.39638	6.50255	9.07583e-07	9.41483e-05	Up
AluSz_71373	chr3	6593819	6594129	+	SINE/Alu	AluSz	2.52505	0.130289	-4.03544	9.1271e-05	0.00551143	Down
AluSz_71374	chr3	6617796	6618105	+	SINE/Alu	AluSz	3.24303	0	-7.71609	1.95287e-11	6.38238e-09	Down
AluSz_72254	chr3	33376291	33376595	+	SINE/Alu	AluSz	0.0454164	2.29071	5.16091	1.52362e-08	2.45448e-06	Up
AluSz_73673	chr3	60797881	60798161	-	SINE/Alu	AluSz	0.367419	4.10906	3.41084	5.09184e-07	5.57942e-05	Up
AluSz_73674	chr3	60820238	60820555	+	SINE/Alu	AluSz	0.0435539	1.88682	4.94504	5.17825e-06	0.000450978	Up
AluSz_73676	chr3	60848240	60848540	+	SINE/Alu	AluSz	0.054701	2.42717	5.20939	1.2667e-06	0.000126863	Up
AluSz_74723	chr3	109017595	109017922	+	SINE/Alu	AluSz	1.10378	0.106638	-3.24092	5.33768e-05	0.00346274	Down
AluSz_74778	chr3	111634268	111634572	-	SINE/Alu	AluSz	0.943073	2.94069	1.62888	0.00109214	0.0442035	Up
AluSz_74893	chr3	115818950	115819226	-	SINE/Alu	AluSz	1.00875	0.0897584	-3.38065	0.00116635	0.0466387	Down
AluSz_75734	chr3	137939526	137939831	-	SINE/Alu	AluSz	0.0990717	2.695	4.57264	0.00103984	0.0425732	Up
AluSz_76255	chr3	154967940	154968242	-	SINE/Alu	AluSz	0.32341	73.3387	7.69356	8.5729e-22	1.72278e-18	Up
AluSz_76620	chr3	169883830	169884131	-	SINE/Alu	AluSz	0.045869	4.12521	6.01081	0.00040064	0.0194515	Up
AluSz_76621	chr3	169885267	169885563	+	SINE/Alu	AluSz	0.0554402	4.19489	5.95374	0.000436322	0.0208466	Up
AluSz_77334	chr3	189878551	189878858	+	SINE/Alu	AluSz	1.05467	51.1706	5.56194	1.15481e-07	1.48629e-05	Up
AluSz_77336	chr3	189881733	189882036	-	SINE/Alu	AluSz	0.0455663	2.72651	5.39145	3.02115e-06	0.000276607	Up
AluSz_77405	chr3	192827557	192827869	+	SINE/Alu	AluSz	0	2.6638	7.45616	3.61633e-07	4.12912e-05	Up
AluSz_80598	chr4	93367095	93367396	-	SINE/Alu	AluSz	2.11991	0.0670922	-4.57393	2.41204e-06	0.000225718	Down
AluSz_80599	chr4	93369334	93369617	-	SINE/Alu	AluSz	6.83307	0.264888	-4.56342	5.80725e-08	8.07552e-06	Down
AluSz_80600	chr4	93413998	93414301	+	SINE/Alu	AluSz	3.25772	0.344929	-3.12906	7.03141e-05	0.00439203	Down
AluSz_80602	chr4	93616120	93616416	-	SINE/Alu	AluSz	4.70751	0.268723	-4.06273	9.49599e-06	0.000768782	Down
AluSz_80620	chr4	94643061	94643366	-	SINE/Alu	AluSz	2.00205	0.360112	-2.40598	0.000296211	0.0151402	Down
AluSz_82340	chr4	165806278	165806582	-	SINE/Alu	AluSz	1.89971	0	-6.92335	1.14213e-05	0.000905105	Down
AluSz_82508	chr4	171101627	171101939	-	SINE/Alu	AluSz	0	3.84182	7.96708	2.80536e-12	1.09591e-09	Up
AluSz_82509	chr4	171138429	171138722	+	SINE/Alu	AluSz	0.159137	25.4217	7.22409	1.63569e-20	2.86118e-17	Up
AluSz_82923	chr4	186556989	186557000	-	SINE/Alu	AluSz	0	39.7687	6.51401	1.91475e-06	0.000183473	Up
AluSz_82924	chr4	186557028	186557312	-	SINE/Alu	AluSz	0.10444	1.94651	4.00571	7.94206e-05	0.00488111	Up
AluSz_83510	chr5	18588678	18588966	+	SINE/Alu	AluSz	9.34778	0	-9.13357	7.21883e-14	4.15859e-11	Down
AluSz_83511	chr5	18639190	18639463	+	SINE/Alu	AluSz	2.47545	0	-7.14492	5.96744e-08	8.27696e-06	Down
AluSz_83512	chr5	18659437	18659742	+	SINE/Alu	AluSz	16.2245	0.0326196	-8.28407	7.3434e-17	7.26034e-14	Down
AluSz_83935	chr5	34824767	34825076	+	SINE/Alu	AluSz	4.85527	10.3118	1.08676	0.00119217	0.0474995	Up
AluSz_83936	chr5	34829307	34829559	-	SINE/Alu	AluSz	4.31587	10.7339	1.30781	0.000650813	0.0291598	Up
AluSz_84476	chr5	58286826	58287145	+	SINE/Alu	AluSz	1.79176	0.0776593	-4.39333	1.73756e-05	0.00131139	Down
AluSz_85316	chr5	78717768	78718071	+	SINE/Alu	AluSz	0	2.47142	7.29306	0.000320916	0.0161338	Up
AluSz_85318	chr5	78726872	78727139	+	SINE/Alu	AluSz	0	2.84191	7.31204	0.000163646	0.00910994	Up
AluSz_8598	chr1	213134955	213135235	-	SINE/Alu	AluSz	5.44956	1.09301	-2.34139	0.000684846	0.0304166	Down
AluSz_8599	chr1	213140124	213140385	-	SINE/Alu	AluSz	3.07623	0.533848	-2.50982	0.000348966	0.0173243	Down
AluSz_8600	chr1	213158762	213159058	-	SINE/Alu	AluSz	1.71408	0.150916	-3.36859	0.00019922	0.0107958	Down
AluSz_87035	chr5	140846618	140846919	-	SINE/Alu	AluSz	1.47201	0.0661062	-4.07361	0.00119642	0.0476206	Down
AluSz_89090	chr6	14927228	14927529	+	SINE/Alu	AluSz	4.42409	0.90912	-2.2672	0.00124666	0.0492438	Down
AluSz_89603	chr6	26153870	26153980	-	SINE/Alu	AluSz	9.9745	0	-7.84236	0.000158569	0.00888375	Down
AluSz_89604	chr6	26154023	26154144	-	SINE/Alu	AluSz	9.06772	0	-7.84236	0.000158568	0.00888375	Down
AluSz_92050	chr6	108217386	108217681	+	SINE/Alu	AluSz	7.98536	0.217704	-5.17447	0.000124318	0.00720105	Down
AluSz_92514	chr6	123151591	123151892	-	SINE/Alu	AluSz	0	2.16776	7.10595	4.19949e-08	6.02553e-06	Up
AluSz_92515	chr6	123168556	123168848	-	SINE/Alu	AluSz	0.19965	9.41185	5.4276	2.25559e-12	9.18513e-10	Up
AluSz_9440	chr1	235689361	235689660	+	SINE/Alu	AluSz	0	3.8486	7.90882	0.000130011	0.00746788	Up
AluSz_97238	chr7	51044211	51044521	+	SINE/Alu	AluSz	0.15041	2.11066	3.70431	5.43256e-05	0.00351795	Up
AluY_11524	chr10	104968084	104968393	-	SINE/Alu	AluY	0.293083	2.05349	2.75973	0.000992575	0.0411051	Up
AluY_11839	chr10	114867221	114867542	+	SINE/Alu	AluY	4.29518	0.216801	-4.23179	0.000967802	0.0402218	Down
AluY_14488	chr11	66349731	66350028	-	SINE/Alu	AluY	0	6.32989	8.62087	7.15029e-15	4.94293e-12	Up
AluY_15831	chr11	110136768	110137077	+	SINE/Alu	AluY	3.18017	8.16272	1.35264	0.000619742	0.0280179	Up
AluY_17179	chr12	16147395	16147686	-	SINE/Alu	AluY	0	2.37918	7.18278	9.33861e-09	1.60367e-06	Up
AluY_17561	chr12	30890528	30890830	-	SINE/Alu	AluY	2.75361	16.3483	2.56199	1.38639e-08	2.26123e-06	Up
AluY_17695	chr12	32638371	32638677	-	SINE/Alu	AluY	0.147213	3.05952	4.25264	0.000951183	0.039634	Up
AluY_17696	chr12	32648349	32648649	+	SINE/Alu	AluY	0.192767	3.15388	3.91155	0.00117113	0.0468124	Up
AluY_19303	chr12	86274449	86274746	+	SINE/Alu	AluY	3.13493	0	-7.6047	6.14064e-11	1.7547e-08	Down
AluY_22142	chr13	47029689	47029990	-	SINE/Alu	AluY	1.89833	0.0330531	-5.18767	7.94387e-07	8.33869e-05	Down
AluY_22309	chr13	52657678	52657971	-	SINE/Alu	AluY	0	0.92803	5.77918	2.88941e-05	0.00204923	Up
AluY_22402	chr13	54909886	54910173	-	SINE/Alu	AluY	3.77191	0	-7.82167	3.49148e-09	6.66306e-07	Down
AluY_23394	chr13	98026396	98026700	-	SINE/Alu	AluY	2.50408	0	-7.31748	1.18433e-08	1.98333e-06	Down
AluY_23937	chr14	21287764	21288074	+	SINE/Alu	AluY	0.239485	2.561	3.33592	6.29462e-05	0.00398464	Up
AluY_25374	chr14	66197110	66197400	+	SINE/Alu	AluY	0	5.87514	8.47865	4.05788e-05	0.0027258	Up
AluY_2589	chr1	46779761	46780058	+	SINE/Alu	AluY	13.2522	0.23382	-5.74361	0.00112344	0.0452534	Down
AluY_26939	chr15	23285949	23286230	-	SINE/Alu	AluY	4.67462	12.0426	1.35658	0.000481056	0.0226064	Up
AluY_26941	chr15	23291493	23291748	+	SINE/Alu	AluY	4.9848	12.7455	1.34675	0.00120219	0.0478068	Up
AluY_26942	chr15	23297678	23297983	+	SINE/Alu	AluY	1.27028	3.85088	1.5867	0.000360513	0.0178152	Up
AluY_26984	chr15	23816487	23816803	+	SINE/Alu	AluY	0	1.02652	6.13489	1.43612e-05	0.00110979	Up
AluY_27239	chr15	28914541	28914846	-	SINE/Alu	AluY	1.27028	3.85088	1.5867	0.00041087	0.0198634	Up
AluY_27240	chr15	28920826	28921053	-	SINE/Alu	AluY	5.1913	13.7232	1.39286	0.00117683	0.0469751	Up
AluY_27242	chr15	28926444	28926725	+	SINE/Alu	AluY	4.34473	11.3871	1.37933	0.000475118	0.0223493	Up
AluY_30181	chr15	100210532	100210837	+	SINE/Alu	AluY	2.88162	0	-7.52233	0.000233763	0.0123697	Down
AluY_31043	chr16	14926446	14926755	-	SINE/Alu	AluY	1.62966	8.92615	2.43935	3.60119e-05	0.00245724	Up
AluY_31125	chr16	16467489	16467789	+	SINE/Alu	AluY	0.460219	10.5792	4.44422	0.000508438	0.0236871	Up
AluY_31126	chr16	16469643	16469959	+	SINE/Alu	AluY	1.84275	11.0928	2.5726	0.00014224	0.00807778	Up
AluY_31321	chr16	21816209	21816508	-	SINE/Alu	AluY	3.66698	0.0823576	-5.3015	0.000402724	0.0195286	Down
AluY_32058	chr16	53413650	53413948	-	SINE/Alu	AluY	0.200932	9.24245	5.41613	1.26673e-13	6.82417e-11	Up
AluY_32059	chr16	53416043	53416353	-	SINE/Alu	AluY	0.193154	8.92898	5.42272	5.27648e-14	3.13151e-11	Up
AluY_33774	chr17	1273414	1273724	-	SINE/Alu	AluY	24.6013	0.385918	-5.90374	1.87562e-35	4.26512e-31	Down
AluY_33775	chr17	1276677	1276978	+	SINE/Alu	AluY	25.1786	0.364404	-6.02427	6.41039e-36	1.73103e-31	Down
AluY_38410	chr18	3834025	3834330	+	SINE/Alu	AluY	4.07333	0.0962356	-5.46983	7.21403e-09	1.26908e-06	Down
AluY_38645	chr18	10741870	10742184	+	SINE/Alu	AluY	0.57208	3.47403	2.58192	3.25532e-05	0.00226523	Up
AluY_38769	chr18	12496587	12496895	+	SINE/Alu	AluY	2.49046	11.3049	2.17199	7.97413e-07	8.36638e-05	Up
AluY_41468	chr19	9582505	9582801	+	SINE/Alu	AluY	0.0466438	1.55858	4.54676	3.7353e-07	4.24813e-05	Up
AluY_4240	chr1	110383652	110383964	+	SINE/Alu	AluY	0.0968489	1.66839	3.903	6.3019e-06	0.00053598	Up
AluY_42503	chr19	20679554	20679860	-	SINE/Alu	AluY	0.0484655	2.40151	5.23905	0.00048758	0.0228459	Up
AluY_42571	chr19	22005326	22005627	+	SINE/Alu	AluY	0.0985411	6.76368	5.88234	2.04805e-06	0.00019482	Up
AluY_42572	chr19	22006705	22006998	+	SINE/Alu	AluY	0.106624	6.72646	5.81367	5.32633e-05	0.00345745	Up
AluY_42588	chr19	22564235	22564538	-	SINE/Alu	AluY	0.0978907	4.95732	5.45018	1.18189e-06	0.00011942	Up
AluY_42589	chr19	22586741	22587044	+	SINE/Alu	AluY	0.0455663	1.18597	4.22658	5.57044e-05	0.00359484	Up
AluY_42590	chr19	22589339	22589641	+	SINE/Alu	AluY	0	1.10787	6.16166	1.84988e-05	0.00138495	Up
AluY_42598	chr19	22825180	22825490	-	SINE/Alu	AluY	0	2.2158	7.17762	0.00117067	0.0467985	Up
AluY_42599	chr19	22835376	22835680	-	SINE/Alu	AluY	0.0454164	2.24235	5.15079	0.000636441	0.0286496	Up
AluY_42600	chr19	22856271	22856575	-	SINE/Alu	AluY	0.563665	3.19998	2.45172	0.000913532	0.0383574	Up
AluY_42601	chr19	22857815	22858133	+	SINE/Alu	AluY	0.13669	1.86976	3.62549	5.6849e-05	0.00365615	Up
AluY_43179	chr19	41448329	41448564	-	SINE/Alu	AluY	0	3.43626	7.38773	8.39968e-08	1.11461e-05	Up
AluY_43181	chr19	41516307	41516558	-	SINE/Alu	AluY	0.28319	7.44952	4.57136	6.29969e-09	1.13362e-06	Up
AluY_43303	chr19	43264741	43265028	-	SINE/Alu	AluY	0	10.5911	9.31005	3.8882e-14	2.35944e-11	Up
AluY_43305	chr19	43354766	43355054	-	SINE/Alu	AluY	0	14.5667	9.77328	3.0424e-11	9.35587e-09	Up
AluY_43308	chr19	43436182	43436469	-	SINE/Alu	AluY	0	32.2118	10.9116	7.10157e-08	9.66621e-06	Up
AluY_43309	chr19	43465102	43465381	-	SINE/Alu	AluY	0	36.6146	11.0553	1.44406e-05	0.00111463	Up
AluY_43310	chr19	43482927	43483237	-	SINE/Alu	AluY	0	23.1539	10.5462	0.000303751	0.0154457	Up
AluY_43311	chr19	43502462	43502760	-	SINE/Alu	AluY	0	33.7723	11.0338	3.00596e-05	0.0021211	Up
AluY_43312	chr19	43512425	43512727	-	SINE/Alu	AluY	0	33.3914	11.0367	4.76509e-05	0.00313745	Up
AluY_43313	chr19	43525512	43525797	-	SINE/Alu	AluY	0	44.2102	11.3585	2.72091e-26	1.39958e-22	Up
AluY_43314	chr19	43568993	43569286	-	SINE/Alu	AluY	0	35.7907	11.0929	3.41977e-05	0.00234829	Up
AluY_43315	chr19	43620328	43620634	-	SINE/Alu	AluY	0	16.3795	10.0308	2.93016e-18	3.63313e-15	Up
AluY_43316	chr19	43662413	43662722	-	SINE/Alu	AluY	0.0926764	38.5379	8.43236	4.49395e-20	7.32696e-17	Up
AluY_43317	chr19	43672528	43672822	-	SINE/Alu	AluY	0	40.5541	11.279	2.09656e-22	5.52982e-19	Up
AluY_43318	chr19	43704736	43705021	-	SINE/Alu	AluY	0	42.849	11.3136	8.25655e-23	2.72313e-19	Up
AluY_43319	chr19	43718075	43718370	+	SINE/Alu	AluY	0	22.373	10.4252	6.92432e-07	7.35423e-05	Up
AluY_45559	chr2	33571902	33572208	+	SINE/Alu	AluY	3.15178	0	-7.66376	1.38848e-06	0.000137435	Down
AluY_46513	chr2	63347660	63347968	-	SINE/Alu	AluY	0.589873	3.38148	2.5071	0.000581	0.0265663	Up
AluY_46944	chr2	76817165	76817351	-	SINE/Alu	AluY	6.09737	0.0534891	-6.16548	9.74674e-09	1.66514e-06	Down
AluY_46945	chr2	76819863	76819991	-	SINE/Alu	AluY	3.57669	0	-6.57876	6.85802e-07	7.29817e-05	Down
AluY_4754	chr1	147992046	147992329	+	SINE/Alu	AluY	3.63049	0	-7.748	4.98346e-07	5.47326e-05	Down
AluY_47910	chr2	109004252	109004556	-	SINE/Alu	AluY	0.838478	3.59156	2.09126	5.5639e-05	0.00359116	Up
AluY_49761	chr2	173440656	173440953	-	SINE/Alu	AluY	1.05512	5.12429	2.26853	0.000543221	0.0250724	Up
AluY_51660	chr2	238846739	238847037	+	SINE/Alu	AluY	0	4.44952	8.11274	1.48897e-09	3.11084e-07	Up
AluY_52531	chr20	29615174	29615395	-	SINE/Alu	AluY	2.34779	0.045018	-5.04225	3.04671e-08	4.53133e-06	Down
AluY_54331	chr21	27281294	27281601	+	SINE/Alu	AluY	0	27.6173	10.787	0.000209501	0.0112835	Up
AluY_54332	chr21	27282428	27282741	-	SINE/Alu	AluY	0.0524291	26.9452	8.68822	0.00118969	0.0474095	Up
AluY_55145	chr22	17957395	17957697	-	SINE/Alu	AluY	0	1.34904	6.41168	0.000538707	0.0248959	Up
AluY_5527	chr1	167346542	167346844	+	SINE/Alu	AluY	3.38985	0	-7.74673	0.000427751	0.0205052	Down
AluY_55460	chr22	21283470	21283749	-	SINE/Alu	AluY	1.89903	0	-6.80504	0.000357214	0.0176708	Down
AluY_58394	chr3	40501065	40501371	+	SINE/Alu	AluY	0.214514	7.91756	5.15759	0.00121653	0.048261	Up
AluY_59379	chr3	60791251	60791563	-	SINE/Alu	AluY	0.0475335	5.00231	6.31301	1.95882e-09	3.96218e-07	Up
AluY_61679	chr3	154921010	154921336	-	SINE/Alu	AluY	0.214898	35.9055	7.22748	2.84241e-18	3.63313e-15	Up
AluY_62019	chr3	169871270	169871569	+	SINE/Alu	AluY	0	4.25262	8.0587	0.000176155	0.00969281	Up
AluY_62712	chr3	189888650	189888954	+	SINE/Alu	AluY	0.0993976	2.0937	4.20212	2.98014e-06	0.000273258	Up
AluY_63008	chr4	99186	99439	-	SINE/Alu	AluY	3.61422	0.0973317	-5.04277	0.00045204	0.0214576	Down
AluY_63009	chr4	122646	122950	-	SINE/Alu	AluY	2.86307	0	-7.51166	0.000564581	0.0259117	Down
AluY_63037	chr4	459213	459522	-	SINE/Alu	AluY	14.8799	0.0326776	-8.20482	0.000289028	0.0148345	Down
AluY_63345	chr4	8438439	8438734	+	SINE/Alu	AluY	0	1.44632	6.47715	0.000874396	0.0370236	Up
AluY_65370	chr4	88899541	88899832	-	SINE/Alu	AluY	4.7476	0.54464	-3.08856	1.21157e-05	0.000953745	Down
AluY_65485	chr4	93375716	93376004	+	SINE/Alu	AluY	2.98172	0.241127	-3.5787	2.13421e-07	2.58436e-05	Down
AluY_65494	chr4	93877047	93877167	-	SINE/Alu	AluY	7.33847	0.290589	-4.51404	5.45709e-06	0.000472121	Down
AluY_66316	chr4	126481459	126481761	-	SINE/Alu	AluY	0.143932	1.65209	3.37125	0.000248002	0.0130088	Up
AluY_67473	chr4	171094330	171094643	-	SINE/Alu	AluY	0.0473816	3.06369	5.60409	3.24268e-09	6.24899e-07	Up
AluY_67474	chr4	171139269	171139552	-	SINE/Alu	AluY	0	8.0592	8.899	2.25611e-14	1.42719e-11	Up
AluY_67907	chr4	186580567	186580873	-	SINE/Alu	AluY	0.860812	7.51969	3.09382	3.83988e-05	0.0026012	Up
AluY_67908	chr4	186585000	186585307	-	SINE/Alu	AluY	0.533482	6.27873	3.51287	3.52857e-10	8.35854e-08	Up
AluY_67909	chr4	186612907	186613164	-	SINE/Alu	AluY	0.51355	6.63648	3.62031	2.79168e-07	3.27052e-05	Up
AluY_6811	chr1	213142528	213142837	-	SINE/Alu	AluY	2.29506	0.31973	-2.86415	0.000305537	0.0155068	Down
AluY_68261	chr5	7718259	7718560	-	SINE/Alu	AluY	4.31309	1.25568	-1.7771	0.00110104	0.044494	Down
AluY_68566	chr5	18665493	18665796	+	SINE/Alu	AluY	2.15457	0.0333247	-5.35854	4.72465e-09	8.73853e-07	Down
AluY_70487	chr5	93677617	93677915	+	SINE/Alu	AluY	2.01521	0.167925	-3.34338	1.03113e-05	0.00082823	Down
AluY_71164	chr5	123648649	123648933	-	SINE/Alu	AluY	0.155012	4.99441	4.85665	5.69879e-06	0.000490283	Up
AluY_73602	chr6	15283203	15283508	-	SINE/Alu	AluY	47.8721	0.360112	-6.98709	0.000102254	0.00608907	Down
AluY_73603	chr6	15283573	15283872	-	SINE/Alu	AluY	49.4505	0.66548	-6.18936	0.000394577	0.0192133	Down
AluY_73604	chr6	15283937	15284237	-	SINE/Alu	AluY	52.2365	1.66814	-4.96438	2.61258e-05	0.00187662	Down
AluY_73605	chr6	15286810	15287105	+	SINE/Alu	AluY	48.7648	0.0337253	-9.86707	0.000739405	0.032433	Down
AluY_73607	chr6	15295341	15295648	-	SINE/Alu	AluY	48.094	0.951974	-5.64859	0.000241848	0.0127414	Down
AluY_74056	chr6	26182233	26182539	-	SINE/Alu	AluY	2.08401	0	-7.07216	0.000320586	0.0161247	Down
AluY_74470	chr6	34679795	34680095	+	SINE/Alu	AluY	0.0460219	6.63409	6.6936	0.00119285	0.0475179	Up
AluY_74521	chr6	35533915	35534185	-	SINE/Alu	AluY	0.157198	11.6189	6.00658	1.41179e-08	2.29684e-06	Up
AluY_74975	chr6	47552748	47553051	+	SINE/Alu	AluY	24.7301	0.0968709	-8.08438	3.78316e-35	7.42973e-31	Down
AluY_75729	chr6	84770410	84770717	-	SINE/Alu	AluY	0.339964	1.73409	2.30135	0.000644542	0.0289562	Up
AluY_75730	chr6	84774197	84774505	-	SINE/Alu	AluY	0.436967	2.46264	2.46438	0.000501089	0.0233901	Up
AluY_76684	chr6	123861662	123861954	-	SINE/Alu	AluY	6.7725	0	-8.69014	2.39845e-08	3.6656e-06	Down
AluY_76846	chr6	132202748	132202876	+	SINE/Alu	AluY	4.37901	0.193542	-4.3541	0.000478721	0.022504	Down
AluY_77128	chr6	142081406	142081700	-	SINE/Alu	AluY	1.73937	0.205059	-2.86647	6.7241e-05	0.00422758	Down
AluY_80225	chr7	20155947	20156241	+	SINE/Alu	AluY	1.84056	0.254473	-2.72398	7.0997e-05	0.00443148	Down
AluY_81084	chr7	50974816	50975118	+	SINE/Alu	AluY	0.386371	2.70956	2.7467	0.000174575	0.00961837	Up
AluY_82083	chr7	74157378	74157689	+	SINE/Alu	AluY	0.0887883	13.7341	6.98569	8.30335e-06	0.000682947	Up
AluY_83102	chr7	101741923	101742087	-	SINE/Alu	AluY	0.813866	6.7698	3.00864	0.0006109	0.0277049	Up
AluY_83103	chr7	101742120	101742238	-	SINE/Alu	AluY	1.13114	9.40887	3.00864	0.000610898	0.0277049	Up
AluY_83289	chr7	106971639	106971932	+	SINE/Alu	AluY	2.81744	0.0689241	-4.96836	0.000490079	0.0229431	Down
AluY_83596	chr7	121716028	121716257	+	SINE/Alu	AluY	371.282	98.766	-1.91064	1.66299e-05	0.00126032	Down
AluY_83597	chr7	121780258	121780565	+	SINE/Alu	AluY	1.49564	0.22572	-2.68167	0.000594097	0.0270592	Down
AluY_84054	chr7	138020667	138020950	-	SINE/Alu	AluY	0	1.6488	6.59722	6.34292e-06	0.000539034	Up
AluY_84207	chr7	141442660	141442952	-	SINE/Alu	AluY	7.86721	0.118912	-5.88675	9.92319e-05	0.00592999	Down
AluY_87099	chr8	82625349	82625657	-	SINE/Alu	AluY	0.0448265	1.49095	4.56103	0.000719878	0.031702	Up
AluY_91579	chr9	90657722	90658017	-	SINE/Alu	AluY	0.046802	6.77432	6.6746	2.36419e-13	1.20031e-10	Up
AluY_92756	chr9	128262442	128262489	-	SINE/Alu	AluY	0.315541	161.474	8.59023	0.000767917	0.0333451	Up
AluY_92757	chr9	128262490	128262770	-	SINE/Alu	AluY	0	27.069	10.6254	0.000312557	0.0158037	Up
AluY_94014	chrX	10490547	10490835	-	SINE/Alu	AluY	0.0479395	10.2422	7.25179	1.76622e-05	0.00132946	Up
AluY_9415	chr10	42824553	42824853	-	SINE/Alu	AluY	0.256147	3.77713	3.83481	4.30358e-08	6.15896e-06	Up
AluY_9416	chr10	42837670	42837961	-	SINE/Alu	AluY	1.8161	13.6335	2.89135	4.99117e-08	7.04268e-06	Up
AluY_94165	chrX	17124539	17124835	-	SINE/Alu	AluY	0.248934	2.09736	2.98433	4.50172e-05	0.00298633	Up
AluY_94166	chrX	17130930	17131243	+	SINE/Alu	AluY	0.0441105	1.47314	4.56694	1.51169e-05	0.00115845	Up
AluY_9417	chr10	42839113	42839397	+	SINE/Alu	AluY	1.9617	14.2501	2.84436	3.51906e-07	4.02445e-05	Up
AluY_94302	chrX	23865462	23865769	+	SINE/Alu	AluY	4.47005	12.3761	1.47225	0.000860416	0.0365427	Up
AluY_94303	chrX	23866970	23867212	-	SINE/Alu	AluY	5.79325	15.8242	1.4525	0.00120219	0.0478068	Up
AluY_94304	chrX	23871590	23871724	-	SINE/Alu	AluY	10.2411	28.4306	1.47621	0.000771946	0.0334763	Up
AluY_95581	chrX	80527412	80527711	+	SINE/Alu	AluY	6.07726	0.0490834	-6.74485	7.7791e-05	0.0047946	Down
AluY_95582	chrX	80527988	80528297	-	SINE/Alu	AluY	5.83922	0.0326776	-6.85144	0.000460609	0.0217724	Down
AluY_95949	chrX	97988588	97988894	-	SINE/Alu	AluY	2.4728	0	-7.30991	6.48437e-07	6.93642e-05	Down
AluYa5_175	chr1	150691452	150691761	+	SINE/Alu	AluYa5	0	4.25612	8.11303	2.39397e-13	1.21258e-10	Up
AluYa5_1934	chr20	21184745	21185020	-	SINE/Alu	AluYa5	0.0502057	1.84183	4.69679	0.000348149	0.0172936	Up
AluYa5_2639	chr5	78169322	78169617	-	SINE/Alu	AluYa5	0	2.61547	7.33682	1.10609e-05	0.000879776	Up
AluYa5_532	chr11	46039520	46039819	+	SINE/Alu	AluYa5	0	5.3062	8.36915	6.99736e-07	7.42269e-05	Up
AluYa5_652	chr12	16176408	16176710	-	SINE/Alu	AluYa5	0.108677	2.32596	4.33353	7.43697e-06	0.000619113	Up
AluYa8_128	chr17	1270905	1270960	+	SINE/Alu	AluYa8	140.851	0.18089	-8.92271	1.87225e-39	2.0223e-34	Down
AluYb8_1345	chr22	42484130	42484428	+	SINE/Alu	AluYb8	0.0463308	6.29352	6.59583	7.54256e-05	0.00466796	Up
AluYc_1191	chr12	16182087	16182361	+	SINE/Alu	AluYc	0	2.52679	7.18278	9.33865e-09	1.60367e-06	Up
AluYc_1224	chr12	30892520	30892667	+	SINE/Alu	AluYc	5.75796	34.5612	2.57758	4.56771e-09	8.47e-07	Up
AluYc_1802	chr15	23286974	23287263	-	SINE/Alu	AluYc	4.39835	11.2461	1.34675	0.00120218	0.0478068	Up
AluYc_1816	chr15	28925417	28925700	+	SINE/Alu	AluYc	4.16405	11.0952	1.40427	0.00115234	0.0462153	Up
AluYc_2088	chr16	53409834	53410126	-	SINE/Alu	AluYc	0.0472828	2.79202	5.38771	1.95757e-08	3.0611e-06	Up
AluYc_2939	chr2	33557631	33557802	-	SINE/Alu	AluYc	4.41096	0	-7.30843	0.000437255	0.0208729	Down
AluYc_312	chr1	150685907	150686024	+	SINE/Alu	AluYc	0	9.57517	7.87754	1.4683e-12	6.40796e-10	Up
AluYc_3254	chr2	189421482	189421772	+	SINE/Alu	AluYc	7.48163	0	-8.82192	7.26113e-06	0.000606109	Down
AluYc_6262	chr9	90655243	90655535	-	SINE/Alu	AluYc	0.112399	7.48238	5.96812	1.87009e-11	6.13503e-09	Up
AluYd8_142	chr4	96851873	96852167	+	SINE/Alu	AluYd8	0.0939223	3.86743	5.0737	1.98111e-06	0.000189161	Up
AluYe5_245	chr12	21626155	21626191	-	SINE/Alu	AluYe5	3.79783	18.6605	2.24614	0.000895527	0.0377629	Up
AluYf1_1225	chr3	133900728	133901013	+	SINE/Alu	AluYf1	6.85736	19.0968	1.47757	0.000987632	0.0409317	Up
AluYf1_885	chr19	43633060	43633237	-	SINE/Alu	AluYf1	0.0780033	28.317	8.00278	1.64731e-11	5.48329e-09	Up
AluYf1_886	chr19	43633263	43633388	-	SINE/Alu	AluYf1	0	40.2143	10.0341	1.93068e-12	8.10653e-10	Up
AluYg6_431	chr3	6576066	6576143	+	SINE/Alu	AluYg6	17.802	0.711281	-4.5046	4.87011e-11	1.4338e-08	Down
AluYh3_522	chr6	47550517	47550816	-	SINE/Alu	AluYh3	25.3433	0.515748	-5.55831	4.7156e-30	4.07481e-26	Down
AluYh7_282	chr4	463682	463969	-	SINE/Alu	AluYh7	16.0659	0.448752	-5.12942	3.9885e-05	0.00268965	Down
AluYh9_27	chr11	66421283	66421336	-	SINE/Alu	AluYh9	10.5178	0.467421	-4.35179	3.29001e-06	0.00029932	Down
AluYj4_1880	chr4	89899664	89899955	+	SINE/Alu	AluYj4	1.77058	0	-6.75077	0.000139802	0.00795396	Down
AluYj4_2025	chr5	80395715	80396025	-	SINE/Alu	AluYj4	1.54326	5.02173	1.70525	0.00116697	0.0466549	Up
AluYj4_211	chr1	237990957	237991266	+	SINE/Alu	AluYj4	0.332936	2.99899	3.1082	9.052e-06	0.000738338	Up
AluYj4_977	chr17	1274008	1274313	+	SINE/Alu	AluYj4	24.8031	0.326519	-6.16476	7.0172e-37	3.05019e-32	Down
AluYk2_2629	chr18	44464265	44464574	-	SINE/Alu	AluYk2	2.57243	0.0321973	-5.67053	0.000817079	0.0350331	Down
AluYk2_2888	chr19	43685618	43685904	-	SINE/Alu	AluYk2	0	41.6371	11.2773	1.08429e-22	3.54907e-19	Up
AluYk2_4410	chr4	93604169	93604461	+	SINE/Alu	AluYk2	1.78644	0.118912	-3.77077	1.08537e-05	0.000864726	Down
AluYk2_4411	chr4	93779702	93780006	-	SINE/Alu	AluYk2	3.79471	0.310415	-3.58262	7.79384e-05	0.00480163	Down
AluYk2_5015	chr6	15395546	15395795	-	SINE/Alu	AluYk2	0.187258	54.2578	8.05967	5.19368e-05	0.00338508	Up
AluYk2_564	chr10	27117875	27118169	+	SINE/Alu	AluYk2	0	1.74714	6.72478	0.000645781	0.0289885	Up
AluYk2_5789	chr8	26264690	26265000	-	SINE/Alu	AluYk2	0	2.5598	7.38529	0.000308394	0.0156262	Up
AluYk2_594	chr10	42836398	42836705	+	SINE/Alu	AluYk2	2.41015	15.4736	2.67224	1.78624e-08	2.81869e-06	Up
AluYk2_6141	chr9	90658275	90658565	-	SINE/Alu	AluYk2	0	6.75815	8.68026	2.30175e-14	1.45393e-11	Up
AluYk2_653	chr10	70420778	70420953	-	SINE/Alu	AluYk2	8.64377	0	-8.30259	8.66671e-05	0.0052747	Down
AluYk2_654	chr10	70420979	70421104	-	SINE/Alu	AluYk2	12.3222	0.117407	-6.49472	0.000425867	0.0204284	Down
AluYk3_2406	chr18	44456661	44456962	-	SINE/Alu	AluYk3	2.94196	19.4355	2.71946	0.000491339	0.0229871	Up
AluYk3_2562	chr19	22011555	22011864	+	SINE/Alu	AluYk3	0.0531078	6.37817	6.62615	1.03588e-06	0.000106056	Up
AluYk3_2564	chr19	22151705	22151925	+	SINE/Alu	AluYk3	13.6221	39.8212	1.54708	0.000133844	0.00765126	Up
AluYk3_2928	chr2	132251993	132252301	+	SINE/Alu	AluYk3	1.7152	0	-6.79656	0.000524043	0.0243145	Down
AluYk3_316	chr1	150689158	150689450	+	SINE/Alu	AluYk3	0	4.708	8.17825	5.09256e-13	2.40468e-10	Up
AluYk3_3263	chr21	27376591	27376906	-	SINE/Alu	AluYk3	0.0470808	54.3719	9.76309	3.80935e-05	0.00258295	Up
AluYk3_4019	chr4	94174119	94174429	+	SINE/Alu	AluYk3	1.54401	0.12981	-3.3068	6.89526e-05	0.0043174	Down
AluYk3_4169	chr4	186651104	186651332	-	SINE/Alu	AluYk3	0.137021	1.94461	3.70255	8.04442e-05	0.0049342	Up
AluYk3_4340	chr5	93679114	93679417	+	SINE/Alu	AluYk3	5.22414	0.455767	-3.55916	2.01946e-06	0.00019244	Down
AluYk3_4409	chr5	138890962	138891262	-	SINE/Alu	AluYk3	0.0460219	2.40606	5.19427	7.37427e-06	0.000614248	Up
AluYk3_4459	chr5	173150297	173150565	+	SINE/Alu	AluYk3	1.01027	7.41821	2.8628	0.000268898	0.0139404	Up
AluYk3_5409	chr8	101940226	101940516	+	SINE/Alu	AluYk3	13.0915	0.480463	-4.74626	9.77638e-09	1.66955e-06	Down
AluYk4_164	chr11	66421681	66421976	+	SINE/Alu	AluYk4	1.63987	0	-6.66288	3.81779e-07	4.3294e-05	Down
AluYk4_815	chr6	26154915	26155213	-	SINE/Alu	AluYk4	3.68186	0	-7.84236	0.000160354	0.00896622	Down
AluYm1_1428	chr16	30110362	30110670	+	SINE/Alu	AluYm1	0.196213	2.39861	3.50561	1.62121e-06	0.000158474	Up
AluYm1_1909	chr19	22565784	22566084	+	SINE/Alu	AluYm1	0.0460219	6.22501	6.57873	7.94347e-11	2.21422e-08	Up
AluYm1_2458	chr21	44342569	44342875	+	SINE/Alu	AluYm1	2.41162	6.91076	1.50171	0.000230376	0.0122234	Up
AluYm1_2551	chr22	39372466	39372760	+	SINE/Alu	AluYm1	0.550106	2.29926	2.01371	0.00104122	0.0425732	Up
AluYm1_3327	chr5	140834364	140834676	-	SINE/Alu	AluYm1	1.46764	0	-6.58414	6.18278e-05	0.00392679	Down
AluYm1_3936	chr7	100948321	100948627	+	SINE/Alu	AluYm1	3.56734	0.0804736	-5.31131	6.18509e-07	6.65582e-05	Down
AmnSINE2_122	chr12	79944453	79944635	+	SINE/tRNA-Deu	AmnSINE2	3.88032	30.7337	2.98129	1.46933e-09	3.07427e-07	Up
AmnSINE2_298	chr2	172600896	172600964	-	SINE/tRNA-Deu	AmnSINE2	20.0931	54.8312	1.43641	0.000765141	0.0332413	Up
(A)n_10635	chr19	22007535	22007575	+	Simple_repeat	(A)n	0.410257	49.2713	6.61971	1.87519e-05	0.00140195	Up
(A)n_10636	chr19	22016446	22016469	+	Simple_repeat	(A)n	0.600286	85.4902	6.66398	1.27778e-05	0.000998863	Up
(A)n_10637	chr19	22017744	22017761	+	Simple_repeat	(A)n	4.36708	117.436	4.66108	6.11171e-05	0.00388954	Up
(A)n_10639	chr19	22365388	22365421	+	Simple_repeat	(A)n	10.7122	1.21043	-2.88861	0.000996535	0.0412432	Down
(A)n_10640	chr19	22586061	22586085	+	Simple_repeat	(A)n	0.617935	15.5865	4.29833	1.31063e-05	0.00102159	Up
(A)n_10641	chr19	22588072	22588091	+	Simple_repeat	(A)n	0	17.0778	6.11814	1.44536e-05	0.00111463	Up
(A)n_10759	chr19	43556772	43556809	+	Simple_repeat	(A)n	0	283.424	11.0929	3.31045e-05	0.00228962	Up
(A)n_11156	chr2	32140678	32140699	+	Simple_repeat	(A)n	22.2409	0	-6.61675	0.000831169	0.0355311	Down
(A)n_12282	chr2	151335094	151335111	+	Simple_repeat	(A)n	44.4589	7.31539	-2.56095	0.000620439	0.0280403	Down
(A)n_12295	chr2	152587131	152587151	+	Simple_repeat	(A)n	29.0438	1.49977	-3.94958	1.37625e-06	0.000136318	Down
(A)n_12797	chr2	203099546	203099565	+	Simple_repeat	(A)n	0	698.949	11.434	4.07197e-06	0.000363421	Up
(A)n_17964	chr5	7724225	7724251	+	Simple_repeat	(A)n	50.5635	13.9725	-1.84627	0.000748723	0.032757	Down
(A)n_18432	chr5	64275793	64275837	+	Simple_repeat	(A)n	14.0307	0	-7.01941	8.99023e-05	0.00544324	Down
(A)n_18575	chr5	78734700	78734718	+	Simple_repeat	(A)n	0	42.155	7.31204	0.000163646	0.00910994	Up
(A)n_20585	chr6	123869770	123869790	+	Simple_repeat	(A)n	168.528	6.23541	-4.64962	5.36305e-09	9.80178e-07	Down
(A)n_20949	chr6	158549051	158549072	+	Simple_repeat	(A)n	0	8.10103	5.23378	0.000569232	0.0260918	Up
(A)n_22302	chr7	121738927	121738950	+	Simple_repeat	(A)n	273.086	36.9949	-2.86345	1.09745e-06	0.000111751	Down
(A)n_22303	chr7	121774328	121774352	+	Simple_repeat	(A)n	233.162	21.2343	-3.4271	7.93027e-07	8.32846e-05	Down
(A)n_2271	chr10	20529641	20529660	+	Simple_repeat	(A)n	0	30.1281	6.92194	0.000412585	0.0199329	Up
(A)n_23496	chr8	91369210	91369243	+	Simple_repeat	(A)n	0	9.96693	6.13225	5.4064e-06	0.000468298	Up
(A)n_2455	chr10	35803004	35803025	+	Simple_repeat	(A)n	39.5161	0.961655	-4.96134	1.34236e-05	0.00104293	Down
(A)n_24551	chr9	71996562	71996591	+	Simple_repeat	(A)n	1.49888	25.02	3.88605	1.01872e-06	0.000104622	Up
(A)n_24599	chr9	75780440	75780468	+	Simple_repeat	(A)n	38.7397	1.93304	-4.34784	0.000120989	0.00704316	Down
(A)n_24894	chr9	109696578	109696595	+	Simple_repeat	(A)n	185.853	49.8378	-1.87844	2.11083e-06	0.000200131	Down
(A)n_24896	chr9	109774042	109774065	+	Simple_repeat	(A)n	58.0235	11.818	-2.3056	0.000387881	0.0189492	Down
(A)n_25318	chrX	9687456	9687474	+	Simple_repeat	(A)n	80.8023	225.622	1.47798	0.00046435	0.0218976	Up
(A)n_25419	chrX	17074127	17074162	+	Simple_repeat	(A)n	2.10527	12.3552	2.45365	0.00101887	0.0419602	Up
(A)n_25957	chrX	97907140	97907157	+	Simple_repeat	(A)n	91.2166	0.585234	-6.61441	1.73638e-08	2.75033e-06	Down
(A)n_3231	chr10	124595875	124595893	+	Simple_repeat	(A)n	4.8866	32.1017	2.64123	0.00115747	0.0463695	Up
(A)n_3896	chr11	77824908	77824924	+	Simple_repeat	(A)n	1.02564	166.916	7.04719	0.000108985	0.00643097	Up
(A)n_4275	chr11	118604984	118605005	+	Simple_repeat	(A)n	25.3916	1.42835	-3.83309	1.09829e-05	0.000873897	Down
(A)n_4720	chr12	30905507	30905524	+	Simple_repeat	(A)n	34.0487	210.836	2.61507	1.16969e-12	5.21002e-10	Up
(A)n_5970	chr13	51723449	51723466	+	Simple_repeat	(A)n	0	492.744	10.7688	6.39398e-06	0.000542538	Up
(A)n_7366	chr14	101352552	101352568	+	Simple_repeat	(A)n	0	13.6148	5.51723	0.000185425	0.0101295	Up
(A)n_8493	chr16	28618976	28618997	+	Simple_repeat	(A)n	0.706212	115.772	6.95118	1.70393e-05	0.00128863	Up
A-rich_12104	chr13	51696266	51696313	+	Low_complexity	A-rich	0.642912	178.227	7.91048	2.79316e-05	0.00198913	Up
A-rich_12105	chr13	51696372	51696387	+	Low_complexity	A-rich	0	558.444	10.7688	6.34405e-06	0.000539034	Up
A-rich_15438	chr14	101313339	101313377	+	Low_complexity	A-rich	0.363331	21.4994	5.38939	3.03792e-05	0.0021412	Up
A-rich_15439	chr14	101314881	101314981	+	Low_complexity	A-rich	0	10.6639	7.79953	8.47999e-08	1.12319e-05	Up
A-rich_15440	chr14	101316096	101316141	+	Low_complexity	A-rich	0	13.3296	6.9751	0.000745145	0.0326417	Up
A-rich_15441	chr14	101353019	101353085	+	Low_complexity	A-rich	0.209191	24.8053	6.39743	5.81825e-08	8.08561e-06	Up
A-rich_16195	chr15	56996637	56996676	+	Low_complexity	A-rich	27.3996	5.6376	-2.20241	4.27825e-05	0.00285695	Down
A-rich_17121	chr16	15305076	15305121	+	Low_complexity	A-rich	0	53.9817	8.98681	0.000909881	0.0382413	Up
A-rich_18874	chr17	45258312	45258340	+	Low_complexity	A-rich	0.493092	82.3519	6.89439	4.04085e-06	0.000361017	Up
A-rich_19282	chr17	67154664	67154709	+	Low_complexity	A-rich	4.06207	20.3588	2.32199	0.00042027	0.0202318	Up
A-rich_19752	chr18	12502255	12502283	+	Low_complexity	A-rich	26.9019	0	-7.30408	1.0584e-05	0.000846832	Down
A-rich_21041	chr18	70924462	70924488	+	Low_complexity	A-rich	0	14.5998	6.35732	1.36636e-06	0.000135556	Up
A-rich_21042	chr18	70925110	70925145	+	Low_complexity	A-rich	0	10.2728	6.28138	1.32057e-06	0.000131648	Up
A-rich_21463	chr19	20767240	20767274	+	Low_complexity	A-rich	0	25.2742	7.4989	0.00030394	0.0154457	Up
A-rich_21464	chr19	20769759	20769794	+	Low_complexity	A-rich	0	24.8363	7.51531	0.000297815	0.0152096	Up
A-rich_21754	chr19	43291271	43291338	+	Low_complexity	A-rich	0	15.3079	7.75228	2.33524e-11	7.52954e-09	Up
A-rich_21755	chr19	43336854	43336893	+	Low_complexity	A-rich	0	107.57	9.77339	4.24583e-12	1.58011e-09	Up
A-rich_21756	chr19	43455065	43455101	+	Low_complexity	A-rich	0	283.486	11.0539	1.40115e-05	0.00108491	Up
A-rich_21757	chr19	43545924	43545991	+	Low_complexity	A-rich	0.206068	164.016	9.14162	1.60957e-08	2.57184e-06	Up
A-rich_21758	chr19	43602010	43602077	+	Low_complexity	A-rich	0.206068	76.5153	8.03114	1.31286e-16	1.21203e-13	Up
A-rich_21759	chr19	43727115	43727179	+	Low_complexity	A-rich	0.215728	11.3503	5.23318	0.000256315	0.0133893	Up
A-rich_21760	chr19	43741260	43741291	+	Low_complexity	A-rich	0	39.6856	8.01178	0.000125128	0.00723256	Up
A-rich_21761	chr19	43788997	43789064	+	Low_complexity	A-rich	0.206068	15.5702	5.73796	3.25416e-10	7.78076e-08	Up
A-rich_2214	chr1	151849351	151849395	+	Low_complexity	A-rich	13.2071	47.9689	1.85767	0.000909378	0.0382239	Up
A-rich_24941	chr2	151330295	151330356	+	Low_complexity	A-rich	24.7937	5.23371	-2.2157	0.000137052	0.00782014	Down
A-rich_24963	chr2	152588863	152588896	+	Low_complexity	A-rich	17.6023	1.21043	-3.5866	7.37739e-06	0.000614389	Down
A-rich_25467	chr2	174958208	174958265	+	Low_complexity	A-rich	126.224	0.257473	-8.71682	5.35385e-06	0.000464119	Down
A-rich_26866	chr2	238860088	238860277	+	Low_complexity	A-rich	0	2.40232	6.53731	4.77139e-06	0.000418666	Up
A-rich_27374	chr20	29620620	29620653	+	Low_complexity	A-rich	15.833	0.301484	-5.04925	8.0001e-08	1.06966e-05	Down
A-rich_29174	chr3	6584912	6584940	+	Low_complexity	A-rich	19.2893	0.715941	-4.33161	3.29781e-07	3.79048e-05	Down
A-rich_30086	chr3	60772660	60772760	+	Low_complexity	A-rich	0.28637	10.1563	4.88835	1.51434e-09	3.15652e-07	Up
A-rich_31285	chr3	111636595	111636636	+	Low_complexity	A-rich	5.9188	20.1104	1.75516	0.000578504	0.0264746	Up
A-rich_32489	chr3	169887832	169887885	+	Low_complexity	A-rich	0.260501	23.6186	6.02236	0.000392179	0.0191224	Up
A-rich_35085	chr4	93515061	93515090	+	Low_complexity	A-rich	42.5046	2.05669	-4.31844	2.8451e-07	3.32498e-05	Down
A-rich_37113	chr4	171104247	171104281	+	Low_complexity	A-rich	0	32.1768	7.84877	1.27108e-08	2.10095e-06	Up
A-rich_37966	chr5	18608486	18608511	+	Low_complexity	A-rich	42.1444	0	-7.78145	1.27041e-11	4.3118e-09	Down
A-rich_3812	chr1	237666122	237666156	+	Low_complexity	A-rich	5.28592	25.3302	2.23386	0.000867047	0.0367701	Up
A-rich_39009	chr5	60293981	60294009	+	Low_complexity	A-rich	26.6304	0	-7.28567	2.47973e-05	0.00179588	Down
A-rich_43972	chr6	123845760	123845812	+	Low_complexity	A-rich	27.4181	0.473556	-5.68804	3.59338e-06	0.000323921	Down
[truncated: 8,950 more rows]

## Sheet: nhESC_Ctrl_nhESC_T28KO
TE_id	Chromosome	Start	End	Direction	TE_family	TE_merge	RPKM naïve Ctrl	RPKM naïve T28KO	Log2 fold change	PValue	FDR	DETE
5S_1202	chrX	9374199	9374278	+	rRNA	5S	33.8317	5.50196	-2.61083	1.22063e-06	0.000181669	Down
5S_1207	chrX	9378968	9379047	+	rRNA	5S	33.8317	5.50196	-2.61083	1.22063e-06	0.000181669	Down
5S_1208	chrX	9379900	9380015	+	rRNA	5S	10.369	2.04808	-2.30001	0.000233612	0.0129718	Down
5S_1209	chrX	9380946	9381024	+	rRNA	5S	11.909	1.94799	-2.5733	0.00022941	0.0127928	Down
5S_1210	chrX	9381990	9382069	+	rRNA	5S	26.1912	3.86467	-2.74606	1.23806e-06	0.000183629	Down
7SK_294	chr2	76822619	76822786	-	RNA	7SK	8.91544	0	-7.70686	1.80314e-12	1.27505e-09	Down
7SLRNA_1087	chr6	37328961	37329277	+	srpRNA	7SLRNA	17.9979	5.50041	-1.70176	0.000279573	0.0149383	Down
(AAAACA)n_197	chr2	144911262	144911288	+	Simple_repeat	(AAAACA)n	160.606	39.0784	-2.0263	1.74856e-05	0.00159958	Down
(AAAAC)n_1924	chr3	111660657	111660685	+	Simple_repeat	(AAAAC)n	3.06054	37.2602	3.492	1.97956e-05	0.00177509	Up
(AAAAC)n_2798	chr7	134606550	134606579	+	Simple_repeat	(AAAAC)n	0	42.3304	7.42496	0.000101328	0.00676965	Up
(AAAAC)n_3235	chrX	73808309	73808337	+	Simple_repeat	(AAAAC)n	94.8506	36.9052	-1.36004	0.000634789	0.0278272	Down
(AAAAC)n_606	chr12	49513151	49513187	+	Simple_repeat	(AAAAC)n	103.375	0	-9.02311	0.000138309	0.00862188	Down
(AAAAT)n_1044	chr2	157226639	157226672	+	Simple_repeat	(AAAAT)n	5.13811	25.0987	2.23292	0.000812917	0.0334088	Up
(AAAAT)n_1482	chr4	170968714	170968747	+	Simple_repeat	(AAAAT)n	4.65403	27.222	2.48775	0.000154302	0.00938577	Up
(AAAAT)n_1677	chr6	52386500	52386572	+	Simple_repeat	(AAAAT)n	2.82416	13.1085	2.16098	0.000210334	0.0119495	Up
(AAAAT)n_211	chr10	42839398	42839446	+	Simple_repeat	(AAAAT)n	2.93087	30.5928	3.3424	1.02518e-06	0.000156959	Up
(AAAAT)n_394	chr12	49476034	49476047	+	Simple_repeat	(AAAAT)n	286.269	0	-9.02311	0.000138311	0.00862188	Down
(AAAAT)n_395	chr12	49476489	49476502	+	Simple_repeat	(AAAAT)n	286.269	0	-9.02311	0.000138311	0.00862188	Down
(AAACA)n_109	chr10	104631485	104631527	+	Simple_repeat	(AAACA)n	5.32447	19.8828	1.86987	0.000953443	0.0376237	Up
(AAAC)n_111	chr1	59154907	59154929	+	Simple_repeat	(AAAC)n	154.232	38.1769	-2.00841	3.81371e-05	0.00303731	Down
(AAAC)n_2153	chr2	37452183	37452221	+	Simple_repeat	(AAAC)n	74.1912	15.6878	-2.22366	6.80965e-05	0.00489625	Down
(AAAC)n_2371	chr2	153449753	153449777	+	Simple_repeat	(AAAC)n	38.9603	107.35	1.44859	0.000560448	0.025337	Up
(AAAC)n_2928	chr3	110844187	110844212	+	Simple_repeat	(AAAC)n	6.02039	49.5826	2.95845	0.000332642	0.0171668	Up
(AAAC)n_4771	chr9	99962704	99962729	+	Simple_repeat	(AAAC)n	0	12.6391	5.50827	0.000440444	0.0211747	Up
(AAAG)n_1207	chr3	185421562	185421593	+	Simple_repeat	(AAAG)n	0	23.2021	6.66519	0.000704519	0.030039	Up
(AAAG)n_558	chr14	70856776	70856803	+	Simple_repeat	(AAAG)n	4.35719	24.2853	2.39391	0.00137143	0.048545	Up
(AAAG)n_818	chr19	43572619	43572645	+	Simple_repeat	(AAAG)n	0	83.6164	8.24979	0.00128941	0.0465033	Up
(AAAT)n_1380	chr12	32374283	32374323	+	Simple_repeat	(AAAT)n	27.3923	1.55299	-3.95122	6.82886e-08	1.58371e-05	Down
(AAAT)n_1651	chr12	122997744	122997817	+	Simple_repeat	(AAAT)n	29.5776	9.68303	-1.59984	0.000206089	0.0117665	Down
(AAAT)n_232	chr1	70823682	70823706	+	Simple_repeat	(AAAT)n	3.6605	23.5707	2.6063	0.000487277	0.0228516	Up
(AAAT)n_277	chr1	89258089	89258114	+	Simple_repeat	(AAAT)n	64.7504	17.9611	-1.82948	0.00110197	0.0417276	Down
(AAAT)n_3493	chr19	55467337	55467361	+	Simple_repeat	(AAAT)n	33.8399	0	-6.83501	3.91632e-08	9.85507e-06	Down
(AAAT)n_4393	chr21	45672775	45672816	+	Simple_repeat	(AAAT)n	250.36	82.3472	-1.60227	1.00624e-05	0.00101744	Down
(AAAT)n_6753	chr7	131195271	131195295	+	Simple_repeat	(AAAT)n	22.9617	74.7595	1.68834	0.00016529	0.00989807	Up
(AAAT)n_6814	chr7	151809975	151809997	+	Simple_repeat	(AAAT)n	12.6643	53.211	2.04969	0.000245552	0.0134995	Up
(AAC)n_1800	chr2	76843390	76843435	+	Simple_repeat	(AAC)n	7.04431	0	-5.52034	0.000226399	0.0126624	Down
(AAC)n_1869	chr2	133025158	133025191	+	Simple_repeat	(AAC)n	1084.34	33.8033	-4.99374	7.71957e-20	2.25358e-16	Down
(AAC)n_3701	chr8	54881341	54881360	+	Simple_repeat	(AAC)n	474.682	174.293	-1.44434	0.000591486	0.0263161	Down
(AAGAGG)n_5	chr3	186760199	186760237	+	Simple_repeat	(AAGAGG)n	60.6685	16.4394	-1.87337	2.47446e-05	0.00213693	Down
(AAGA)n_566	chr7	27210986	27211014	+	Simple_repeat	(AAGA)n	1.2508	45.3873	4.93824	1.79229e-07	3.67e-05	Up
(AAGGA)n_29	chr5	175135396	175135432	+	Simple_repeat	(AAGGA)n	0	12.7693	6.04089	2.81281e-05	0.0023702	Up
(AAGG)n_404	chr2	168839988	168840025	+	Simple_repeat	(AAGG)n	29.769	0	-7.27621	0.000290504	0.015427	Down
(AAGG)n_634	chr6	29968735	29968761	+	Simple_repeat	(AAGG)n	0	22.3363	6.35113	0.00120896	0.0445646	Up
(AAG)n_120	chr13	42043432	42043469	+	Simple_repeat	(AAG)n	21.8263	4.12185	-2.36553	0.000654145	0.0284649	Down
(AAG)n_454	chrX	73049965	73049996	+	Simple_repeat	(AAG)n	110.918	9.03737	-3.58759	7.76551e-10	3.16224e-07	Down
(AAGTAT)n_1	chr1	89251290	89251322	+	Simple_repeat	(AAGTAT)n	51.5661	12.797	-1.99457	6.97187e-05	0.00499023	Down
(AAGTT)n_5	chr2	44429229	44429260	+	Simple_repeat	(AAGTT)n	76.3177	25.0806	-1.60204	2.71207e-05	0.00229984	Down
(AATAAC)n_14	chr11	68856711	68856738	+	Simple_repeat	(AATAAC)n	23.9603	1.55836	-3.71256	7.81369e-05	0.00547157	Down
(AATAAG)n_55	chr8	61112020	61112076	+	Simple_repeat	(AATAAG)n	0	15.0134	6.88435	2.45922e-09	8.77394e-07	Up
(AATAA)n_76	chr1	183001022	183001079	+	Simple_repeat	(AATAA)n	1.20709	12.97	3.30449	2.80762e-05	0.00236693	Up
(AATAATT)n_62	chr7	55496484	55496562	+	Simple_repeat	(AATAATT)n	26.8619	116.647	2.11131	6.0433e-08	1.43071e-05	Up
(AATAG)n_16	chr12	32483204	32483225	+	Simple_repeat	(AATAG)n	31.0969	2.86342	-3.23098	0.000154047	0.00937557	Down
(AATAG)n_17	chr12	32483504	32483564	+	Simple_repeat	(AATAG)n	11.6979	0.668131	-3.84408	1.55439e-05	0.00145176	Down
(AATA)n_1197	chr16	80278700	80278738	+	Simple_repeat	(AATA)n	8.70661	39.388	2.16556	9.48645e-05	0.00641523	Up
(AATA)n_1606	chr2	101874858	101874900	+	Simple_repeat	(AATA)n	0	34.2034	7.65577	2.68632e-06	0.000344126	Up
(AATA)n_2511	chr5	55411042	55411066	+	Simple_repeat	(AATA)n	21.1565	1.75316	-3.37169	0.000204751	0.0117062	Down
(AATA)n_2842	chr6	144853271	144853297	+	Simple_repeat	(AATA)n	1.99666	14.7499	2.73974	0.000671119	0.0289904	Up
(AATA)n_3493	chrX	49210248	49210290	+	Simple_repeat	(AATA)n	17.2659	0.524569	-4.66976	0.000264896	0.0143135	Down
(AATC)n_22	chr1	207829585	207829613	+	Simple_repeat	(AATC)n	37.0699	2.36056	-3.86283	1.31865e-05	0.00126607	Down
(AATCTA)n_1	chr12	7988096	7988181	+	Simple_repeat	(AATCTA)n	49.6651	0.525047	-6.39319	1.70533e-16	2.74356e-13	Down
(AATGAGA)n_12	chr4	151732982	151733016	+	Simple_repeat	(AATGAGA)n	0	12.2583	5.89611	0.00105857	0.0405323	Up
(AATG)n_787	chr2	153489989	153490030	+	Simple_repeat	(AATG)n	17.1422	56.1334	1.69579	0.000272778	0.0146696	Up
(AATGTGT)n_1	chr2	42421286	42421323	+	Simple_repeat	(AATGTGT)n	0	13.8483	6.17195	0.00131885	0.0472917	Up
(AAT)n_1083	chr12	32374324	32374335	+	Simple_repeat	(AAT)n	96.5374	5.64725	-3.90622	1.32372e-07	2.86247e-05	Down
(AAT)n_1084	chr12	32374620	32374652	+	Simple_repeat	(AAT)n	34.2505	3.31824	-3.27086	9.69098e-07	0.000149814	Down
(AAT)n_1349	chr13	42043396	42043431	+	Simple_repeat	(AAT)n	23.0736	4.35738	-2.36553	0.000654144	0.0284649	Down
(AAT)n_2503	chr19	33284092	33284118	+	Simple_repeat	(AAT)n	1.29931	27.2852	4.10866	1.88774e-06	0.000258596	Up
(AAT)n_4514	chr5	154099753	154099786	+	Simple_repeat	(AAT)n	0	7.65015	5.19601	0.00139284	0.0490812	Up
(AAT)n_4679	chr6	47199984	47200008	+	Simple_repeat	(AAT)n	95.2391	309.949	1.69568	4.71377e-05	0.00359319	Up
(AAT)n_5062	chr7	57189634	57189685	+	Simple_repeat	(AAT)n	0	20.4287	7.1893	2.74254e-09	9.60262e-07	Up
(AAT)n_5064	chr7	62753976	62754027	+	Simple_repeat	(AAT)n	0.373485	22.918	5.58425	2.06148e-07	4.13883e-05	Up
(AATTAA)n_102	chr3	111640068	111640112	+	Simple_repeat	(AATTAA)n	1.58456	14.8464	3.10877	0.000680037	0.0292848	Up
(AATTAA)n_194	chr9	128432020	128432083	+	Simple_repeat	(AATTAA)n	21.6871	4.75151	-2.16631	0.000119136	0.0077068	Down
(AATTAA)n_78	chr2	29016354	29016397	+	Simple_repeat	(AATTAA)n	0.885942	97.4824	6.64251	6.03283e-15	6.73521e-12	Up
(AATTA)n_64	chr12	30898254	30898300	+	Simple_repeat	(AATTA)n	11.619	39.7627	1.74601	0.000799052	0.0330306	Up
(AATTAT)n_173	chr7	62760288	62760302	+	Simple_repeat	(AATTAT)n	1.2065	106.148	5.93725	9.07432e-10	3.63357e-07	Up
(AATTAT)n_184	chr8	32587212	32587245	+	Simple_repeat	(AATTAT)n	12.6047	0	-5.87937	0.000107645	0.00710815	Down
(AATT)n_1084	chr9	72510518	72510557	+	Simple_repeat	(AATT)n	10.8691	0	-5.92223	4.35601e-06	0.000506198	Down
(AATT)n_70	chr1	207855494	207855517	+	Simple_repeat	(AATT)n	121.667	2.92288	-5.28501	3.36956e-13	2.8546e-10	Down
(AATTTTG)n_20	chr9	115168060	115168097	+	Simple_repeat	(AATTTTG)n	2.74783	19.3193	2.70923	0.000206637	0.0117845	Up
(ACACAG)n_21	chr19	43544185	43544195	+	Simple_repeat	(ACACAG)n	0	223.813	8.29187	0.000123778	0.00792403	Up
(ACAG)n_89	chr19	42472872	42472901	+	Simple_repeat	(ACAG)n	58.6912	10.2833	-2.47964	7.65958e-06	0.000814917	Down
(ACA)n_781	chr9	13138155	13138174	+	Simple_repeat	(ACA)n	54.2568	12.6199	-2.08677	0.000300261	0.0158633	Down
(ACAT)n_428	chr3	37141853	37141888	+	Simple_repeat	(ACAT)n	18.2198	3.10676	-2.48769	0.00110792	0.0418759	Down
(ACAT)n_734	chr8	61103476	61103575	+	Simple_repeat	(ACAT)n	0	8.49241	6.88432	2.07128e-09	7.5776e-07	Up
(ACAT)n_830	chrX	112599273	112599322	+	Simple_repeat	(ACAT)n	24.8402	0	-7.41605	0.000338669	0.0174196	Down
(ACCCCA)n_4	chr5	156947272	156947313	+	Simple_repeat	(ACCCCA)n	12.6543	59.0507	2.19145	7.54305e-05	0.00532234	Up
(ACC)n_282	chr3	65440500	65440519	+	Simple_repeat	(ACC)n	0.888999	21.3436	4.08797	0.000144189	0.00889463	Up
(AC)n_11273	chr16	28576108	28576144	+	Simple_repeat	(AC)n	106.056	0	-9.06001	0.000984554	0.0384697	Down
(AC)n_11283	chr16	29503499	29503519	+	Simple_repeat	(AC)n	36.9547	3.38957	-3.36434	0.000721401	0.0304977	Down
(AC)n_11452	chr16	55534407	55534451	+	Simple_repeat	(AC)n	8.84535	0.500725	-3.79349	0.00122595	0.0449491	Down
(AC)n_12374	chr17	42125387	42125432	+	Simple_repeat	(AC)n	0	155.528	9.9325	5.67974e-07	9.6499e-05	Up
(AC)n_1250	chr1	108698573	108698611	+	Simple_repeat	(AC)n	10.8723	49.3711	2.16318	0.00107905	0.0410976	Up
(AC)n_1404	chr1	142849571	142849640	+	Simple_repeat	(AC)n	8.72108	1.58409	-2.40525	0.00125115	0.0456022	Down
(AC)n_14265	chr19	43268538	43268580	+	Simple_repeat	(AC)n	0	7.87244	5.57729	0.00114388	0.0428085	Up
(AC)n_14277	chr19	43544158	43544184	+	Simple_repeat	(AC)n	0	83.6164	8.25013	0.0001298	0.00824112	Up
(AC)n_14870	chr2	33340105	33340140	+	Simple_repeat	(AC)n	5.8097	28.3058	2.22869	0.000168868	0.0100511	Up
(AC)n_16452	chr2	153463985	153464021	+	Simple_repeat	(AC)n	33.4053	93.3405	1.47398	0.000430366	0.0208013	Up
(AC)n_16532	chr2	159468611	159468645	+	Simple_repeat	(AC)n	11.0036	0	-5.71945	0.000440851	0.0211801	Down
(AC)n_16720	chr2	173899602	173899638	+	Simple_repeat	(AC)n	0	13.3291	6.07665	1.0806e-05	0.00107601	Up
(AC)n_17502	chr2	235010088	235010134	+	Simple_repeat	(AC)n	13.1285	1.36272	-3.09604	0.000351474	0.0178971	Down
(AC)n_17992	chr20	35398306	35398344	+	Simple_repeat	(AC)n	28.7542	4.5111	-2.61702	0.000224533	0.012576	Down
(AC)n_18374	chr21	17777826	17777850	+	Simple_repeat	(AC)n	23.3077	0	-6.29628	2.78394e-06	0.000353291	Down
(AC)n_18375	chr21	17821094	17821118	+	Simple_repeat	(AC)n	24.895	0	-6.38871	2.48656e-06	0.000323402	Down
(AC)n_20637	chr3	119386536	119386576	+	Simple_repeat	(AC)n	11.2892	0.501098	-4.00537	0.000664911	0.0287711	Down
(AC)n_20681	chr3	123256426	123256457	+	Simple_repeat	(AC)n	39.1208	138.343	1.81302	5.01562e-06	0.000572683	Up
(AC)n_21074	chr3	154805946	154806021	+	Simple_repeat	(AC)n	0	18.8613	7.63204	2.19453e-06	0.000292643	Up
(AC)n_21475	chr3	186682063	186682086	+	Simple_repeat	(AC)n	64.6002	15.0545	-2.08472	0.00127885	0.0462837	Down
(AC)n_2220	chr1	207821520	207821568	+	Simple_repeat	(AC)n	25.1689	1.37699	-4.0782	1.67633e-05	0.0015466	Down
(AC)n_22277	chr4	49505353	49505374	+	Simple_repeat	(AC)n	158.722	0	-8.86486	4.04699e-05	0.00318204	Down
(AC)n_23890	chr4	175421112	175421134	+	Simple_repeat	(AC)n	42.0382	0.911088	-5.03096	4.36e-07	7.76172e-05	Down
(AC)n_23995	chr4	183731120	183731725	+	Simple_repeat	(AC)n	0	0.804865	6.09613	0.000144123	0.00889311	Up
(AC)n_25597	chr5	115841137	115841181	+	Simple_repeat	(AC)n	35.6813	0.500725	-5.77731	6.13181e-07	0.000102489	Down
(AC)n_25598	chr5	115855361	115855397	+	Simple_repeat	(AC)n	8.66121	0	-5.47072	0.000381473	0.018997	Down
(AC)n_26088	chr5	156462456	156462474	+	Simple_repeat	(AC)n	86.9259	1.22399	-5.77714	5.55877e-08	1.32947e-05	Down
(AC)n_26094	chr5	156953182	156953210	+	Simple_repeat	(AC)n	19.2097	86.4671	2.14263	5.83187e-05	0.00430278	Up
(AC)n_261	chr1	30689287	30689928	+	Simple_repeat	(AC)n	1.27713	8.29589	2.68342	7.92797e-09	2.45368e-06	Up
(AC)n_27110	chr6	52390939	52391006	+	Simple_repeat	(AC)n	3.03492	14.0868	2.16091	0.000194982	0.0112775	Up
(AC)n_27922	chr6	118911208	118911239	+	Simple_repeat	(AC)n	0	25.916	6.82634	1.31395e-06	0.000193162	Up
(AC)n_28399	chr6	158051455	158052167	+	Simple_repeat	(AC)n	0.0716247	2.58487	4.97975	3.5736e-06	0.000432278	Up
(AC)n_3	chr1	158998	159031	+	Simple_repeat	(AC)n	1.50777	20.5457	3.55828	0.000238624	0.0131942	Up
(AC)n_3001	chr10	21889298	21889332	+	Simple_repeat	(AC)n	45.5407	0.589527	-5.77623	0.000230939	0.0128539	Down
(AC)n_30290	chr7	121719909	121719931	+	Simple_repeat	(AC)n	47.7092	3.91544	-3.50334	2.53078e-06	0.000328459	Down
(AC)n_30737	chr7	157923011	157925582	+	Simple_repeat	(AC)n	0.17803	0	-6.0049	1.06801e-05	0.00106692	Down
(AC)n_31476	chr8	60793501	60793544	+	Simple_repeat	(AC)n	15.6445	0.978507	-3.7645	0.000174318	0.0103142	Down
(AC)n_31481	chr8	61127918	61127943	+	Simple_repeat	(AC)n	0.638981	61.5798	5.98787	2.75065e-13	2.37178e-10	Up
(AC)n_32386	chr8	133090419	133090459	+	Simple_repeat	(AC)n	0.875557	13.3363	3.70308	0.000137194	0.00859442	Up
(AC)n_33837	chr9	115226482	115226538	+	Simple_repeat	(AC)n	5.49089	19.5821	1.80399	0.00121259	0.0446246	Up
(AC)n_35016	chrX	69647943	69647977	+	Simple_repeat	(AC)n	34.4402	10.1003	-1.7469	0.00131328	0.0471311	Down
(AC)n_35072	chrX	74677476	74677516	+	Simple_repeat	(AC)n	0.399363	10.0529	4.08581	0.0012632	0.0459095	Up
(AC)n_35459	chrX	105869012	105869034	+	Simple_repeat	(AC)n	1.49389	26.9603	3.851	7.83148e-05	0.00548047	Up
(AC)n_35537	chrX	112446756	112446784	+	Simple_repeat	(AC)n	0	26.6051	6.71428	0.000539129	0.0246361	Up
(AC)n_3828	chr10	89484609	89484629	+	Simple_repeat	(AC)n	32.0383	4.51943	-2.78255	0.000558299	0.025266	Down
(AC)n_3829	chr10	89485642	89485672	+	Simple_repeat	(AC)n	22.4239	3.01295	-2.85338	0.000524567	0.0241546	Down
(AC)n_3960	chr10	100250020	100250049	+	Simple_repeat	(AC)n	1.10169	23.0708	4.03379	1.31332e-05	0.00126349	Up
(AC)n_4160	chr10	114843019	114843052	+	Simple_repeat	(AC)n	0	20.3523	6.56377	0.000300575	0.0158741	Up
(AC)n_5720	chr11	117708746	117708782	+	Simple_repeat	(AC)n	38.9604	7.81358	-2.2928	2.94506e-05	0.00246262	Down
(AC)n_6267	chr12	30887784	30887821	+	Simple_repeat	(AC)n	6.50925	41.0095	2.62154	7.94332e-05	0.0055399	Up
(AC)n_6292	chr12	32270646	32270670	+	Simple_repeat	(AC)n	25.6623	0.917995	-4.44341	3.94646e-06	0.000468433	Down
(AC)n_7707	chr13	36371788	36371819	+	Simple_repeat	(AC)n	7.17378	53.4947	2.8527	1.17556e-06	0.000176113	Up
(AC)n_8819	chr14	21285106	21285131	+	Simple_repeat	(AC)n	0	27.0226	6.56589	3.06012e-07	5.77105e-05	Up
(AC)n_9026	chr14	36262792	36262820	+	Simple_repeat	(AC)n	22.9494	0	-6.49766	0.00140559	0.0493857	Down
ACRO1_16	chr2	133044096	133045357	-	Satellite/acro	ACRO1	0.683303	0.0989728	-2.68388	0.000209104	0.0118971	Down
ACRO1_19	chr21	9695024	9695279	-	Satellite/acro	ACRO1	2.6622	0.426419	-2.57193	0.00118446	0.0438777	Down
ACRO1_22	chr21	9829744	9829988	+	Satellite/acro	ACRO1	6.61823	0.704865	-3.17358	1.51206e-06	0.000216109	Down
ACRO1_23	chr21	9830330	9831446	+	Satellite/acro	ACRO1	2.45823	0.341854	-2.81525	4.15547e-05	0.00324842	Down
ACRO1_25	chr4	49283069	49283324	-	Satellite/acro	ACRO1	3.22728	0.172799	-4.04328	0.000150703	0.00920967	Down
ACRO1_31	chr4	49301409	49301664	-	Satellite/acro	ACRO1	5.35533	0.426419	-3.57464	0.00025389	0.01385	Down
ACRO1_36	chr4	49317762	49318017	+	Satellite/acro	ACRO1	5.10819	0.426419	-3.50707	0.00104854	0.0402423	Down
ACRO1_38	chr4	49323928	49324172	+	Satellite/acro	ACRO1	6.00835	0.447959	-3.67498	6.07052e-05	0.00445526	Down
ACRO1_40	chr4	49330973	49331228	+	Satellite/acro	ACRO1	20.0081	0.172799	-6.66539	5.79357e-13	4.59722e-10	Down
ACRO1_42	chr4	49515585	49515840	+	Satellite/acro	ACRO1	4.80655	0.515035	-3.16656	2.51434e-05	0.00216618	Down
(ACTTTC)n_5	chr19	33304211	33304239	+	Simple_repeat	(ACTTTC)n	1.71156	46.931	4.51178	1.32223e-06	0.000194115	Up
(AGAA)n_347	chr19	17578144	17578174	+	Simple_repeat	(AGAA)n	34.5261	2.22203	-3.85239	4.62771e-05	0.00353757	Down
(AGAA)n_8	chr1	28218761	28218784	+	Simple_repeat	(AGAA)n	31.0649	7.45312	-2.01841	0.00101628	0.0393873	Down
(AGACAC)n_9	chr11	66185159	66185269	+	Simple_repeat	(AGACAC)n	0	4.063	5.99982	0.00142529	0.0497681	Up
(AGAC)n_195	chr2	62957921	62958092	+	Simple_repeat	(AGAC)n	77.7233	7.71566	-3.32068	4.69854e-15	5.34052e-12	Down
(AGAC)n_205	chr2	151989913	151989951	+	Simple_repeat	(AGAC)n	13.5323	1.12213	-3.38083	0.00031726	0.0165409	Down
(AGAC)n_286	chr4	80273602	80274636	+	Simple_repeat	(AGAC)n	1.74204	0.273416	-2.65313	9.71165e-07	0.000150017	Down
(AGAC)n_360	chr7	98875559	98875600	+	Simple_repeat	(AGAC)n	12.5569	0	-6.19951	3.52151e-05	0.00284231	Down
(AGAC)n_366	chr8	3569921	3569967	+	Simple_repeat	(AGAC)n	13.2616	0	-6.43935	4.16471e-05	0.00325329	Down
(AGAC)n_89	chr12	103084910	103084920	+	Simple_repeat	(AGAC)n	59.8073	6.2685	-3.07494	0.000890601	0.0357412	Down
(AGAGAC)n_111	chr2	235009990	235010087	+	Simple_repeat	(AGAGAC)n	6.22589	0.646237	-3.09604	0.000351473	0.0178971	Down
(AGAGAC)n_67	chr17	39420722	39420786	+	Simple_repeat	(AGAGAC)n	9.33501	1.01935	-3.07943	0.000370892	0.0185858	Down
(AGAGAG)n_18	chr18	19792103	19792155	+	Simple_repeat	(AGAGAG)n	19.5941	1.28194	-3.82957	2.73013e-05	0.00231243	Down
(AGAG)n_116	chr5	52530733	52530795	+	Simple_repeat	(AGAG)n	32.08	1.73087	-4.123	8.65541e-08	1.9553e-05	Down
(AGAG)n_145	chr7	153209538	153209616	+	Simple_repeat	(AGAG)n	9.52601	0.861874	-3.37251	0.00102557	0.0396058	Down
(AGAG)n_171	chrX	10581773	10581839	+	Simple_repeat	(AGAG)n	36.2935	6.48233	-2.46379	0.000889122	0.0357049	Down
(AGAG)n_9	chr1	202609863	202609945	+	Simple_repeat	(AGAG)n	6.01969	0	-6.13175	1.52676e-05	0.00143215	Down
(AGAT)n_1360	chr7	151567193	151567239	+	Simple_repeat	(AGAT)n	24.4343	0.970196	-4.49372	1.13508e-07	2.49324e-05	Down
(AGAT)n_916	chr3	111654348	111654390	+	Simple_repeat	(AGAT)n	3.10823	20.2206	2.57578	8.87528e-05	0.00606937	Up
(AGCAAT)n_4	chr12	32273299	32273333	+	Simple_repeat	(AGCAAT)n	18.205	0.647997	-4.44808	1.35652e-06	0.000198205	Down
(AGCCTGC)n_3	chr22	45950069	45950129	+	Simple_repeat	(AGCCTGC)n	7.45939	59.3696	2.99932	5.82002e-08	1.38392e-05	Up
(AGC)n_302	chr3	195306310	195306331	+	Simple_repeat	(AGC)n	7.07985	1914.77	7.97473	1.12505e-27	1.01268e-23	Up
(AGC)n_336	chr5	115824936	115824956	+	Simple_repeat	(AGC)n	83.5048	3.13425	-4.55602	1.78997e-10	8.44453e-08	Down
(AGGCC)n_28	chr2	37597840	37597870	+	Simple_repeat	(AGGCC)n	3.53278	22.0933	2.59872	0.000173007	0.0102522	Up
(AGGC)n_187	chr6	161640905	161641009	+	Simple_repeat	(AGGC)n	3.56792	0.19273	-3.73992	0.000527453	0.0242488	Down
(AGGC)n_2	chr1	18805165	18805217	+	Simple_repeat	(AGGC)n	11.7205	0.84738	-3.60973	0.000203311	0.0116563	Down
(AGGC)n_200	chr7	151567240	151567285	+	Simple_repeat	(AGGC)n	24.9772	1.49392	-3.97596	5.75386e-07	9.76318e-05	Down
(AGGGCA)n_1	chr10	5816850	5816894	+	Simple_repeat	(AGGGCA)n	0.363057	83.922	7.27004	8.32606e-05	0.00575942	Up
(AGGTGG)n_24	chr6	47253753	47253792	+	Simple_repeat	(AGGTGG)n	41.9481	99.8579	1.24746	0.00108689	0.0413298	Up
(AG)n_1090	chr12	103084861	103084909	+	Simple_repeat	(AG)n	8.05063	0.470774	-3.76301	0.000659527	0.0286299	Down
(AG)n_1340	chr14	21285062	21285100	+	Simple_repeat	(AG)n	0	8.94732	5.60639	0.000188202	0.0109806	Up
(AG)n_2155	chr19	17578088	17578142	+	Simple_repeat	(AG)n	19.1812	1.23446	-3.85268	3.69467e-05	0.00295942	Down
(AG)n_2293	chr2	26237337	26237405	+	Simple_repeat	(AG)n	34.8966	2.55846	-3.72682	2.65693e-08	7.05994e-06	Down
(AG)n_249	chr1	171627318	171627377	+	Simple_repeat	(AG)n	12.0945	0.766005	-3.83388	0.000952081	0.0375803	Down
(AG)n_2555	chr2	153450350	153450374	+	Simple_repeat	(AG)n	40.3679	108.244	1.40943	0.000606204	0.0268355	Up
(AG)n_2556	chr2	153450418	153450451	+	Simple_repeat	(AG)n	28.3348	78.7573	1.46105	0.000529254	0.0243057	Up
(AG)n_2595	chr2	169994012	169994058	+	Simple_repeat	(AG)n	3.36572	20.2116	2.52921	0.000197463	0.0113951	Up
(AG)n_3326	chr3	195296244	195296275	+	Simple_repeat	(AG)n	5.50961	192.078	5.06368	0.000261404	0.0141637	Up
(AG)n_4573	chr7	98875541	98875558	+	Simple_repeat	(AG)n	29.1639	0	-6.14665	7.70268e-05	0.00541225	Down
(AG)n_4615	chr7	121723097	121723127	+	Simple_repeat	(AG)n	22.0657	1.48763	-3.72634	7.53559e-05	0.00531994	Down
(AG)n_4685	chr8	3569890	3569920	+	Simple_repeat	(AG)n	20.3345	0	-6.43939	4.07925e-05	0.00320099	Down
(AG)n_4949	chr9	1319694	1319766	+	Simple_repeat	(AG)n	5.35831	0	-5.79126	0.000101694	0.0067899	Down
(AG)n_829	chr11	113693181	113693223	+	Simple_repeat	(AG)n	133.841	4.51137	-4.83137	0.000522525	0.0240863	Down
(AG)n_955	chr12	32273802	32273830	+	Simple_repeat	(AG)n	21.4258	0.786853	-4.40499	3.70597e-06	0.000444282	Down
(AGTC)n_10	chr21	45942821	45945320	+	Simple_repeat	(AGTC)n	0.126374	3.39386	4.702	1.66773e-07	3.4389e-05	Up
(AGTGTGTGCA)n_1	chr16	31343259	31343353	+	Simple_repeat	(AGTGTGTGCA)n	12.2545	2.00059	-2.5463	0.00049767	0.023232	Down
ALR/Alpha_6	chr1	121478369	121485429	-	Satellite/centr	ALR/Alpha	0.451546	0.0844413	-2.40069	0.00129229	0.046585	Down
Alu_1379	chr12	12684355	12684394	+	SINE/Alu	Alu	28.1846	0	-7.26977	0.000160124	0.00965697	Down
Alu_1423	chr12	32488989	32489048	+	SINE/Alu	Alu	11.2557	0.756424	-3.74519	1.45198e-05	0.00137183	Down
Alu_149	chr1	28841295	28841378	+	SINE/Alu	Alu	2.06885	11.6811	2.44565	6.62881e-05	0.00478534	Up
Alu_2973	chr17	62519622	62519703	+	SINE/Alu	Alu	2.94674	12.3593	2.03231	0.000434573	0.0209601	Up
Alu_3397	chr19	33282101	33282141	-	SINE/Alu	Alu	0.844549	17.7354	4.10866	1.90189e-06	0.000260204	Up
Alu_3459	chr19	43565353	43565381	-	SINE/Alu	Alu	0.570519	77.6438	6.50317	2.5634e-05	0.00219881	Up
Alu_3568	chr19	55467280	55467336	+	SINE/Alu	Alu	14.5028	0	-6.83501	3.91631e-08	9.85507e-06	Down
Alu_3569	chr19	55468075	55468130	+	SINE/Alu	Alu	14.7665	0	-6.83501	3.91636e-08	9.85507e-06	Down
Alu_3570	chr19	55470039	55470072	+	SINE/Alu	Alu	25.1227	0	-6.86471	4.86663e-08	1.18684e-05	Down
Alu_4925	chr3	172494012	172494057	-	SINE/Alu	Alu	19.2223	3.80937	-2.29216	0.000194197	0.0112457	Down
Alu_5156	chr4	83779349	83779416	+	SINE/Alu	Alu	45.4896	18.0946	-1.31962	0.000516834	0.0238953	Down
Alu_5240	chr4	129008133	129008177	-	SINE/Alu	Alu	0.726115	14.5653	3.97101	0.000130254	0.00826269	Up
Alu_5330	chr4	175421258	175421310	+	SINE/Alu	Alu	17.7854	0.38546	-5.03096	4.36e-07	7.76172e-05	Down
Alu_5583	chr5	115826042	115826097	-	SINE/Alu	Alu	36.6154	1.50416	-4.448	2.80675e-12	1.89185e-09	Down
Alu_5682	chr5	156462001	156462077	+	SINE/Alu	Alu	20.3491	0.289893	-5.76016	1.17657e-07	2.5752e-05	Down
Alu_5731	chr5	175932888	175932925	+	SINE/Alu	Alu	35.049	0.541728	-5.53095	0.000520043	0.024003	Down
Alu_7566	chrX	118764535	118764579	+	SINE/Alu	Alu	0.363057	8.0497	3.87706	0.00143532	0.0499994	Up
Alu_858	chr10	70387773	70387831	-	SINE/Alu	Alu	0	20.7658	7.39809	0.000267676	0.0144366	Up
AluJb_100024	chr7	107489567	107489872	-	SINE/Alu	AluJb	0.11076	1.49919	3.476	0.000984518	0.0384697	Up
AluJb_10020	chr1	227921951	227922129	+	SINE/Alu	AluJb	1.25119	7.35219	2.51422	8.81876e-05	0.00603741	Up
AluJb_100289	chr7	120003075	120003356	+	SINE/Alu	AluJb	0	1.81559	6.1915	0.000131909	0.00834441	Up
AluJb_100307	chr7	121135410	121135681	-	SINE/Alu	AluJb	0	2.37703	6.50608	1.14802e-06	0.000172766	Up
AluJb_100325	chr7	121761452	121761713	-	SINE/Alu	AluJb	1.896	0.255406	-2.80986	0.000915644	0.0364954	Down
AluJb_100326	chr7	121774424	121774589	-	SINE/Alu	AluJb	2.79831	0.136952	-4.02954	0.000227891	0.0127229	Down
AluJb_100365	chr7	123524798	123525110	+	SINE/Alu	AluJb	4.41382	0.689722	-2.63897	4.72875e-05	0.00359952	Down
AluJb_100460	chr7	127884021	127884299	+	SINE/Alu	AluJb	0.0685171	2.66345	4.92436	0.000199882	0.0115024	Up
AluJb_100866	chr7	134603466	134603750	+	SINE/Alu	AluJb	0.118951	4.61878	4.98784	6.42887e-05	0.0046683	Up
AluJb_101001	chr7	138031384	138031579	+	SINE/Alu	AluJb	0	6.99631	7.5818	1.83127e-09	6.8326e-07	Up
AluJb_101554	chr7	151793917	151794210	-	SINE/Alu	AluJb	0.589183	2.79233	2.20067	0.000649853	0.0283295	Up
AluJb_101555	chr7	151807824	151808074	-	SINE/Alu	AluJb	0.970701	4.57176	2.20819	4.3259e-05	0.00335976	Up
AluJb_101556	chr7	151810798	151811148	-	SINE/Alu	AluJb	1.73244	6.07986	1.78666	0.000507249	0.0235682	Up
AluJb_10223	chr1	232253716	232253860	+	SINE/Alu	AluJb	0	2.10437	5.43059	0.000889235	0.0357049	Up
AluJb_102792	chr8	26364663	26364979	+	SINE/Alu	AluJb	0.167183	2.27107	3.61331	5.254e-06	0.000594403	Up
AluJb_103173	chr8	32587701	32587994	+	SINE/Alu	AluJb	1.53181	0	-5.9891	3.60235e-05	0.00289621	Down
AluJb_103850	chr8	54906631	54906929	+	SINE/Alu	AluJb	25.8675	7.38357	-1.80868	1.72542e-06	0.0002404	Down
AluJb_103855	chr8	54961967	54962122	-	SINE/Alu	AluJb	34.9432	12.6028	-1.46852	1.22945e-05	0.00119908	Down
AluJb_104402	chr8	70962868	70963181	-	SINE/Alu	AluJb	88.7962	22.5021	-1.98037	2.82153e-05	0.00237529	Down
AluJb_104403	chr8	70963242	70963408	-	SINE/Alu	AluJb	48.2755	14.8429	-1.70229	0.000104424	0.00694109	Down
AluJb_104404	chr8	70964002	70964307	-	SINE/Alu	AluJb	65.4453	22.8567	-1.51572	2.58757e-05	0.00221557	Down
AluJb_107760	chr9	33970436	33970728	-	SINE/Alu	AluJb	62.4117	0.590932	-6.6683	1.2188e-29	1.46276e-25	Down
AluJb_109086	chr9	90343819	90344094	+	SINE/Alu	AluJb	9.05467	34.0507	1.90639	1.1843e-05	0.00116355	Up
AluJb_110247	chr9	119603683	119603817	-	SINE/Alu	AluJb	1.46475	7.07509	2.18607	0.000887011	0.0356435	Up
AluJb_11049	chr10	5816979	5817257	+	SINE/Alu	AluJb	0.0607589	13.3619	7.25921	2.54222e-05	0.00218671	Up
AluJb_110639	chr9	128424378	128424670	+	SINE/Alu	AluJb	4.73378	1.0938	-2.08805	0.000213472	0.0120817	Down
AluJb_112401	chrX	13158968	13159298	-	SINE/Alu	AluJb	0.0577205	3.58753	5.60265	6.06874e-09	1.93081e-06	Up
AluJb_112571	chrX	16985517	16985791	+	SINE/Alu	AluJb	0.116602	5.54131	5.20677	2.76294e-09	9.66596e-07	Up
AluJb_112923	chrX	23873143	23873433	-	SINE/Alu	AluJb	0.220338	3.97702	3.95688	2.19447e-06	0.000292643	Up
AluJb_112940	chrX	24011864	24012192	+	SINE/Alu	AluJb	0.251896	1.72213	2.62451	0.0013802	0.0487552	Up
AluJb_113865	chrX	49205991	49206275	-	SINE/Alu	AluJb	2.3155	0.0775771	-4.52993	0.00028604	0.0152236	Down
AluJb_113866	chrX	49215490	49215775	-	SINE/Alu	AluJb	2.54444	0	-6.67428	4.25852e-05	0.00331458	Down
AluJb_114323	chrX	69351265	69351575	+	SINE/Alu	AluJb	0	1.92026	6.3971	1.2597e-05	0.00122141	Up
AluJb_114788	chrX	88998892	88999171	-	SINE/Alu	AluJb	0	5.90215	7.8514	1.32223e-12	9.65001e-10	Up
AluJb_11498	chr10	15172424	15172731	+	SINE/Alu	AluJb	2.27438	0.269475	-2.92111	0.000150947	0.00922324	Down
AluJb_115101	chrX	105178801	105178967	-	SINE/Alu	AluJb	0.114746	3.88575	4.73354	8.78821e-06	0.000909723	Up
AluJb_116455	chrX	153833816	153834099	+	SINE/Alu	AluJb	0.0596854	10.8709	6.98487	4.95333e-12	3.20377e-09	Up
AluJb_116456	chrX	153835949	153836029	+	SINE/Alu	AluJb	0	19.0093	7.73655	2.19873e-11	1.23534e-08	Up
AluJb_116661	chrY	3259685	3259964	-	SINE/Alu	AluJb	0	2.58709	6.67393	2.55886e-07	4.96702e-05	Up
AluJb_12750	chr10	43011430	43011731	-	SINE/Alu	AluJb	9.03386	31.3421	1.79551	0.000372433	0.0186371	Up
AluJb_12778	chr10	43603511	43603784	+	SINE/Alu	AluJb	0.24413	2.7298	3.32227	0.00053675	0.0245612	Up
AluJb_14204	chr10	76938822	76939106	+	SINE/Alu	AluJb	12.3918	4.60703	-1.42491	0.00066316	0.0287508	Down
AluJb_14964	chr10	98504436	98504737	-	SINE/Alu	AluJb	3.89236	0.942997	-2.0257	0.00111768	0.0421196	Down
AluJb_14966	chr10	98507330	98507490	+	SINE/Alu	AluJb	5.28544	0.64233	-2.90894	0.000284262	0.0151514	Down
AluJb_14967	chr10	98516243	98516547	+	SINE/Alu	AluJb	2.8223	0.363265	-2.90375	0.0012119	0.0446235	Down
AluJb_15511	chr10	104765493	104765722	-	SINE/Alu	AluJb	2.63982	0.0875281	-4.4319	2.69376e-05	0.0022888	Down
AluJb_16258	chr10	128769688	128769981	-	SINE/Alu	AluJb	1.09141	4.33648	1.99379	0.000210574	0.0119569	Up
AluJb_1635	chr1	22049056	22049346	+	SINE/Alu	AluJb	15.7102	7.43726	-1.08011	0.00111406	0.0420381	Down
AluJb_17358	chr11	27642155	27642461	+	SINE/Alu	AluJb	0	1.60771	6.12435	2.25564e-05	0.0019748	Up
AluJb_17891	chr11	46011802	46012110	-	SINE/Alu	AluJb	0	1.94534	6.40875	0.00123013	0.0450604	Up
AluJb_18106	chr11	47927840	47928134	+	SINE/Alu	AluJb	0.172357	2.31328	3.54567	0.000315223	0.0164605	Up
AluJb_1862	chr1	24216480	24216778	+	SINE/Alu	AluJb	1.88007	0.0672615	-4.31959	4.024e-05	0.00316973	Down
AluJb_19203	chr11	71890445	71890732	+	SINE/Alu	AluJb	13.9952	0.669097	-4.32898	1.18133e-13	1.09293e-10	Down
AluJb_20095	chr11	95059684	95059838	+	SINE/Alu	AluJb	14.1879	0	-8.25479	2.3121e-14	2.32858e-11	Down
AluJb_20177	chr11	100664521	100664836	+	SINE/Alu	AluJb	3.48514	0	-7.26629	0.000733991	0.030909	Down
AluJb_2043	chr1	26108372	26108587	+	SINE/Alu	AluJb	4.53201	1.01413	-2.13936	0.00120836	0.0445498	Down
AluJb_20594	chr11	113689300	113689616	+	SINE/Alu	AluJb	17.5498	0.325231	-5.63353	4.99896e-05	0.00377792	Down
AluJb_21377	chr12	659507	659680	+	SINE/Alu	AluJb	2.97053	0.3771	-2.86423	0.000544866	0.02483	Down
AluJb_21516	chr12	3154637	3154930	+	SINE/Alu	AluJb	24.7209	9.40418	-1.39093	0.000464399	0.0220564	Down
AluJb_21701	chr12	7001724	7001882	+	SINE/Alu	AluJb	2.94548	0.14302	-4.03784	0.000136786	0.00857259	Down
AluJb_21753	chr12	7983085	7983231	+	SINE/Alu	AluJb	28.9442	0	-9.20631	2.80025e-18	6.43558e-15	Down
AluJb_21754	chr12	7985160	7985253	-	SINE/Alu	AluJb	45.0394	0.24298	-7.19058	6.97369e-17	1.23358e-13	Down
AluJb_21939	chr12	12275562	12275791	+	SINE/Alu	AluJb	11.0017	3.94887	-1.47562	0.000288604	0.0153318	Down
AluJb_21972	chr12	12638453	12638712	-	SINE/Alu	AluJb	7.79677	0.886354	-3.07257	1.12058e-07	2.46515e-05	Down
AluJb_21979	chr12	12711321	12711613	-	SINE/Alu	AluJb	4.78266	0.296934	-3.90962	6.72498e-06	0.000732067	Down
AluJb_21990	chr12	12790693	12790931	+	SINE/Alu	AluJb	8.50935	2.74716	-1.63164	0.000274109	0.0147137	Down
AluJb_22024	chr12	13067952	13068138	-	SINE/Alu	AluJb	0.832383	6.80268	2.9693	4.99018e-05	0.00377205	Up
AluJb_22025	chr12	13068309	13068429	-	SINE/Alu	AluJb	7.37202	35.8788	2.26875	0.000331563	0.0171275	Up
AluJb_22568	chr12	30888793	30889089	+	SINE/Alu	AluJb	1.30447	6.84534	2.35326	5.49499e-06	0.000617143	Up
AluJb_22702	chr12	32132477	32132790	-	SINE/Alu	AluJb	12.4421	0.906844	-3.75233	0.000785926	0.0325884	Down
AluJb_22729	chr12	32266320	32266640	-	SINE/Alu	AluJb	5.59452	0.444673	-3.54061	2.32031e-05	0.00202527	Down
AluJb_22730	chr12	32267314	32267597	-	SINE/Alu	AluJb	3.96174	0.0778512	-5.30349	1.49402e-09	5.7276e-07	Down
AluJb_22731	chr12	32269468	32269813	-	SINE/Alu	AluJb	2.40491	0.24968	-3.16439	2.56227e-05	0.00219881	Down
AluJb_22732	chr12	32274747	32275049	-	SINE/Alu	AluJb	1.9865	0.0729533	-4.40521	2.78425e-06	0.000353291	Down
AluJb_22740	chr12	32370662	32370733	-	SINE/Alu	AluJb	17.3317	0.874926	-4.11791	5.32498e-09	1.72595e-06	Down
AluJb_22744	chr12	32403634	32403935	+	SINE/Alu	AluJb	2.18598	0.221465	-3.20482	0.000190686	0.0110966	Down
AluJb_22745	chr12	32405796	32406116	-	SINE/Alu	AluJb	1.67984	0.139466	-3.44572	0.000799402	0.0330372	Down
AluJb_22751	chr12	32450838	32451142	+	SINE/Alu	AluJb	6.31218	0.737749	-3.09522	5.85851e-07	9.88776e-05	Down
AluJb_22752	chr12	32452646	32452736	+	SINE/Alu	AluJb	20.3246	2.49195	-3.02704	8.61929e-07	0.000136361	Down
AluJb_22753	chr12	32454427	32454730	+	SINE/Alu	AluJb	5.93567	0.938639	-2.64623	4.59424e-07	8.08872e-05	Down
AluJb_22754	chr12	32455862	32456175	-	SINE/Alu	AluJb	6.16208	0.786925	-2.9706	5.57722e-07	9.51688e-05	Down
AluJb_22755	chr12	32466629	32466940	+	SINE/Alu	AluJb	5.03133	0.143502	-4.96047	1.81053e-06	0.000249758	Down
AluJb_22757	chr12	32488515	32488817	-	SINE/Alu	AluJb	2.43394	0.222603	-3.37076	1.45159e-05	0.00137183	Down
AluJb_22760	chr12	32503136	32503428	+	SINE/Alu	AluJb	1.50751	0.0773875	-3.97291	6.56777e-05	0.00475398	Down
AluJb_22761	chr12	32505662	32505836	+	SINE/Alu	AluJb	3.14947	0.374932	-2.95562	0.000283205	0.0151025	Down
AluJb_22972	chr12	42795653	42795940	-	SINE/Alu	AluJb	0.177689	5.73267	4.81684	3.18782e-11	1.72813e-08	Up
AluJb_23092	chr12	46636273	46636600	+	SINE/Alu	AluJb	2.53152	7.03351	1.46715	0.00137989	0.0487506	Up
AluJb_23093	chr12	46639446	46639546	+	SINE/Alu	AluJb	4.19296	21.1435	2.32746	7.67927e-06	0.000816077	Up
AluJb_2310	chr1	28219823	28220109	-	SINE/Alu	AluJb	2.99446	0.680364	-2.10651	0.00068723	0.029524	Down
AluJb_23214	chr12	49476804	49477057	+	SINE/Alu	AluJb	14.7095	0	-9.02311	0.000138311	0.00862188	Down
AluJb_23218	chr12	49519602	49519656	-	SINE/Alu	AluJb	68.9166	0	-9.023	0.000705118	0.030039	Down
AluJb_23219	chr12	49519658	49519798	-	SINE/Alu	AluJb	26.5821	0	-9.023	0.00070686	0.0300831	Down
AluJb_23429	chr12	51320806	51321109	-	SINE/Alu	AluJb	0	1.4838	5.99632	1.71213e-05	0.00157425	Up
AluJb_23511	chr12	52189548	52189839	+	SINE/Alu	AluJb	0.236441	1.85855	2.84485	0.00014499	0.00893042	Up
AluJb_23671	chr12	54855206	54855434	+	SINE/Alu	AluJb	20.469	5.37326	-1.9237	1.36882e-06	0.000199463	Down
AluJb_24360	chr12	69215639	69215930	-	SINE/Alu	AluJb	11.1785	3.55496	-1.65048	0.000190529	0.0110898	Down
AluJb_24418	chr12	70245448	70245740	-	SINE/Alu	AluJb	0	1.59023	6.02831	0.000157694	0.00954374	Up
AluJb_24530	chr12	75885869	75886161	-	SINE/Alu	AluJb	0.185171	5.83981	4.84786	2.07785e-06	0.000280111	Up
AluJb_24573	chr12	76790598	76790894	-	SINE/Alu	AluJb	3.38314	8.61439	1.34547	0.000525171	0.0241747	Up
AluJb_25392	chr12	101872633	101872943	+	SINE/Alu	AluJb	6.7915	1.28345	-2.36647	0.000122759	0.00787746	Down
AluJb_25393	chr12	101882006	101882227	-	SINE/Alu	AluJb	26.408	6.77309	-1.96124	1.6901e-05	0.00155741	Down
AluJb_25411	chr12	102124270	102124562	-	SINE/Alu	AluJb	5.38739	0.516481	-3.32536	4.11967e-06	0.000485392	Down
AluJb_26080	chr12	112085394	112085427	+	SINE/Alu	AluJb	0	26.0476	6.92064	0.000424179	0.0205898	Up
AluJb_26081	chr12	112085724	112085821	+	SINE/Alu	AluJb	0	8.86157	6.92064	0.000424178	0.0205898	Up
AluJb_26082	chr12	112086741	112086833	+	SINE/Alu	AluJb	0	9.34318	6.92065	0.000412807	0.0201806	Up
AluJb_26083	chr12	112086964	112087255	-	SINE/Alu	AluJb	0	3.02274	6.95358	0.000471131	0.0223074	Up
AluJb_27864	chr13	24483242	24483417	+	SINE/Alu	AluJb	0.0965199	6.44895	5.53932	1.14458e-08	3.38251e-06	Up
AluJb_27867	chr13	24536091	24536173	-	SINE/Alu	AluJb	0	7.97903	6.53482	3.96209e-06	0.000469971	Up
AluJb_27868	chr13	24536948	24537042	+	SINE/Alu	AluJb	0	8.26699	6.78025	3.35347e-06	0.000411033	Up
AluJb_28252	chr13	33293331	33293619	-	SINE/Alu	AluJb	0.0554671	6.18487	6.20036	1.36293e-11	8.06661e-09	Up
AluJb_2835	chr1	33521935	33522131	+	SINE/Alu	AluJb	0.637914	5.81048	3.15521	3.87574e-05	0.00307594	Up
AluJb_28411	chr13	40157304	40157610	-	SINE/Alu	AluJb	0.241942	1.7628	2.82489	0.00141622	0.0495979	Up
AluJb_28533	chr13	43667535	43667849	-	SINE/Alu	AluJb	23.0799	1.32402	-4.10503	0.000575719	0.0258326	Down
AluJb_28647	chr13	45981115	45981251	+	SINE/Alu	AluJb	4.64361	0.161999	-4.46863	0.000119859	0.00774313	Down
AluJb_28648	chr13	45981519	45981722	+	SINE/Alu	AluJb	4.04008	0.217063	-4.03427	0.000103164	0.00687324	Down
AluJb_28742	chr13	48829439	48829737	-	SINE/Alu	AluJb	13.3107	35.136	1.3987	2.13886e-05	0.00189444	Up
AluJb_28909	chr13	52608641	52608981	-	SINE/Alu	AluJb	0.202365	2.38208	3.42915	5.26311e-05	0.00394033	Up
AluJb_29161	chr13	66733696	66734002	+	SINE/Alu	AluJb	2.0922	0	-6.48851	4.80075e-05	0.00364983	Down
AluJb_29570	chr13	86957392	86957696	+	SINE/Alu	AluJb	4.10356	0.794386	-2.34943	0.000831229	0.0339932	Down
AluJb_29689	chr13	93985785	93986090	-	SINE/Alu	AluJb	0	2.69173	6.85021	6.89012e-07	0.000112961	Up
AluJb_2979	chr1	36455193	36455490	+	SINE/Alu	AluJb	0.896704	0	-5.27811	0.00084618	0.0344027	Down
AluJb_30373	chr14	21274106	21274389	+	SINE/Alu	AluJb	0	2.10449	6.39928	2.1186e-06	0.000284361	Up
AluJb_304	chr1	6904451	6904774	+	SINE/Alu	AluJb	6.0063	0.0620555	-6.10515	1.98624e-05	0.00178013	Down
AluJb_305	chr1	6919568	6919870	+	SINE/Alu	AluJb	6.5855	0.207566	-4.8196	0.000572834	0.0257568	Down
AluJb_306	chr1	6927856	6928169	-	SINE/Alu	AluJb	5.67612	0.128076	-5.19166	0.00140897	0.0494362	Down
AluJb_30937	chr14	35511753	35512045	+	SINE/Alu	AluJb	16.0154	63.1193	1.97857	3.26866e-07	6.08728e-05	Up
AluJb_31397	chr14	51101057	51101367	-	SINE/Alu	AluJb	19.921	8.16646	-1.28952	3.04511e-05	0.00252332	Down
AluJb_31593	chr14	55450932	55451233	+	SINE/Alu	AluJb	68.6691	23.9164	-1.52053	1.82242e-05	0.00165801	Down
AluJb_31594	chr14	55463046	55463329	+	SINE/Alu	AluJb	31.4284	7.62786	-2.03787	1.94152e-05	0.00174724	Down
AluJb_31595	chr14	55466317	55466603	-	SINE/Alu	AluJb	31.2137	7.82123	-1.99121	1.93991e-05	0.00174625	Down
AluJb_31878	chr14	61957350	61957662	+	SINE/Alu	AluJb	0.105338	2.92351	4.47799	2.33278e-07	4.60015e-05	Up
AluJb_32124	chr14	65407773	65408081	-	SINE/Alu	AluJb	17.4089	1.03881	-4.03201	2.34986e-11	1.31512e-08	Down
AluJb_32400	chr14	70835824	70836111	-	SINE/Alu	AluJb	5.38331	24.9885	2.20503	7.08099e-07	0.000115405	Up
AluJb_32565	chr14	73828683	73828974	+	SINE/Alu	AluJb	0	2.00013	6.3602	0.00111073	0.0419578	Up
AluJb_32566	chr14	73829157	73829443	-	SINE/Alu	AluJb	0	1.87707	6.24577	0.000789532	0.0326981	Up
AluJb_32831	chr14	76399519	76399814	+	SINE/Alu	AluJb	0	1.5939	6.05933	0.000208436	0.0118667	Up
AluJb_33996	chr14	104382788	104383099	+	SINE/Alu	AluJb	11.4652	0.353271	-4.95402	9.10677e-11	4.54347e-08	Down
AluJb_34387	chr15	26526284	26526583	-	SINE/Alu	AluJb	0.234263	3.44179	3.76695	3.27045e-07	6.08798e-05	Up
AluJb_35778	chr15	57790445	57790702	-	SINE/Alu	AluJb	0	2.60105	6.55674	7.0288e-07	0.000114814	Up
AluJb_35811	chr15	59017110	59017412	+	SINE/Alu	AluJb	0	9.97671	8.71874	2.32646e-05	0.00202981	Up
AluJb_35813	chr15	59026702	59026933	+	SINE/Alu	AluJb	0.0691538	4.7602	5.52484	0.00133381	0.0476171	Up
AluJb_36251	chr15	65470134	65470431	-	SINE/Alu	AluJb	17.0125	6.09957	-1.47339	0.000718806	0.0304397	Down
AluJb_37560	chr15	89478791	89479074	+	SINE/Alu	AluJb	0	3.1085	6.95176	8.29207e-09	2.54779e-06	Up
AluJb_38869	chr16	11090808	11091118	-	SINE/Alu	AluJb	2.01237	0.129316	-3.67874	0.00110222	0.0417298	Down
AluJb_39177	chr16	15375619	15375921	-	SINE/Alu	AluJb	0	9.06418	8.57946	1.43045e-07	3.06117e-05	Up
AluJb_39777	chr16	22877809	22878142	+	SINE/Alu	AluJb	0.956584	0.060192	-3.4891	0.00106519	0.0406951	Down
AluJb_39891	chr16	23653799	23654107	-	SINE/Alu	AluJb	12.1654	3.72002	-1.70668	2.3352e-05	0.00203539	Down
AluJb_39957	chr16	24479995	24480206	-	SINE/Alu	AluJb	8.66808	24.8064	1.51028	0.00111786	0.0421213	Up
AluJb_4027	chr1	52304820	52305094	-	SINE/Alu	AluJb	30.2861	14.5795	-1.05586	0.000296703	0.0157061	Down
AluJb_40271	chr16	28605496	28605752	-	SINE/Alu	AluJb	15.2226	0.497492	-4.85447	0.00130115	0.0468085	Down
AluJb_40285	chr16	28691167	28691454	-	SINE/Alu	AluJb	12.9601	1.08451	-3.5619	0.00130376	0.0468713	Down
AluJb_40352	chr16	29494553	29494753	+	SINE/Alu	AluJb	6.81923	1.34024	-2.34634	0.0010326	0.0397987	Down
AluJb_40673	chr16	33950961	33951087	+	SINE/Alu	AluJb	18.5941	0.159079	-6.36174	2.75573e-13	2.37178e-10	Down
AluJb_40729	chr16	46900265	46900432	+	SINE/Alu	AluJb	0.114058	11.3381	6.27903	3.06954e-11	1.6724e-08	Up
AluJb_4200	chr1	53901151	53901507	+	SINE/Alu	AluJb	0	35.0672	10.7666	1.24153e-30	1.73036e-26	Up
AluJb_4201	chr1	53902219	53902318	-	SINE/Alu	AluJb	0	15.8273	7.77551	1.24017e-10	6.06824e-08	Up
AluJb_4408	chr1	59135217	59135534	+	SINE/Alu	AluJb	9.60686	2.26655	-2.08435	3.39735e-07	6.27285e-05	Down
AluJb_4409	chr1	59151602	59151806	-	SINE/Alu	AluJb	18.9727	5.47372	-1.78717	7.3433e-06	0.00078669	Down
AluJb_46694	chr17	51150845	51151151	-	SINE/Alu	AluJb	0	2.76388	6.89975	5.05246e-07	8.76335e-05	Up
AluJb_46696	chr17	51314719	51315020	+	SINE/Alu	AluJb	0	2.1835	6.52748	7.37763e-06	0.000789585	Up
AluJb_46778	chr17	54973731	54974044	+	SINE/Alu	AluJb	1.36217	6.14881	2.18199	1.91653e-05	0.00173052	Up
AluJb_48204	chr17	74051879	74052188	-	SINE/Alu	AluJb	8.24207	3.05807	-1.42478	0.000903437	0.0361322	Down
AluJb_4902	chr1	70824029	70824308	-	SINE/Alu	AluJb	0.375423	2.02759	2.36274	0.00126823	0.0460422	Up
AluJb_49515	chr18	14996280	14996587	-	SINE/Alu	AluJb	0.172084	2.00158	3.40408	0.000239257	0.0132215	Up
AluJb_50030	chr18	29541682	29542027	-	SINE/Alu	AluJb	0	1.65588	6.34149	1.01494e-05	0.00102289	Up
AluJb_50032	chr18	29626852	29626998	-	SINE/Alu	AluJb	13.4715	3.94584	-1.75569	0.000949655	0.0375175	Down
AluJb_50421	chr18	47107347	47107658	+	SINE/Alu	AluJb	0.0543118	2.63347	5.08217	1.166e-07	2.55466e-05	Up
AluJb_50423	chr18	47115837	47116121	-	SINE/Alu	AluJb	0	2.3022	6.52026	1.40113e-06	0.000203212	Up
AluJb_50424	chr18	47124566	47124864	-	SINE/Alu	AluJb	0	1.56739	6.05487	2.48398e-05	0.00214344	Up
AluJb_50437	chr18	47337055	47337258	-	SINE/Alu	AluJb	0	2.1868	5.98378	8.73643e-05	0.00598768	Up
AluJb_51162	chr18	74358556	74358744	+	SINE/Alu	AluJb	1.35945	6.47022	2.20684	0.000247148	0.0135734	Up
AluJb_5206	chr1	84681736	84682044	+	SINE/Alu	AluJb	0	1.15334	5.67802	0.000225357	0.0126205	Up
AluJb_5207	chr1	84683196	84683492	+	SINE/Alu	AluJb	0	1.12566	5.58844	0.000474616	0.0224307	Up
AluJb_52260	chr19	9802186	9802464	-	SINE/Alu	AluJb	0.0685171	8.88474	6.66139	2.08824e-15	2.5487e-12	Up
AluJb_52261	chr19	9807245	9807385	-	SINE/Alu	AluJb	0	7.02369	7.11206	2.98874e-08	7.86902e-06	Up
AluJb_52262	chr19	9807429	9807569	-	SINE/Alu	AluJb	0.12065	7.96388	5.52634	5.00525e-09	1.64083e-06	Up
AluJb_52263	chr19	9809765	9809901	-	SINE/Alu	AluJb	0	7.11213	7.08661	8.54502e-09	2.61283e-06	Up
AluJb_5263	chr1	85792802	85792989	+	SINE/Alu	AluJb	0.532155	4.71036	3.01794	2.42583e-05	0.00210123	Up
AluJb_5264	chr1	85801359	85801699	+	SINE/Alu	AluJb	0.292685	2.8382	3.15021	1.2846e-05	0.00124249	Up
AluJb_5311	chr1	87517654	87517943	+	SINE/Alu	AluJb	0	1.30476	5.73188	0.000995946	0.0387663	Up
AluJb_53583	chr19	20062013	20062330	+	SINE/Alu	AluJb	2.12507	0.0695012	-4.57047	0.00019334	0.0112111	Down
AluJb_53641	chr19	22040669	22040884	-	SINE/Alu	AluJb	1.71026	6.26803	1.86869	0.00105966	0.0405559	Up
AluJb_53650	chr19	22488620	22488894	-	SINE/Alu	AluJb	28.1872	9.54281	-1.56355	0.000772338	0.032154	Down
AluJb_53897	chr19	33234110	33234254	-	SINE/Alu	AluJb	1.56158	15.9955	3.32015	4.78349e-08	1.16899e-05	Up
AluJb_53899	chr19	33250321	33250417	-	SINE/Alu	AluJb	1.93263	12.9023	2.6763	1.37634e-05	0.00131242	Up
AluJb_53900	chr19	33264449	33264609	+	SINE/Alu	AluJb	0.95619	8.40203	3.06464	2.94875e-05	0.00246286	Up
AluJb_53905	chr19	33302614	33302808	+	SINE/Alu	AluJb	0.247029	7.18683	4.59763	8.30133e-07	0.000132105	Up
AluJb_54052	chr19	34702440	34702709	+	SINE/Alu	AluJb	0.252371	3.82726	3.7807	0.000295964	0.0156765	Up
AluJb_54105	chr19	35427519	35427815	+	SINE/Alu	AluJb	0.053968	2.51676	4.95702	4.97777e-07	8.64422e-05	Up
AluJb_54106	chr19	35433065	35433377	+	SINE/Alu	AluJb	0.213614	2.72984	3.50884	9.80205e-07	0.000151252	Up
AluJb_54107	chr19	35443467	35443743	+	SINE/Alu	AluJb	1.68286	35.3629	4.37221	9.64897e-12	5.91334e-09	Up
AluJb_54787	chr19	42472371	42472383	+	SINE/Alu	AluJb	144.832	21.5106	-2.72112	2.05523e-06	0.000277753	Down
AluJb_54788	chr19	42472679	42472844	+	SINE/Alu	AluJb	10.9336	1.5644	-2.77501	1.05585e-06	0.000161026	Down
AluJb_54866	chr19	43500390	43500456	+	SINE/Alu	AluJb	0.242038	23.4675	6.01562	6.26648e-05	0.00456423	Up
AluJb_55874	chr19	53149516	53149805	+	SINE/Alu	AluJb	20.8828	7.69264	-1.43948	0.000108767	0.00716472	Down
AluJb_56083	chr19	55467369	55467498	+	SINE/Alu	AluJb	6.29579	0	-6.83501	3.91632e-08	9.85507e-06	Down
AluJb_5661	chr1	94942902	94943141	+	SINE/Alu	AluJb	1.78647	8.09826	2.15331	9.04087e-05	0.00616699	Up
AluJb_57681	chr2	37439895	37440203	+	SINE/Alu	AluJb	14.0221	2.295	-2.5987	0.000165285	0.00989807	Down
AluJb_57682	chr2	37444259	37444563	+	SINE/Alu	AluJb	23.2137	5.56922	-2.05486	2.99711e-05	0.00249215	Down
AluJb_57683	chr2	37447852	37448144	+	SINE/Alu	AluJb	17.066	3.71792	-2.19495	0.000544536	0.0248176	Down
AluJb_57685	chr2	37467292	37467563	+	SINE/Alu	AluJb	5.76263	1.01912	-2.4579	1.23379e-06	0.00018331	Down
AluJb_57873	chr2	42421652	42421942	-	SINE/Alu	AluJb	0	2.13885	6.4422	3.1787e-05	0.00261347	Up
AluJb_58421	chr2	54164857	54165144	+	SINE/Alu	AluJb	3.29445	0.971205	-1.73417	0.00110864	0.0418995	Down
AluJb_59114	chr2	69581867	69582140	+	SINE/Alu	AluJb	8.95987	2.44446	-1.86614	3.5365e-06	0.000428844	Down
AluJb_59115	chr2	69582205	69582509	-	SINE/Alu	AluJb	8.35949	2.19519	-1.91967	1.97867e-06	0.000268414	Down
AluJb_59373	chr2	74142365	74142664	+	SINE/Alu	AluJb	0.0637049	1.44327	4.15512	0.000978782	0.0383578	Up
AluJb_59459	chr2	76843106	76843389	+	SINE/Alu	AluJb	2.83076	0.0778512	-4.82088	5.83693e-07	9.86268e-05	Down
AluJb_5993	chr1	109073384	109073669	+	SINE/Alu	AluJb	0.259769	2.66368	3.31037	9.00157e-05	0.00614212	Up
AluJb_60014	chr2	98943476	98943796	+	SINE/Alu	AluJb	0	1.31606	5.89012	0.000723058	0.0305528	Up
AluJb_6028	chr1	109549568	109549819	-	SINE/Alu	AluJb	3.79853	0.585007	-2.61679	0.000677275	0.0291863	Down
AluJb_60974	chr2	130855618	130855777	+	SINE/Alu	AluJb	0.220266	2.70512	3.39233	0.000586387	0.0261377	Up
AluJb_61031	chr2	131998282	131998441	-	SINE/Alu	AluJb	0.220266	2.70512	3.3923	0.000602985	0.0267122	Up
AluJb_61062	chr2	133034435	133034571	+	SINE/Alu	AluJb	75.5047	1.97859	-5.18681	1.91014e-15	2.36473e-12	Down
AluJb_61063	chr2	133034607	133034740	+	SINE/Alu	AluJb	17.747	1.27819	-3.72996	3.98877e-09	1.34639e-06	Down
AluJb_61607	chr2	153448038	153448328	+	SINE/Alu	AluJb	3.28254	8.8062	1.4104	0.00076736	0.0319899	Up
AluJb_61611	chr2	153489611	153489909	-	SINE/Alu	AluJb	2.3585	7.52127	1.65704	0.000415596	0.0202963	Up
AluJb_62318	chr2	173424583	173424872	-	SINE/Alu	AluJb	0.489959	2.96382	2.56616	0.000249726	0.0136768	Up
AluJb_62344	chr2	173899320	173899601	+	SINE/Alu	AluJb	0.135571	2.72789	4.19198	2.53406e-05	0.00218099	Up
AluJb_62443	chr2	175540671	175540923	-	SINE/Alu	AluJb	0.814176	5.79203	2.77934	8.60333e-05	0.00592182	Up
AluJb_63308	chr2	203335528	203335802	+	SINE/Alu	AluJb	4.74119	1.12771	-2.07068	0.000513	0.0237664	Down
AluJb_63564	chr2	208582960	208583240	+	SINE/Alu	AluJb	3.50824	9.49388	1.43072	0.001318	0.0472693	Up
AluJb_63565	chr2	208584449	208584592	-	SINE/Alu	AluJb	6.75116	18.4314	1.44373	0.000946996	0.0374411	Up
AluJb_64406	chr2	233276051	233276263	+	SINE/Alu	AluJb	24.3269	3.38063	-2.82694	3.89395e-06	0.000463091	Down
AluJb_64627	chr2	238859526	238859824	+	SINE/Alu	AluJb	0.0639187	2.77406	5.07919	2.11646e-05	0.00188	Up
AluJb_64997	chr20	3222087	3222379	+	SINE/Alu	AluJb	2.21232	0.292062	-2.80541	0.000794494	0.0328705	Down
AluJb_65046	chr20	3715385	3715684	-	SINE/Alu	AluJb	3.26903	0.291873	-3.39289	1.71365e-05	0.00157531	Down
AluJb_65204	chr20	5555107	5555399	+	SINE/Alu	AluJb	4.07534	1.01641	-1.9595	0.000975502	0.0382635	Down
AluJb_65208	chr20	5585453	5585611	+	SINE/Alu	AluJb	11.5563	2.62054	-2.13471	6.91844e-05	0.00496126	Down
AluJb_65598	chr20	20387274	20387549	+	SINE/Alu	AluJb	0.196618	1.69331	3.00947	0.00131796	0.0472693	Up
AluJb_65724	chr20	25265109	25265361	-	SINE/Alu	AluJb	16.7826	4.07018	-2.03266	6.84946e-07	0.000112352	Down
AluJb_65725	chr20	25268339	25268637	+	SINE/Alu	AluJb	8.75018	1.93607	-2.15937	0.000116927	0.0075957	Down
AluJb_65726	chr20	25270000	25270309	+	SINE/Alu	AluJb	17.6745	4.19604	-2.07212	9.24497e-08	2.07283e-05	Down
AluJb_67756	chr20	62066473	62066760	+	SINE/Alu	AluJb	3.41953	0.302107	-3.41043	2.89599e-05	0.00242675	Down
AluJb_67915	chr21	17812006	17812276	+	SINE/Alu	AluJb	2.21289	0.22271	-3.08897	0.000871275	0.0351682	Down
AluJb_69250	chr22	20922155	20922427	-	SINE/Alu	AluJb	6.56465	1.75269	-1.89814	0.000529006	0.0242975	Down
AluJb_69868	chr22	29902380	29902676	+	SINE/Alu	AluJb	2.48656	0.152683	-3.8802	0.000151098	0.00922727	Down
AluJb_7015	chr1	153549304	153549610	+	SINE/Alu	AluJb	0.214807	2.52231	3.36979	2.17214e-05	0.00191841	Up
AluJb_70595	chr22	40890401	40890699	+	SINE/Alu	AluJb	0.238124	1.68318	2.72614	0.00112038	0.0421765	Up
AluJb_70952	chr22	44535080	44535299	-	SINE/Alu	AluJb	2.78861	0.18305	-3.6306	0.000184213	0.0107876	Down
AluJb_7102	chr1	154148332	154148496	-	SINE/Alu	AluJb	87.4429	40.4926	-1.11043	0.000760585	0.0317749	Down
AluJb_71028	chr22	45927263	45927426	+	SINE/Alu	AluJb	1.05147	7.08608	2.6999	8.88545e-05	0.0060744	Up
AluJb_7130	chr1	154439056	154439353	+	SINE/Alu	AluJb	17.5295	6.85477	-1.35109	0.000504047	0.0234623	Down
AluJb_71512	chr3	10125975	10126283	-	SINE/Alu	AluJb	0	1.10756	5.60713	0.000456372	0.0217781	Up
AluJb_71891	chr3	17466837	17467139	+	SINE/Alu	AluJb	0.063072	1.78047	4.46973	0.000182657	0.0107095	Up
AluJb_72123	chr3	27448138	27448444	+	SINE/Alu	AluJb	3.05359	0.686559	-2.09959	0.000998176	0.0388356	Down
AluJb_72540	chr3	38440595	38440872	-	SINE/Alu	AluJb	0.55776	3.02703	2.38427	0.000818192	0.0335808	Up
AluJb_72711	chr3	42828252	42828411	-	SINE/Alu	AluJb	0	19.4574	8.75751	1.58112e-05	0.00147005	Up
AluJb_72830	chr3	45139681	45139827	-	SINE/Alu	AluJb	0	10.7354	7.77896	1.63211e-05	0.00151161	Up
AluJb_72959	chr3	47325447	47325721	+	SINE/Alu	AluJb	3.657	0.5566	-2.67755	0.000141671	0.00877687	Down
AluJb_73126	chr3	48565814	48566114	+	SINE/Alu	AluJb	1.88911	0.20895	-3.00792	0.000537112	0.0245725	Down
AluJb_73189	chr3	49164415	49164718	-	SINE/Alu	AluJb	0.279798	2.38253	2.96465	0.000243417	0.0134012	Up
AluJb_74006	chr3	65445345	65445626	+	SINE/Alu	AluJb	0.240441	1.83616	2.78591	0.000523805	0.0241324	Up
AluJb_74036	chr3	65861850	65862007	+	SINE/Alu	AluJb	0.426569	2.71065	2.52258	0.00102156	0.0395033	Up
AluJb_74781	chr3	101216652	101216939	-	SINE/Alu	AluJb	0.170174	1.75564	3.12277	0.000529854	0.0243255	Up
AluJb_75007	chr3	111656336	111656654	+	SINE/Alu	AluJb	0.530318	3.34736	2.57989	6.06699e-06	0.000671436	Up
AluJb_75254	chr3	122292674	122292983	-	SINE/Alu	AluJb	2.18615	8.99519	2.03341	1.75921e-06	0.000244399	Up
AluJb_75307	chr3	123252001	123252282	-	SINE/Alu	AluJb	4.30488	15.0228	1.7929	9.46043e-06	0.000965843	Up
AluJb_75588	chr3	128677467	128677750	+	SINE/Alu	AluJb	0.186677	2.12756	3.3692	2.19587e-05	0.00193502	Up
AluJb_75668	chr3	129570712	129571012	+	SINE/Alu	AluJb	0.634794	3.03321	2.21578	0.000626313	0.0275223	Up
AluJb_76426	chr3	154814505	154814722	-	SINE/Alu	AluJb	0	4.39442	7.06321	0.000422394	0.0205331	Up
AluJb_77225	chr3	184791287	184791584	-	SINE/Alu	AluJb	0.295798	2.79199	3.1524	5.85866e-05	0.00432105	Up
AluJb_77312	chr3	186706427	186706718	+	SINE/Alu	AluJb	5.77701	1.16449	-2.27791	2.67656e-05	0.00227777	Down
AluJb_78207	chr4	15851649	15851948	+	SINE/Alu	AluJb	0.23318	9.27957	5.19125	1.46867e-12	1.05935e-09	Up
AluJb_79169	chr4	49500010	49500270	-	SINE/Alu	AluJb	13.1376	0.164004	-6.0981	0.000219629	0.0123751	Down
AluJb_79246	chr4	54891744	54892037	+	SINE/Alu	AluJb	0	12.405	8.98858	9.38319e-14	8.80656e-11	Up
AluJb_79450	chr4	57779121	57779257	-	SINE/Alu	AluJb	189.384	74.5942	-1.34377	0.000878315	0.0353929	Down
AluJb_79452	chr4	57783479	57783648	-	SINE/Alu	AluJb	149.185	57.6003	-1.37249	0.000776725	0.0323024	Down
AluJb_79453	chr4	57784376	57784680	+	SINE/Alu	AluJb	83.0846	31.9553	-1.37806	0.000840233	0.0342254	Down
AluJb_79454	chr4	57784720	57784858	-	SINE/Alu	AluJb	182.475	70.3943	-1.37371	0.000919361	0.0366031	Down
AluJb_80276	chr4	88849110	88849295	-	SINE/Alu	AluJb	0.448356	4.54606	3.20341	0.000765422	0.0319368	Up
AluJb_80277	chr4	88849329	88849449	-	SINE/Alu	AluJb	0.875557	9.02794	3.29439	5.02635e-05	0.00379198	Up
AluJb_80307	chr4	89180985	89181067	+	SINE/Alu	AluJb	2.8133	17.3373	2.61398	5.05592e-06	0.000576371	Up
AluJb_80326	chr4	89393137	89393271	-	SINE/Alu	AluJb	3.03975	11.3031	1.8647	0.00086921	0.035109	Up
AluJb_8070	chr1	178004953	178005254	+	SINE/Alu	AluJb	0	1.79396	6.25102	2.888e-06	0.000364103	Up
AluJb_81037	chr4	120147988	120148285	-	SINE/Alu	AluJb	0.75604	4.04313	2.38628	0.000100105	0.00670245	Up
AluJb_82259	chr4	165817939	165818231	-	SINE/Alu	AluJb	81.7201	20.4752	-1.99586	0.000438033	0.0210822	Down
AluJb_82357	chr4	169978658	169978959	+	SINE/Alu	AluJb	3.69109	19.597	2.39744	1.94668e-06	0.000264656	Up
AluJb_82485	chr4	175311123	175311419	+	SINE/Alu	AluJb	2.31827	0	-6.59729	3.87289e-07	7.01384e-05	Down
AluJb_82493	chr4	175419114	175419397	-	SINE/Alu	AluJb	4.10587	0.150675	-4.54625	8.7109e-07	0.000137408	Down
AluJb_82958	chr5	1573144	1573423	+	SINE/Alu	AluJb	25.2957	10.7328	-1.23477	0.000573451	0.0257738	Down
AluJb_83014	chr5	4798561	4798858	-	SINE/Alu	AluJb	3.54745	0	-7.20801	2.16279e-09	7.87236e-07	Down
AluJb_8313	chr1	183001656	183001839	-	SINE/Alu	AluJb	0.375979	4.03983	3.30518	1.72971e-05	0.00158771	Up
AluJb_83994	chr5	50082196	50082501	-	SINE/Alu	AluJb	0.452237	2.27141	2.26804	0.000937029	0.0371524	Up
AluJb_84065	chr5	53705977	53706276	+	SINE/Alu	AluJb	0	2.06026	6.43484	4.80752e-05	0.00365305	Up
AluJb_84941	chr5	75962574	75962873	-	SINE/Alu	AluJb	3.06259	0.733008	-2.04513	0.000886649	0.0356422	Down
AluJb_8575	chr1	193169092	193169356	+	SINE/Alu	AluJb	3.08201	0	-6.83655	0.000643301	0.0281262	Down
AluJb_86882	chr5	139840103	139840405	-	SINE/Alu	AluJb	4.03606	1.21478	-1.71789	0.00042404	0.0205877	Down
AluJb_86951	chr5	141234543	141234835	-	SINE/Alu	AluJb	1.80943	0.219547	-2.88684	0.000538154	0.0246098	Down
AluJb_87377	chr5	154104227	154104525	-	SINE/Alu	AluJb	0	0.847164	5.19593	0.00141198	0.0495015	Up
AluJb_87474	chr5	156465868	156466145	+	SINE/Alu	AluJb	4.4578	0.29866	-3.74882	2.94604e-06	0.000370448	Down
AluJb_88314	chr5	178249724	178250017	+	SINE/Alu	AluJb	0.109041	6.78763	5.59412	2.0615e-11	1.16126e-08	Up
AluJb_88402	chr5	179832810	179833118	+	SINE/Alu	AluJb	0.226366	5.12661	4.37756	1.4288e-08	4.12227e-06	Up
AluJb_88403	chr5	179835842	179836142	+	SINE/Alu	AluJb	0.705476	10.6963	3.89744	9.38775e-11	4.67286e-08	Up
AluJb_88725	chr6	8085383	8085685	-	SINE/Alu	AluJb	7.82287	2.61828	-1.56781	0.00017518	0.0103511	Down
AluJb_88819	chr6	10884446	10884748	+	SINE/Alu	AluJb	0.167791	2.39755	3.6441	0.000141999	0.00879343	Up
AluJb_88897	chr6	13616187	13616278	+	SINE/Alu	AluJb	191.054	88.1529	-1.11593	6.72481e-05	0.00484411	Down
AluJb_89398	chr6	24416079	24416151	-	SINE/Alu	AluJb	54.157	13.4958	-1.99154	0.000210289	0.0119485	Down
AluJb_89628	chr6	29920767	29920898	+	SINE/Alu	AluJb	0	6.43742	6.88746	1.46254e-08	4.20706e-06	Up
AluJb_89629	chr6	29923502	29923815	+	SINE/Alu	AluJb	0	1.9723	6.44838	1.45649e-05	0.00137549	Up
AluJb_89630	chr6	29953299	29953590	-	SINE/Alu	AluJb	0	2.82223	6.84984	2.38651e-08	6.40839e-06	Up
AluJb_89631	chr6	29956210	29956500	+	SINE/Alu	AluJb	0	2.83197	6.84993	3.31007e-08	8.59459e-06	Up
AluJb_89954	chr6	34603025	34603323	+	SINE/Alu	AluJb	83.1268	38.2437	-1.11968	0.00113911	0.0427111	Down
AluJb_91124	chr6	74044528	74044826	+	SINE/Alu	AluJb	2.63575	0.143091	-3.98649	8.37832e-06	0.000875432	Down
AluJb_91138	chr6	74141559	74141845	-	SINE/Alu	AluJb	1.47474	0.0700837	-3.89973	0.000525625	0.024193	Down
AluJb_91814	chr6	99917364	99917655	-	SINE/Alu	AluJb	1.80291	0.137759	-3.42575	0.000270889	0.0145771	Down
AluJb_9205	chr1	207819774	207820080	+	SINE/Alu	AluJb	7.78291	0.289846	-4.67166	7.66427e-09	2.37888e-06	Down
AluJb_92329	chr6	111541001	111541298	+	SINE/Alu	AluJb	6.54392	1.83912	-1.82388	0.00117716	0.0436831	Down
AluJb_9242	chr1	209602343	209602640	-	SINE/Alu	AluJb	1.60513	7.8876	2.27265	1.6116e-05	0.00149614	Up
AluJb_92497	chr6	117992798	117993097	-	SINE/Alu	AluJb	0.645213	3.33395	2.34856	0.000834463	0.0340739	Up
AluJb_92778	chr6	131255618	131255920	-	SINE/Alu	AluJb	2.82242	0	-6.90892	1.29048e-07	2.7976e-05	Down
AluJb_93608	chr6	151749019	151749275	+	SINE/Alu	AluJb	4.63887	1.33147	-1.77729	0.0011717	0.0435664	Down
AluJb_93639	chr6	153043871	153044151	-	SINE/Alu	AluJb	5.86015	0.397464	-3.82697	6.81652e-05	0.00490038	Down
AluJb_97278	chr7	48027137	48027430	-	SINE/Alu	AluJb	2.32527	0.373044	-2.58678	0.000589306	0.026238	Down
AluJb_98919	chr7	83096374	83096647	-	SINE/Alu	AluJb	3.6537	0	-7.12496	8.08616e-09	2.49015e-06	Down
AluJb_99005	chr7	87514114	87514251	+	SINE/Alu	AluJb	3.28038	0.325759	-3.17809	0.00132559	0.0473996	Down
AluJo_10840	chr13	39964434	39964663	+	SINE/Alu	AluJo	0.0737597	2.27668	4.43333	6.61925e-05	0.00478004	Up
AluJo_1090	chr1	35799657	35799933	+	SINE/Alu	AluJo	0	2.34699	6.51766	0.00107662	0.0410414	Up
AluJo_11038	chr13	52658953	52659071	-	SINE/Alu	AluJo	5.11528	16.6834	1.67969	0.000896004	0.035908	Up
AluJo_11823	chr14	36263399	36263523	+	SINE/Alu	AluJo	5.18213	0	-6.49766	0.00140559	0.0493857	Down
AluJo_12038	chr14	55450419	55450536	-	SINE/Alu	AluJo	175.919	61.1301	-1.52375	1.83442e-05	0.00166682	Down
AluJo_12181	chr14	64502404	64502644	-	SINE/Alu	AluJo	5.82362	16.2455	1.47734	0.00023163	0.0128848	Up
AluJo_12218	chr14	65406705	65406849	-	SINE/Alu	AluJo	38.3663	2.22393	-4.07432	1.69024e-10	8.00746e-08	Down
AluJo_125	chr1	6925040	6925164	-	SINE/Alu	AluJo	13.738	0	-7.90026	0.000610243	0.0269646	Down
AluJo_12523	chr14	78204670	78204936	+	SINE/Alu	AluJo	15.5619	6.41707	-1.27972	0.000236834	0.0131103	Down
AluJo_14211	chr15	90965941	90966226	-	SINE/Alu	AluJo	0	2.49116	6.6441	3.6945e-05	0.00295942	Up
AluJo_1450	chr1	46776143	46776443	-	SINE/Alu	AluJo	0	11.8994	8.96399	0.000181122	0.0106404	Up
AluJo_15468	chr16	28587184	28587314	+	SINE/Alu	AluJo	29.4994	0	-9.06664	5.9783e-05	0.00439354	Down
AluJo_15470	chr16	28598185	28598466	-	SINE/Alu	AluJo	13.7075	0.230153	-5.74951	0.000806743	0.0332368	Down
AluJo_15505	chr16	29420298	29420502	+	SINE/Alu	AluJo	12.6829	5.90849	-1.10034	0.00129245	0.046585	Down
AluJo_15631	chr16	31338627	31338916	+	SINE/Alu	AluJo	2.40428	0.369373	-2.61089	0.000478303	0.0225762	Down
AluJo_17522	chr17	35408239	35408368	-	SINE/Alu	AluJo	0.573909	5.33958	3.17706	0.000145528	0.00895291	Up
AluJo_1830	chr1	70824325	70824451	-	SINE/Alu	AluJo	0.697238	4.48965	2.6063	0.000487278	0.0228516	Up
AluJo_19365	chr18	29587856	29588132	+	SINE/Alu	AluJo	0.130213	6.9926	5.53589	1.18384e-11	7.15367e-09	Up
AluJo_19366	chr18	29591564	29591884	+	SINE/Alu	AluJo	0	4.20278	7.55626	1.18328e-10	5.80302e-08	Up
AluJo_19371	chr18	29634978	29635283	+	SINE/Alu	AluJo	7.60488	2.03515	-1.88711	0.000120757	0.00778016	Down
AluJo_19456	chr18	39574719	39575012	+	SINE/Alu	AluJo	2.98682	0.723805	-1.99601	0.000871255	0.0351682	Down
AluJo_1966	chr1	89250818	89251106	-	SINE/Alu	AluJo	6.1199	2.16219	-1.49193	0.000739506	0.0310814	Down
AluJo_19864	chr19	935482	935764	-	SINE/Alu	AluJo	1.81131	0	-6.18365	0.000900549	0.0360367	Down
AluJo_20595	chr19	10846972	10847083	-	SINE/Alu	AluJo	3.47566	0	-5.78928	0.000186558	0.0109042	Down
AluJo_20756	chr19	13338746	13339021	-	SINE/Alu	AluJo	0.119511	1.50973	3.33726	0.000216833	0.0122431	Up
AluJo_21218	chr19	22489965	22490101	-	SINE/Alu	AluJo	56.4683	18.5843	-1.60429	0.000535466	0.0245205	Down
AluJo_21355	chr19	33214759	33215066	-	SINE/Alu	AluJo	0.211122	3.26644	3.75074	2.88332e-06	0.000363725	Up
AluJo_21356	chr19	33222182	33222296	+	SINE/Alu	AluJo	0.568549	5.46237	3.06512	0.000122405	0.00786059	Up
AluJo_21357	chr19	33223797	33224085	+	SINE/Alu	AluJo	0.831952	8.44787	3.30029	2.8808e-09	9.98932e-07	Up
AluJo_21358	chr19	33303796	33304104	+	SINE/Alu	AluJo	0.155596	4.41136	4.55952	1.05477e-06	0.000160975	Up
AluJo_21629	chr19	38821686	38821982	+	SINE/Alu	AluJo	3.33336	0.507592	-2.65456	0.000241419	0.0133265	Down
AluJo_21846	chr19	43647512	43647769	-	SINE/Alu	AluJo	0.0621577	4.06204	5.45	0.000176738	0.0104191	Up
AluJo_22344	chr19	53150644	53150834	-	SINE/Alu	AluJo	56.0966	19.8965	-1.49347	5.11138e-06	0.000581313	Down
AluJo_22350	chr19	53248177	53248272	+	SINE/Alu	AluJo	11.3527	0.237865	-5.24232	3.78349e-06	0.00045207	Down
AluJo_22411	chr19	55469219	55469290	+	SINE/Alu	AluJo	11.4388	0	-6.83501	3.91637e-08	9.85507e-06	Down
AluJo_22412	chr19	55472460	55472585	+	SINE/Alu	AluJo	6.49726	0.160351	-4.84058	4.46588e-07	7.91109e-05	Down
AluJo_22413	chr19	55474482	55474732	+	SINE/Alu	AluJo	3.62958	0.170564	-4.18456	4.65842e-06	0.000537151	Down
AluJo_22416	chr19	55495721	55495809	-	SINE/Alu	AluJo	44.195	18.7867	-1.2309	0.00138768	0.0489393	Down
AluJo_22831	chr2	27046849	27047163	+	SINE/Alu	AluJo	2.01421	0.0701652	-4.48128	5.41508e-06	0.000609912	Down
AluJo_22977	chr2	37594738	37595033	+	SINE/Alu	AluJo	0.0645687	1.96151	4.57814	4.9546e-05	0.00375161	Up
AluJo_23150	chr2	46647480	46647782	+	SINE/Alu	AluJo	3.25482	0.199112	-3.81503	0.000228638	0.0127596	Down
AluJo_23859	chr2	99167414	99167711	-	SINE/Alu	AluJo	0.552333	2.88202	2.38748	0.00080343	0.033164	Up
AluJo_24444	chr2	153408252	153408524	+	SINE/Alu	AluJo	1.82501	10.3943	2.51059	2.37548e-06	0.00031291	Up
AluJo_24675	chr2	173459816	173460096	-	SINE/Alu	AluJo	2.84145	10.3111	1.84086	8.55551e-05	0.00589454	Up
AluJo_24680	chr2	173899781	173899954	-	SINE/Alu	AluJo	0	2.90105	6.14058	8.09874e-06	0.000851988	Up
AluJo_25732	chr20	13751016	13751292	-	SINE/Alu	AluJo	3.70381	0.541268	-2.71339	0.000677868	0.029206	Down
AluJo_25781	chr20	18226780	18227070	-	SINE/Alu	AluJo	0.234096	2.62757	3.33673	2.77791e-05	0.00234621	Up
AluJo_25788	chr20	18597157	18597457	+	SINE/Alu	AluJo	0	4.13048	7.44203	0.000212032	0.0120159	Up
AluJo_25791	chr20	18630575	18630899	+	SINE/Alu	AluJo	0.0521326	5.4323	6.17808	8.14975e-11	4.09913e-08	Up
AluJo_26320	chr20	44529955	44530258	+	SINE/Alu	AluJo	6.56914	0.851903	-2.91479	0.000926136	0.0368151	Down
AluJo_27205	chr22	18909121	18909247	+	SINE/Alu	AluJo	5.58787	0.867476	-2.62882	0.000590418	0.026274	Down
AluJo_2808	chr1	165623646	165623941	+	SINE/Alu	AluJo	7.00692	19.3195	1.46099	0.000164207	0.00984961	Up
AluJo_28517	chr3	38109711	38110019	-	SINE/Alu	AluJo	0	1.53859	6.06684	7.84606e-06	0.000830665	Up
AluJo_28716	chr3	47811736	47811828	+	SINE/Alu	AluJo	0	16.1151	7.70007	9.86772e-05	0.00662021	Up
AluJo_28717	chr3	47812122	47812157	+	SINE/Alu	AluJo	0	42.3598	7.70002	0.000131994	0.00834612	Up
AluJo_28724	chr3	47989713	47990014	-	SINE/Alu	AluJo	4.16212	0	-7.45817	0.000362538	0.0183129	Down
AluJo_29083	chr3	65968590	65968807	-	SINE/Alu	AluJo	0	1.88451	5.8583	2.54962e-05	0.00219169	Up
AluJo_29321	chr3	101215107	101215407	-	SINE/Alu	AluJo	0.1628	1.52606	2.9883	0.00117288	0.0435911	Up
AluJo_29322	chr3	101216526	101216589	+	SINE/Alu	AluJo	0.775238	9.02447	3.29696	0.000275459	0.0147624	Up
AluJo_29526	chr3	123248290	123248630	+	SINE/Alu	AluJo	3.51087	12.3511	1.80489	9.7189e-06	0.000987921	Up
AluJo_29953	chr3	154804585	154804925	-	SINE/Alu	AluJo	0	4.16059	7.63197	9.02028e-06	0.000929029	Up
AluJo_31379	chr4	88314934	88315075	-	SINE/Alu	AluJo	0	9.11036	7.49841	6.15316e-09	1.95336e-06	Up
AluJo_33301	chr5	102886823	102887114	-	SINE/Alu	AluJo	1.05555	0	-5.46088	0.00028421	0.0151505	Down
AluJo_33317	chr5	106264739	106265002	+	SINE/Alu	AluJo	1.08854	0	-5.37132	0.000485496	0.0227928	Down
AluJo_33604	chr5	134698780	134698890	+	SINE/Alu	AluJo	0	2.88032	5.51121	0.000343807	0.0176146	Up
AluJo_3388	chr1	207828807	207829082	-	SINE/Alu	AluJo	4.91586	0.313235	-3.86786	1.48532e-07	3.15353e-05	Down
AluJo_3389	chr1	207856502	207856781	-	SINE/Alu	AluJo	10.728	0.240954	-5.38148	5.87832e-13	4.63461e-10	Down
AluJo_33945	chr5	156463713	156464039	-	SINE/Alu	AluJo	4.95784	0.135165	-5.01241	2.82282e-06	0.00035745	Down
AluJo_34520	chr6	13230967	13231238	+	SINE/Alu	AluJo	0.121275	1.64118	3.45741	0.000164382	0.00985602	Up
AluJo_34541	chr6	14284944	14285113	+	SINE/Alu	AluJo	3.07179	14.0215	2.18136	2.68654e-06	0.000344126	Up
AluJo_34813	chr6	30815078	30815405	+	SINE/Alu	AluJo	0.486657	6.30889	3.65969	2.47774e-06	0.000323402	Up
AluJo_34912	chr6	34631313	34631419	-	SINE/Alu	AluJo	0	30.8223	8.83623	0.00116981	0.0435194	Up
AluJo_35345	chr6	74033951	74034075	+	SINE/Alu	AluJo	3.11421	0	-5.77111	0.00105645	0.0404725	Down
AluJo_36155	chr6	151749686	151749968	-	SINE/Alu	AluJo	4.07283	1.05045	-1.92268	0.00123368	0.0451558	Down
AluJo_3721	chr1	229621628	229621943	+	SINE/Alu	AluJo	2.71878	0.614139	-2.10799	0.000560769	0.0253462	Down
AluJo_37699	chr7	39814931	39815244	+	SINE/Alu	AluJo	0.11482	1.74878	3.72034	0.000317529	0.0165525	Up
AluJo_37850	chr7	51125967	51126251	+	SINE/Alu	AluJo	1.285	0	-5.67189	0.000431543	0.0208419	Down
AluJo_38013	chr7	63607719	63607968	+	SINE/Alu	AluJo	2.47586	9.597	1.9411	0.00030606	0.0160831	Up
AluJo_38881	chr7	94784481	94784799	-	SINE/Alu	AluJo	0.179696	1.69272	3.18668	0.001075	0.0409868	Up
AluJo_3907	chr1	240767976	240768091	+	SINE/Alu	AluJo	5.34999	0	-6.44203	3.27017e-05	0.00267594	Down
AluJo_39450	chr7	123490312	123490587	-	SINE/Alu	AluJo	4.88914	0.371664	-3.57496	2.36143e-06	0.000311534	Down
AluJo_3958	chr1	243679853	243680189	-	SINE/Alu	AluJo	1.64012	0	-6.2828	0.000799442	0.0330372	Down
AluJo_39919	chr7	151796842	151797163	-	SINE/Alu	AluJo	0.432551	2.33757	2.38555	0.000573978	0.025787	Up
AluJo_40035	chr8	1832934	1833226	-	SINE/Alu	AluJo	4.99373	1.61515	-1.61259	0.00042996	0.0207933	Down
AluJo_40225	chr8	17426187	17426495	+	SINE/Alu	AluJo	9.87345	23.4392	1.24176	0.000354078	0.0180108	Up
AluJo_40715	chr8	38689033	38689312	-	SINE/Alu	AluJo	1.12743	5.12097	2.16751	0.000201117	0.011555	Up
AluJo_40915	chr8	55005260	55005390	+	SINE/Alu	AluJo	10.2104	2.10049	-2.23195	0.000557685	0.0252513	Down
AluJo_41116	chr8	70963473	70963600	+	SINE/Alu	AluJo	24.9802	8.8707	-1.49136	0.000742602	0.0311804	Down
AluJo_41174	chr8	74647193	74647465	-	SINE/Alu	AluJo	0	3.13202	6.90038	0.000702436	0.0299775	Up
AluJo_41795	chr8	133085394	133085525	-	SINE/Alu	AluJo	0.419744	3.75751	3.08151	0.000426568	0.0206871	Up
AluJo_42497	chr9	72332637	72332886	-	SINE/Alu	AluJo	11.9734	1.19648	-3.28404	2.05081e-09	7.52467e-07	Down
AluJo_43203	chr9	128421248	128421328	+	SINE/Alu	AluJo	17.3167	3.74181	-2.18562	8.84319e-05	0.00605126	Down
AluJo_43709	chrX	2798668	2798955	+	SINE/Alu	AluJo	0.351057	1.89233	2.3149	0.00118247	0.0438222	Up
AluJo_44403	chrX	47877797	47877914	+	SINE/Alu	AluJo	2.28131	12.6044	2.41382	0.000335047	0.0172621	Up
AluJo_44414	chrX	48000059	48000176	+	SINE/Alu	AluJo	2.28131	12.6044	2.41382	0.000335048	0.0172621	Up
AluJo_44469	chrX	49205510	49205641	-	SINE/Alu	AluJo	5.01986	0.168182	-4.52989	0.00030195	0.0159117	Down
AluJo_44470	chrX	49215008	49215139	-	SINE/Alu	AluJo	5.53562	0	-6.67428	4.25852e-05	0.00331458	Down
AluJo_44766	chrX	74606320	74606611	-	SINE/Alu	AluJo	0	1.60409	6.05194	0.000154743	0.00940864	Up
AluJo_44862	chrX	96010851	96011163	-	SINE/Alu	AluJo	0.204802	2.77988	3.53786	6.17165e-06	0.000681797	Up
AluJo_44893	chrX	100649426	100649536	-	SINE/Alu	AluJo	122.206	0	-10.8734	1.23767e-06	0.000183629	Down
AluJo_45073	chrX	118765569	118765712	-	SINE/Alu	AluJo	0.11171	2.47683	3.87706	0.00143532	0.0499994	Up
AluJo_45074	chrX	118766024	118766148	-	SINE/Alu	AluJo	0.128827	2.85635	3.87706	0.00143533	0.0499994	Up
AluJo_45275	chrX	135633959	135634089	+	SINE/Alu	AluJo	0.252812	3.71079	3.55431	0.000174339	0.0103142	Up
AluJo_45416	chrX	153542004	153542298	+	SINE/Alu	AluJo	0.580945	2.64164	2.12973	0.00140014	0.0492624	Up
AluJo_4961	chr10	42834679	42834963	+	SINE/Alu	AluJo	3.80291	14.8295	1.96383	7.24496e-08	1.66325e-05	Up
AluJo_4962	chr10	42844120	42844400	-	SINE/Alu	AluJo	3.21533	12.5194	1.94731	5.19228e-05	0.00389608	Up
AluJo_5086	chr10	51550273	51550572	-	SINE/Alu	AluJo	0	1.1542	5.61724	0.00132161	0.0473005	Up
AluJo_5087	chr10	51551018	51551152	-	SINE/Alu	AluJo	0	2.57541	5.61724	0.00132161	0.0473005	Up
AluJo_5231	chr10	68939325	68939583	+	SINE/Alu	AluJo	0.139297	4.21192	4.71153	1.22368e-06	0.000181996	Up
AluJo_5813	chr10	97025390	97025671	+	SINE/Alu	AluJo	5.57712	1.52462	-1.85081	0.00104094	0.0400035	Down
AluJo_6127	chr10	114848435	114848714	+	SINE/Alu	AluJo	0	2.27985	6.48402	0.000511122	0.023715	Up
AluJo_8252	chr12	4812639	4812770	-	SINE/Alu	AluJo	13.9146	1.48969	-3.18789	6.22643e-07	0.000103707	Down
AluJo_8317	chr12	7969180	7969295	+	SINE/Alu	AluJo	36.4152	0.562374	-5.87149	3.17182e-16	4.69337e-13	Down
AluJo_854	chr1	27993639	27993920	+	SINE/Alu	AluJo	0.0568488	16.9656	7.61819	9.95274e-21	3.1853e-17	Up
AluJo_8599	chr12	30877643	30877947	+	SINE/Alu	AluJo	0.935647	5.52848	2.5578	1.5633e-05	0.00145788	Up
AluJo_8641	chr12	32452516	32452632	+	SINE/Alu	AluJo	15.7691	1.93341	-3.02704	8.61926e-07	0.000136361	Down
AluJo_8805	chr12	49475231	49475499	+	SINE/Alu	AluJo	14.0283	0.149582	-6.27461	0.00105951	0.0405538	Down
AluJo_8806	chr12	49481216	49481494	+	SINE/Alu	AluJo	13.3867	0	-9.02322	3.5252e-05	0.00284328	Down
AluJo_8866	chr12	50846707	50846995	-	SINE/Alu	AluJo	3.60457	0.292193	-3.50064	0.00093759	0.0371678	Down
AluJo_8905	chr12	51325532	51325647	-	SINE/Alu	AluJo	0.285787	45.0533	6.97284	1.92883e-12	1.34849e-09	Up
AluJo_9608	chr12	101876027	101876147	-	SINE/Alu	AluJo	17.9237	4.32095	-2.04128	5.17033e-05	0.00388365	Down
AluJo_971	chr1	31651401	31651711	-	SINE/Alu	AluJo	0.167462	1.77482	3.23254	0.00044813	0.0214606	Up
AluJo_9928	chr12	113757601	113757897	-	SINE/Alu	AluJo	2.48122	0.362547	-2.68735	0.000710338	0.0301539	Down
AluJr_100816	chr8	30556527	30556819	+	SINE/Alu	AluJr	2.21957	0	-6.51569	0.000376462	0.018806	Down
AluJr_100968	chr8	32903499	32903785	-	SINE/Alu	AluJr	3.71425	0.149095	-4.4131	5.11803e-06	0.000581916	Down
AluJr_101221	chr8	37853131	37853452	+	SINE/Alu	AluJr	0	2.00235	6.50423	3.87334e-07	7.01384e-05	Up
AluJr_101655	chr8	48051033	48051285	-	SINE/Alu	AluJr	3.76913	0.847213	-2.10827	0.000694475	0.0297501	Down
AluJr_101835	chr8	54894315	54894619	-	SINE/Alu	AluJr	25.9615	9.4088	-1.46305	0.000459207	0.0218819	Down
AluJr_101838	chr8	54902789	54902901	-	SINE/Alu	AluJr	104.947	40.9332	-1.35948	3.14154e-05	0.00258834	Down
AluJr_101839	chr8	54910176	54910444	+	SINE/Alu	AluJr	29.954	10.8469	-1.46758	0.000140557	0.00873153	Down
AluJr_102027	chr8	61135852	61136120	-	SINE/Alu	AluJr	0.0596064	4.8422	5.74459	6.47271e-11	3.30565e-08	Up
AluJr_102028	chr8	61183621	61183938	+	SINE/Alu	AluJr	0.270332	11.8782	5.33884	4.07554e-22	1.74343e-18	Up
AluJr_102268	chr8	67984785	67985133	+	SINE/Alu	AluJr	1.84562	0.193179	-3.16719	0.00032709	0.0169491	Down
AluJr_102381	chr8	70965136	70965355	+	SINE/Alu	AluJr	29.7397	6.73126	-2.13696	5.17335e-05	0.00388478	Down
AluJr_102382	chr8	70967737	70968036	-	SINE/Alu	AluJr	45.2768	10.843	-2.05951	4.03021e-05	0.00317351	Down
AluJr_102384	chr8	70978962	70979261	-	SINE/Alu	AluJr	13.8882	4.12356	-1.73856	1.40344e-05	0.00133436	Down
AluJr_103319	chr8	101710962	101711250	+	SINE/Alu	AluJr	1.62243	0.146097	-3.22276	0.000827214	0.0338672	Down
AluJr_104848	chr9	15214999	15215256	+	SINE/Alu	AluJr	0.485242	2.62717	2.41595	0.000860993	0.034866	Up
AluJr_104868	chr9	15461170	15461458	-	SINE/Alu	AluJr	24.093	7.72202	-1.63815	7.75194e-05	0.00544156	Down
AluJr_104924	chr9	17234173	17234454	+	SINE/Alu	AluJr	1.49873	0.151748	-3.10741	0.0011626	0.0433218	Down
AluJr_105230	chr9	32427991	32428297	+	SINE/Alu	AluJr	0.847197	3.55712	2.03758	0.000536507	0.0245579	Up
AluJr_105295	chr9	33308159	33308460	+	SINE/Alu	AluJr	0.162259	1.4993	2.97242	0.000498847	0.0232704	Up
AluJr_105346	chr9	33969272	33969579	+	SINE/Alu	AluJr	59.6084	0.528793	-6.70765	6.60876e-16	8.81284e-13	Down
AluJr_105561	chr9	37296724	37296878	-	SINE/Alu	AluJr	0.247373	5.71546	4.38465	0.000505711	0.023522	Up
AluJr_105562	chr9	37296926	37297033	-	SINE/Alu	AluJr	0	8.01481	6.91759	0.000430812	0.0208159	Up
AluJr_105566	chr9	37351351	37351603	-	SINE/Alu	AluJr	4.75272	1.38864	-1.77416	0.000584896	0.026082	Down
AluJr_105567	chr9	37353272	37353409	+	SINE/Alu	AluJr	8.39243	2.23266	-1.90373	0.000246984	0.0135661	Down
AluJr_105927	chr9	72369449	72369768	-	SINE/Alu	AluJr	3.95674	0.133671	-4.65826	4.95831e-07	8.61735e-05	Down
AluJr_106202	chr9	80378261	80378383	+	SINE/Alu	AluJr	0.956785	12.3041	3.56913	9.43673e-08	2.11035e-05	Up
AluJr_10718	chr10	21890460	21890765	-	SINE/Alu	AluJr	5.20864	0.139807	-4.99114	0.00101	0.0392038	Down
AluJr_107362	chr9	115171837	115172147	+	SINE/Alu	AluJr	0.392368	2.21919	2.44136	0.000784059	0.0325274	Up
AluJr_107371	chr9	115219669	115219937	+	SINE/Alu	AluJr	0.778244	3.65957	2.20646	0.000693966	0.0297365	Up
AluJr_107372	chr9	115226366	115226481	+	SINE/Alu	AluJr	2.53492	10.0585	1.96085	0.00018994	0.011063	Up
AluJr_107373	chr9	115233860	115233943	+	SINE/Alu	AluJr	12.4014	63.2163	2.33955	9.6755e-10	3.84578e-07	Up
AluJr_107923	chr9	128403906	128404028	+	SINE/Alu	AluJr	0	5.09178	6.45945	0.00131884	0.0472917	Up
AluJr_107924	chr9	128404314	128404511	+	SINE/Alu	AluJr	0	3.26799	6.51213	0.000195897	0.0113214	Up
AluJr_108284	chr9	133931303	133931612	+	SINE/Alu	AluJr	1.31524	0.0648671	-3.86552	0.000216929	0.0122453	Down
AluJr_110492	chrX	46251817	46252058	+	SINE/Alu	AluJr	0.145321	2.95188	4.1075	6.39615e-06	0.000701753	Up
AluJr_110994	chrX	53536446	53536728	+	SINE/Alu	AluJr	0.127442	8.13951	5.78026	3.85462e-10	1.6925e-07	Up
AluJr_110995	chrX	53536810	53536935	+	SINE/Alu	AluJr	0.304764	21.1659	5.97852	2.44663e-12	1.66996e-09	Up
AluJr_111472	chrX	73052720	73052991	-	SINE/Alu	AluJr	3.074	0	-6.87783	2.53138e-08	6.75959e-06	Down
AluJr_111909	chrX	102360248	102360529	-	SINE/Alu	AluJr	0	6.45045	7.98709	2.56969e-10	1.16746e-07	Up
AluJr_111986	chrX	105873271	105873589	+	SINE/Alu	AluJr	0.213484	2.06855	3.12459	0.000221862	0.0124684	Up
AluJr_112131	chrX	112598597	112598929	-	SINE/Alu	AluJr	3.86968	0	-7.49376	3.9885e-06	0.000472385	Down
AluJr_112340	chrX	118759508	118759813	-	SINE/Alu	AluJr	0.277963	2.38144	2.98349	0.000133082	0.00840259	Up
AluJr_112915	chrX	136520478	136520534	+	SINE/Alu	AluJr	38.2768	0	-8.22816	7.98704e-11	4.02198e-08	Down
AluJr_11475	chr10	29778476	29778776	-	SINE/Alu	AluJr	0.116741	1.81131	3.71871	0.000548409	0.0249494	Up
AluJr_12219	chr10	38735607	38735891	-	SINE/Alu	AluJr	5.47303	14.9325	1.43827	3.47378e-05	0.00281062	Up
AluJr_12237	chr10	42839768	42839882	+	SINE/Alu	AluJr	3.85836	24.9248	2.68356	1.72693e-06	0.000240455	Up
AluJr_12238	chr10	42841917	42842201	+	SINE/Alu	AluJr	1.41692	6.51794	2.19833	1.47219e-05	0.0013888	Up
AluJr_1234	chr1	22048766	22049051	+	SINE/Alu	AluJr	17.0249	8.36926	-1.0231	0.000830514	0.0339672	Down
AluJr_12504	chr10	51546886	51547198	+	SINE/Alu	AluJr	0	1.1061	5.61629	0.000249209	0.0136536	Up
AluJr_12890	chr10	67424550	67424858	+	SINE/Alu	AluJr	0	1.4201	5.97183	5.09181e-05	0.00383401	Up
AluJr_12914	chr10	68895158	68895453	+	SINE/Alu	AluJr	0	1.76732	6.19898	1.49264e-05	0.00140533	Up
AluJr_13344	chr10	75050765	75050949	-	SINE/Alu	AluJr	0.282137	2.60014	3.03816	0.000823382	0.033733	Up
AluJr_13888	chr10	89485673	89485799	-	SINE/Alu	AluJr	5.21223	0.71737	-2.81855	0.000590124	0.0262637	Down
AluJr_14301	chr10	98514319	98514434	+	SINE/Alu	AluJr	40.202	7.82723	-2.36115	1.26959e-05	0.00122935	Down
AluJr_15009	chr10	114861026	114861313	+	SINE/Alu	AluJr	0	2.95289	6.89937	0.000239096	0.0132169	Up
AluJr_15034	chr10	115930105	115930381	-	SINE/Alu	AluJr	2.67006	0.550518	-2.23779	0.000762995	0.031854	Down
AluJr_17104	chr11	48021693	48021996	-	SINE/Alu	AluJr	1.50759	0.0661516	-4.01871	0.000905892	0.0361969	Down
AluJr_17994	chr11	71446423	71446731	+	SINE/Alu	AluJr	0.161547	4.6179	4.62016	3.28519e-06	0.000404269	Up
AluJr_18030	chr11	71849553	71849828	+	SINE/Alu	AluJr	1.87325	0.164343	-3.37366	0.000724688	0.0305918	Down
AluJr_18810	chr11	95059384	95059683	+	SINE/Alu	AluJr	2.90231	0	-6.9275	7.56243e-09	2.34896e-06	Down
AluJr_19362	chr11	116168488	116168785	-	SINE/Alu	AluJr	0.460242	2.85432	2.57236	3.64451e-05	0.00292792	Up
AluJr_20418	chr12	7943345	7943630	-	SINE/Alu	AluJr	65.9636	28.0648	-1.23243	1.82523e-07	3.71984e-05	Down
AluJr_20424	chr12	7970770	7970974	-	SINE/Alu	AluJr	20.4499	0	-9.18781	8.21389e-19	2.04168e-15	Down
AluJr_20425	chr12	7971285	7971417	-	SINE/Alu	AluJr	31.6044	0	-9.18781	8.21392e-19	2.04168e-15	Down
AluJr_20426	chr12	7987005	7987326	+	SINE/Alu	AluJr	13.0986	0.263916	-5.50253	4.18461e-16	5.75794e-13	Down
AluJr_20427	chr12	7992388	7992724	+	SINE/Alu	AluJr	12.671	0.192479	-5.8955	8.76798e-19	2.15242e-15	Down
AluJr_20647	chr12	12631271	12631569	-	SINE/Alu	AluJr	8.28032	2.19214	-1.92022	5.41855e-06	0.000610144	Down
AluJr_20648	chr12	12642931	12643142	-	SINE/Alu	AluJr	14.0165	4.24044	-1.7278	0.00023372	0.0129762	Down
AluJr_20650	chr12	12682043	12682343	-	SINE/Alu	AluJr	6.65163	1.10214	-2.54684	0.00113477	0.0425891	Down
AluJr_20651	chr12	12693008	12693292	+	SINE/Alu	AluJr	4.15166	0.0705772	-5.39315	0.00125232	0.0456411	Down
AluJr_20653	chr12	12708695	12708987	+	SINE/Alu	AluJr	3.95269	0.221483	-4.01669	0.000759058	0.0317234	Down
AluJr_20654	chr12	12709211	12709533	+	SINE/Alu	AluJr	5.438	0.792799	-2.73793	0.000988551	0.0385589	Down
AluJr_21189	chr12	30867111	30867416	-	SINE/Alu	AluJr	2.37777	8.52822	1.83141	3.84861e-06	0.000458621	Up
AluJr_21190	chr12	30889941	30890226	-	SINE/Alu	AluJr	1.48527	7.57433	2.31987	9.61139e-07	0.000148948	Up
AluJr_21291	chr12	32457670	32457963	+	SINE/Alu	AluJr	5.5628	0.434669	-3.59546	6.12828e-09	1.94689e-06	Down
AluJr_21292	chr12	32473158	32473275	+	SINE/Alu	AluJr	10.3833	0.569751	-4.08713	2.9325e-07	5.56681e-05	Down
AluJr_21698	chr12	49476509	49476801	+	SINE/Alu	AluJr	12.7448	0	-9.02311	0.000138311	0.00862188	Down
AluJr_21699	chr12	49478898	49479120	-	SINE/Alu	AluJr	16.7635	0	-9.02311	0.00013831	0.00862188	Down
AluJr_21703	chr12	49513365	49513618	+	SINE/Alu	AluJr	14.7095	0	-9.02311	0.000138308	0.00862188	Down
AluJr_22154	chr12	54854882	54855142	-	SINE/Alu	AluJr	18.7307	4.78903	-1.9606	7.92947e-07	0.000126982	Down
AluJr_22971	chr12	76790257	76790536	+	SINE/Alu	AluJr	3.53203	9.13928	1.36932	0.000417867	0.0203818	Up
AluJr_22973	chr12	76848188	76848525	+	SINE/Alu	AluJr	0.785746	3.99722	2.34042	4.74453e-05	0.0036109	Up
AluJr_22974	chr12	76851770	76852067	+	SINE/Alu	AluJr	0.881222	4.75522	2.41474	1.40367e-05	0.00133436	Up
AluJr_241	chr1	6908223	6908508	-	SINE/Alu	AluJr	6.45798	0.288294	-4.34284	0.000644439	0.0281731	Down
AluJr_25372	chr12	122837642	122837905	+	SINE/Alu	AluJr	10.0983	3.94848	-1.35362	0.00137928	0.0487464	Down
AluJr_25399	chr12	122998387	122998583	+	SINE/Alu	AluJr	12.762	4.7936	-1.40299	0.00140269	0.0493237	Down
AluJr_26206	chr13	24516303	24516598	-	SINE/Alu	AluJr	0.0572575	1.75094	4.4254	8.03607e-05	0.00559015	Up
AluJr_26207	chr13	24538883	24539134	+	SINE/Alu	AluJr	0	4.76135	7.39124	7.91531e-08	1.80373e-05	Up
AluJr_26556	chr13	31031301	31031424	-	SINE/Alu	AluJr	6.96786	1.20996	-2.45139	0.000373673	0.0186926	Down
AluJr_26721	chr13	36398332	36398615	-	SINE/Alu	AluJr	0	1.03771	5.4116	0.000403138	0.0198336	Up
AluJr_27241	chr13	51709495	51709818	+	SINE/Alu	AluJr	17.3556	0	-9.61312	0.000254935	0.0138934	Down
AluJr_27261	chr13	52533384	52533665	+	SINE/Alu	AluJr	1.45507	8.37157	2.52396	4.36445e-05	0.00338423	Up
AluJr_27318	chr13	54819251	54819508	+	SINE/Alu	AluJr	2.84837	0	-6.69229	1.63899e-07	3.39246e-05	Down
AluJr_27335	chr13	55636825	55637106	-	SINE/Alu	AluJr	2.06059	0	-6.34513	4.40871e-06	0.000511909	Down
AluJr_27911	chr13	86956173	86956409	-	SINE/Alu	AluJr	1.95758	0	-6.03531	1.96148e-05	0.00176226	Down
AluJr_28642	chr14	21287127	21287505	+	SINE/Alu	AluJr	0	3.53693	7.5499	2.63644e-09	9.32916e-07	Up
AluJr_29119	chr14	35512615	35512804	+	SINE/Alu	AluJr	2.27221	12.8255	2.4743	1.71453e-06	0.000239037	Up
AluJr_29305	chr14	38674717	38675000	+	SINE/Alu	AluJr	0.909574	0	-5.20833	0.000592794	0.0263634	Down
AluJr_29757	chr14	55467981	55468280	-	SINE/Alu	AluJr	23.1179	7.58084	-1.60793	3.69085e-05	0.00295942	Down
AluJr_30000	chr14	61952496	61952699	-	SINE/Alu	AluJr	0.240591	4.81464	4.08069	4.26571e-07	7.62213e-05	Up
AluJr_30001	chr14	61954429	61954590	+	SINE/Alu	AluJr	0.204134	5.41644	4.41263	2.81146e-07	5.37962e-05	Up
AluJr_30002	chr14	61954892	61955036	+	SINE/Alu	AluJr	0.228233	6.20888	4.44795	2.50122e-07	4.86789e-05	Up
AluJr_30525	chr14	72110939	72111253	-	SINE/Alu	AluJr	2.19217	0.0701652	-4.60262	0.00100398	0.0390225	Down
AluJr_30608	chr14	73831346	73831582	-	SINE/Alu	AluJr	0	2.27476	6.24575	0.00138445	0.0488537	Up
AluJr_30946	chr14	78185322	78185543	-	SINE/Alu	AluJr	10.2092	4.30011	-1.24426	0.00143322	0.0499654	Down
AluJr_30947	chr14	78209090	78209207	-	SINE/Alu	AluJr	20.7754	9.34112	-1.14781	0.00135694	0.0481586	Down
AluJr_31784	chr14	103185132	103185422	-	SINE/Alu	AluJr	9.98553	3.43641	-1.52228	0.000379558	0.0189257	Down
AluJr_32218	chr15	26502120	26502438	-	SINE/Alu	AluJr	0.166131	1.89248	3.36655	0.000436582	0.0210382	Up
AluJr_32376	chr15	31477784	31478053	+	SINE/Alu	AluJr	0	1.81197	6.11286	0.000341599	0.0175369	Up
AluJr_33562	chr15	59017453	59017745	+	SINE/Alu	AluJr	0.177785	10.3184	5.67988	3.90581e-05	0.00309696	Up
AluJr_33880	chr15	64672638	64672924	+	SINE/Alu	AluJr	0	0.879711	5.19709	0.000873857	0.0352461	Up
AluJr_33909	chr15	64936013	64936306	+	SINE/Alu	AluJr	2.01802	0	-6.38116	0.000132555	0.00837421	Down
AluJr_34005	chr15	65979061	65979340	-	SINE/Alu	AluJr	5.14288	1.09835	-2.21727	0.000331373	0.0171197	Down
AluJr_3484	chr1	59145149	59145418	-	SINE/Alu	AluJr	3.24088	0.372564	-2.96523	0.000123734	0.00792356	Down
AluJr_34898	chr15	83823618	83823916	-	SINE/Alu	AluJr	3.36956	0.0758294	-5.12217	0.00115204	0.0430579	Down
AluJr_36673	chr16	15366835	15367139	+	SINE/Alu	AluJr	0	9.07888	8.59186	0.000171132	0.0101578	Up
AluJr_36676	chr16	15377762	15377990	-	SINE/Alu	AluJr	0	12.0061	8.57946	1.43043e-07	3.06117e-05	Up
AluJr_37097	chr16	19445140	19445310	-	SINE/Alu	AluJr	0.480621	5.43222	3.33211	3.59975e-06	0.000434443	Up
AluJr_37098	chr16	19445789	19445945	-	SINE/Alu	AluJr	0.523753	6.04821	3.36404	3.61017e-06	0.000435333	Up
AluJr_37100	chr16	19452630	19452914	-	SINE/Alu	AluJr	0.0562483	1.73418	4.3681	0.000549237	0.0249817	Up
AluJr_37101	chr16	19456584	19456850	-	SINE/Alu	AluJr	0.195163	1.92798	3.14771	0.000169361	0.0100762	Up
AluJr_37709	chr16	24475830	24475892	-	SINE/Alu	AluJr	6.42605	30.6194	2.23616	1.04402e-05	0.00104706	Up
AluJr_37714	chr16	24488144	24488277	+	SINE/Alu	AluJr	2.78996	10.8036	1.91818	0.000423829	0.0205821	Up
AluJr_38211	chr16	28606411	28606683	-	SINE/Alu	AluJr	13.9748	0.468228	-4.81813	0.000499778	0.0232912	Down
AluJr_38212	chr16	28607889	28608168	+	SINE/Alu	AluJr	13.5669	0.0809934	-7.02559	0.00101502	0.0393578	Down
AluJr_38214	chr16	28620802	28621097	+	SINE/Alu	AluJr	13.0789	0.363776	-5.07763	0.000709861	0.0301539	Down
AluJr_3886	chr1	70823399	70823666	+	SINE/Alu	AluJr	0.388863	2.26886	2.46685	0.000581998	0.0259903	Up
AluJr_38861	chr16	47375045	47375163	+	SINE/Alu	AluJr	0.143144	5.77011	4.82401	8.94595e-05	0.00610803	Up
AluJr_39297	chr16	53299030	53299361	+	SINE/Alu	AluJr	0.156838	1.5205	3.10675	0.000431532	0.0208419	Up
AluJr_39827	chr16	66431125	66431423	-	SINE/Alu	AluJr	0.0536058	1.87261	4.54076	2.07606e-05	0.00184965	Up
AluJr_40875	chr16	81053303	81053497	+	SINE/Alu	AluJr	0	5.95367	7.34191	7.37825e-08	1.69205e-05	Up
AluJr4_10786	chr7	156487725	156488015	+	SINE/Alu	AluJr4	0.0582447	4.44487	5.73934	0.000159198	0.00961457	Up
AluJr4_117	chr1	22037308	22037573	-	SINE/Alu	AluJr4	0.331517	4.465	3.65631	0.000734585	0.0309279	Up
AluJr4_12116	chrX	112446907	112447192	-	SINE/Alu	AluJr4	0	2.61383	6.7142	0.000710319	0.0301539	Up
AluJr4_12117	chrX	112595404	112595700	-	SINE/Alu	AluJr4	5.48159	0.27949	-4.14134	1.8055e-07	3.69006e-05	Down
AluJr4_1349	chr10	38735253	38735393	+	SINE/Alu	AluJr4	15.3701	34.0877	1.14567	0.0011832	0.0438431	Up
AluJr4_1382	chr10	51564221	51564507	+	SINE/Alu	AluJr4	2.59065	0.154069	-3.8907	0.000288271	0.015316	Down
AluJr4_1598	chr10	98497704	98497965	-	SINE/Alu	AluJr4	8.16561	0.743367	-3.41468	3.07167e-08	8.04812e-06	Down
AluJr4_1803	chr11	16818201	16818514	-	SINE/Alu	AluJr4	0.422934	2.13207	2.23024	0.00122996	0.045058	Up
AluJr4_1869	chr11	33147724	33148007	+	SINE/Alu	AluJr4	12.8764	0.51383	-4.56707	0.000945187	0.0374004	Down
AluJr4_188	chr1	28728981	28729126	+	SINE/Alu	AluJr4	0	2.79675	5.85079	0.000171062	0.0101551	Up
AluJr4_1897	chr11	43794803	43795088	-	SINE/Alu	AluJr4	0.375087	7.42323	4.23821	5.10952e-05	0.00384547	Up
AluJr4_193	chr1	28975392	28975537	+	SINE/Alu	AluJr4	0.116489	2.90441	4.12286	0.00141444	0.0495554	Up
AluJr4_2356	chr12	7986847	7986945	-	SINE/Alu	AluJr4	43.0675	0.455398	-6.39297	1.26326e-16	2.09118e-13	Down
AluJr4_2387	chr12	12635656	12635920	-	SINE/Alu	AluJr4	9.5691	1.95765	-2.27768	1.24529e-07	2.71051e-05	Down
AluJr4_2655	chr12	76852188	76852490	+	SINE/Alu	AluJr4	0.74763	4.2529	2.48158	1.63288e-05	0.00151167	Up
AluJr4_3	chr1	157499	157618	-	SINE/Alu	AluJr4	0.722849	7.07845	3.19449	0.000473556	0.0223904	Up
AluJr4_335	chr1	45673751	45674066	+	SINE/Alu	AluJr4	0	1.97958	6.45905	3.07159e-06	0.000382892	Up
AluJr_43383	chr17	37204124	37204417	-	SINE/Alu	AluJr	0	5.69919	7.8711	1.44762e-12	1.04591e-09	Up
AluJr_43384	chr17	37205401	37205532	+	SINE/Alu	AluJr	0	12.747	7.87101	4.57975e-12	2.98449e-09	Up
AluJr_43385	chr17	37205835	37205993	+	SINE/Alu	AluJr	0	11.4197	7.98136	5.20515e-13	4.1724e-10	Up
AluJr4_3476	chr14	76671331	76671612	-	SINE/Alu	AluJr4	3.42265	0.463357	-2.83576	4.62101e-05	0.00353558	Down
AluJr_43773	chr17	42124933	42125248	-	SINE/Alu	AluJr	0.160866	22.2183	6.90586	3.27286e-06	0.000403096	Up
AluJr_44098	chr17	45238424	45238649	-	SINE/Alu	AluJr	0	5.18332	7.35578	0.000188254	0.0109806	Up
AluJr4_410	chr1	53902102	53902215	-	SINE/Alu	AluJr4	0.141367	20.3562	6.56883	2.40247e-15	2.89138e-12	Up
AluJr4_4563	chr17	19351614	19351921	-	SINE/Alu	AluJr4	0.228158	8.09352	5.03055	1.74165e-13	1.56443e-10	Up
AluJr_44586	chr17	54974184	54974481	+	SINE/Alu	AluJr	0.581248	4.02784	2.7489	2.46638e-06	0.000322613	Up
AluJr_44587	chr17	54983038	54983342	+	SINE/Alu	AluJr	0.11822	1.98341	3.86778	5.96331e-05	0.00438552	Up
AluJr4_4735	chr17	42128221	42128358	+	SINE/Alu	AluJr4	0	34.4268	9.36405	0.00103506	0.0398613	Up
AluJr4_4830	chr17	54977159	54977292	+	SINE/Alu	AluJr4	0.96319	8.54224	3.14526	1.7712e-06	0.000245433	Up
AluJr4_4831	chr17	54977588	54977743	+	SINE/Alu	AluJr4	0.826479	7.45911	3.16693	5.63201e-06	0.000630892	Up
AluJr4_5294	chr19	222873	222992	-	SINE/Alu	AluJr4	0.58861	4.72034	2.8964	0.000908939	0.0362917	Up
AluJr4_5504	chr19	33266246	33266538	-	SINE/Alu	AluJr4	0.52394	4.60385	3.06464	2.94876e-05	0.00246286	Up
AluJr4_552	chr1	89240391	89240691	-	SINE/Alu	AluJr4	3.08101	0.722053	-2.06862	0.000362992	0.0183129	Down
AluJr4_5837	chr2	32659642	32659938	+	SINE/Alu	AluJr4	1.77878	0	-6.20527	1.09479e-06	0.000166203	Down
AluJr_4599	chr1	94936832	94937040	+	SINE/Alu	AluJr	2.24184	7.07681	1.64317	0.00103576	0.0398704	Up
AluJr4_6389	chr2	172835796	172835979	+	SINE/Alu	AluJr4	0.261877	61.3931	7.63735	0.000268301	0.0144631	Up
AluJr4_6408	chr2	175540074	175540381	-	SINE/Alu	AluJr4	0.56934	3.54892	2.60545	0.000692391	0.0296837	Up
AluJr_46519	chr18	3607189	3607455	-	SINE/Alu	AluJr	0.180164	2.55535	3.56931	6.14931e-05	0.00450161	Up
AluJr4_673	chr1	117422740	117422873	+	SINE/Alu	AluJr4	0	8.95309	7.39027	1.91652e-07	3.88389e-05	Up
AluJr4_7448	chr3	33497185	33497451	-	SINE/Alu	AluJr4	0	7.69141	8.15924	1.60319e-12	1.1468e-09	Up
AluJr_47518	chr18	29548966	29549256	-	SINE/Alu	AluJr	0.120766	2.69864	4.23984	5.20234e-06	0.000589952	Up
AluJr_47525	chr18	29630297	29630599	-	SINE/Alu	AluJr	6.90834	2.11329	-1.69223	0.000422016	0.0205217	Down
AluJr4_7723	chr3	101050043	101050329	+	SINE/Alu	AluJr4	0.366234	3.20904	3.06043	0.000497702	0.023232	Up
AluJr4_7833	chr3	129571959	129572049	+	SINE/Alu	AluJr4	1.32752	8.77019	2.64764	0.0010168	0.0393898	Up
AluJr_47935	chr18	46569488	46569799	-	SINE/Alu	AluJr	9.07192	3.68507	-1.30047	0.000518841	0.0239702	Down
AluJr_48034	chr18	48595018	48595307	+	SINE/Alu	AluJr	4.75763	1.12579	-2.06442	4.98558e-05	0.00377045	Down
AluJr_48832	chr19	481771	482075	-	SINE/Alu	AluJr	2.0897	0.293612	-2.77637	0.000942431	0.0373084	Down
AluJr4_9082	chr5	115353681	115353811	+	SINE/Alu	AluJr4	3.91992	0.154184	-4.18448	5.15828e-05	0.00387864	Down
AluJr_50073	chr19	9792845	9793142	-	SINE/Alu	AluJr	0	2.05694	6.42454	1.57912e-05	0.00146933	Up
AluJr_50074	chr19	9797486	9797771	-	SINE/Alu	AluJr	0	2.8412	6.82515	2.04658e-07	4.11083e-05	Up
AluJr_52174	chr19	33232672	33232801	+	SINE/Alu	AluJr	2.53589	18.1464	2.8124	2.96905e-06	0.000372906	Up
AluJr_52175	chr19	33238633	33238941	+	SINE/Alu	AluJr	0.73009	7.54349	3.33276	4.2582e-08	1.05856e-05	Up
AluJr_52176	chr19	33242512	33242752	-	SINE/Alu	AluJr	0.711658	5.31767	2.8412	8.90104e-06	0.000920078	Up
AluJr_52177	chr19	33259285	33259565	-	SINE/Alu	AluJr	0.605562	4.19266	2.72896	9.88951e-06	0.00100231	Up
AluJr_52178	chr19	33259818	33259947	-	SINE/Alu	AluJr	1.3144	8.92955	2.70202	9.95845e-06	0.00100811	Up
AluJr_52179	chr19	33267796	33268013	-	SINE/Alu	AluJr	0.705025	6.19505	3.06464	2.94877e-05	0.00246286	Up
AluJr_52181	chr19	33268765	33268915	-	SINE/Alu	AluJr	0.239592	3.53932	3.69416	0.00021437	0.0121262	Up
AluJr_52477	chr19	35428353	35428652	+	SINE/Alu	AluJr	0.277411	3.08569	3.32917	6.94902e-06	0.000752852	Up
AluJr_52773	chr19	38297419	38297706	-	SINE/Alu	AluJr	0.0588536	1.70715	4.35541	0.00044083	0.0211801	Up
AluJr_52775	chr19	38307241	38307499	-	SINE/Alu	AluJr	0.147657	2.29301	3.82757	0.000856073	0.0347298	Up
AluJr_52861	chr19	38819198	38819515	+	SINE/Alu	AluJr	8.67773	1.3971	-2.63408	2.72808e-05	0.00231115	Down
AluJr_53354	chr19	42487774	42487918	-	SINE/Alu	AluJr	6.89246	1.02362	-2.67554	0.000331354	0.0171197	Down
AluJr_53355	chr19	42488227	42488357	-	SINE/Alu	AluJr	7.7576	1.13386	-2.69831	0.00018773	0.0109593	Down
AluJr_5359	chr1	142700772	142701056	+	SINE/Alu	AluJr	7.79423	0.740771	-3.33441	2.62944e-06	0.000338316	Down
AluJr_5366	chr1	142839102	142839394	-	SINE/Alu	AluJr	8.12333	1.07631	-2.87099	1.43132e-05	0.00135527	Down
AluJr_5369	chr1	143197257	143197540	+	SINE/Alu	AluJr	5.29268	0.72934	-2.78612	0.000251079	0.0137335	Down
AluJr_5382	chr1	143390822	143391114	-	SINE/Alu	AluJr	5.77735	0.78912	-2.81804	0.000390304	0.0193232	Down
AluJr_54359	chr19	53281129	53281265	+	SINE/Alu	AluJr	9.32416	1.26877	-2.8356	0.000382937	0.0190546	Down
AluJr_55118	chr2	15736002	15736298	-	SINE/Alu	AluJr	8.38695	3.21826	-1.38377	0.000763363	0.0318663	Down
AluJr_55821	chr2	33568188	33568495	+	SINE/Alu	AluJr	2.24733	7.0843	1.64719	0.000482249	0.0226896	Up
AluJr_55917	chr2	37448181	37448489	+	SINE/Alu	AluJr	15.9312	3.52478	-2.17275	0.000446794	0.0214038	Down
AluJr_55922	chr2	37590484	37590821	+	SINE/Alu	AluJr	0.0565215	1.58549	4.46804	5.97738e-05	0.00439354	Up
AluJr_57239	chr2	69573859	69574030	-	SINE/Alu	AluJr	15.1232	5.67307	-1.40929	0.000597215	0.0265374	Down
AluJr_57240	chr2	69574341	69574482	-	SINE/Alu	AluJr	18.5805	6.71984	-1.46102	0.00125364	0.0456699	Down
AluJr_57504	chr2	74144154	74144339	+	SINE/Alu	AluJr	0.194263	2.59841	3.53603	0.00054627	0.0248697	Up
AluJr_58147	chr2	99054502	99054787	-	SINE/Alu	AluJr	0.126101	14.8502	6.66489	4.02019e-17	7.39129e-14	Up
AluJr_58148	chr2	99065173	99065462	-	SINE/Alu	AluJr	0.0552752	4.13738	5.63485	5.37536e-07	9.23444e-05	Up
AluJr_58149	chr2	99074259	99074581	-	SINE/Alu	AluJr	0.201287	3.33455	3.86322	0.000710252	0.0301539	Up
AluJr_58153	chr2	99138113	99138408	+	SINE/Alu	AluJr	0.564353	2.76573	2.21284	0.000456308	0.0217774	Up
AluJr_58254	chr2	101875324	101875594	+	SINE/Alu	AluJr	0.240054	5.40631	4.2986	1.00869e-05	0.00101778	Up
AluJr_59662	chr2	153200385	153200692	+	SINE/Alu	AluJr	0.932525	3.84246	2.00014	0.00128623	0.0464576	Up
AluJr_59672	chr2	153446359	153446448	-	SINE/Alu	AluJr	10.5061	28.6944	1.43606	0.000617443	0.0271919	Up
AluJr_59673	chr2	153446575	153446699	-	SINE/Alu	AluJr	7.69431	20.5951	1.40842	0.000692367	0.0296837	Up
AluJr_60271	chr2	173434449	173434564	-	SINE/Alu	AluJr	3.92916	19.0321	2.24341	0.000250835	0.0137236	Up
AluJr_60273	chr2	173461825	173462133	-	SINE/Alu	AluJr	2.52137	11.602	2.2012	0.000200121	0.0115101	Up
AluJr_60625	chr2	187516937	187517219	-	SINE/Alu	AluJr	0.421576	2.11901	2.25322	0.000859306	0.0348348	Up
AluJr_61114	chr2	203353200	203353449	-	SINE/Alu	AluJr	2.34155	0.251747	-3.06293	0.000988346	0.0385573	Down
AluJr_61118	chr2	203409463	203409784	-	SINE/Alu	AluJr	0.111959	4.32805	5.05188	0.000122597	0.00786823	Up
AluJr_61335	chr2	207963360	207963638	-	SINE/Alu	AluJr	12.0847	0.0721005	-6.88104	4.28952e-15	4.9554e-12	Down
AluJr_61519	chr2	215653971	215654288	+	SINE/Alu	AluJr	11.0032	4.7839	-1.19728	0.000978414	0.0383545	Down
AluJr_6169	chr1	160975463	160975598	-	SINE/Alu	AluJr	0	10.7419	7.66501	0.00017857	0.0105155	Up
AluJr_62166	chr2	233276758	233276950	+	SINE/Alu	AluJr	4.51197	0.535275	-2.95304	0.00136751	0.0484457	Down
AluJr_62377	chr2	238866064	238866378	-	SINE/Alu	AluJr	0	3.9422	7.43658	3.00596e-10	1.35005e-07	Up
AluJr_62753	chr20	4114537	4114642	+	SINE/Alu	AluJr	0.968283	9.71527	3.21939	2.18305e-05	0.00192608	Up
AluJr_63421	chr20	25268005	25268317	+	SINE/Alu	AluJr	10.7807	2.46468	-2.11373	1.44842e-06	0.000209019	Down
AluJr_6344	chr1	166966771	166966954	-	SINE/Alu	AluJr	5.10778	0.123482	-5.03621	1.1401e-06	0.000171874	Down
AluJr_63523	chr20	30360124	30360259	-	SINE/Alu	AluJr	0.243448	10.1047	5.06544	0.000880857	0.0354728	Up
AluJr_64016	chr20	35293102	35293391	-	SINE/Alu	AluJr	0	3.21676	7.03181	0.000267663	0.0144366	Up
AluJr_64503	chr20	44529158	44529467	-	SINE/Alu	AluJr	7.32614	0.835361	-3.09931	0.000800266	0.0330587	Down
AluJr_64911	chr20	49635767	49636074	+	SINE/Alu	AluJr	1.4338	0.0717651	-3.94933	0.000222181	0.0124799	Down
AluJr_65346	chr20	62897436	62897588	-	SINE/Alu	AluJr	14.3218	4.21749	-1.74957	0.000563667	0.0254362	Down
AluJr_65347	chr20	62897910	62898031	-	SINE/Alu	AluJr	18.5954	4.56033	-2.00533	0.000100838	0.00674318	Down
AluJr_65462	chr21	17777985	17778116	+	SINE/Alu	AluJr	4.27011	0	-6.29628	2.78394e-06	0.000353291	Down
AluJr_66263	chr21	45100460	45100725	-	SINE/Alu	AluJr	3.7905	1.0711	-1.8098	0.000737171	0.0310036	Down
AluJr_6707	chr1	177979328	177979646	+	SINE/Alu	AluJr	0	2.39977	6.74049	7.91972e-08	1.80378e-05	Up
AluJr_67787	chr22	35681117	35681256	+	SINE/Alu	AluJr	15.5844	4.64039	-1.73706	0.000251942	0.013765	Down
AluJr_67788	chr22	35681561	35681725	+	SINE/Alu	AluJr	13.3117	4.19302	-1.65654	0.000578951	0.0258991	Down
AluJr_68495	chr22	45931781	45932083	+	SINE/Alu	AluJr	1.16771	11.4478	3.28334	8.66199e-08	1.9553e-05	Up
AluJr_68496	chr22	45943267	45943579	-	SINE/Alu	AluJr	2.65133	26.248	3.29654	1.06674e-06	0.000162573	Up
AluJr_68497	chr22	45943926	45944227	-	SINE/Alu	AluJr	2.82888	29.157	3.35734	5.74361e-07	9.75075e-05	Up
AluJr_6851	chr1	180718055	180718360	+	SINE/Alu	AluJr	2.44222	0.197153	-3.41632	0.000162076	0.00974615	Down
AluJr_6933	chr1	183004339	183004620	-	SINE/Alu	AluJr	0.423077	2.78975	2.64419	0.000207504	0.0118256	Up
AluJr_6934	chr1	183104744	183105044	+	SINE/Alu	AluJr	5.2835	12.5689	1.24233	0.000176303	0.0104047	Up
AluJr_69721	chr3	33180217	33180352	+	SINE/Alu	AluJr	0	6.21873	6.88678	0.000483782	0.0227392	Up
AluJr_69722	chr3	33180646	33180811	+	SINE/Alu	AluJr	0	5.08805	6.88678	0.000483781	0.0227392	Up
AluJr_69818	chr3	37159605	37159853	-	SINE/Alu	AluJr	2.91319	0.438455	-2.66596	0.000864264	0.0349505	Down
AluJr_72159	chr3	110799848	110800154	+	SINE/Alu	AluJr	0.0622476	1.43343	4.17195	0.000120206	0.00775625	Up
AluJr_72512	chr3	123240872	123241196	+	SINE/Alu	AluJr	6.42211	1.94733	-1.71937	0.00137602	0.0486634	Down
AluJr_72513	chr3	123249116	123249255	-	SINE/Alu	AluJr	8.70267	30.5284	1.80064	2.0557e-05	0.00183394	Up
AluJr_72514	chr3	123249554	123249697	-	SINE/Alu	AluJr	8.90608	29.5244	1.71807	2.86072e-05	0.00240185	Up
AluJr_72515	chr3	123256156	123256425	+	SINE/Alu	AluJr	5.60121	17.3812	1.63243	1.89176e-05	0.00170993	Up
AluJr_72516	chr3	123256458	123256468	+	SINE/Alu	AluJr	121.274	422.198	1.79059	7.2251e-06	0.000776725	Up
AluJr_72517	chr3	123258652	123258958	+	SINE/Alu	AluJr	3.90097	0.13935	-4.58531	6.29862e-08	1.48037e-05	Down
AluJr_72789	chr3	128861471	128861615	+	SINE/Alu	AluJr	5.45904	0	-6.79043	0.000951357	0.0375551	Down
AluJr_73110	chr3	138406315	138406596	-	SINE/Alu	AluJr	1.97208	0.235216	-2.96089	0.000926823	0.0368341	Down
AluJr_73974	chr3	172492289	172492593	-	SINE/Alu	AluJr	3.38702	0.921574	-1.86403	0.000709471	0.0301465	Down
AluJr_76056	chr4	49492022	49492315	+	SINE/Alu	AluJr	19.652	0.7835	-4.58851	8.65507e-08	1.9553e-05	Down
AluJr_76057	chr4	49493558	49493816	+	SINE/Alu	AluJr	13.6776	0.0875858	-6.93546	1.40664e-06	0.000203943	Down
AluJr_76299	chr4	57784859	57785125	-	SINE/Alu	AluJr	94.8395	36.6806	-1.37002	0.000934037	0.037061	Down
AluJr_76300	chr4	57785126	57785182	-	SINE/Alu	AluJr	449.632	174.616	-1.3641	0.000974018	0.0382296	Down
AluJr_76909	chr4	83781629	83781930	-	SINE/Alu	AluJr	10.347	4.0277	-1.35095	0.000416697	0.0203385	Down
AluJr_7700	chr1	207821306	207821519	+	SINE/Alu	AluJr	13.3195	0.310308	-5.30329	5.19402e-08	1.2555e-05	Down
AluJr_7701	chr1	207821569	207821583	+	SINE/Alu	AluJr	77.7593	4.72112	-3.93115	8.03804e-06	0.000846634	Down
AluJr_7702	chr1	207861336	207861620	+	SINE/Alu	AluJr	4.20107	0.0775771	-5.38831	8.38088e-09	2.57174e-06	Down
AluJr_77073	chr4	87866650	87866943	-	SINE/Alu	AluJr	0.725458	3.40994	2.22534	0.00069945	0.0298973	Up
AluJr_77172	chr4	89392495	89392789	-	SINE/Alu	AluJr	1.56827	5.84512	1.87641	0.000156683	0.00949587	Up
AluJr_77909	chr4	119549564	119549863	+	SINE/Alu	AluJr	5.96062	14.3867	1.26368	0.000824265	0.0337627	Up
AluJr_79095	chr4	165802905	165803181	+	SINE/Alu	AluJr	4.20044	1.24939	-1.73482	0.00102558	0.0396058	Down
AluJr_80784	chr5	49710076	49710390	+	SINE/Alu	AluJr	0.326708	2.27014	2.703	0.000113969	0.00743822	Up
AluJr_80797	chr5	50004602	50004920	-	SINE/Alu	AluJr	0.213484	1.47415	2.65573	0.00109709	0.0415758	Up
AluJr_80856	chr5	53285782	53286087	+	SINE/Alu	AluJr	0.163136	1.82126	3.26801	8.21083e-05	0.00569832	Up
AluJr_80974	chr5	55410730	55411031	+	SINE/Alu	AluJr	1.6869	0.139787	-3.37171	0.000200416	0.011524	Down
AluJr_81631	chr5	72887423	72887725	-	SINE/Alu	AluJr	2.94173	0.0729533	-4.95787	1.96543e-07	3.96671e-05	Down
AluJr_81962	chr5	80357805	80357959	-	SINE/Alu	AluJr	0	2.30359	5.64079	0.000436919	0.0210497	Up
AluJr_81963	chr5	80389224	80389522	-	SINE/Alu	AluJr	0.287568	1.91606	2.6435	0.000723447	0.0305603	Up
AluJr_81999	chr5	81471141	81471263	-	SINE/Alu	AluJr	1.84804	9.47673	2.33132	4.14257e-05	0.00324302	Up
AluJr_82678	chr5	115879979	115880294	-	SINE/Alu	AluJr	2.91483	0.135369	-4.21479	1.20373e-05	0.00117968	Down
AluJr_82679	chr5	115891254	115891534	+	SINE/Alu	AluJr	8.37613	0.214756	-5.0569	2.48889e-08	6.66672e-06	Down
AluJr_83713	chr5	145599464	145599594	-	SINE/Alu	AluJr	6.6941	1.60736	-1.99683	0.000864182	0.0349505	Down
AluJr_83976	chr5	154099993	154100297	+	SINE/Alu	AluJr	0	0.830444	5.19593	0.00141198	0.0495015	Up
AluJr_83977	chr5	154104567	154104669	+	SINE/Alu	AluJr	0	2.47505	5.19593	0.00141198	0.0495015	Up
AluJr_83978	chr5	154104968	154105142	+	SINE/Alu	AluJr	0	1.45089	5.19607	0.00137856	0.048729	Up
AluJr_84065	chr5	156478549	156478783	-	SINE/Alu	AluJr	17.9553	0.759225	-4.53696	4.99903e-09	1.64083e-06	Down
AluJr_84066	chr5	156479937	156480115	-	SINE/Alu	AluJr	15.1221	1.35189	-3.46151	6.30357e-07	0.000104629	Down
AluJr_84811	chr5	179841725	179842004	+	SINE/Alu	AluJr	0.630924	7.41559	3.52214	1.46914e-07	3.12994e-05	Up
AluJr_84844	chr5	180487865	180488078	-	SINE/Alu	AluJr	0.0749977	2.68865	4.58597	0.000193765	0.0112282	Up
AluJr_85574	chr6	17678893	17679194	+	SINE/Alu	AluJr	1.02962	9.47296	3.17397	0.00134227	0.0478219	Up
AluJr_85850	chr6	24416172	24416448	-	SINE/Alu	AluJr	15.8153	3.92903	-1.99936	0.000184517	0.0107982	Down
AluJr_86069	chr6	29952283	29952579	-	SINE/Alu	AluJr	0	2.77456	6.84998	3.96566e-08	9.96158e-06	Up
AluJr_86336	chr6	34630930	34631210	+	SINE/Alu	AluJr	0	11.6684	8.83623	0.00116981	0.0435194	Up
AluJr_86909	chr6	44266989	44267301	-	SINE/Alu	AluJr	25.9076	7.70462	-1.74609	0.000196399	0.0113474	Down
AluJr_86967	chr6	46134030	46134320	-	SINE/Alu	AluJr	0	0.881288	5.20331	0.00138206	0.0488089	Up
AluJr_86986	chr6	47275115	47275409	-	SINE/Alu	AluJr	0.413721	2.35156	2.44591	0.000456086	0.0217692	Up
AluJr_87515	chr6	76368486	76368716	+	SINE/Alu	AluJr	0.165633	2.7497	3.92715	0.00103911	0.0399638	Up
AluJr_87934	chr6	91391890	91392211	+	SINE/Alu	AluJr	1.58079	0	-6.17433	8.6685e-06	0.000900309	Down
AluJr_88676	chr6	118003482	118003757	+	SINE/Alu	AluJr	0.25353	6.86197	4.63671	6.04956e-11	3.10054e-08	Up
AluJr_88677	chr6	118006535	118006815	-	SINE/Alu	AluJr	0.128353	6.59119	5.4713	3.00915e-11	1.64365e-08	Up
AluJr_88678	chr6	118009097	118009382	+	SINE/Alu	AluJr	0.0560509	6.89158	6.34335	9.30059e-15	9.7771e-12	Up
AluJr_88679	chr6	118010714	118011029	-	SINE/Alu	AluJr	0.960408	6.39406	2.69283	0.000212768	0.0120451	Up
AluJr_88880	chr6	127646857	127647141	-	SINE/Alu	AluJr	3.155	0.665185	-2.17825	0.000381862	0.0190098	Down
AluJr_88978	chr6	131655256	131655528	-	SINE/Alu	AluJr	0.128758	3.68407	4.59311	1.20722e-08	3.5362e-06	Up
AluJr_89437	chr6	144856927	144857213	-	SINE/Alu	AluJr	0.114914	1.42884	3.32562	0.000152963	0.00932008	Up
AluJr_89575	chr6	150319268	150319569	+	SINE/Alu	AluJr	2.86654	0.556298	-2.2897	0.000796745	0.0329504	Down
AluJr_89618	chr6	151405597	151405714	-	SINE/Alu	AluJr	6.27971	0	-6.69612	5.47823e-07	9.38133e-05	Down
AluJr_89977	chr6	160207997	160208270	+	SINE/Alu	AluJr	50.4314	19.9716	-1.33556	0.000140231	0.00871784	Down
AluJr_89978	chr6	160209340	160209567	+	SINE/Alu	AluJr	23.696	10.0137	-1.24102	0.000267891	0.0144463	Down
AluJr_91316	chr7	541580	541877	+	SINE/Alu	AluJr	5.88484	2.02439	-1.52917	0.00131049	0.0470504	Down
AluJr_91317	chr7	547984	548225	+	SINE/Alu	AluJr	7.3313	2.49479	-1.54433	0.00122976	0.0450564	Down
AluJr_9285	chr1	243685678	243685969	+	SINE/Alu	AluJr	1.29305	0	-5.72736	0.000762752	0.031847	Down
AluJr_93769	chr7	57191260	57191565	+	SINE/Alu	AluJr	0.0523755	4.4743	5.81668	4.53269e-11	2.39411e-08	Up
AluJr_93788	chr7	57525064	57525354	-	SINE/Alu	AluJr	0.753095	3.1251	1.99455	0.00134366	0.0478469	Up
AluJr_93824	chr7	62755612	62755917	+	SINE/Alu	AluJr	0.114827	5.73872	5.40071	5.572e-11	2.87282e-08	Up
AluJr_93830	chr7	62913044	62913349	-	SINE/Alu	AluJr	0.0523755	2.52591	5.00242	7.93933e-07	0.000127093	Up
AluJr_93921	chr7	63602869	63603162	-	SINE/Alu	AluJr	0.0576484	1.91328	4.54084	2.23674e-05	0.00196228	Up
AluJr_93924	chr7	63723477	63723767	-	SINE/Alu	AluJr	0.341105	3.90394	3.38783	3.53744e-05	0.00285092	Up
AluJr_96311	chr7	87028509	87028812	+	SINE/Alu	AluJr	0.448104	4.76477	3.33115	1.5459e-05	0.00144477	Up
AluJr_96900	chr7	99497425	99497708	-	SINE/Alu	AluJr	0.134613	1.74134	3.57526	0.000357028	0.0181244	Up
AluJr_97764	chr7	107395288	107395582	+	SINE/Alu	AluJr	6.20318	2.2747	-1.44447	0.000675937	0.0291344	Down
AluJr_98031	chr7	121131601	121131905	-	SINE/Alu	AluJr	0	1.84405	6.30636	8.27691e-05	0.00573184	Up
AluJr_98040	chr7	121714904	121715227	-	SINE/Alu	AluJr	50.8411	2.51892	-4.32151	7.73796e-13	5.89637e-10	Down
AluJr_98572	chr7	134584385	134584697	-	SINE/Alu	AluJr	0.0512004	4.35275	5.81781	2.43618e-05	0.00210893	Up
AluJr_98684	chr7	138032179	138032459	-	SINE/Alu	AluJr	0.0570519	3.42919	5.32312	2.12915e-05	0.00188833	Up
AluJr_99214	chr7	151808242	151808539	-	SINE/Alu	AluJr	1.08184	4.31437	1.95333	0.000359228	0.0182018	Up
AluJr_99339	chr7	156486860	156487126	-	SINE/Alu	AluJr	0	4.76096	7.47569	0.000125743	0.00802007	Up
AluJr_99742	chr8	11003854	11004149	+	SINE/Alu	AluJr	0.82153	0	-5.11705	0.00127275	0.0461403	Down
AluSc_1037	chr1	59160013	59160302	+	SINE/Alu	AluSc	8.93481	3.08189	-1.52317	0.000990011	0.0385909	Down
AluSc_11350	chr15	84487743	84488034	+	SINE/Alu	AluSc	0.940577	6.45448	2.74431	2.61028e-06	0.000336352	Up
AluSc_11861	chr16	14812712	14813013	-	SINE/Alu	AluSc	12.7998	0.208256	-5.77181	0.000824479	0.0337683	Down
AluSc_12158	chr16	28579954	28580259	+	SINE/Alu	AluSc	12.643	0	-9.07429	0.000937379	0.0371629	Down
AluSc_12289	chr16	46903616	46903945	+	SINE/Alu	AluSc	0.550816	4.36838	2.90947	0.000368199	0.018483	Up
AluSc_13381	chr17	20800835	20801144	+	SINE/Alu	AluSc	0.168004	1.46325	2.96345	0.00127746	0.046249	Up
AluSc_13566	chr17	32516177	32516471	+	SINE/Alu	AluSc	3.95582	0.363091	-3.34755	2.58932e-05	0.00221651	Down
AluSc_13790	chr17	42128360	42128492	+	SINE/Alu	AluSc	0	35.7308	9.36404	0.00111058	0.0419578	Up
AluSc_14897	chr18	29588697	29588987	+	SINE/Alu	AluSc	0	4.10676	7.38223	6.49839e-10	2.70489e-07	Up
AluSc_14900	chr18	29626999	29627299	-	SINE/Alu	AluSc	6.72613	1.92031	-1.79248	0.000776128	0.0322838	Down
AluSc_16011	chr19	22305582	22305876	-	SINE/Alu	AluSc	3.43781	0	-7.15093	0.00057959	0.0258991	Down
AluSc_16012	chr19	22344527	22344818	-	SINE/Alu	AluSc	3.47325	0	-7.15093	0.00057958	0.0258991	Down
AluSc_1699	chr1	142702301	142702617	+	SINE/Alu	AluSc	3.03494	0.411111	-2.81968	0.000117524	0.00762243	Down
AluSc_17226	chr2	37447180	37447472	+	SINE/Alu	AluSc	23.3893	5.74307	-2.02219	0.0002181	0.0123002	Down
AluSc_18615	chr2	163209698	163209993	+	SINE/Alu	AluSc	0	1.09232	5.52278	0.000134596	0.00845863	Up
AluSc_20259	chr20	54952563	54952852	+	SINE/Alu	AluSc	0	4.15675	7.39393	6.70135e-05	0.00482964	Up
AluSc_20372	chr21	17810654	17810955	-	SINE/Alu	AluSc	3.12697	0.421238	-2.79834	0.00045708	0.0218059	Down
AluSc_21581	chr3	6555019	6555343	-	SINE/Alu	AluSc	1.42884	0.0679997	-4.01928	0.000837497	0.0341623	Down
AluSc_21912	chr3	38440234	38440559	+	SINE/Alu	AluSc	0.475383	2.57996	2.38427	0.000818191	0.0335808	Up
AluSc_22091	chr3	49165172	49165481	+	SINE/Alu	AluSc	0.274365	2.04741	2.77596	0.000543928	0.0247951	Up
AluSc_22714	chr3	110610390	110610697	+	SINE/Alu	AluSc	0.165058	1.75242	3.21546	0.000218717	0.0123318	Up
AluSc_22728	chr3	112259955	112260248	+	SINE/Alu	AluSc	95.7938	38.0235	-1.33254	0.000514849	0.0238291	Down
AluSc_22730	chr3	112276202	112276484	+	SINE/Alu	AluSc	28.5509	9.98048	-1.51446	0.000955818	0.0376864	Down
AluSc_22843	chr3	123249707	123249993	-	SINE/Alu	AluSc	4.17376	14.7622	1.81209	1.69059e-06	0.000236386	Up
AluSc_23563	chr3	184791756	184792058	-	SINE/Alu	AluSc	0.606261	8.80511	3.8588	7.45059e-08	1.70535e-05	Up
AluSc_23743	chr3	195302506	195302796	-	SINE/Alu	AluSc	0.640882	149.487	7.79533	3.38062e-31	5.69239e-27	Up
AluSc_2466	chr1	205701629	205701923	+	SINE/Alu	AluSc	0.843215	8.6493	3.33183	0.00128481	0.0464301	Up
AluSc_24681	chr4	83779417	83779723	+	SINE/Alu	AluSc	9.96013	4.02739	-1.29563	0.000708431	0.0301253	Down
AluSc_24771	chr4	89396464	89396737	-	SINE/Alu	AluSc	2.76785	8.06974	1.52253	0.00142692	0.0498066	Up
AluSc_25036	chr4	119455196	119455480	+	SINE/Alu	AluSc	1.38345	0	-5.77934	6.90925e-05	0.00495583	Down
AluSc_25037	chr4	119463903	119464209	-	SINE/Alu	AluSc	1.89722	0.276853	-2.66536	0.000369699	0.0185432	Down
AluSc_25570	chr4	175418697	175419026	-	SINE/Alu	AluSc	3.90806	0.0609238	-5.50283	3.12997e-08	8.18104e-06	Down
AluSc_26281	chr5	42802707	42803010	-	SINE/Alu	AluSc	0.115585	1.46882	3.45061	0.000549428	0.0249867	Up
AluSc_26946	chr5	115839211	115839510	-	SINE/Alu	AluSc	9.36443	0.214407	-5.29482	2.15306e-12	1.48602e-09	Down
AluSc_27006	chr5	122157785	122158077	-	SINE/Alu	AluSc	0.16726	17.1826	6.45448	0.000142917	0.00883506	Up
AluSc_27437	chr5	154263489	154263793	+	SINE/Alu	AluSc	0.11822	3.94247	4.85245	5.55374e-08	1.32938e-05	Up
AluSc_27762	chr5	178249347	178249637	+	SINE/Alu	AluSc	0.632328	5.79343	3.11755	1.32053e-06	0.000194062	Up
AluSc_27806	chr5	179833999	179834295	+	SINE/Alu	AluSc	0.165	1.88717	3.27748	0.000119711	0.00773701	Up
AluSc_27972	chr6	10883414	10883711	-	SINE/Alu	AluSc	0.107573	2.62128	4.26179	1.15523e-05	0.00113956	Up
AluSc_28046	chr6	15470128	15470434	+	SINE/Alu	AluSc	4.66601	1.34379	-1.78774	0.00101577	0.0393783	Down
AluSc_28801	chr6	74148139	74148438	+	SINE/Alu	AluSc	1.22979	0.0670366	-3.7055	0.00111996	0.042176	Down
AluSc_29297	chr6	118899613	118899912	+	SINE/Alu	AluSc	0	4.82125	7.65609	4.18357e-08	1.04181e-05	Up
AluSc_29787	chr6	158022954	158023248	+	SINE/Alu	AluSc	0	1.97402	6.35691	2.16745e-06	0.000289747	Up
AluSc_3002	chr1	243300797	243301102	+	SINE/Alu	AluSc	1.84806	0.27776	-2.62311	0.000489015	0.0229132	Down
AluSc_3003	chr1	243308590	243308874	-	SINE/Alu	AluSc	1.31638	0	-5.71695	0.000428819	0.020759	Down
AluSc_30796	chr7	24723736	24723930	-	SINE/Alu	AluSc	0.0823429	5.00153	5.34392	0.000233561	0.0129706	Up
AluSc_31110	chr7	53874837	53875131	+	SINE/Alu	AluSc	1.86287	0	-6.27733	1.85019e-06	0.000254353	Down
AluSc_31405	chr7	72394437	72394449	-	SINE/Alu	AluSc	52.702	0	-6.48386	0.00103956	0.0399668	Down
AluSc_32082	chr7	121718387	121718669	+	SINE/Alu	AluSc	9.90142	0.362438	-4.62889	8.33929e-10	3.37049e-07	Down
AluSc_32128	chr7	127897342	127897638	+	SINE/Alu	AluSc	10.8415	46.636	2.10162	1.07641e-06	0.000163757	Up
AluSc_33293	chr8	61138401	61138550	+	SINE/Alu	AluSc	0.107212	6.11668	5.23725	1.96565e-07	3.96671e-05	Up
AluSc_33870	chr8	118899594	118899888	-	SINE/Alu	AluSc	1.45324	0	-5.93279	0.00116644	0.0434268	Down
AluSc_35370	chr9	107546942	107547224	-	SINE/Alu	AluSc	34.7992	8.97305	-1.95259	2.92916e-06	0.000368647	Down
AluSc_35762	chr9	131543454	131543617	+	SINE/Alu	AluSc	0.825369	5.51121	2.65463	0.000106611	0.00705498	Up
AluSc_36470	chrX	48210197	48210499	-	SINE/Alu	AluSc	2.16339	0	-6.5263	5.81025e-07	9.82528e-05	Down
AluSc_4258	chr10	89485907	89486208	+	SINE/Alu	AluSc	2.24819	0.300294	-2.86034	0.000322696	0.0167777	Down
AluSc5_1104	chr15	26504054	26504357	-	SINE/Alu	AluSc5	0.105442	1.97684	3.87829	1.25777e-05	0.00122011	Up
AluSc5_1255	chr16	19442183	19442337	-	SINE/Alu	AluSc5	0.530555	6.13967	3.36546	2.63607e-06	0.000339036	Up
AluSc5_1445	chr17	40562650	40562940	+	SINE/Alu	AluSc5	2.16729	0	-6.46433	2.14892e-06	0.000287625	Down
AluSc5_1580	chr18	29631649	29631950	-	SINE/Alu	AluSc5	6.53436	1.91393	-1.75569	0.000949659	0.0375175	Down
AluSc5_1889	chr2	69583874	69584162	-	SINE/Alu	AluSc5	11.5991	4.56768	-1.34149	0.000234886	0.0130284	Down
AluSc5_2298	chr22	42025988	42026285	-	SINE/Alu	AluSc5	5.11701	0	-7.7348	0.000701513	0.0299588	Down
AluSc5_2484	chr3	123249256	123249553	-	SINE/Alu	AluSc5	4.07297	14.2154	1.79324	1.63019e-05	0.00151112	Up
AluSc5_2983	chr5	122155951	122156244	+	SINE/Alu	AluSc5	0.130019	17.1413	6.85915	0.000134329	0.00845039	Up
AluSc5_3602	chr7	151797371	151797665	+	SINE/Alu	AluSc5	0.52661	2.55032	2.22608	0.00135548	0.048122	Up
AluSc_5938	chr11	95535420	95535715	-	SINE/Alu	AluSc	0	2.10024	6.45122	0.000165642	0.0099164	Up
AluSc_6547	chr12	7970083	7970336	+	SINE/Alu	AluSc	16.5524	0.255624	-5.87146	5.95235e-16	7.96209e-13	Down
AluSc_6613	chr12	12710108	12710408	+	SINE/Alu	AluSc	4.34288	0.224087	-4.17235	0.000420222	0.0204575	Down
AluSc_6700	chr12	20913843	20914146	+	SINE/Alu	AluSc	0.489614	4.54561	3.11511	7.63092e-06	0.000812868	Up
AluSc_6823	chr12	32464150	32464453	+	SINE/Alu	AluSc	4.07938	0.213442	-4.11593	0.000138868	0.00865013	Down
AluSc_7122	chr12	54862853	54863160	-	SINE/Alu	AluSc	5.18006	1.52328	-1.74373	0.00111982	0.0421746	Down
AluSc_7643	chr12	102129159	102129452	+	SINE/Alu	AluSc	5.20733	0.29785	-4.04066	5.6539e-08	1.34813e-05	Down
AluSc_7781	chr12	111169980	111170217	+	SINE/Alu	AluSc	22.2101	10.8332	-1.03626	0.000715298	0.0303257	Down
AluSc8_10537	chr2	208582621	208582927	-	SINE/Alu	AluSc8	3.15495	8.61336	1.44373	0.00094699	0.0374411	Up
AluSc8_10538	chr2	208584641	208584933	+	SINE/Alu	AluSc8	3.30622	9.17723	1.46749	0.000660499	0.0286634	Up
AluSc8_12323	chr3	65446881	65447151	-	SINE/Alu	AluSc8	0.133106	1.42772	3.23843	0.00081767	0.0335754	Up
AluSc8_1354	chr1	207824134	207824429	-	SINE/Alu	AluSc8	3.93082	0.224053	-4.02306	4.69709e-07	8.23958e-05	Down
AluSc8_13703	chr4	119447984	119448286	+	SINE/Alu	AluSc8	1.04871	0	-5.48203	0.000218782	0.0123322	Down
AluSc8_15591	chr6	52393685	52393988	-	SINE/Alu	AluSc8	0.726833	3.1149	2.04965	0.000417265	0.0203571	Up
AluSc8_15904	chr6	118011873	118012164	+	SINE/Alu	AluSc8	0.185808	6.76998	5.06605	8.24906e-13	6.22e-10	Up
AluSc8_16038	chr6	142493151	142493445	-	SINE/Alu	AluSc8	3.48005	0	-7.16451	4.87579e-05	0.00369842	Down
AluSc8_16051	chr6	144852992	144853270	+	SINE/Alu	AluSc8	0.186738	1.45158	2.81443	0.000463036	0.0220158	Up
AluSc8_17448	chr7	123487550	123487834	+	SINE/Alu	AluSc8	2.61307	0	-6.70668	2.4058e-07	4.72688e-05	Down
AluSc8_17710	chr7	156503723	156504015	+	SINE/Alu	AluSc8	0.282952	5.55468	4.15511	0.000324444	0.0168504	Up
AluSc8_18030	chr8	54881123	54881316	+	SINE/Alu	AluSc8	47.0662	17.3455	-1.43868	0.000391418	0.0193717	Down
AluSc8_18032	chr8	54907147	54907441	+	SINE/Alu	AluSc8	25.7942	7.39656	-1.8011	8.00891e-06	0.000843976	Down
AluSc8_18065	chr8	61139569	61139863	+	SINE/Alu	AluSc8	0.173458	4.71857	4.5666	4.02186e-10	1.75878e-07	Up
AluSc8_18491	chr8	144393636	144393936	+	SINE/Alu	AluSc8	3.4874	0.720169	-2.25169	0.000344688	0.0176426	Down
AluSc8_18556	chr9	13136320	13136623	-	SINE/Alu	AluSc8	1.80256	0.286155	-2.57439	0.000811118	0.0333627	Down
AluSc8_18690	chr9	37306451	37306759	-	SINE/Alu	AluSc8	5.33569	1.65957	-1.66929	0.000365855	0.0183803	Down
AluSc8_19739	chrX	49203363	49203577	-	SINE/Alu	AluSc8	3.22649	0.102953	-4.60012	0.000213631	0.0120892	Down
AluSc8_19740	chrX	49212882	49213096	-	SINE/Alu	AluSc8	3.86372	0.205905	-4.04605	0.00074658	0.0313079	Down
AluSc8_19744	chrX	49293016	49293230	-	SINE/Alu	AluSc8	4.45662	0	-7.06916	3.27305e-07	6.09021e-05	Down
AluSc8_1999	chr10	51564539	51564836	-	SINE/Alu	AluSc8	2.4947	0.148363	-3.8907	0.00028827	0.015316	Down
AluSc8_20024	chrX	118765134	118765442	-	SINE/Alu	AluSc8	0.0518653	1.14996	3.87706	0.00143532	0.0499994	Up
AluSc8_2677	chr11	20484436	20484678	-	SINE/Alu	AluSc8	10.7422	3.87541	-1.45861	0.000835808	0.0341127	Down
AluSc_8274	chr13	24482234	24482541	+	SINE/Alu	AluSc	1.08963	7.9333	2.85306	1.76687e-06	0.000245141	Up
AluSc_8275	chr13	24531070	24531367	-	SINE/Alu	AluSc	0.056872	5.07074	5.96023	4.41596e-09	1.47218e-06	Up
AluSc8_2975	chr11	66348069	66348327	-	SINE/Alu	AluSc8	0.258323	2.98606	3.36427	2.10511e-05	0.00187184	Up
AluSc8_3485	chr12	7974414	7974719	-	SINE/Alu	AluSc8	15.1041	2.1465	-2.81212	1.16534e-08	3.42978e-06	Down
AluSc8_3486	chr12	7978079	7978390	+	SINE/Alu	AluSc8	14.8127	2.10509	-2.81183	2.13467e-08	5.82995e-06	Down
AluSc8_3629	chr12	30881207	30881516	+	SINE/Alu	AluSc8	0.642179	4.15385	2.61651	3.27004e-05	0.00267594	Up
AluSc8_3649	chr12	32116018	32116292	+	SINE/Alu	AluSc8	11.6536	3.07468	-1.9166	0.000273269	0.01468	Down
AluSc8_3655	chr12	32449181	32449490	-	SINE/Alu	AluSc8	5.81047	0.725811	-3.00071	7.81589e-07	0.000125582	Down
AluSc8_3656	chr12	32459166	32459476	-	SINE/Alu	AluSc8	3.98726	0.357176	-3.42942	4.44845e-06	0.000515553	Down
AluSc8_3657	chr12	32488089	32488382	-	SINE/Alu	AluSc8	2.47203	0.229441	-3.34488	1.54104e-05	0.00144178	Down
AluSc8_3775	chr12	51287297	51287561	+	SINE/Alu	AluSc8	0	1.91827	6.15258	4.9127e-05	0.00372184	Up
AluSc8_3812	chr12	54642873	54643171	+	SINE/Alu	AluSc8	0	11.6662	8.92476	7.10147e-06	0.000767251	Up
AluSc8_4327	chr13	20562638	20562941	+	SINE/Alu	AluSc8	2.6783	0.074578	-4.83459	9.04688e-06	0.000931325	Down
AluSc8_4360	chr13	24541585	24541892	-	SINE/Alu	AluSc8	0	3.57809	7.27356	3.67867e-08	9.48327e-06	Up
AluSc8_5061	chr14	55464349	55464641	+	SINE/Alu	AluSc8	30.0358	7.23992	-2.04749	1.77141e-05	0.00161842	Down
AluSc_8521	chr13	45779650	45779952	-	SINE/Alu	AluSc	0	4.28642	7.5051	0.000574188	0.0257887	Up
AluSc8_5215	chr14	76039361	76039668	+	SINE/Alu	AluSc8	0.0520343	1.86393	4.5695	0.000132666	0.00837999	Up
AluSc_8643	chr13	55757275	55757593	+	SINE/Alu	AluSc	1.31769	0	-5.88902	0.000764079	0.031886	Down
AluSc8_6478	chr16	28667319	28667629	-	SINE/Alu	AluSc8	15.2655	3.50204	-2.12192	0.00103578	0.0398704	Down
AluSc8_6999	chr17	3354962	3355276	+	SINE/Alu	AluSc8	0.911737	3.98855	2.08993	0.00107732	0.0410606	Up
AluSc8_8247	chr18	46651348	46651631	+	SINE/Alu	AluSc8	0	1.79116	6.16792	0.00127426	0.0461796	Up
AluSc8_8556	chr19	9803910	9804206	-	SINE/Alu	AluSc8	0.053968	30.7064	8.55079	3.08612e-17	5.84816e-14	Up
AluSc8_8557	chr19	9828874	9829184	+	SINE/Alu	AluSc8	0	3.02897	7.0473	6.45954e-09	2.04012e-06	Up
AluSc8_8786	chr19	22314493	22314679	-	SINE/Alu	AluSc8	5.51984	0	-7.1734	0.000641948	0.0280798	Down
AluSc8_8809	chr19	23729560	23729855	+	SINE/Alu	AluSc8	0	2.86149	6.89062	0.000100557	0.00672963	Up
AluSc8_9150	chr19	53146674	53146973	+	SINE/Alu	AluSc8	5.64625	1.20989	-2.19458	0.000156422	0.00948671	Down
AluSc8_9198	chr19	55491149	55491442	-	SINE/Alu	AluSc8	11.8792	4.71338	-1.32956	0.00140091	0.0492774	Down
AluSc_9691	chr14	55463500	55463807	-	SINE/Alu	AluSc	28.6233	6.95978	-2.03516	2.25942e-05	0.00197771	Down
AluSc_9714	chr14	56417215	56417498	+	SINE/Alu	AluSc	0	1.12259	5.5141	0.000255009	0.0138939	Up
AluSc_9954	chr14	74035079	74035280	+	SINE/Alu	AluSc	2.36425	10.1908	2.08184	0.000108235	0.00714068	Up
AluSg_11110	chr14	70834032	70834308	+	SINE/Alu	AluSg	15.8854	49.6717	1.64279	0.000164142	0.00984707	Up
AluSg_11164	chr14	73744948	73745240	+	SINE/Alu	AluSg	0	1.54551	5.99906	1.30711e-05	0.00126088	Up
AluSg_11482	chr14	93748675	93748976	-	SINE/Alu	AluSg	0.106143	1.42047	3.40176	0.000437495	0.0210634	Up
AluSg_11556	chr14	100767543	100767800	-	SINE/Alu	AluSg	3.01443	0.68688	-2.11694	0.00135993	0.0482246	Down
AluSg_11568	chr14	101460740	101461041	+	SINE/Alu	AluSg	41.5049	13.1226	-1.65843	0.00127933	0.0462936	Down
AluSg_11893	chr15	34586450	34586755	-	SINE/Alu	AluSg	1.89129	0	-6.35598	0.000553813	0.0251245	Down
AluSg_12009	chr15	41571129	41571424	+	SINE/Alu	AluSg	71.069	35.4887	-1.0016	3.78157e-05	0.00301727	Down
AluSg_12041	chr15	42033910	42034207	-	SINE/Alu	AluSg	7.13434	2.89068	-1.29457	0.0012924	0.046585	Down
AluSg_13618	chr16	19472622	19472927	+	SINE/Alu	AluSg	0.177279	2.18985	3.51092	0.000102011	0.00680902	Up
AluSg_13809	chr16	28693708	28694002	-	SINE/Alu	AluSg	12.7602	1.14231	-3.46909	0.00143479	0.0499994	Down
AluSg_15903	chr17	41269477	41269783	+	SINE/Alu	AluSg	4.18494	1.06879	-1.96478	0.000859433	0.0348367	Down
AluSg_16192	chr17	51147182	51147384	-	SINE/Alu	AluSg	0	2.56546	6.19347	5.47636e-05	0.0040729	Up
AluSg_16449	chr17	62402467	62402761	+	SINE/Alu	AluSg	0.173458	13.1568	6.04563	1.29427e-16	2.13434e-13	Up
AluSg_1792	chr1	94309593	94309883	+	SINE/Alu	AluSg	0.113329	4.02003	4.82681	1.04285e-06	0.000159437	Up
AluSg_18300	chr19	12344597	12344893	+	SINE/Alu	AluSg	0.0643505	15.5168	7.54663	1.59444e-11	9.22207e-09	Up
AluSg_18622	chr19	20065554	20065839	-	SINE/Alu	AluSg	2.18474	0	-6.46118	0.000206213	0.0117665	Down
AluSg_18687	chr19	21472798	21473091	+	SINE/Alu	AluSg	1.54008	5.59144	1.84906	0.000251537	0.0137515	Up
AluSg_18740	chr19	22488963	22489266	+	SINE/Alu	AluSg	26.8318	9.03951	-1.57033	0.000309763	0.0162481	Down
AluSg_18797	chr19	23745370	23745646	-	SINE/Alu	AluSg	0	2.29591	6.4898	2.48316e-06	0.000323402	Up
AluSg_18929	chr19	35430096	35430381	-	SINE/Alu	AluSg	0.0560509	2.29675	4.77724	4.30624e-06	0.000502306	Up
AluSg_18930	chr19	35432168	35432464	-	SINE/Alu	AluSg	0.053968	2.27911	4.82087	3.87981e-06	0.000461757	Up
AluSg_18931	chr19	35442806	35443114	+	SINE/Alu	AluSg	0.0518653	2.89764	5.20992	3.68147e-06	0.000441957	Up
AluSg_19604	chr19	53155412	53155703	+	SINE/Alu	AluSg	39.3082	12.6522	-1.63461	9.32659e-07	0.000145526	Down
AluSg_19729	chr19	55470496	55470804	-	SINE/Alu	AluSg	2.63687	0.0733674	-4.83158	4.57919e-07	8.06764e-05	Down
AluSg_19739	chr19	55545643	55545938	+	SINE/Alu	AluSg	0.225924	1.97499	2.96146	0.000312039	0.0163397	Up
AluSg_21421	chr2	122373091	122373376	+	SINE/Alu	AluSg	0.0668342	1.15451	3.76285	0.00122944	0.0450502	Up
AluSg_21755	chr2	153467573	153467861	+	SINE/Alu	AluSg	4.54685	11.6587	1.35218	0.000778451	0.0323523	Up
AluSg_21828	chr2	161253100	161253373	-	SINE/Alu	AluSg	1.45387	0	-5.81553	0.00124169	0.0453685	Down
AluSg_21972	chr2	173423670	173423974	-	SINE/Alu	AluSg	0.465783	2.81758	2.56591	0.000275557	0.0147658	Up
AluSg_21973	chr2	173430025	173430327	-	SINE/Alu	AluSg	0.828962	3.62175	2.0679	0.00021241	0.0120327	Up
AluSg_22385	chr2	208577547	208577835	-	SINE/Alu	AluSg	3.73081	10.048	1.42756	0.000579979	0.0259136	Up
AluSg_22386	chr2	208579712	208580014	+	SINE/Alu	AluSg	3.19674	8.72744	1.44374	0.000898618	0.0359729	Up
AluSg_22389	chr2	208612266	208612581	-	SINE/Alu	AluSg	0.874733	3.15592	1.82191	0.000691903	0.0296687	Up
AluSg_23253	chr20	32812836	32813144	-	SINE/Alu	AluSg	0.436803	14.0861	4.9149	1.06799e-14	1.11727e-11	Up
AluSg_23815	chr20	62069165	62069460	-	SINE/Alu	AluSg	2.54274	0.21923	-3.4042	0.000229215	0.0127852	Down
AluSg_23840	chr20	62897629	62897909	-	SINE/Alu	AluSg	7.84717	2.0494	-1.9164	0.000118579	0.00768064	Down
AluSg_23888	chr21	17819437	17819689	+	SINE/Alu	AluSg	2.43434	0	-6.42742	1.59316e-06	0.00022502	Down
AluSg_25068	chr22	44557178	44557490	-	SINE/Alu	AluSg	2.09111	0.199102	-3.21127	0.000329136	0.0170286	Down
AluSg_2764	chr1	183003416	183003705	-	SINE/Alu	AluSg	0.300815	2.56497	3.01075	5.49338e-05	0.00408371	Up
AluSg_28016	chr4	32007092	32007396	-	SINE/Alu	AluSg	0.306191	2.33642	2.91716	0.000619073	0.0272516	Up
AluSg_2966	chr1	202713406	202713714	+	SINE/Alu	AluSg	26.9424	11.9721	-1.16922	0.000999373	0.0388751	Down
AluSg_31275	chr5	156460792	156461011	+	SINE/Alu	AluSg	7.44892	0.203786	-5.02422	7.41388e-07	0.000120016	Down
AluSg_31458	chr5	170836322	170836557	+	SINE/Alu	AluSg	125.29	1.86162	-6.05201	0.000713337	0.0302634	Down
AluSg_31948	chr6	15372929	15373237	-	SINE/Alu	AluSg	9.42667	0	-8.66578	9.69945e-05	0.00653167	Down
AluSg_32185	chr6	29921208	29921530	+	SINE/Alu	AluSg	0	2.61895	6.88752	1.80404e-08	5.02106e-06	Up
AluSg_32186	chr6	29950250	29950555	-	SINE/Alu	AluSg	0.107756	2.69269	4.31855	2.16015e-07	4.30691e-05	Up
AluSg_32611	chr6	52390326	52390600	+	SINE/Alu	AluSg	0.742115	3.52498	2.19379	0.000147195	0.00903874	Up
AluSg_32727	chr6	67775619	67775928	-	SINE/Alu	AluSg	4.45174	15.0611	1.75713	9.90849e-05	0.00664241	Up
AluSg_3321	chr1	226126558	226126870	-	SINE/Alu	AluSg	0.751192	10.1643	3.70575	0.000215759	0.0121889	Up
AluSg_33249	chr6	118826323	118826601	+	SINE/Alu	AluSg	0.876229	5.07588	2.5011	0.000311014	0.0162978	Up
AluSg_3360	chr1	227925753	227926042	-	SINE/Alu	AluSg	0.722814	7.49776	3.33631	2.397e-05	0.00208211	Up
AluSg_35453	chr7	57519812	57520120	+	SINE/Alu	AluSg	1.35837	4.8258	1.82042	0.000422951	0.0205556	Up
AluSg_35469	chr7	62750427	62750715	-	SINE/Alu	AluSg	0	2.07878	6.40385	1.63683e-06	0.000229911	Up
AluSg_35470	chr7	62762251	62762534	+	SINE/Alu	AluSg	0.0596854	5.30792	5.95363	3.15848e-10	1.41122e-07	Up
AluSg_35497	chr7	63668085	63668381	+	SINE/Alu	AluSg	0.938167	4.95373	2.37726	2.27321e-05	0.00198857	Up
AluSg_36196	chr7	100842282	100842582	-	SINE/Alu	AluSg	3.21716	0.448175	-2.81915	0.00019076	0.0110972	Down
AluSg_37791	chr8	61121763	61122050	+	SINE/Alu	AluSg	0.0556603	5.36409	5.98793	3.08073e-13	2.62535e-10	Up
AluSg_37902	chr8	70979474	70979782	+	SINE/Alu	AluSg	8.3898	2.3647	-1.81079	4.41398e-06	0.000512108	Down
AluSg_39029	chr9	33899365	33899670	-	SINE/Alu	AluSg	2.01933	0.0657178	-4.44952	5.97609e-06	0.000664268	Down
AluSg_39064	chr9	35015834	35016129	+	SINE/Alu	AluSg	0.0541509	2.17592	4.74559	0.000105083	0.00697848	Up
AluSg_39725	chr9	99491780	99492065	-	SINE/Alu	AluSg	0.289902	2.58535	3.00925	0.000515456	0.0238444	Up
AluSg_39826	chr9	107569816	107570115	+	SINE/Alu	AluSg	5.79128	1.25698	-2.15795	0.000120527	0.00777232	Down
AluSg_3993	chr10	15172778	15173090	-	SINE/Alu	AluSg	2.23793	0.337584	-2.61862	0.000462912	0.0220124	Down
AluSg_40814	chrX	18852227	18852520	+	SINE/Alu	AluSg	0.582928	3.51221	2.53667	0.000883176	0.0355423	Up
AluSg4_10104	chr7	123510536	123510836	+	SINE/Alu	AluSg4	1.58297	0	-6.07941	1.09403e-05	0.00108804	Down
AluSg4_11022	chr9	107655422	107655732	+	SINE/Alu	AluSg4	4.21025	1.12242	-1.89632	0.000992467	0.0386726	Down
AluSg4_11050	chr9	115168748	115169047	-	SINE/Alu	AluSg4	0.340033	2.39068	2.7093	0.00021454	0.0121342	Up
AluSg4_1186	chr10	42840143	42840447	+	SINE/Alu	AluSg4	1.70962	9.65135	2.4845	4.63459e-08	1.14097e-05	Up
AluSg_41245	chrX	51077890	51078179	+	SINE/Alu	AluSg	0.230614	1.78142	2.78929	0.00123729	0.0452611	Up
AluSg_41488	chrX	76249718	76250011	+	SINE/Alu	AluSg	0	1.39277	5.85679	2.28392e-05	0.00199713	Up
AluSg4_1528	chr11	454541	454804	+	SINE/Alu	AluSg4	5.49522	1.23167	-2.14252	0.000688775	0.0295668	Down
AluSg_41534	chrX	80529830	80530103	+	SINE/Alu	AluSg	0	2.21659	6.42144	0.000994484	0.0387338	Up
AluSg_41832	chrX	118764604	118764871	+	SINE/Alu	AluSg	0.0598297	1.32654	3.87706	0.00143532	0.0499994	Up
AluSg4_2027	chr12	7974720	7974854	-	SINE/Alu	AluSg4	34.3786	4.88568	-2.81213	1.14231e-08	3.38042e-06	Down
AluSg4_2028	chr12	7990690	7990981	-	SINE/Alu	AluSg4	14.4489	0.153364	-6.38739	2.01577e-16	3.19022e-13	Down
AluSg4_2842	chr14	23248661	23248962	-	SINE/Alu	AluSg4	3.79026	0.70269	-2.38059	0.000121855	0.00783688	Down
AluSg4_3692	chr16	15357989	15358141	-	SINE/Alu	AluSg4	0	18.0091	8.58003	0.000158731	0.00959541	Up
AluSg4_3803	chr16	28576819	28577107	-	SINE/Alu	AluSg4	13.3232	0	-9.06716	0.000960184	0.0377999	Down
AluSg_4385	chr10	42973240	42973526	+	SINE/Alu	AluSg	0.0590594	3.92678	5.54025	1.34423e-07	2.90392e-05	Up
AluSg4_4876	chr18	29625981	29626206	+	SINE/Alu	AluSg4	9.40638	2.74993	-1.75963	0.000463272	0.0220233	Down
AluSg4_4973	chr18	71010229	71010529	-	SINE/Alu	AluSg4	2.05204	0.224087	-3.09931	0.00132036	0.0473005	Down
AluSg4_5319	chr19	22491967	22492261	+	SINE/Alu	AluSg4	26.2552	8.67367	-1.59884	0.000552248	0.0250844	Down
AluSg4_5333	chr19	23712075	23712352	-	SINE/Alu	AluSg4	0	6.31881	7.93919	6.16856e-12	3.94256e-09	Up
AluSg4_6064	chr2	102336192	102336479	+	SINE/Alu	AluSg4	1.93396	0	-6.30285	0.000708117	0.0301158	Down
AluSg4_6132	chr2	122437488	122437791	-	SINE/Alu	AluSg4	0.105442	1.55555	3.53581	9.13621e-05	0.00621534	Up
AluSg4_6267	chr2	173432780	173433084	+	SINE/Alu	AluSg4	1.1297	4.83981	2.07801	3.51602e-05	0.00283895	Up
AluSg4_6663	chr20	34325032	34325332	+	SINE/Alu	AluSg4	3.58771	0	-7.24371	0.000325455	0.0168806	Down
AluSg4_7305	chr3	37142567	37142869	+	SINE/Alu	AluSg4	2.77577	0.58453	-2.23347	0.000612489	0.0270362	Down
AluSg4_7574	chr3	122440154	122440443	+	SINE/Alu	AluSg4	0.590996	3.58082	2.53345	0.00022027	0.0123989	Up
AluSg4_7673	chr3	154811365	154811677	+	SINE/Alu	AluSg4	0.0512004	4.60459	5.90231	1.28671e-05	0.00124413	Up
AluSg4_8036	chr4	76836355	76836522	+	SINE/Alu	AluSg4	0.196799	4.25138	4.11293	1.61857e-06	0.000228013	Up
AluSg4_9134	chr6	74046302	74046588	+	SINE/Alu	AluSg4	1.65932	0	-6.07825	1.84876e-05	0.0016788	Down
AluSg4_9813	chr7	57515643	57515958	-	SINE/Alu	AluSg4	1.27457	4.71856	1.88006	0.000302728	0.0159257	Up
AluSg_5378	chr10	114753534	114753832	+	SINE/Alu	AluSg	0	3.10627	7.02794	8.49188e-06	0.000885683	Up
AluSg_5478	chr10	122621641	122621922	-	SINE/Alu	AluSg	6.73957	1.92365	-1.79932	0.000275244	0.0147545	Down
AluSg_5656	chr11	2355518	2355826	-	SINE/Alu	AluSg	0.508624	19.1688	5.18294	3.76495e-15	4.40833e-12	Up
AluSg_6761	chr11	83025191	83025485	+	SINE/Alu	AluSg	0.234028	4.55132	4.14391	4.80277e-09	1.58766e-06	Up
AluSg_7029	chr11	113692892	113693179	+	SINE/Alu	AluSg	21.0518	1.87855	-3.46964	0.000536464	0.0245579	Down
AluSg7_1049	chr12	7981537	7981827	+	SINE/Alu	AluSg7	14.5719	0.075972	-7.20485	7.53013e-17	1.30661e-13	Down
AluSg7_1050	chr12	7982737	7983046	-	SINE/Alu	AluSg7	13.7852	0	-9.21777	2.83026e-19	7.69079e-16	Down
AluSg7_1089	chr12	30875553	30875859	+	SINE/Alu	AluSg7	0.857241	8.0702	3.21031	3.17249e-07	5.94662e-05	Up
AluSg7_1099	chr12	32374336	32374619	+	SINE/Alu	AluSg7	4.25059	0.297356	-3.70373	1.46405e-07	3.12064e-05	Down
AluSg7_2399	chr18	29590923	29590997	-	SINE/Alu	AluSg7	0.257402	13.4608	5.35276	4.54883e-08	1.1237e-05	Up
AluSg7_2588	chr19	22250357	22250661	+	SINE/Alu	AluSg7	3.25599	0.140267	-4.31677	0.000298997	0.015812	Down
AluSg7_2708	chr19	55475249	55475546	-	SINE/Alu	AluSg7	2.73453	0	-6.835	3.73461e-08	9.61027e-06	Down
AluSg7_3174	chr20	32984824	32985126	-	SINE/Alu	AluSg7	5.13374	1.19032	-2.07506	0.000993693	0.0387099	Down
AluSg7_3875	chr4	54247918	54248235	-	SINE/Alu	AluSg7	0	2.83107	6.98022	4.15813e-05	0.0032499	Up
AluSg_7394	chr12	4814204	4814511	+	SINE/Alu	AluSg	5.53529	0.0652897	-5.90032	5.25554e-12	3.39416e-09	Down
AluSg7_4265	chr5	115783748	115784060	+	SINE/Alu	AluSg7	6.72336	0.286084	-4.48622	4.25862e-07	7.61796e-05	Down
AluSg7_4337	chr5	154104670	154104967	+	SINE/Alu	AluSg7	0	0.917504	5.30521	0.000950008	0.0375224	Up
AluSg_7456	chr12	7989483	7989776	+	SINE/Alu	AluSg	14.3503	0.152318	-6.38726	3.72507e-16	5.19222e-13	Down
AluSg7_5559	chrX	13114396	13114707	-	SINE/Alu	AluSg7	0.327954	2.97308	3.08283	0.000142458	0.00881361	Up
AluSg7_5642	chrX	49205040	49205345	-	SINE/Alu	AluSg7	2.15607	0.0722357	-4.52989	0.00030195	0.0159117	Down
AluSg7_5643	chrX	49214538	49214843	-	SINE/Alu	AluSg7	2.42997	0	-6.70574	2.41364e-05	0.00209361	Down
AluSg_7755	chr12	32266811	32267104	-	SINE/Alu	AluSg	4.1715	0.212013	-4.11319	3.30722e-06	0.000406539	Down
AluSg_7756	chr12	32273903	32274192	-	SINE/Alu	AluSg	2.07585	0.0762349	-4.40487	4.33165e-06	0.000504317	Down
AluSg_7906	chr12	49518919	49519219	+	SINE/Alu	AluSg	12.405	0	-9.023	0.000705126	0.030039	Down
AluSg_8109	chr12	54863675	54863978	+	SINE/Alu	AluSg	5.31131	1.46882	-1.82859	0.000988063	0.0385497	Down
AluSg_9159	chr12	122996365	122996652	-	SINE/Alu	AluSg	7.74907	2.46096	-1.64341	0.000175554	0.0103699	Down
AluSg_9829	chr13	52610599	52610873	-	SINE/Alu	AluSg	0.197336	1.88826	3.14672	0.00084483	0.034365	Up
AluSp_10228	chr11	71848536	71848791	-	SINE/Alu	AluSp	2.02017	0	-6.18818	3.2094e-06	0.000396978	Down
AluSp_10895	chr11	113690446	113690696	-	SINE/Alu	AluSp	22.1706	0.749959	-4.8202	0.000157425	0.00953149	Down
AluSp_11292	chr12	492921	493080	-	SINE/Alu	AluSp	0.30717	9.86669	4.77545	0.000404134	0.0198781	Up
AluSp_11530	chr12	7944981	7945274	+	SINE/Alu	AluSp	63.9939	27.0778	-1.24033	4.30598e-08	1.06983e-05	Down
AluSp_11531	chr12	7968167	7968471	-	SINE/Alu	AluSp	13.8311	0.21274	-5.8773	2.7004e-16	4.15206e-13	Down
AluSp_11532	chr12	7969723	7970010	-	SINE/Alu	AluSp	14.7648	0.225341	-5.88854	2.71892e-16	4.1657e-13	Down
AluSp_11533	chr12	7971532	7971840	+	SINE/Alu	AluSp	13.5996	0.0715321	-7.19217	1.35231e-16	2.22157e-13	Down
AluSp_11534	chr12	7976037	7976334	+	SINE/Alu	AluSp	15.5109	2.20431	-2.81201	1.47013e-08	4.20936e-06	Down
AluSp_11536	chr12	7989961	7990252	+	SINE/Alu	AluSp	14.4489	0.153364	-6.38726	3.72515e-16	5.19222e-13	Down
AluSp_11537	chr12	7994322	7994620	+	SINE/Alu	AluSp	14.2704	0.149762	-6.40357	4.31385e-16	5.87959e-13	Down
AluSp_11687	chr12	12641732	12642036	+	SINE/Alu	AluSp	9.82656	2.51214	-1.97133	7.1533e-06	0.000770893	Down
AluSp_11692	chr12	12689397	12689690	+	SINE/Alu	AluSp	4.52103	0.362401	-3.54511	0.000957291	0.0377171	Down
AluSp_11693	chr12	12689698	12689984	+	SINE/Alu	AluSp	4.07319	0.140167	-4.57267	0.000261829	0.0141761	Down
AluSp_11736	chr12	14324350	14324647	-	SINE/Alu	AluSp	0	3.09246	7.00748	4.15886e-07	7.46827e-05	Up
AluSp_12039	chr12	32264936	32265239	-	SINE/Alu	AluSp	6.13855	0.702747	-3.07565	3.05891e-06	0.000381752	Down
AluSp_12040	chr12	32270693	32270982	-	SINE/Alu	AluSp	2.26295	0.0762349	-4.52557	2.8595e-06	0.000361135	Down
AluSp_12048	chr12	32451523	32451826	+	SINE/Alu	AluSp	5.87281	0.740184	-2.98774	8.66483e-07	0.000136831	Down
AluSp_12049	chr12	32471508	32471797	+	SINE/Alu	AluSp	4.33227	0.154426	-4.6418	5.10588e-06	0.00058084	Down
AluSp_12050	chr12	32483789	32484082	+	SINE/Alu	AluSp	2.80859	0.212013	-3.5514	1.663e-05	0.00153593	Down
AluSp_12289	chr12	49474806	49475115	-	SINE/Alu	AluSp	12.0437	0	-9.02311	0.000138311	0.00862188	Down
AluSp_12290	chr12	49476164	49476462	-	SINE/Alu	AluSp	12.4882	0	-9.02311	0.000138311	0.00862188	Down
AluSp_12296	chr12	49513188	49513364	+	SINE/Alu	AluSp	21.1449	0	-9.02311	0.000138783	0.00864633	Down
AluSp_12422	chr12	51324366	51324664	-	SINE/Alu	AluSp	1.81737	32.5759	4.15339	4.77412e-11	2.50327e-08	Up
AluSp_13044	chr12	75882036	75882343	+	SINE/Alu	AluSp	0.0620448	4.06595	5.677	2.05487e-08	5.64055e-06	Up
AluSp_13480	chr12	101875739	101876026	+	SINE/Alu	AluSp	6.82957	1.65809	-2.0312	4.53123e-05	0.0034854	Down
AluSp_14267	chr12	123805492	123805783	-	SINE/Alu	AluSp	7.72278	3.16958	-1.27459	0.000984271	0.0384697	Down
AluSp_14653	chr13	24528983	24529276	+	SINE/Alu	AluSp	0.0545205	8.72836	6.72371	8.3727e-15	8.91006e-12	Up
AluSp_14654	chr13	24543325	24543632	+	SINE/Alu	AluSp	0	9.07417	8.60489	3.77567e-16	5.24535e-13	Up
AluSp_14666	chr13	25425143	25425431	-	SINE/Alu	AluSp	4.72378	0.069597	-5.58466	1.8234e-09	6.81499e-07	Down
AluSp_14868	chr13	36369776	36370094	+	SINE/Alu	AluSp	0.699331	5.28417	2.87178	1.9226e-06	0.000262291	Up
AluSp_14870	chr13	36400379	36400690	+	SINE/Alu	AluSp	0	0.944287	5.41188	0.000384242	0.0191063	Up
AluSp_15011	chr13	43671792	43672084	+	SINE/Alu	AluSp	22.3193	0.522289	-5.3578	0.000818183	0.0335808	Down
AluSp_18161	chr15	26963343	26963655	-	SINE/Alu	AluSp	2.70547	0.128487	-4.09335	1.08281e-06	0.000164614	Down
AluSp_18610	chr15	42034304	42034606	+	SINE/Alu	AluSp	7.32141	2.84282	-1.35485	0.000987649	0.0385388	Down
AluSp_19776	chr15	85688532	85688836	+	SINE/Alu	AluSp	0.0626571	2.50932	4.96607	4.57894e-06	0.000528691	Up
AluSp_20693	chr16	14813016	14813311	-	SINE/Alu	AluSp	12.8227	0.14263	-6.25274	0.00140056	0.0492691	Down
AluSp_2110	chr1	51135512	51135819	+	SINE/Alu	AluSp	2.12728	0.34124	-2.53363	0.00127573	0.046207	Down
AluSp_21169	chr16	28610061	28610368	+	SINE/Alu	AluSp	12.6027	0.0736063	-7.05884	0.000461	0.0219419	Down
AluSp_21269	chr16	29723225	29723541	-	SINE/Alu	AluSp	0.0602777	1.22439	4.0086	0.000320575	0.0166815	Up
AluSp_21627	chr16	58605906	58606202	+	SINE/Alu	AluSp	0.053968	11.7642	7.19262	0.00137978	0.0487506	Up
AluSp_2264	chr1	55078772	55079063	+	SINE/Alu	AluSp	0.939464	5.74074	2.57265	7.06137e-05	0.00503451	Up
AluSp_2275	chr1	55177405	55177712	+	SINE/Alu	AluSp	0.0550195	1.57931	4.3453	0.000391057	0.0193583	Up
AluSp_24163	chr17	37204927	37205222	+	SINE/Alu	AluSp	0	5.73715	7.89018	1.44368e-12	1.04482e-09	Up
AluSp_24882	chr17	47901714	47902022	-	SINE/Alu	AluSp	4.92777	1.32494	-1.88022	4.97103e-05	0.00376207	Down
AluSp_25195	chr17	58738293	58738606	+	SINE/Alu	AluSp	0	2.75829	6.92198	1.04743e-08	3.134e-06	Up
AluSp_25715	chr17	74050652	74050870	+	SINE/Alu	AluSp	11.3669	4.24266	-1.41726	0.000806809	0.0332368	Down
AluSp_25941	chr17	80134975	80135262	+	SINE/Alu	AluSp	2.69614	0.295181	-3.07105	7.23527e-05	0.00512803	Down
AluSp_26608	chr18	29633044	29633347	+	SINE/Alu	AluSp	6.49123	1.97401	-1.70294	0.00127659	0.0462213	Down
AluSp_26609	chr18	29635662	29635968	+	SINE/Alu	AluSp	6.65949	1.9565	-1.75289	0.00123983	0.0453197	Down
AluSp_26610	chr18	29636293	29636603	+	SINE/Alu	AluSp	6.66375	2.00233	-1.72229	0.00134648	0.0479214	Down
AluSp_26611	chr18	29637297	29637597	-	SINE/Alu	AluSp	6.55614	1.99375	-1.70294	0.00126885	0.046057	Down
AluSp_2771	chr1	89254124	89254427	-	SINE/Alu	AluSp	5.75918	1.62267	-1.80727	0.000607349	0.0268724	Down
AluSp_2772	chr1	89259773	89260068	+	SINE/Alu	AluSp	5.84238	1.52213	-1.9195	0.000777613	0.0323238	Down
AluSp_27838	chr19	9806385	9806668	+	SINE/Alu	AluSp	0.0673066	5.31952	5.95001	1.60714e-09	6.10709e-07	Up
AluSp_28046	chr19	11766790	11767104	+	SINE/Alu	AluSp	2.25691	0.14033	-3.83803	8.88489e-05	0.0060744	Down
AluSp_28119	chr19	12338134	12338430	+	SINE/Alu	AluSp	0.128701	10.1789	6.17078	8.29968e-15	8.89503e-12	Up
AluSp_28652	chr19	20062463	20062769	+	SINE/Alu	AluSp	2.03481	0	-6.46042	0.000555368	0.0251785	Down
AluSp_28653	chr19	20065054	20065311	+	SINE/Alu	AluSp	2.42277	0	-6.46118	0.000206214	0.0117665	Down
AluSp_28821	chr19	21544688	21544882	+	SINE/Alu	AluSp	6.17364	18.7581	1.59597	0.000373308	0.0186765	Up
AluSp_28824	chr19	21561409	21561700	-	SINE/Alu	AluSp	63.5353	181.019	1.50964	8.8479e-07	0.000139366	Up
AluSp_28863	chr19	21942703	21943002	+	SINE/Alu	AluSp	3.12143	0	-7.03485	0.000378968	0.0189071	Down
AluSp_28890	chr19	22291873	22292181	+	SINE/Alu	AluSp	3.4501	0.0650777	-5.24273	0.000748217	0.0313613	Down
AluSp_28891	chr19	22296702	22296999	-	SINE/Alu	AluSp	3.40308	0	-7.15094	0.000564958	0.0254609	Down
AluSp_28892	chr19	22311771	22312066	-	SINE/Alu	AluSp	3.42616	0	-7.15094	0.000564958	0.0254609	Down
AluSp_28893	chr19	22312263	22312572	+	SINE/Alu	AluSp	3.32559	0	-7.17509	0.00012072	0.00777897	Down
AluSp_28894	chr19	22313479	22313785	-	SINE/Alu	AluSp	3.30299	0	-7.15096	0.000531815	0.0243974	Down
AluSp_28903	chr19	22490265	22490557	+	SINE/Alu	AluSp	27.1977	9.23788	-1.55868	0.000419176	0.0204318	Down
AluSp_28904	chr19	22495510	22495814	-	SINE/Alu	AluSp	21.5902	1.93332	-3.46907	7.24472e-05	0.00513389	Down
AluSp_28998	chr19	23729096	23729393	+	SINE/Alu	AluSp	0.0537863	4.05455	5.64242	1.8985e-07	3.85099e-05	Up
AluSp_29126	chr19	33257999	33258332	-	SINE/Alu	AluSp	0.557153	3.51769	2.5976	3.42298e-05	0.00277836	Up
AluSp_29128	chr19	33284700	33284998	-	SINE/Alu	AluSp	0.113362	2.38059	4.10866	1.90691e-06	0.000260585	Up
AluSp_29664	chr19	43567186	43567482	+	SINE/Alu	AluSp	0	7.34469	8.24979	0.00128943	0.0465033	Up
AluSp_30305	chr19	53145515	53145762	-	SINE/Alu	AluSp	5.9791	1.29883	-2.17445	0.000299248	0.0158175	Down
AluSp_30540	chr19	55466414	55466715	+	SINE/Alu	AluSp	2.6982	0	-6.83503	4.5885e-08	1.132e-05	Down
AluSp_31117	chr2	25543719	25544013	+	SINE/Alu	AluSp	7.17267	0.356329	-4.213	1.4787e-10	7.07513e-08	Down
AluSp_31371	chr2	33231199	33231289	-	SINE/Alu	AluSp	0.586997	6.39172	3.30585	0.000785269	0.0325668	Up
AluSp_31832	chr2	55478769	55479061	-	SINE/Alu	AluSp	14.7927	6.59496	-1.16202	0.00109917	0.041629	Down
AluSp_32515	chr2	87111290	87111595	-	SINE/Alu	AluSp	8.75197	3.6574	-1.25391	0.00140457	0.049374	Down
AluSp_33173	chr2	128539291	128539596	+	SINE/Alu	AluSp	0.232659	1.59803	2.70301	0.00118157	0.0438066	Up
AluSp_33188	chr2	128812497	128812794	-	SINE/Alu	AluSp	0	4.88964	7.66701	6.96486e-11	3.53195e-08	Up
AluSp_33241	chr2	130883596	130883906	+	SINE/Alu	AluSp	0.489516	3.01373	2.54261	0.000248918	0.0136536	Up
AluSp_33307	chr2	133033862	133034107	+	SINE/Alu	AluSp	34.2934	2.63465	-3.67125	3.86217e-10	1.69409e-07	Down
AluSp_33366	chr2	136632660	136632946	+	SINE/Alu	AluSp	6.78807	2.56248	-1.39237	0.0012387	0.0452936	Down
AluSp_33711	chr2	168839708	168839984	+	SINE/Alu	AluSp	5.30203	0	-7.68297	1.41854e-10	6.82506e-08	Down
AluSp_34189	chr2	199162660	199162961	-	SINE/Alu	AluSp	2.38591	0	-6.66406	6.29918e-08	1.48037e-05	Down
AluSp_35062	chr2	238848723	238848981	-	SINE/Alu	AluSp	0	1.44393	5.71338	9.033e-05	0.00616259	Up
AluSp_3779	chr1	154145859	154146156	+	SINE/Alu	AluSp	45.7553	20.6926	-1.14442	0.000374977	0.0187513	Down
AluSp_39444	chr3	44629265	44629576	+	SINE/Alu	AluSp	0.217247	1.63804	2.77601	0.00100782	0.0391332	Up
AluSp_39797	chr3	51319794	51320114	+	SINE/Alu	AluSp	0.0998407	2.44353	4.26415	1.29907e-06	0.000191235	Up
AluSp_40007	chr3	58301393	58301702	-	SINE/Alu	AluSp	16.7154	3.62564	-2.19818	1.14069e-05	0.00112624	Down
AluSp_40589	chr3	111681496	111681804	+	SINE/Alu	AluSp	0.460786	2.89764	2.61837	5.70979e-05	0.00422569	Up
AluSp_40887	chr3	128677772	128678080	+	SINE/Alu	AluSp	0.0518653	2.6812	5.09402	2.93579e-07	5.56875e-05	Up
AluSp_41319	chr3	154806191	154806513	+	SINE/Alu	AluSp	0	4.46334	7.65469	1.89371e-06	0.00025925	Up
AluSp_4167	chr1	166964478	166964775	-	SINE/Alu	AluSp	1.92367	0.067488	-4.35161	0.000102692	0.00684915	Down
AluSp_42192	chr3	195308765	195309097	+	SINE/Alu	AluSp	0.192464	63.9802	8.14865	7.80893e-23	3.6305e-19	Up
AluSp_42880	chr4	32158616	32158899	-	SINE/Alu	AluSp	0.726135	3.79608	2.34139	2.82013e-05	0.00237469	Up
AluSp_43311	chr4	57781077	57781381	-	SINE/Alu	AluSp	83.2574	32.1699	-1.37143	0.000874648	0.03527	Down
AluSp_44168	chr4	120385129	120385423	+	SINE/Alu	AluSp	4.67561	1.45429	-1.66395	0.000893232	0.035816	Down
AluSp_4418	chr1	180717537	180717852	-	SINE/Alu	AluSp	2.15602	0	-6.58705	3.62417e-07	6.6289e-05	Down
AluSp_4463	chr1	183000436	183000738	-	SINE/Alu	AluSp	0.227829	2.44798	3.30458	2.61735e-05	0.00223487	Up
AluSp_44826	chr4	165803244	165803555	-	SINE/Alu	AluSp	4.49716	0.968916	-2.19583	0.000166747	0.00996051	Down
AluSp_4512	chr1	187637720	187638010	+	SINE/Alu	AluSp	0	1.51642	5.95079	0.000100097	0.00670245	Up
AluSp_45523	chr5	23237704	23238008	+	SINE/Alu	AluSp	3.93165	0.689216	-2.45665	0.000423308	0.0205637	Down
AluSp_46011	chr5	55409874	55410185	+	SINE/Alu	AluSp	1.63266	0.199742	-2.86176	0.000767589	0.0319963	Down
AluSp_46906	chr5	115354094	115354384	+	SINE/Alu	AluSp	3.18404	0.069117	-5.02152	1.6347e-07	3.38583e-05	Down
AluSp_46910	chr5	115848825	115849121	-	SINE/Alu	AluSp	6.65725	0.0744321	-6.10461	2.22378e-09	8.06717e-07	Down
AluSp_47824	chr5	156455025	156455147	-	SINE/Alu	AluSp	5.01297	0.365812	-3.62591	0.000134664	0.00846047	Down
AluSp_47825	chr5	156459248	156459541	+	SINE/Alu	AluSp	7.82586	0.218798	-5.00843	1.61002e-08	4.55547e-06	Down
AluSp_47826	chr5	156467026	156467335	+	SINE/Alu	AluSp	3.22179	0.194601	-3.82437	6.20775e-06	0.0006854	Down
AluSp_48167	chr5	174101790	174102087	+	SINE/Alu	AluSp	2.67458	0.134976	-4.00486	1.37553e-06	0.000200172	Down
AluSp_49587	chr6	37332539	37332844	-	SINE/Alu	AluSp	17.3105	5.47185	-1.65219	0.000850511	0.0345431	Down
AluSp_50768	chr6	117986364	117986512	+	SINE/Alu	AluSp	0.500231	7.47585	3.85738	2.05421e-06	0.000277702	Up
AluSp_50779	chr6	118848160	118848466	-	SINE/Alu	AluSp	0.577191	2.46884	2.07647	0.00117999	0.0437728	Up
AluSp_51224	chr6	150110543	150110680	+	SINE/Alu	AluSp	0.262327	9.19422	4.91742	7.59656e-07	0.000122605	Up
AluSp_53756	chr7	55467038	55467335	-	SINE/Alu	AluSp	0.171706	1.96267	3.32783	0.000105568	0.0069999	Up
AluSp_53851	chr7	57192501	57192800	+	SINE/Alu	AluSp	0	3.62521	7.24653	1.2988e-09	5.0373e-07	Up
AluSp_53862	chr7	57523818	57524125	-	SINE/Alu	AluSp	2.12113	9.99601	2.22052	1.71061e-05	0.00157385	Up
AluSp_53899	chr7	62756843	62757143	+	SINE/Alu	AluSp	0.0634925	4.52766	5.79998	3.99552e-08	1.00017e-05	Up
AluSp_53943	chr7	63722228	63722532	-	SINE/Alu	AluSp	0.383973	3.44362	3.05946	1.41191e-05	0.00134071	Up
AluSp_5428	chr1	232276858	232277135	+	SINE/Alu	AluSp	0.0687645	4.02777	5.52552	1.66342e-08	4.68508e-06	Up
AluSp_54828	chr7	95425619	95425783	-	SINE/Alu	AluSp	4.66762	0.25656	-3.95276	1.19537e-05	0.00117326	Down
AluSp_55014	chr7	100948975	100949270	-	SINE/Alu	AluSp	2.33655	0.306402	-2.88487	0.00124021	0.0453258	Down
AluSp_55310	chr7	121732536	121732790	+	SINE/Alu	AluSp	1.53587	0.0889652	-3.80063	0.000166921	0.00996813	Down
AluSp_55626	chr7	138032468	138032581	-	SINE/Alu	AluSp	0	6.19521	6.62886	4.51204e-06	0.000521664	Up
AluSp_55949	chr7	151772605	151772896	+	SINE/Alu	AluSp	0	1.73539	6.14901	3.30736e-05	0.00270177	Up
AluSp_55952	chr7	151811648	151811816	-	SINE/Alu	AluSp	0.831936	5.77437	2.74849	6.47286e-06	0.00070837	Up
AluSp_55953	chr7	151812860	151813149	+	SINE/Alu	AluSp	0.5346	3.42608	2.62117	1.62049e-05	0.00150407	Up
AluSp_56624	chr8	30393646	30393942	-	SINE/Alu	AluSp	0.0570641	7.21605	6.46068	0.000220617	0.0124121	Up
AluSp_56625	chr8	30415378	30415676	-	SINE/Alu	AluSp	0.281417	2.33327	2.92211	0.0014179	0.0496302	Up
AluSp_56637	chr8	30556844	30556995	+	SINE/Alu	AluSp	4.29214	0	-6.51544	0.000872394	0.0351969	Down
AluSp_57045	chr8	54896072	54896244	+	SINE/Alu	AluSp	49.2466	18.7295	-1.39343	0.000633419	0.0277841	Down
AluSp_57046	chr8	54896377	54896679	+	SINE/Alu	AluSp	27.5361	9.6123	-1.5172	9.65517e-05	0.00650691	Down
AluSp_57047	chr8	54903973	54904260	+	SINE/Alu	AluSp	27.9464	0.45564	-5.86776	0.000762309	0.0318346	Down
AluSp_57174	chr8	61189919	61190213	-	SINE/Alu	AluSp	0.29148	12.9574	5.35554	5.09429e-22	2.07644e-18	Up
AluSp_57196	chr8	62555143	62555434	+	SINE/Alu	AluSp	5.46879	0.597852	-3.14619	0.000451737	0.0216022	Down
AluSp_57475	chr8	80281130	80281435	+	SINE/Alu	AluSp	2.88433	0	-6.9503	1.28811e-07	2.79386e-05	Down
AluSp_60481	chr9	114291144	114291428	+	SINE/Alu	AluSp	0.554833	3.13352	2.45679	0.000230145	0.0128205	Up
AluSp_60597	chr9	119556376	119556676	-	SINE/Alu	AluSp	2.60793	0.355829	-2.79081	0.00021087	0.011969	Down
AluSp_61682	chrX	16173197	16173500	-	SINE/Alu	AluSp	0.412644	2.01054	2.25342	0.000987087	0.0385255	Up
AluSp_6227	chr10	17451627	17451898	+	SINE/Alu	AluSp	0.877377	5.60434	2.63029	2.4981e-05	0.00215348	Up
AluSp_62752	chrX	69344907	69345189	-	SINE/Alu	AluSp	0	4.56158	7.49634	3.02556e-11	1.65052e-08	Up
AluSp_62853	chrX	73049345	73049646	+	SINE/Alu	AluSp	11.5327	0.930759	-3.60128	8.31639e-10	3.36723e-07	Down
AluSp_62854	chrX	73051888	73052177	+	SINE/Alu	AluSp	2.88254	0	-6.87783	2.52586e-08	6.74902e-06	Down
AluSp_63163	chrX	96683248	96683550	+	SINE/Alu	AluSp	0	4.0765	7.4343	0.000412775	0.0201806	Up
AluSp_63376	chrX	112447461	112447755	-	SINE/Alu	AluSp	0	2.61068	6.75728	4.52945e-05	0.00348517	Up
AluSp_63379	chrX	112759562	112759870	-	SINE/Alu	AluSp	5.26803	0	-7.83016	1.9956e-11	1.12708e-08	Down
AluSp_63508	chrX	119724721	119725024	+	SINE/Alu	AluSp	2.85568	0.147291	-4.11528	0.000102584	0.00684302	Down
AluSp_63655	chrX	129362253	129362556	-	SINE/Alu	AluSp	1.40611	6.24851	2.12718	0.000428526	0.0207495	Up
AluSp_63972	chrX	147027396	147027695	-	SINE/Alu	AluSp	12.922	5.77263	-1.15458	0.000433873	0.0209287	Down
AluSp_6717	chr10	42838107	42838407	+	SINE/Alu	AluSp	0.638928	5.18387	2.98817	1.15044e-06	0.000173009	Up
AluSp_6919	chr10	51546088	51546383	-	SINE/Alu	AluSp	0	1.16985	5.61629	0.000249209	0.0136536	Up
AluSp_7664	chr10	88545058	88545358	-	SINE/Alu	AluSp	0.116741	1.78194	3.7026	0.000642268	0.0280856	Up
AluSp_7897	chr10	97025070	97025377	+	SINE/Alu	AluSp	5.38094	1.3955	-1.92661	0.000464187	0.0220495	Down
AluSp_7926	chr10	98499585	98499872	-	SINE/Alu	AluSp	4.21808	0.894439	-2.20533	0.000152481	0.00929596	Down
AluSp_7996	chr10	101066456	101066766	-	SINE/Alu	AluSp	2.53077	0.135728	-3.98684	7.33951e-06	0.00078648	Down
AluSp_8373	chr10	114860553	114860836	+	SINE/Alu	AluSp	0	2.98761	6.89634	0.000229858	0.0128094	Up
AluSp_8622	chr10	128770180	128770479	-	SINE/Alu	AluSp	1.06951	4.47619	2.06803	7.03873e-05	0.00502251	Up
AluSp_9514	chr11	47332175	47332478	+	SINE/Alu	AluSp	1.65454	0.221869	-2.81723	0.00115461	0.0431314	Down
AluSq10_1146	chr6	29968448	29968732	+	SINE/Alu	AluSq10	0	2.04487	6.35065	0.000886743	0.0356427	Up
AluSq10_496	chr16	29461781	29462083	+	SINE/Alu	AluSq10	4.29099	0.147778	-4.68374	0.000812482	0.0333972	Down
AluSq10_675	chr19	22301346	22301643	-	SINE/Alu	AluSq10	3.46722	0	-7.17751	0.00054201	0.0247286	Down
AluSq10_795	chr2	130883241	130883493	+	SINE/Alu	AluSq10	0.151173	2.58557	3.96526	4.12764e-05	0.00323251	Up
AluSq10_796	chr2	131970538	131970789	-	SINE/Alu	AluSq10	0.0636435	2.50809	4.70799	1.37272e-05	0.00130926	Up
AluSq_10883	chr8	61129449	61129742	-	SINE/Alu	AluSq	0.11953	4.24553	4.90118	2.74685e-05	0.0023225	Up
AluSq_11231	chr9	37352509	37352821	-	SINE/Alu	AluSq	4.39792	1.26283	-1.80029	0.000252176	0.0137732	Down
AluSq_1132	chr10	15174418	15174726	-	SINE/Alu	AluSq	2.32183	0.2686	-2.95575	0.000148713	0.00911195	Down
AluSq_11534	chr9	128426344	128426655	+	SINE/Alu	AluSq	4.44457	1.09142	-1.99919	0.00038874	0.01927	Down
AluSq_1459	chr10	98507018	98507329	+	SINE/Alu	AluSq	2.56614	0.20156	-3.49232	3.83769e-05	0.00305247	Down
AluSq_1496	chr10	104765124	104765418	+	SINE/Alu	AluSq	2.05619	0	-6.42486	3.25493e-06	0.000401232	Down
AluSq_1897	chr11	71849131	71849420	+	SINE/Alu	AluSq	1.7825	0.0693562	-4.19325	3.01192e-05	0.00250158	Down
AluSq_1898	chr11	71889988	71890286	+	SINE/Alu	AluSq	2.84378	0.0758294	-4.89065	6.92371e-06	0.000750863	Down
AluSq2_10234	chr12	76845647	76845907	+	SINE/Alu	AluSq2	0.998332	4.94538	2.28416	1.80743e-05	0.00164749	Up
AluSq2_10545	chr12	102131920	102132231	+	SINE/Alu	AluSq2	3.88649	0.0726596	-5.40538	7.17742e-08	1.65213e-05	Down
AluSq2_10699	chr12	111017536	111017864	+	SINE/Alu	AluSq2	0.148902	2.06749	3.55358	0.000199663	0.0114939	Up
AluSq2_11819	chr13	48829014	48829311	-	SINE/Alu	AluSq2	11.4721	30.4927	1.40733	3.69115e-05	0.00295942	Up
AluSq_2121	chr12	8933655	8933951	+	SINE/Alu	AluSq	8.04275	2.78892	-1.52929	0.000967808	0.0380369	Down
AluSq2_13082	chr14	51113122	51113424	+	SINE/Alu	AluSq2	4.55068	1.28677	-1.80857	0.000166434	0.00994705	Down
AluSq2_13155	chr14	55424847	55425144	-	SINE/Alu	AluSq2	37.9087	11.8104	-1.68174	0.00118069	0.0437837	Down
AluSq2_13157	chr14	55477966	55478268	+	SINE/Alu	AluSq2	25.1638	7.65151	-1.71574	0.000499513	0.0232862	Down
AluSq2_1407	chr1	45384067	45384362	-	SINE/Alu	AluSq2	2.27825	0.227885	-3.24926	0.00010078	0.00674038	Down
AluSq2_16109	chr16	10485032	10485293	+	SINE/Alu	AluSq2	0.260106	2.67599	3.21516	0.000602462	0.0266972	Up
AluSq2_16254	chr16	15362005	15362303	-	SINE/Alu	AluSq2	0	9.18585	8.58009	0.000363911	0.0183129	Up
AluSq2_16377	chr16	19442581	19442893	+	SINE/Alu	AluSq2	0.261877	2.95986	3.33211	3.59974e-06	0.000434443	Up
AluSq2_1640	chr1	55088566	55088861	+	SINE/Alu	AluSq2	2.21272	6.958	1.6391	0.0003288	0.0170153	Up
AluSq2_16560	chr16	24479272	24479583	-	SINE/Alu	AluSq2	0.262719	2.29169	2.97941	0.000845706	0.0343867	Up
AluSq2_16684	chr16	28579352	28579658	+	SINE/Alu	AluSq2	12.5846	0	-9.07234	0.000984393	0.0384697	Down
AluSq2_16687	chr16	28663922	28664220	-	SINE/Alu	AluSq2	11.5706	0.960142	-3.56881	0.000975195	0.0382606	Down
AluSq2_1681	chr1	59132263	59132576	+	SINE/Alu	AluSq2	5.48212	1.16574	-2.2108	3.56838e-05	0.00287263	Down
AluSq2_16939	chr16	46903319	46903597	+	SINE/Alu	AluSq2	0.587809	5.07064	3.02227	0.000290903	0.0154463	Up
AluSq2_18271	chr17	8260444	8260779	+	SINE/Alu	AluSq2	7.74358	1.00136	-2.90622	4.90105e-06	0.000562127	Down
AluSq2_18604	chr17	19347629	19347932	-	SINE/Alu	AluSq2	1.25311	23.5374	4.20803	7.20144e-15	7.87704e-12	Up
AluSq2_1864	chr1	70822496	70822807	+	SINE/Alu	AluSq2	0.282482	1.89162	2.66135	0.000409995	0.0200863	Up
AluSq2_1865	chr1	70823713	70824020	-	SINE/Alu	AluSq2	0.286163	1.91627	2.66135	0.000412264	0.0201655	Up
AluSq2_19038	chr17	37206046	37206339	+	SINE/Alu	AluSq2	0	5.69919	7.87103	3.37759e-12	2.259e-09	Up
AluSq2_19696	chr17	58409727	58410018	+	SINE/Alu	AluSq2	0	1.45957	5.91639	0.0013715	0.048545	Up
AluSq2_1975	chr1	84684911	84685193	-	SINE/Alu	AluSq2	0	1.18155	5.58921	0.000408362	0.0200302	Up
AluSq2_20160	chr17	74051042	74051347	-	SINE/Alu	AluSq2	8.12457	3.03246	-1.41728	0.000773557	0.0321923	Down
AluSq2_20922	chr18	29631298	29631601	+	SINE/Alu	AluSq2	6.49123	1.9013	-1.75557	0.000633857	0.0277898	Down
AluSq2_20923	chr18	29633462	29633743	+	SINE/Alu	AluSq2	6.99944	2.05015	-1.75569	0.000949659	0.0375175	Down
AluSq2_21127	chr18	47102197	47102506	-	SINE/Alu	AluSq2	0.113341	9.79508	6.18557	1.0435e-13	9.71664e-11	Up
AluSq2_21931	chr19	9791613	9791774	+	SINE/Alu	AluSq2	0.104913	5.27494	5.13056	8.49361e-07	0.000134619	Up
AluSq2_22073	chr19	12233983	12234279	+	SINE/Alu	AluSq2	0.118319	1.44064	3.38472	0.00134882	0.0479683	Up
AluSq2_22082	chr19	12474939	12475251	+	SINE/Alu	AluSq2	0	1.33706	5.8773	0.000205632	0.0117504	Up
AluSq2_22527	chr19	21394335	21394638	+	SINE/Alu	AluSq2	0	2.19961	6.55393	1.13152e-06	0.000170877	Up
AluSq2_22637	chr19	23725593	23725888	+	SINE/Alu	AluSq2	0	3.2176	7.0589	6.68816e-06	0.00072861	Up
AluSq2_22638	chr19	23748744	23749030	+	SINE/Alu	AluSq2	0	1.9059	6.25977	5.37132e-06	0.000605773	Up
AluSq2_22758	chr19	33224094	33224390	+	SINE/Alu	AluSq2	0.809466	8.28727	3.31216	1.43001e-09	5.50174e-07	Up
AluSq2_22759	chr19	33243090	33243385	-	SINE/Alu	AluSq2	0.578976	4.73973	2.97365	4.91644e-07	8.55836e-05	Up
AluSq2_2284	chr1	110118688	110118989	-	SINE/Alu	AluSq2	3.98071	0	-7.39212	0.000432069	0.0208626	Down
AluSq2_23122	chr19	42487919	42488226	-	SINE/Alu	AluSq2	3.23294	0.480136	-2.67521	0.000248677	0.0136487	Down
AluSq2_23123	chr19	42488365	42488675	-	SINE/Alu	AluSq2	3.25319	0.47549	-2.69884	0.000312288	0.0163488	Down
AluSq2_23140	chr19	43499702	43499999	+	SINE/Alu	AluSq2	0.0537863	5.29108	6.03398	1.14938e-05	0.0011343	Up
AluSq2_23141	chr19	43500020	43500313	+	SINE/Alu	AluSq2	0.0545205	5.28619	6.01562	6.26651e-05	0.00456423	Up
AluSq_2235	chr12	49479577	49479890	+	SINE/Alu	AluSq	11.8898	0	-9.02318	5.81266e-05	0.00429152	Down
AluSq2_23676	chr19	55465931	55466232	+	SINE/Alu	AluSq2	2.6982	0.133182	-4.03885	4.20786e-06	0.000493093	Down
AluSq2_23677	chr19	55473248	55473561	+	SINE/Alu	AluSq2	2.59475	0.0703894	-4.83342	4.53664e-07	8.01344e-05	Down
AluSq2_23678	chr19	55473637	55473938	-	SINE/Alu	AluSq2	2.6982	0	-6.83503	4.55339e-08	1.12418e-05	Down
AluSq2_24438	chr2	37476512	37476695	+	SINE/Alu	AluSq2	8.33742	2.13438	-1.96213	4.81794e-05	0.00365839	Down
AluSq2_25128	chr2	77313603	77313920	-	SINE/Alu	AluSq2	3.32568	0.267246	-3.5105	4.01866e-07	7.2436e-05	Down
AluSq2_25962	chr2	133029786	133029829	-	SINE/Alu	AluSq2	11.68	0.466138	-4.1521	4.02241e-05	0.00316906	Down
AluSq2_26089	chr2	144969748	144970054	+	SINE/Alu	AluSq2	2.47353	0.506737	-2.26581	0.00117606	0.0436534	Down
AluSq2_26426	chr2	173458760	173459052	-	SINE/Alu	AluSq2	2.66683	9.2984	1.78262	9.80303e-05	0.0065863	Up
AluSq2_26895	chr2	208580404	208580699	-	SINE/Alu	AluSq2	3.2726	8.93454	1.44374	0.000891559	0.0357631	Up
AluSq2_26998	chr2	217056124	217056433	-	SINE/Alu	AluSq2	0.393637	6.80247	4.04352	4.84889e-10	2.08665e-07	Up
AluSq2_27654	chr20	4015642	4015788	+	SINE/Alu	AluSq2	16.785	4.22042	-1.97607	0.000631064	0.0277117	Down
AluSq2_28161	chr20	34324911	34325031	+	SINE/Alu	AluSq2	8.96928	0	-7.2436	0.000375821	0.0187814	Down
AluSq2_30301	chr22	44535318	44535630	-	SINE/Alu	AluSq2	3.26672	0.401827	-2.9244	0.000136814	0.0085731	Down
AluSq2_30359	chr22	45855753	45856044	+	SINE/Alu	AluSq2	0	2.38552	6.60855	2.30988e-06	0.000305601	Up
AluSq2_30864	chr3	33496480	33496538	+	SINE/Alu	AluSq2	0	15.7167	7.00756	1.69038e-08	4.74554e-06	Up
AluSq2_31749	chr3	100018379	100018654	-	SINE/Alu	AluSq2	22.0811	8.6021	-1.36198	0.000133101	0.00840259	Down
AluSq2_3205	chr1	183005900	183006210	-	SINE/Alu	AluSq2	0.276436	2.46411	3.05553	5.16759e-05	0.00388227	Up
AluSq2_32486	chr3	154833206	154833514	-	SINE/Alu	AluSq2	0.240371	3.387	3.75475	0.000416093	0.0203159	Up
AluSq2_33008	chr3	185333137	185333431	-	SINE/Alu	AluSq2	12.126	5.58011	-1.12019	0.000833696	0.0340554	Down
AluSq2_33054	chr3	186584278	186584433	+	SINE/Alu	AluSq2	20.8523	5.4949	-1.91228	0.000347946	0.0177677	Down
AluSq2_34031	chr4	49507535	49507846	+	SINE/Alu	AluSq2	10.7176	0.0644499	-6.88937	0.00014115	0.0087509	Down
AluSq2_34495	chr4	89194551	89194857	+	SINE/Alu	AluSq2	1.46162	8.19489	2.47059	6.23845e-06	0.000687769	Up
AluSq2_3565	chr1	207855536	207855809	+	SINE/Alu	AluSq2	11.0615	0.24625	-5.39453	8.82786e-14	8.34603e-11	Down
AluSq2_36331	chr5	52530796	52531078	-	SINE/Alu	AluSq2	1.70695	0.0801317	-4.08505	0.000382555	0.0190399	Down
AluSq2_37789	chr5	156454546	156454846	+	SINE/Alu	AluSq2	16.9701	1.53268	-3.46148	4.36167e-09	1.45746e-06	Down
AluSq2_37791	chr5	156458553	156458827	+	SINE/Alu	AluSq2	9.59378	0	-8.52458	7.5276e-12	4.70673e-09	Down
AluSq2_38965	chr6	29919353	29919663	-	SINE/Alu	AluSq2	0	2.72033	6.88745	1.44171e-08	4.15268e-06	Up
AluSq2_39366	chr6	43507922	43507979	+	SINE/Alu	AluSq2	40.9135	17.7423	-1.20183	0.00124966	0.0455711	Down
AluSq2_39673	chr6	74047192	74047496	+	SINE/Alu	AluSq2	2.93644	0	-6.97258	9.0711e-09	2.75227e-06	Down
AluSq2_40239	chr6	118810149	118810452	+	SINE/Alu	AluSq2	0.224052	1.9341	2.96074	0.000116351	0.00756286	Up
AluSq2_40880	chr6	161308958	161309268	+	SINE/Alu	AluSq2	1.70441	8.55258	2.3074	0.000552132	0.0250818	Up
AluSq2_42874	chr7	64740429	64740735	-	SINE/Alu	AluSq2	1.49268	0.137503	-3.22195	0.000617465	0.0271919	Down
AluSq2_43757	chr7	100950771	100951076	+	SINE/Alu	AluSq2	2.20456	0.296356	-2.84998	0.00124682	0.0454944	Down
AluSq_2438	chr12	101877390	101877666	-	SINE/Alu	AluSq	7.59253	1.39464	-2.41898	5.09063e-06	0.000579411	Down
AluSq2_44120	chr7	127888202	127888503	+	SINE/Alu	AluSq2	0	1.70192	6.18355	5.29889e-06	0.000598542	Up
AluSq2_44299	chr7	134594152	134594451	+	SINE/Alu	AluSq2	0.0564916	4.17266	5.6849	7.86235e-05	0.00549407	Up
AluSq2_44632	chr7	151777765	151778083	+	SINE/Alu	AluSq2	0.150703	3.84449	4.39907	4.82078e-09	1.59118e-06	Up
AluSq2_44633	chr7	151809342	151809644	+	SINE/Alu	AluSq2	0.740489	3.73136	2.29281	9.95384e-05	0.00666867	Up
AluSq2_45203	chr8	27997180	27997470	+	SINE/Alu	AluSq2	2.56217	0.449919	-2.45656	0.00103853	0.0399487	Down
AluSq2_45695	chr8	54894886	54895197	+	SINE/Alu	AluSq2	25.3228	9.40679	-1.4276	0.000507243	0.0235682	Down
AluSq2_45930	chr8	70969566	70969866	-	SINE/Alu	AluSq2	45.2099	10.579	-2.09264	3.65397e-05	0.00293388	Down
AluSq2_46527	chr8	121018491	121018779	+	SINE/Alu	AluSq2	3.3353	0.736371	-2.13036	0.000716307	0.0303566	Down
AluSq2_47345	chr9	36372922	36373214	+	SINE/Alu	AluSq2	0	4.13929	7.40739	3.87276e-05	0.00307504	Up
AluSq2_47373	chr9	37350113	37350428	-	SINE/Alu	AluSq2	3.9865	1.18445	-1.75162	0.000539103	0.0246361	Down
AluSq2_48449	chr9	115220595	115220906	-	SINE/Alu	AluSq2	0.609395	2.59693	2.05721	0.0011491	0.0429663	Up
AluSq2_48585	chr9	124102735	124103045	+	SINE/Alu	AluSq2	124.395	34.4968	-1.84975	3.10548e-10	1.38897e-07	Down
AluSq2_48691	chr9	128431478	128431782	+	SINE/Alu	AluSq2	4.55703	0.984687	-2.18565	8.44797e-05	0.00583347	Down
AluSq2_50592	chrX	100649036	100649339	+	SINE/Alu	AluSq2	45.4956	1.58649	-4.82433	0.000167086	0.00997245	Down
AluSq2_50979	chrX	131539635	131539931	+	SINE/Alu	AluSq2	0.168096	2.16574	3.47685	0.000632467	0.0277603	Up
AluSq2_51065	chrX	135635458	135635770	-	SINE/Alu	AluSq2	0.166389	1.61859	3.1101	0.000459964	0.0219108	Up
AluSq2_51516	chrY	10019976	10020019	+	SINE/Alu	AluSq2	24.052	1.45779	-3.87243	1.0792e-05	0.00107511	Down
AluSq2_5534	chr10	70353362	70353667	-	SINE/Alu	AluSq2	8.82742	0	-8.55695	0.000665041	0.0287736	Down
AluSq2_6204	chr10	100891587	100891897	+	SINE/Alu	AluSq2	0.0515307	1.90325	4.61405	5.06955e-05	0.00382124	Up
AluSq_2666	chr13	24549819	24550120	-	SINE/Alu	AluSq	0	5.62	7.88958	3.77778e-12	2.49574e-09	Up
AluSq2_7154	chr11	27637607	27637913	+	SINE/Alu	AluSq2	0	0.927589	5.33079	0.000781846	0.0324632	Up
AluSq_2719	chr13	36353146	36353412	-	SINE/Alu	AluSq	0.135108	5.13675	5.03656	1.12448e-08	3.3391e-06	Up
AluSq2_8489	chr11	110203444	110203736	-	SINE/Alu	AluSq2	0	2.4548	6.65345	4.40822e-07	7.83464e-05	Up
AluSq2_9052	chr12	7964658	7964955	-	SINE/Alu	AluSq2	14.6452	1.43254	-3.31345	0.000695173	0.0297654	Down
AluSq2_9053	chr12	7968484	7968681	-	SINE/Alu	AluSq2	21.3387	0.328289	-5.87694	1.04933e-15	1.35334e-12	Down
AluSq2_9054	chr12	7969000	7969128	-	SINE/Alu	AluSq2	32.7168	0.505258	-5.8714	1.99553e-15	2.46338e-12	Down
AluSq2_9055	chr12	7983439	7983735	+	SINE/Alu	AluSq2	14.3409	0.0744321	-7.21137	2.61432e-17	5.06133e-14	Down
AluSq2_9056	chr12	7992991	7993281	-	SINE/Alu	AluSq2	14.5644	0.153893	-6.39404	7.30079e-17	1.27192e-13	Down
AluSq2_9160	chr12	12277026	12277323	+	SINE/Alu	AluSq2	8.54694	3.54965	-1.26609	0.0010388	0.0399555	Down
AluSq2_9178	chr12	12685602	12685904	+	SINE/Alu	AluSq2	3.81163	0.132741	-4.55707	0.000476641	0.0225091	Down
AluSq2_9447	chr12	32459667	32459977	+	SINE/Alu	AluSq2	4.2033	0.286106	-3.80722	3.84239e-07	6.96656e-05	Down
AluSq2_9449	chr12	32517888	32518198	+	SINE/Alu	AluSq2	1.53782	0	-6.08537	1.67419e-06	0.000234319	Down
AluSq2_9660	chr12	49477775	49478085	+	SINE/Alu	AluSq2	12.0048	0	-9.02311	0.00013831	0.00862188	Down
AluSq2_9663	chr12	49514476	49514783	-	SINE/Alu	AluSq2	12.1221	0	-9.023	0.000705139	0.030039	Down
AluSq2_9664	chr12	49518353	49518648	-	SINE/Alu	AluSq2	12.6152	0	-9.023	0.000705134	0.030039	Down
AluSq2_9743	chr12	51324058	51324359	-	SINE/Alu	AluSq2	4.38934	22.6438	2.36417	7.20601e-06	0.000775058	Up
AluSq2_9744	chr12	51325211	51325520	+	SINE/Alu	AluSq2	4.25384	12.874	1.59875	0.000721774	0.0305092	Up
AluSq2_9867	chr12	54861561	54861844	-	SINE/Alu	AluSq2	5.56291	1.57262	-1.79713	0.00121317	0.0446246	Down
AluSq_3928	chr16	21807535	21807819	+	SINE/Alu	AluSq	2.90552	0	-6.8591	0.00104605	0.0401736	Down
AluSq_3970	chr16	28583598	28583887	-	SINE/Alu	AluSq	13.2112	0	-9.06001	0.000984544	0.0384697	Down
AluSq4_1370	chr7	57518116	57518426	-	SINE/Alu	AluSq4	1.29512	4.79467	1.88006	0.000302731	0.0159257	Up
AluSq4_315	chr12	49474603	49474781	-	SINE/Alu	AluSq4	20.9073	0	-9.02311	0.000138311	0.00862188	Down
AluSq4_412	chr14	21289113	21289398	+	SINE/Alu	AluSq4	0	1.34957	5.776	8.61102e-05	0.00592617	Up
AluSq_4711	chr17	54980480	54980784	+	SINE/Alu	AluSq	0.505207	3.25517	2.6225	4.63121e-06	0.000534298	Up
AluSq_5108	chr18	47102828	47103140	-	SINE/Alu	AluSq	0.0610505	3.3745	5.43341	1.48135e-07	3.14974e-05	Up
AluSq_549	chr1	94304578	94304865	+	SINE/Alu	AluSq	0	2.39309	6.59728	0.000127986	0.00814635	Up
AluSq_5562	chr19	33212277	33212585	-	SINE/Alu	AluSq	0.210437	2.09515	3.11527	0.000100886	0.00674539	Up
AluSq_5563	chr19	33233066	33233366	-	SINE/Alu	AluSq	1.09043	7.94508	2.83839	2.6554e-06	0.000340946	Up
AluSq_5564	chr19	33234653	33234952	+	SINE/Alu	AluSq	0.752066	7.84612	3.34676	8.17633e-09	2.51613e-06	Up
AluSq_5574	chr19	35427908	35428216	-	SINE/Alu	AluSq	0.103731	2.76896	4.38293	1.61854e-07	3.36202e-05	Up
AluSq_5784	chr19	55472597	55472896	+	SINE/Alu	AluSq	2.71624	0.142612	-4.0293	8.23358e-06	0.00086365	Down
AluSq_6054	chr2	55477970	55478273	+	SINE/Alu	AluSq	14.3784	6.35553	-1.17418	0.000890818	0.0357466	Down
AluSq_6281	chr2	122432619	122432918	+	SINE/Alu	AluSq	0.183901	2.24233	3.51206	5.23261e-05	0.00392021	Up
AluSq_6995	chr21	17785494	17785803	+	SINE/Alu	AluSq	1.98826	0	-6.42889	1.52069e-06	0.000216983	Down
AluSq_7539	chr3	47989487	47989705	-	SINE/Alu	AluSq	5.58613	0	-7.4176	0.000348862	0.0178103	Down
AluSq_7790	chr3	132058877	132059175	+	SINE/Alu	AluSq	0	1.4557	5.93841	0.0001331	0.00840259	Up
AluSq_7798	chr3	136249666	136249945	+	SINE/Alu	AluSq	1.85953	0.071842	-4.20257	0.000127044	0.00809474	Down
AluSq_7978	chr3	185327943	185328249	-	SINE/Alu	AluSq	15.0588	5.7599	-1.38485	0.000370881	0.0185858	Down
AluSq_8104	chr4	14190641	14190939	+	SINE/Alu	AluSq	1.9976	0	-6.39733	9.96578e-06	0.00100862	Down
AluSq_8487	chr4	165807960	165808279	-	SINE/Alu	AluSq	3.20381	0.537372	-2.53464	0.00117734	0.0436859	Down
AluSq_8661	chr5	31488242	31488542	+	SINE/Alu	AluSq	2.97554	0.706916	-2.01461	0.000633828	0.0277898	Down
AluSq_893	chr1	213439968	213440294	+	SINE/Alu	AluSq	0.9328	3.39484	1.82822	0.000860965	0.034866	Up
AluSq_9476	chr6	47358112	47358418	-	SINE/Alu	AluSq	0.124495	1.94166	3.83927	0.000231108	0.0128609	Up
AluSq_9493	chr6	56518203	56518499	+	SINE/Alu	AluSq	1.35128	0.0763417	-3.81701	0.000616717	0.0271729	Down
AluSq_9506	chr6	67782166	67782466	-	SINE/Alu	AluSq	0.752614	3.435	2.16361	0.000654093	0.0284649	Up
AluSq_9525	chr6	74148992	74149234	+	SINE/Alu	AluSq	1.51945	0.0828262	-3.70549	0.00111801	0.0421213	Down
AluSx_102010	chr7	23084725	23084880	-	SINE/Alu	AluSx	0	3.74603	6.35716	1.28063e-06	0.000189099	Up
AluSx_102487	chr7	37333832	37333975	+	SINE/Alu	AluSx	0.489822	4.2522	3.0075	0.000241663	0.0133332	Up
AluSx_103346	chr7	57194718	57195029	-	SINE/Alu	AluSx	0.667695	3.87385	2.50105	1.31794e-05	0.00126607	Up
AluSx_103347	chr7	57195645	57195945	-	SINE/Alu	AluSx	0.692177	4.01589	2.50105	1.31795e-05	0.00126607	Up
AluSx_103379	chr7	57511469	57511768	-	SINE/Alu	AluSx	1.34277	5.04475	1.90099	0.000242447	0.0133643	Up
AluSx_103380	chr7	57517054	57517349	-	SINE/Alu	AluSx	1.36098	5.40707	1.98109	0.000145299	0.00894394	Up
AluSx_103381	chr7	57520694	57520988	+	SINE/Alu	AluSx	1.36561	5.42062	1.98037	0.000112151	0.00734847	Up
AluSx_103382	chr7	57521584	57521880	+	SINE/Alu	AluSx	1.35638	5.08916	1.89973	0.000251683	0.0137543	Up
AluSx_103429	chr7	62759053	62759357	-	SINE/Alu	AluSx	0.0555624	5.16522	6.01674	6.0278e-10	2.52604e-07	Up
AluSx_103430	chr7	62759980	62760287	-	SINE/Alu	AluSx	0.0550195	4.84063	5.93725	9.07431e-10	3.63357e-07	Up
AluSx_103431	chr7	62763332	62763641	+	SINE/Alu	AluSx	0.0546634	5.09173	6.01895	2.47031e-10	1.13063e-07	Up
AluSx_103501	chr7	63476528	63476778	-	SINE/Alu	AluSx	0.219946	3.42501	3.86682	4.12959e-06	0.000486428	Up
AluSx_103524	chr7	63680897	63681191	-	SINE/Alu	AluSx	1.27368	7.66188	2.5562	3.03912e-06	0.00038005	Up
AluSx_103607	chr7	64726049	64726204	+	SINE/Alu	AluSx	21.1774	6.05794	-1.79505	0.000110452	0.00725362	Down
AluSx_10389	chr1	243302397	243302657	-	SINE/Alu	AluSx	2.44085	0.248742	-3.16483	5.72772e-05	0.0042364	Down
AluSx_10390	chr1	243311592	243311882	+	SINE/Alu	AluSx	1.37385	0	-5.81984	0.00065253	0.0284233	Down
AluSx_106022	chr7	100838501	100838795	-	SINE/Alu	AluSx	5.4778	0.606204	-3.15003	0.000645102	0.0281964	Down
AluSx_10607	chr1	247178075	247178366	-	SINE/Alu	AluSx	0.196369	2.24839	3.46237	0.00105333	0.0403819	Up
AluSx_106145	chr7	101493193	101493501	-	SINE/Alu	AluSx	0.292236	1.80168	2.58757	0.000519033	0.0239765	Up
AluSx_106835	chr7	121757727	121758008	-	SINE/Alu	AluSx	6.01018	0.237227	-4.55925	1.58576e-10	7.55389e-08	Down
AluSx_106856	chr7	122382165	122382455	+	SINE/Alu	AluSx	1.92246	0	-6.30857	3.66124e-06	0.000440263	Down
AluSx_106938	chr7	127888064	127888201	+	SINE/Alu	AluSx	0	2.62192	5.68324	0.000913288	0.0364251	Up
AluSx_106939	chr7	127888504	127888674	+	SINE/Alu	AluSx	0	3.68639	6.46322	5.16593e-07	8.93089e-05	Up
AluSx_107451	chr7	138021594	138021851	-	SINE/Alu	AluSx	0.0657236	3.78796	5.32961	1.02837e-06	0.000157391	Up
AluSx_108176	chr7	151818326	151818395	+	SINE/Alu	AluSx	2.27038	11.7996	2.33772	0.000933124	0.037035	Up
AluSx_108558	chr8	1842058	1842357	+	SINE/Alu	AluSx	5.79612	1.80218	-1.68167	0.000616575	0.0271693	Down
AluSx_109724	chr8	30557019	30557260	-	SINE/Alu	AluSx	2.68927	0	-6.51544	0.000872391	0.0351969	Down
AluSx_110003	chr8	37853619	37853904	+	SINE/Alu	AluSx	0.115318	3.83177	4.73113	9.96568e-09	2.99634e-06	Up
AluSx1_101797	chrX	3528240	3528537	+	SINE/Alu	AluSx1	9.35096	3.19213	-1.54758	0.000207348	0.0118188	Down
AluSx1_103069	chrX	45694316	45694484	-	SINE/Alu	AluSx1	0.100542	2.06266	3.85353	0.000665282	0.0287785	Up
AluSx1_103878	chrX	73054539	73054843	+	SINE/Alu	AluSx1	2.30184	0.367945	-2.61454	0.000887545	0.0356617	Down
AluSx_110400	chr8	48030611	48030922	+	SINE/Alu	AluSx	2.47525	0.272402	-3.06604	8.7012e-05	0.00597206	Down
AluSx1_10432	chr10	42836738	42837030	+	SINE/Alu	AluSx1	0.829971	6.21376	2.87498	5.78715e-07	9.80799e-05	Up
AluSx1_104422	chrX	105871875	105872164	-	SINE/Alu	AluSx1	0.113721	1.97611	3.7965	9.08247e-05	0.00618853	Up
AluSx1_104540	chrX	112592814	112593141	+	SINE/Alu	AluSx1	4.96193	0	-7.8302	1.44433e-11	8.51338e-09	Down
AluSx1_105547	chrX	153547808	153548099	+	SINE/Alu	AluSx1	0.291336	2.50673	2.98677	4.56763e-05	0.00350466	Up
AluSx1_106172	chrY	10022029	10022336	+	SINE/Alu	AluSx1	34.6955	0.491246	-6.07736	4.03951e-06	0.000477249	Down
AluSx1_106365	chrY	21153222	21153521	+	SINE/Alu	AluSx1	75.3452	167.837	1.15529	0.000309181	0.0162195	Up
AluSx1_10663	chr10	51562619	51562951	+	SINE/Alu	AluSx1	2.23171	0.200786	-3.37115	0.00131158	0.0470856	Down
AluSx_110672	chr8	54881568	54881878	+	SINE/Alu	AluSx	29.3253	10.6132	-1.46516	0.000366942	0.0184284	Down
AluSx_110673	chr8	54904590	54904890	+	SINE/Alu	AluSx	29.8748	1.3275	-4.47364	0.000938611	0.0372025	Down
AluSx_110674	chr8	54904893	54905174	+	SINE/Alu	AluSx	28.9268	0.158822	-7.31792	0.000100936	0.00674764	Down
AluSx_110837	chr8	59536595	59536905	-	SINE/Alu	AluSx	7.23257	2.48423	-1.52925	0.0012293	0.0450491	Down
AluSx_110866	chr8	61136629	61136807	-	SINE/Alu	AluSx	0.0897445	6.6621	5.61612	1.34453e-10	6.51247e-08	Up
AluSx_110867	chr8	61175618	61175898	+	SINE/Alu	AluSx	0	2.24826	6.46793	2.19425e-06	0.000292643	Up
AluSx1_11086	chr10	70153203	70153498	+	SINE/Alu	AluSx1	1.6952	0.21923	-2.82151	0.000783651	0.0325153	Down
AluSx1_11129	chr10	70387195	70387372	+	SINE/Alu	AluSx1	0.107614	9.74893	6.12263	0.000126353	0.00805661	Up
AluSx1_11130	chr10	70387403	70387712	+	SINE/Alu	AluSx1	0	5.64921	7.93348	0.000446237	0.0213794	Up
AluSx1_11131	chr10	70387834	70388003	-	SINE/Alu	AluSx1	0	7.12674	7.39823	0.000362891	0.0183129	Up
AluSx_111194	chr8	70963686	70963909	-	SINE/Alu	AluSx	105.738	25.0557	-2.07706	4.25348e-07	7.61286e-05	Down
AluSx_111195	chr8	70964818	70965127	+	SINE/Alu	AluSx	20.8202	4.64097	-2.15929	3.27395e-05	0.00267843	Down
AluSx_111196	chr8	70965615	70965923	-	SINE/Alu	AluSx	21.0313	4.7294	-2.14706	4.38724e-05	0.00339702	Down
AluSx_111197	chr8	70975752	70976057	-	SINE/Alu	AluSx	42.1152	9.30697	-2.17728	3.22975e-07	6.03301e-05	Down
AluSx_111800	chr8	94931475	94931615	+	SINE/Alu	AluSx	1.46128	9.00151	2.57286	0.000837436	0.0341623	Up
AluSx_111801	chr8	94931616	94931705	+	SINE/Alu	AluSx	0.931976	13.4011	3.70057	2.61443e-05	0.00223322	Up
AluSx1_11911	chr10	89501151	89501451	-	SINE/Alu	AluSx1	2.33253	0.4179	-2.38969	0.00127504	0.0461962	Down
AluSx_112626	chr8	121046164	121046297	+	SINE/Alu	AluSx	0.143216	6.0691	5.04668	3.4507e-06	0.000419854	Up
AluSx1_12637	chr10	104631635	104631941	-	SINE/Alu	AluSx1	0.730809	2.72901	1.86993	0.000852556	0.0346196	Up
AluSx_112918	chr8	126380901	126381032	+	SINE/Alu	AluSx	0.121943	4.73916	4.68855	0.0002441	0.0134282	Up
AluSx1_12924	chr10	114841600	114841885	-	SINE/Alu	AluSx1	0	2.00493	6.33027	0.000665102	0.0287736	Up
AluSx1_12926	chr10	114857130	114857433	+	SINE/Alu	AluSx1	0	2.72425	6.862	0.000192554	0.011173	Up
AluSx1_13419	chr10	128769313	128769616	-	SINE/Alu	AluSx1	1.05539	4.26794	2.01897	0.000156199	0.0094763	Up
AluSx_113998	chr9	15237031	15237330	+	SINE/Alu	AluSx	0.227049	1.98334	2.9938	0.000110448	0.00725362	Up
AluSx_114357	chr9	32421565	32421771	+	SINE/Alu	AluSx	2.65866	10.386	1.9495	4.14443e-05	0.0032439	Up
AluSx_114474	chr9	33899207	33899364	-	SINE/Alu	AluSx	3.69983	0	-6.3619	7.99672e-07	0.000127822	Down
AluSx_114475	chr9	33899671	33899795	-	SINE/Alu	AluSx	5.73496	0	-6.64299	1.79422e-07	3.67098e-05	Down
AluSx_114491	chr9	34013417	34013502	+	SINE/Alu	AluSx	1.04433	39.1188	5.13224	0.0012688	0.046057	Up
AluSx1_14661	chr11	43461010	43461320	-	SINE/Alu	AluSx1	2.05116	0.323289	-2.50863	0.000793196	0.0328262	Down
AluSx1_14691	chr11	44306516	44306814	-	SINE/Alu	AluSx1	2.9449	0	-6.95346	1.2503e-07	2.72005e-05	Down
AluSx1_14747	chr11	46138233	46138539	+	SINE/Alu	AluSx1	1.90233	0.065503	-4.36886	9.85165e-06	0.000999407	Down
AluSx_115307	chr9	72340224	72340520	+	SINE/Alu	AluSx	1.87743	0.292922	-2.58726	0.00135867	0.0481996	Down
AluSx_115311	chr9	72472437	72472743	-	SINE/Alu	AluSx	0.874384	0	-5.27779	0.00135796	0.0481862	Down
AluSx_115313	chr9	72510724	72510875	-	SINE/Alu	AluSx	2.6811	0	-5.86083	8.68319e-06	0.000900753	Down
AluSx_115527	chr9	77688375	77688682	+	SINE/Alu	AluSx	0.159088	1.63628	3.1429	0.00113168	0.0425081	Up
AluSx1_15683	chr11	66736662	66736965	-	SINE/Alu	AluSx1	1.83588	0	-6.30559	6.92202e-06	0.000750863	Down
AluSx1_16043	chr11	71888035	71888342	+	SINE/Alu	AluSx1	1.78605	0.130579	-3.47295	0.00047056	0.0222866	Down
AluSx1_16138	chr11	73565333	73565631	-	SINE/Alu	AluSx1	0.0639187	1.85682	4.496	0.00123092	0.0450818	Up
AluSx1_1643	chr1	26228219	26228507	+	SINE/Alu	AluSx1	21.835	8.36352	-1.38354	4.0607e-06	0.00047949	Down
AluSx_117068	chr9	114313675	114313981	-	SINE/Alu	AluSx	1.71048	9.08678	2.38236	5.02303e-06	0.000573378	Up
AluSx1_17304	chr11	118196564	118196873	+	SINE/Alu	AluSx1	0	3.01427	7.03036	4.81221e-07	8.39722e-05	Up
AluSx_117442	chr9	124115091	124115395	+	SINE/Alu	AluSx	2.17541	0.206201	-3.22447	0.000470157	0.0222711	Down
AluSx1_17916	chr12	2088198	2088477	-	SINE/Alu	AluSx1	4.30535	0	-7.39705	0.000229394	0.0127928	Down
AluSx1_17990	chr12	4822470	4822755	-	SINE/Alu	AluSx1	2.0188	0.0792882	-4.33352	3.24346e-06	0.000400389	Down
AluSx1_18115	chr12	7975697	7976000	+	SINE/Alu	AluSx1	15.2038	2.16066	-2.81201	1.47015e-08	4.20936e-06	Down
AluSx1_18116	chr12	7976570	7976870	+	SINE/Alu	AluSx1	15.3558	2.18227	-2.812	1.49857e-08	4.27654e-06	Down
AluSx1_18117	chr12	7977775	7978072	+	SINE/Alu	AluSx1	15.5109	2.20431	-2.81201	1.4701e-08	4.20936e-06	Down
AluSx1_18118	chr12	7993887	7994156	-	SINE/Alu	AluSx1	15.6306	0.331814	-5.49065	1.57984e-15	1.9785e-12	Down
AluSx1_18300	chr12	12637547	12637845	-	SINE/Alu	AluSx1	7.39079	1.57884	-2.20753	4.91472e-06	0.000563545	Down
AluSx1_18303	chr12	12702958	12703223	+	SINE/Alu	AluSx1	4.34382	0.236547	-4.02972	0.00098442	0.0384697	Down
AluSx1_18304	chr12	12705711	12706014	-	SINE/Alu	AluSx1	3.74633	0	-7.31578	6.78951e-05	0.00488339	Down
AluSx_118350	chr9	133351129	133351445	-	SINE/Alu	AluSx	0.0602777	2.15223	4.79844	2.10179e-05	0.00187021	Up
AluSx_11862	chr10	22163792	22164108	-	SINE/Alu	AluSx	0.325665	3.23412	3.22502	3.36608e-05	0.00274276	Up
AluSx1_18765	chr12	30904844	30905153	-	SINE/Alu	AluSx1	1.81729	6.52458	1.84712	2.72549e-05	0.00230941	Up
AluSx1_18867	chr12	32266645	32266810	-	SINE/Alu	AluSx1	6.31483	0.133527	-5.19534	1.47903e-08	4.22635e-06	Down
AluSx1_18868	chr12	32267105	32267241	-	SINE/Alu	AluSx1	7.9617	0.475537	-3.9271	8.02417e-08	1.82564e-05	Down
AluSx1_18869	chr12	32276529	32276827	+	SINE/Alu	AluSx1	2.41825	0.149762	-3.85595	1.15582e-05	0.00113961	Down
AluSx1_18882	chr12	32447734	32448044	+	SINE/Alu	AluSx1	5.85317	0.72347	-3.01523	8.79912e-07	0.000138698	Down
AluSx1_18883	chr12	32472503	32472777	-	SINE/Alu	AluSx1	4.3721	0.16288	-4.57615	6.15975e-05	0.00450642	Down
AluSx1_18885	chr12	32494128	32494413	+	SINE/Alu	AluSx1	1.7666	0.156593	-3.33743	0.000300731	0.0158775	Down
AluSx1_19058	chr12	42746609	42746903	+	SINE/Alu	AluSx1	0	4.31398	7.47499	0.000535634	0.0245231	Up
AluSx1_19255	chr12	49477103	49477222	+	SINE/Alu	AluSx1	31.2731	0	-9.02311	0.00013831	0.00862188	Down
AluSx1_19256	chr12	49477525	49477712	+	SINE/Alu	AluSx1	19.901	0	-9.02311	0.00013831	0.00862188	Down
AluSx1_19257	chr12	49479122	49479414	-	SINE/Alu	AluSx1	12.7448	0	-9.02311	0.000138309	0.00862188	Down
AluSx1_19261	chr12	49514160	49514465	-	SINE/Alu	AluSx1	12.2016	0	-9.02312	0.000126378	0.00805706	Down
AluSx1_19262	chr12	49515859	49516170	+	SINE/Alu	AluSx1	11.9662	0	-9.023	0.000705138	0.030039	Down
AluSx1_19326	chr12	50255817	50256125	+	SINE/Alu	AluSx1	0.691179	4.46998	2.68035	1.42921e-05	0.00135387	Up
AluSx1_19421	chr12	51319540	51319855	+	SINE/Alu	AluSx1	0.372446	3.1217	2.96904	0.000156939	0.00950528	Up
AluSx1_19494	chr12	52057997	52058291	-	SINE/Alu	AluSx1	0.166122	2.14318	3.44152	2.92425e-05	0.00244854	Up
AluSx1_19664	chr12	54861091	54861398	-	SINE/Alu	AluSx1	5.3481	1.52144	-1.79043	0.000921005	0.0366516	Down
AluSx_120094	chrX	23872627	23872939	-	SINE/Alu	AluSx	0.105338	3.62597	4.78284	3.92614e-09	1.32628e-06	Up
AluSx1_20302	chr12	75889938	75890156	+	SINE/Alu	AluSx1	0.150759	7.9944	5.40189	4.57457e-10	1.97647e-07	Up
AluSx1_20519	chr12	85278076	85278384	-	SINE/Alu	AluSx1	0	1.38356	5.92444	1.20421e-05	0.00117968	Up
AluSx1_21047	chr12	101878032	101878363	+	SINE/Alu	AluSx1	5.51705	0.8464	-2.67551	2.65025e-06	0.000340488	Down
AluSx_121052	chrX	47273402	47273709	-	SINE/Alu	AluSx	2.37832	0.0736063	-4.68755	1.04402e-06	0.000159561	Down
AluSx1_21059	chr12	102132233	102132515	+	SINE/Alu	AluSx1	3.98229	0	-7.30411	1.53238e-09	5.86427e-07	Down
AluSx1_21179	chr12	105738239	105738542	+	SINE/Alu	AluSx1	0.0628639	1.70844	4.41448	0.000291278	0.0154643	Up
AluSx_121277	chrX	49202417	49202703	-	SINE/Alu	AluSx	2.41422	0.0770346	-4.60033	0.000161136	0.00970314	Down
AluSx_121278	chrX	49211936	49212222	-	SINE/Alu	AluSx	2.89103	0.154069	-4.0465	0.00055022	0.0250092	Down
AluSx1_21416	chr12	111010675	111010984	-	SINE/Alu	AluSx1	0.0516975	1.55291	4.31727	0.000137392	0.00860059	Up
AluSx1_21544	chr12	112159884	112160167	-	SINE/Alu	AluSx1	0.296333	3.5856	3.45857	8.69607e-07	0.000137224	Up
AluSx_121994	chrX	73301280	73301587	+	SINE/Alu	AluSx	0.162073	2.23262	3.57001	0.000190121	0.0110705	Up
AluSx_121995	chrX	73391975	73392293	-	SINE/Alu	AluSx	0.163249	1.67666	3.2021	0.000715215	0.0303252	Up
AluSx_122031	chrX	74527067	74527193	-	SINE/Alu	AluSx	1.48702	7.07399	2.19329	0.00101874	0.0394333	Up
AluSx1_22410	chr12	122838179	122838473	-	SINE/Alu	AluSx1	8.15266	2.77414	-1.54744	0.000186467	0.0109003	Down
AluSx1_22434	chr12	122996993	122997307	+	SINE/Alu	AluSx1	7.02895	2.24302	-1.63431	0.000152848	0.00931441	Down
AluSx1_22435	chr12	122998818	122999112	-	SINE/Alu	AluSx1	9.70237	3.72315	-1.37545	0.00127465	0.0461897	Down
AluSx_122623	chrX	107221537	107221837	+	SINE/Alu	AluSx	0.468939	2.86359	2.57136	0.000296275	0.0156892	Up
AluSx_122903	chrX	118446805	118446988	+	SINE/Alu	AluSx	0.208172	3.26535	3.85348	3.85623e-05	0.00306496	Up
AluSx_122943	chrX	118766585	118766890	-	SINE/Alu	AluSx	0.0523755	1.16127	3.87685	0.00140051	0.0492691	Up
AluSx1_23229	chr13	24537282	24537591	-	SINE/Alu	AluSx1	0.0546634	5.10784	6.02623	3.82061e-10	1.67927e-07	Up
AluSx1_23260	chr13	25422518	25422819	+	SINE/Alu	AluSx1	2.30234	0	-6.60645	1.5893e-07	3.30769e-05	Down
AluSx_123942	chrX	153545099	153545416	-	SINE/Alu	AluSx	0.317834	2.22985	2.70154	0.000156478	0.00948741	Up
AluSx_123943	chrX	153550604	153550886	+	SINE/Alu	AluSx	0.552269	2.59883	2.18754	0.000939404	0.0372144	Up
AluSx1_23950	chr13	45980224	45980506	-	SINE/Alu	AluSx1	2.23947	0.0781273	-4.46863	0.000119859	0.00774313	Down
AluSx1_23951	chr13	45981252	45981518	+	SINE/Alu	AluSx1	2.49773	0.0828266	-4.54214	6.6727e-05	0.004813	Down
AluSx1_24054	chr13	49650388	49650679	-	SINE/Alu	AluSx1	1.71313	5.48916	1.66304	0.000971445	0.0381494	Up
AluSx1_24527	chr13	74767109	74767416	-	SINE/Alu	AluSx1	2.90656	0.0736063	-4.97392	7.32069e-07	0.000118785	Down
AluSx1_26422	chr14	55464648	55464937	+	SINE/Alu	AluSx1	30.3476	7.31507	-2.04751	2.12961e-05	0.00188833	Down
AluSx1_27433	chr14	78204366	78204641	+	SINE/Alu	AluSx1	14.1747	6.1414	-1.20931	0.00103539	0.0398669	Down
AluSx_12804	chr10	43169521	43169829	+	SINE/Alu	AluSx	0	6.54068	8.13808	4.67083e-12	3.03925e-09	Up
AluSx1_29271	chr15	42780993	42781289	+	SINE/Alu	AluSx1	0.0570641	1.44255	4.16008	0.000273846	0.0147069	Up
AluSx1_29366	chr15	44040972	44041268	-	SINE/Alu	AluSx1	0.053968	6.74867	6.38567	0.000325498	0.0168807	Up
AluSx_12965	chr10	46744657	46744934	-	SINE/Alu	AluSx	1.37617	0.151898	-2.94943	0.000918205	0.0365773	Down
AluSx1_29908	chr15	59212873	59213174	+	SINE/Alu	AluSx1	0.280581	2.61947	3.10316	0.000615067	0.0271195	Up
AluSx1_30944	chr15	79167833	79168141	+	SINE/Alu	AluSx1	18.3436	0.275055	-5.93674	0.000502597	0.0234074	Down
AluSx1_31326	chr15	89443187	89443491	+	SINE/Alu	AluSx1	0.56893	5.86745	3.31822	4.58789e-06	0.000529583	Up
AluSx1_31327	chr15	89446704	89447020	-	SINE/Alu	AluSx1	1.41831	16.9517	3.53642	6.2595e-10	2.61806e-07	Up
AluSx1_33043	chr16	14811258	14811555	-	SINE/Alu	AluSx1	13.0115	0.369923	-5.05876	0.0003488	0.0178092	Down
AluSx1_33102	chr16	15358838	15359145	+	SINE/Alu	AluSx1	0	8.99016	8.59191	0.000359273	0.018202	Up
AluSx1_33103	chr16	15384038	15384336	+	SINE/Alu	AluSx1	0.0566811	9.18585	6.82057	0.00112056	0.0421765	Up
AluSx1_33474	chr16	19447302	19447617	+	SINE/Alu	AluSx1	0.259383	3.00341	3.36622	2.94268e-06	0.000370133	Up
AluSx1_3354	chr1	55086240	55086550	+	SINE/Alu	AluSx1	2.15127	6.86895	1.66028	0.000418321	0.0203948	Up
AluSx1_34202	chr16	28581918	28582197	-	SINE/Alu	AluSx1	13.6847	0	-9.06001	0.000984545	0.0384697	Down
AluSx1_34203	chr16	28582633	28582932	+	SINE/Alu	AluSx1	12.7693	0	-9.06008	0.000473446	0.0223876	Down
AluSx1_34204	chr16	28587740	28588041	+	SINE/Alu	AluSx1	12.7406	0.0731956	-7.05599	0.000633707	0.0277898	Down
AluSx1_34205	chr16	28588194	28588508	+	SINE/Alu	AluSx1	12.1593	0.0719654	-7.0374	0.00129519	0.0466524	Down
AluSx1_34346	chr16	29504583	29504870	-	SINE/Alu	AluSx1	2.6309	0.373917	-2.73434	0.000765607	0.0319415	Down
AluSx1_34701	chr16	33956048	33956351	+	SINE/Alu	AluSx1	10.6901	0.471488	-4.39146	4.13368e-08	1.02998e-05	Down
AluSx1_34978	chr16	53414096	53414376	-	SINE/Alu	AluSx1	0.136055	1.60262	3.44537	0.000546788	0.0248834	Up
AluSx1_34979	chr16	53419704	53419974	-	SINE/Alu	AluSx1	0	1.3524	5.69907	9.09167e-05	0.00619382	Up
AluSx_13697	chr10	70386883	70387194	+	SINE/Alu	AluSx	0.163977	5.54843	4.88863	0.000632604	0.0277624	Up
AluSx_13716	chr10	70483938	70484227	+	SINE/Alu	AluSx	0.764284	12.9397	4.02658	4.35398e-17	7.90406e-14	Up
AluSx1_3790	chr1	70826639	70826939	+	SINE/Alu	AluSx1	0.29284	1.88566	2.60631	0.000549875	0.0250003	Up
AluSx1_37975	chr17	9161023	9161328	+	SINE/Alu	AluSx1	1.62235	0	-6.13802	0.00130844	0.0470043	Down
AluSx1_38616	chr17	25624852	25625175	+	SINE/Alu	AluSx1	0	4.2782	7.59728	9.44714e-08	2.11159e-05	Up
AluSx1_38808	chr17	28477729	28478004	-	SINE/Alu	AluSx1	0.366376	2.98438	2.91091	4.61002e-05	0.00352904	Up
AluSx1_39185	chr17	34931901	34932196	+	SINE/Alu	AluSx1	0	4.46758	7.53356	2.25208e-10	1.04179e-07	Up
AluSx1_4095	chr1	89256839	89257127	+	SINE/Alu	AluSx1	5.57272	1.55912	-1.81647	0.000964331	0.0379252	Down
AluSx1_41862	chr17	74047984	74048260	-	SINE/Alu	AluSx1	9.28209	3.42371	-1.43339	0.00101995	0.0394625	Down
AluSx1_42643	chr18	2889124	2889433	-	SINE/Alu	AluSx1	0.212722	1.75117	2.85819	0.000557793	0.0252513	Up
AluSx1_42959	chr18	11814242	11814552	+	SINE/Alu	AluSx1	0	3.00067	7.03327	4.58064e-05	0.00351278	Up
AluSx1_43040	chr18	12834044	12834344	+	SINE/Alu	AluSx1	5.46373	1.97484	-1.44746	0.00134786	0.0479461	Down
AluSx1_43525	chr18	29588287	29588593	+	SINE/Alu	AluSx1	0	1.60765	6.12407	1.97591e-05	0.00177227	Up
AluSx1_43871	chr18	47098408	47098720	+	SINE/Alu	AluSx1	0	2.47743	6.76645	5.2594e-08	1.26594e-05	Up
AluSx1_4478	chr1	108725173	108725479	+	SINE/Alu	AluSx1	0.107404	1.10741	3.07372	0.00114205	0.0427989	Up
AluSx1_4504	chr1	109546131	109546426	-	SINE/Alu	AluSx1	3.12793	0.508322	-2.56459	0.000278468	0.0148885	Down
AluSx1_46083	chr19	9802685	9802870	-	SINE/Alu	AluSx1	0	8.99157	7.86277	3.43261e-13	2.88538e-10	Up
AluSx1_46084	chr19	9802880	9803190	-	SINE/Alu	AluSx1	0	5.76306	7.9666	3.47362e-13	2.91417e-10	Up
AluSx_14640	chr10	89477789	89478087	-	SINE/Alu	AluSx	2.26051	0.303317	-2.85693	0.000243226	0.0133972	Down
AluSx1_47557	chr19	20064182	20064470	-	SINE/Alu	AluSx1	2.28677	0	-6.54056	0.000147131	0.00903608	Down
AluSx1_47644	chr19	21449112	21449417	+	SINE/Alu	AluSx1	0	2.67534	6.83482	7.62997e-07	0.000123007	Up
AluSx1_47711	chr19	22294717	22295011	+	SINE/Alu	AluSx1	3.49526	0.076861	-5.16171	0.000567527	0.0255687	Down
AluSx1_47712	chr19	22301953	22302262	-	SINE/Alu	AluSx1	3.43492	0	-7.22196	1.87296e-05	0.00169577	Down
AluSx1_47713	chr19	22304592	22304886	-	SINE/Alu	AluSx1	3.54648	0	-7.19562	0.000516764	0.0238946	Down
AluSx1_47714	chr19	22329995	22330292	-	SINE/Alu	AluSx1	3.40308	0	-7.15093	0.000579582	0.0258991	Down
AluSx1_48067	chr19	33226595	33226885	+	SINE/Alu	AluSx1	0.826214	8.38961	3.30065	1.94528e-08	5.37731e-06	Up
AluSx1_48068	chr19	33252594	33252899	-	SINE/Alu	AluSx1	0.608302	3.849	2.59956	2.40102e-05	0.00208412	Up
AluSx1_48069	chr19	33265605	33265903	+	SINE/Alu	AluSx1	0.513391	4.51116	3.06464	2.94876e-05	0.00246286	Up
AluSx1_48262	chr19	35428714	35428999	-	SINE/Alu	AluSx1	0.122885	2.53064	4.13587	5.75156e-06	0.000642241	Up
AluSx_14893	chr10	95274526	95274829	-	SINE/Alu	AluSx	0.222983	2.67994	3.43267	0.000715131	0.0303246	Up
AluSx_14972	chr10	97025674	97025983	+	SINE/Alu	AluSx	5.22981	1.4596	-1.82437	0.000898154	0.0359609	Down
AluSx1_50078	chr19	51276051	51276336	-	SINE/Alu	AluSx1	0.112102	2.86571	4.31757	3.49805e-07	6.42858e-05	Up
AluSx1_50079	chr19	51277931	51278240	-	SINE/Alu	AluSx1	0.113341	2.51063	4.23122	6.64211e-06	0.000723958	Up
AluSx1_50462	chr19	55463679	55463975	+	SINE/Alu	AluSx1	2.91187	0.142148	-4.11731	7.68057e-06	0.000816077	Down
AluSx1_50463	chr19	55466906	55467147	+	SINE/Alu	AluSx1	3.36995	0	-6.83501	3.90324e-08	9.85507e-06	Down
AluSx1_50464	chr19	55467776	55468074	+	SINE/Alu	AluSx1	2.72536	0	-6.83501	3.91635e-08	9.85507e-06	Down
AluSx1_50465	chr19	55468132	55468284	-	SINE/Alu	AluSx1	5.34314	0	-6.83501	3.91637e-08	9.85507e-06	Down
AluSx1_50466	chr19	55469302	55469502	+	SINE/Alu	AluSx1	4.06078	0	-6.835	3.85624e-08	9.85507e-06	Down
AluSx1_50467	chr19	55471514	55471823	-	SINE/Alu	AluSx1	2.62834	0.0713006	-4.83342	4.53662e-07	8.01344e-05	Down
AluSx1_50468	chr19	55472923	55473200	+	SINE/Alu	AluSx1	2.93197	0	-6.83501	3.91641e-08	9.85507e-06	Down
AluSx_15092	chr10	99098441	99098671	-	SINE/Alu	AluSx	6.70847	2.24949	-1.56679	0.00136889	0.0484826	Down
AluSx_15173	chr10	100944775	100945075	+	SINE/Alu	AluSx	0	2.0174	6.41333	8.47809e-07	0.000134423	Up
AluSx1_51924	chr2	33230662	33230953	-	SINE/Alu	AluSx1	0.181545	1.90111	3.25161	0.000990542	0.0386081	Up
AluSx1_52047	chr2	37597013	37597368	+	SINE/Alu	AluSx1	0.346125	1.81057	2.34562	0.00050051	0.0233203	Up
AluSx1_52350	chr2	44202717	44203020	-	SINE/Alu	AluSx1	13.0967	4.87203	-1.42762	0.000238248	0.0131785	Down
AluSx1_52820	chr2	60650963	60651243	+	SINE/Alu	AluSx1	1.4921	0	-5.88227	3.428e-05	0.00278191	Down
AluSx1_5354	chr1	154146528	154146841	+	SINE/Alu	AluSx1	43.2564	19.7034	-1.13408	0.000387375	0.0192156	Down
AluSx1_53946	chr2	99195511	99195813	-	SINE/Alu	AluSx1	3.16122	10.4792	1.715	1.31824e-05	0.00126607	Up
AluSx1_54381	chr2	111431189	111431475	-	SINE/Alu	AluSx1	6.65572	2.47849	-1.41699	0.000526622	0.0242234	Down
AluSx1_55007	chr2	133026376	133026662	-	SINE/Alu	AluSx1	105.067	1.97401	-5.72096	7.97124e-16	1.04365e-12	Down
AluSx1_55414	chr2	152992675	152992985	+	SINE/Alu	AluSx1	0.933415	3.77962	1.98605	0.00116214	0.0433115	Up
AluSx1_55906	chr2	173424272	173424576	-	SINE/Alu	AluSx1	0.465783	2.89191	2.6031	0.000174578	0.010325	Up
AluSx1_5662	chr1	157960808	157961117	+	SINE/Alu	AluSx1	0	1.94211	6.40563	9.90515e-06	0.00100342	Up
AluSx1_5730	chr1	160975645	160975937	+	SINE/Alu	AluSx1	0.065232	5.04369	5.88858	0.0007036	0.0300213	Up
AluSx1_58144	chr20	850890	851186	+	SINE/Alu	AluSx1	0.053968	1.8396	4.49815	3.38571e-05	0.00275432	Up
AluSx1_58399	chr20	5281867	5282176	-	SINE/Alu	AluSx1	0.0516975	2.2573	4.8671	2.75177e-06	0.000350715	Up
AluSx1_58608	chr20	13237880	13238106	+	SINE/Alu	AluSx1	2.81616	0	-6.48868	9.28745e-07	0.00014502	Down
AluSx1_59881	chr20	44531549	44531816	-	SINE/Alu	AluSx1	2.69559	0.324737	-2.96406	0.000134302	0.00845039	Down
AluSx1_59988	chr20	46219572	46219883	+	SINE/Alu	AluSx1	4.72576	0.0708421	-5.67369	0.00102188	0.0395123	Down
AluSx1_61801	chr21	45100840	45101141	+	SINE/Alu	AluSx1	3.34432	0.942997	-1.81159	0.000800169	0.0330578	Down
AluSx1_61843	chr21	45673319	45673620	+	SINE/Alu	AluSx1	38.9681	12.8043	-1.60426	7.15381e-06	0.000770893	Down
AluSx1_61844	chr21	45675122	45675399	+	SINE/Alu	AluSx1	24.0274	8.77723	-1.45084	9.65479e-05	0.00650691	Down
AluSx_16385	chr10	129110117	129110343	-	SINE/Alu	AluSx	2.36623	0	-6.23474	0.00143354	0.0499696	Down
AluSx1_6387	chr1	183005229	183005527	-	SINE/Alu	AluSx1	0.174206	2.48084	3.67454	4.67369e-06	0.000538336	Up
AluSx1_6388	chr1	183026614	183026888	+	SINE/Alu	AluSx1	0.131163	2.62498	4.12672	2.12442e-05	0.00188591	Up
AluSx1_63984	chr22	45932363	45932666	+	SINE/Alu	AluSx1	0.869822	9.89442	3.48716	2.24045e-07	4.44038e-05	Up
AluSx1_63985	chr22	45933217	45933527	+	SINE/Alu	AluSx1	0.904668	9.53345	3.37826	7.42e-08	1.70072e-05	Up
AluSx1_63986	chr22	45935075	45935378	-	SINE/Alu	AluSx1	0.922543	9.83483	3.3929	2.41005e-08	6.46357e-06	Up
AluSx1_65246	chr3	37139871	37140183	-	SINE/Alu	AluSx1	2.27427	0.348515	-2.63817	0.000254849	0.0138904	Down
AluSx1_65497	chr3	44778724	44779034	+	SINE/Alu	AluSx1	0.160505	1.70616	3.20472	0.00012127	0.00780525	Up
AluSx1_65652	chr3	47811829	47812121	+	SINE/Alu	AluSx1	0	5.15476	7.72208	8.46108e-06	0.000883438	Up
AluSx1_67246	chr3	110843866	110844175	-	SINE/Alu	AluSx1	0.54175	4.01154	2.81333	0.00036234	0.0183129	Up
AluSx1_67259	chr3	111683200	111683477	-	SINE/Alu	AluSx1	0.512354	3.05876	2.54543	5.90041e-05	0.00434732	Up
AluSx1_67516	chr3	122441783	122442086	-	SINE/Alu	AluSx1	0.405526	2.6986	2.67178	0.000238228	0.0131785	Up
AluSx1_67546	chr3	123251396	123251706	+	SINE/Alu	AluSx1	3.85063	13.5464	1.80489	9.71894e-06	0.000987921	Up
AluSx1_67859	chr3	133304938	133305239	-	SINE/Alu	AluSx1	20.2002	9.2004	-1.13276	0.00134692	0.0479285	Down
AluSx1_68413	chr3	154803309	154803619	-	SINE/Alu	AluSx1	0	4.63429	7.65435	3.47583e-08	8.99255e-06	Up
AluSx1_68414	chr3	154831073	154831336	-	SINE/Alu	AluSx1	0	3.62581	7.06302	0.000301996	0.0159122	Up
AluSx1_69397	chr3	186655581	186655889	+	SINE/Alu	AluSx1	1.96267	0.203523	-3.10151	0.00101766	0.0394128	Down
AluSx1_69400	chr3	186684973	186685279	-	SINE/Alu	AluSx1	4.97408	1.13155	-2.11992	0.000317081	0.0165376	Down
AluSx1_69401	chr3	186686829	186687140	-	SINE/Alu	AluSx1	4.659	1.17781	-1.96736	0.000706858	0.0300831	Down
AluSx1_69676	chr3	195307230	195307575	-	SINE/Alu	AluSx1	0.185212	61.6929	8.15377	1.18145e-20	3.75332e-17	Up
AluSx1_7056	chr1	207844990	207845290	+	SINE/Alu	AluSx1	2.42046	0	-6.67489	3.05557e-07	5.76498e-05	Down
AluSx1_71020	chr4	39522412	39522715	+	SINE/Alu	AluSx1	7.56547	0	-8.32692	7.15793e-05	0.00508657	Down
AluSx1_71574	chr4	57778506	57778686	-	SINE/Alu	AluSx1	140.65	54.5872	-1.36505	0.00103085	0.0397466	Down
AluSx1_71575	chr4	57778976	57779111	-	SINE/Alu	AluSx1	188.532	72.7535	-1.37328	0.000796405	0.0329401	Down
AluSx1_71576	chr4	57780848	57781019	-	SINE/Alu	AluSx1	147.528	57.1727	-1.36713	0.00098157	0.0384352	Down
AluSx1_71897	chr4	76835532	76835831	-	SINE/Alu	AluSx1	0.792149	6.10727	2.89567	1.76739e-06	0.000245141	Up
AluSx1_71956	chr4	78856548	78856848	-	SINE/Alu	AluSx1	1.76518	0	-6.2304	3.6702e-06	0.000440972	Down
AluSx1_72382	chr4	101070213	101070475	-	SINE/Alu	AluSx1	3.99445	0	-7.20609	1.81109e-09	6.7807e-07	Down
AluSx1_73852	chr4	169994925	169995150	+	SINE/Alu	AluSx1	0.155655	3.27617	4.15537	0.000210723	0.0119634	Up
AluSx1_75725	chr5	55411691	55411981	-	SINE/Alu	AluSx1	1.86421	0.145089	-3.46144	0.00012944	0.00822799	Down
AluSx1_7595	chr1	226126151	226126352	-	SINE/Alu	AluSx1	0.764094	12.0819	3.91644	0.000157616	0.00954167	Up
AluSx1_7630	chr1	226414099	226414401	+	SINE/Alu	AluSx1	8.73793	39.5764	2.17544	6.90324e-05	0.00495447	Up
AluSx1_77177	chr5	115819478	115819782	+	SINE/Alu	AluSx1	18.1433	0.857499	-4.37394	9.55253e-14	8.93342e-11	Down
AluSx1_77290	chr5	121827355	121827672	-	SINE/Alu	AluSx1	3.26257	0	-7.1873	6.20761e-09	1.96631e-06	Down
AluSx1_77895	chr5	138508958	138509265	+	SINE/Alu	AluSx1	0.717363	3.85071	2.3721	6.90167e-05	0.00495417	Up
AluSx_17836	chr11	43459722	43459993	-	SINE/Alu	AluSx	2.48692	0.369814	-2.59262	0.000902679	0.0361086	Down
AluSx_17837	chr11	43462539	43462840	+	SINE/Alu	AluSx	2.30234	0.332956	-2.62924	0.000506828	0.0235587	Down
AluSx1_78427	chr5	154105398	154105699	-	SINE/Alu	AluSx1	0	0.838721	5.19592	0.0014149	0.0495638	Up
AluSx1_78499	chr5	156466391	156466659	-	SINE/Alu	AluSx1	3.71125	0.224372	-3.82261	4.48801e-06	0.00051972	Down
AluSx1_78522	chr5	156949512	156949808	+	SINE/Alu	AluSx1	1.81714	8.332	2.16875	3.86368e-05	0.00306975	Up
AluSx1_79490	chr5	179847961	179848275	+	SINE/Alu	AluSx1	0.114455	1.97862	3.9128	5.24969e-05	0.00393137	Up
AluSx1_80424	chr6	24418845	24419136	+	SINE/Alu	AluSx1	25.2446	7.58813	-1.73166	5.43688e-07	9.3211e-05	Down
AluSx1_80685	chr6	30813416	30813682	-	SINE/Alu	AluSx1	0.0716081	1.37596	3.92571	0.00107803	0.0410734	Up
AluSx1_80916	chr6	34626302	34626595	+	SINE/Alu	AluSx1	0.0576484	11.2278	7.08695	0.000778051	0.0323389	Up
AluSx1_81153	chr6	37335173	37335477	-	SINE/Alu	AluSx1	17.423	5.48985	-1.65676	0.000787687	0.032642	Down
AluSx1_81503	chr6	44830132	44830428	+	SINE/Alu	AluSx1	0	1.68692	6.13654	8.30987e-06	0.000869542	Up
AluSx1_81611	chr6	52391897	52392203	+	SINE/Alu	AluSx1	0.664508	3.08436	2.16093	0.000199707	0.0114939	Up
AluSx1_81971	chr6	74034736	74035037	+	SINE/Alu	AluSx1	7.87125	0.216738	-5.04992	5.94614e-12	3.80603e-09	Down
AluSx1_81985	chr6	74142525	74142826	+	SINE/Alu	AluSx1	1.27469	0.0665911	-3.77057	0.00135402	0.0480939	Down
AluSx1_83535	chr6	144856229	144856512	-	SINE/Alu	AluSx1	0.116132	1.13561	2.98929	0.00139245	0.0490785	Up
AluSx1_83783	chr6	151374714	151375012	+	SINE/Alu	AluSx1	0	1.77144	6.21344	7.14058e-05	0.00507925	Up
AluSx1_83785	chr6	151406625	151406917	+	SINE/Alu	AluSx1	2.63187	0.0686436	-4.76828	1.0706e-05	0.00106827	Down
AluSx1_86003	chr7	4671882	4672143	-	SINE/Alu	AluSx1	0.12241	1.81998	3.54955	0.000575504	0.0258285	Up
AluSx1_87446	chr7	48133886	48134088	-	SINE/Alu	AluSx1	21.8814	6.1528	-1.825	0.000243405	0.0134012	Down
AluSx1_87809	chr7	57510733	57511020	-	SINE/Alu	AluSx1	1.45457	6.13728	2.06672	6.1921e-05	0.00452221	Up
[truncated: 10,532 more rows]
