# Supplementary material for: TRIM28-Regulated Transposon Repression Is Required for Human Germline Competency and Not Primed or Naive Human Pluripotency
Source: Stem Cell Reports. 2017 Dec 28;10(1):243–56. doi: 10.1016/j.stemcr.2017.11.020 (PMC5768987; doi:10.1016/j.stemcr.2017.11.020)
Supplement: Table S3. Description of Elements, Related to Figure 4 [file mmc4.xlsx]

## Sheet: Fig 4B
Chromosome	Start	End	Peak id
chr6	139531982	139532446	TKO_peak_100072
chr1	227783742	227783842	TKO_peak_10011
chr1	227875746	227875846	TKO_peak_10014
chr6	141512948	141513132	TKO_peak_100145
chr1	227883835	227883981	TKO_peak_10015
chr6	141873451	141873551	TKO_peak_100157
chr1	227910452	227910948	TKO_peak_10016
chr1	227997828	227997928	TKO_peak_10025
chr6	144762647	144762910	TKO_peak_100317
chr6	144763063	144763278	TKO_peak_100318
chr6	145762456	145762635	TKO_peak_100374
chr6	151138046	151138146	TKO_peak_100627
chr6	152349709	152350194	TKO_peak_100686
chr6	154588849	154589048	TKO_peak_100812
chr6	156934823	156935053	TKO_peak_100929
chr6	160125454	160125782	TKO_peak_101113
chr6	162047731	162047987	TKO_peak_101235
chr6	165577236	165577352	TKO_peak_101379
chr6	166270581	166270775	TKO_peak_101411
chr6	167202724	167203008	TKO_peak_101462
chr6	167298413	167298517	TKO_peak_101467
chr6	167499891	167500268	TKO_peak_101477
chr6	168889110	168889210	TKO_peak_101545
chr6	169164183	169164445	TKO_peak_101556
chr6	169490667	169490792	TKO_peak_101567
chr7	200052	200154	TKO_peak_101636
chr7	2180371	2180473	TKO_peak_101728
chr7	3161653	3161777	TKO_peak_101786
chr7	3911193	3911453	TKO_peak_101807
chr7	5112583	5112683	TKO_peak_101845
chr1	231288055	231288193	TKO_peak_10186
chr7	6970398	6970586	TKO_peak_101949
chr7	7184795	7185027	TKO_peak_101963
chr1	231822345	231822454	TKO_peak_10217
chr7	16184056	16184614	TKO_peak_102329
chr7	16422943	16423456	TKO_peak_102337
chr7	19519254	19519384	TKO_peak_102505
chr7	19922782	19923032	TKO_peak_102517
chr7	19923125	19923244	TKO_peak_102518
chr7	19929074	19929341	TKO_peak_102519
chr1	232526121	232526285	TKO_peak_10252
chr7	22162913	22163105	TKO_peak_102647
chr7	23361084	23361435	TKO_peak_102717
chr7	23834627	23834821	TKO_peak_102742
chr7	24122512	24122817	TKO_peak_102756
chr7	24545730	24545943	TKO_peak_102779
chr7	31043458	31043601	TKO_peak_103078
chr1	233853816	233853928	TKO_peak_10313
chr7	32347705	32347951	TKO_peak_103139
chr1	233905339	233905499	TKO_peak_10317
chr1	233934285	233934567	TKO_peak_10319
chr7	33317776	33317975	TKO_peak_103197
chr7	33447626	33447840	TKO_peak_103201
chr1	234026861	234027165	TKO_peak_10322
chr1	234180807	234180921	TKO_peak_10327
chr7	34901467	34901848	TKO_peak_103284
chr7	35191791	35192071	TKO_peak_103298
chr7	36187343	36187585	TKO_peak_103343
chr7	38516485	38516585	TKO_peak_103463
chr7	39366355	39366503	TKO_peak_103503
chr7	39754034	39754304	TKO_peak_103529
chr7	40993599	40993815	TKO_peak_103585
chr7	45355256	45355502	TKO_peak_103827
chr7	45433792	45434187	TKO_peak_103829
chr1	235550533	235550933	TKO_peak_10388
chr7	48365725	48365837	TKO_peak_103965
chr7	49971251	49971623	TKO_peak_104034
chr1	235833326	235833497	TKO_peak_10404
chr7	50267962	50268074	TKO_peak_104044
chr7	50652196	50652308	TKO_peak_104065
chr7	50890496	50890670	TKO_peak_104079
chr7	51667649	51667862	TKO_peak_104124
chr7	54512588	54512729	TKO_peak_104207
chr7	54522251	54522351	TKO_peak_104209
chr7	54571921	54572346	TKO_peak_104211
chr7	54572499	54572608	TKO_peak_104212
chr7	55450980	55451240	TKO_peak_104255
chr7	63809299	63809542	TKO_peak_104285
chr7	63827240	63827496	TKO_peak_104286
chr7	64872280	64872392	TKO_peak_104325
chr7	64945574	64945784	TKO_peak_104329
chr7	66987520	66987773	TKO_peak_104386
chr7	67761384	67761779	TKO_peak_104403
chr7	68296590	68296753	TKO_peak_104407
chr7	70416259	70416460	TKO_peak_104480
chr7	70532240	70532349	TKO_peak_104483
chr7	71607368	71607535	TKO_peak_104523
chr7	71615980	71616176	TKO_peak_104524
chr7	76195759	76195947	TKO_peak_104700
chr7	76777296	76777444	TKO_peak_104704
chr7	76838550	76838818	TKO_peak_104706
chr7	82279147	82279256	TKO_peak_104928
chr7	82279519	82279818	TKO_peak_104930
chr7	82373579	82373713	TKO_peak_104937
chr1	238205705	238206397	TKO_peak_10497
chr7	85315282	85315520	TKO_peak_105051
chr1	238388337	238388472	TKO_peak_10509
chr7	86834426	86834657	TKO_peak_105123
chr7	87584821	87585649	TKO_peak_105174
chr7	87706805	87707343	TKO_peak_105178
chr7	87707402	87707507	TKO_peak_105179
chr7	89994044	89994226	TKO_peak_105265
chr7	91322629	91322729	TKO_peak_105349
chr7	91639530	91639973	TKO_peak_105362
chr7	93587600	93587700	TKO_peak_105454
chr7	94351793	94352057	TKO_peak_105500
chr7	95008702	95008819	TKO_peak_105522
chr7	95008909	95009188	TKO_peak_105523
chr7	95918003	95918262	TKO_peak_105580
chr7	97414891	97415609	TKO_peak_105647
chr7	99400782	99400911	TKO_peak_105740
chr7	102363467	102363567	TKO_peak_105926
chr7	102885009	102885109	TKO_peak_105951
chr7	103850580	103850835	TKO_peak_106004
chr7	105647606	105647731	TKO_peak_106077
chr7	106350179	106350528	TKO_peak_106111
chr7	107148316	107148441	TKO_peak_106149
chr7	107148726	107148978	TKO_peak_106150
chr7	108454178	108454326	TKO_peak_106226
chr7	110121199	110121326	TKO_peak_106290
chr7	110983775	110983875	TKO_peak_106323
chr7	111139921	111140032	TKO_peak_106329
chr7	111140117	111140491	TKO_peak_106330
chr7	112556473	112556589	TKO_peak_106412
chr7	112556875	112557213	TKO_peak_106413
chr7	113262333	113262619	TKO_peak_106436
chr7	113310692	113310820	TKO_peak_106437
chr7	114846838	114847007	TKO_peak_106497
chr7	116632061	116632306	TKO_peak_106605
chr7	119002153	119002618	TKO_peak_106719
chr7	120925238	120925495	TKO_peak_106790
chr7	120925595	120925737	TKO_peak_106791
chr7	122724871	122725222	TKO_peak_106901
chr7	123543879	123544119	TKO_peak_106953
chr7	124108113	124108554	TKO_peak_106980
chr7	124540974	124541167	TKO_peak_106996
chr7	126253600	126254325	TKO_peak_107035
chr7	128302188	128302349	TKO_peak_107161
chr1	242644531	242644669	TKO_peak_10723
chr1	242644757	242644997	TKO_peak_10724
chr7	131450414	131450713	TKO_peak_107330
chr7	131640560	131640839	TKO_peak_107343
chr7	132070998	132071154	TKO_peak_107359
chr7	134758316	134758650	TKO_peak_107468
chr7	135783849	135784270	TKO_peak_107520
chr7	136213168	136213382	TKO_peak_107534
chr7	136436968	136437097	TKO_peak_107542
chr1	243970590	243971176	TKO_peak_10776
chr7	141451109	141451537	TKO_peak_107808
chr7	141475250	141475582	TKO_peak_107810
chr7	145115598	145115888	TKO_peak_107992
chr7	146697968	146698068	TKO_peak_108048
chr7	146811789	146811889	TKO_peak_108051
chr7	149266459	149266830	TKO_peak_108183
chr7	149266929	149267073	TKO_peak_108184
chr7	150303096	150303328	TKO_peak_108240
chr7	151489735	151489957	TKO_peak_108324
chr7	151805610	151805724	TKO_peak_108342
chr7	152430760	152430902	TKO_peak_108363
chr7	157673843	157674010	TKO_peak_108503
chr7	158084733	158084848	TKO_peak_108510
chr8	807627	807830	TKO_peak_108591
chr8	1163993	1164093	TKO_peak_108602
chr8	2253473	2253912	TKO_peak_108648
chr8	2253966	2254085	TKO_peak_108649
chr8	2348935	2349035	TKO_peak_108658
chr8	3313191	3313777	TKO_peak_108709
chr8	5844278	5844591	TKO_peak_108784
chr8	5948874	5949115	TKO_peak_108790
chr8	9246298	9246398	TKO_peak_108904
chr8	9304369	9304640	TKO_peak_108906
chr8	9512493	9512888	TKO_peak_108912
chr8	16061963	16062203	TKO_peak_109178
chr8	16633980	16634080	TKO_peak_109202
chr8	16736520	16736678	TKO_peak_109211
chr1	247188006	247188217	TKO_peak_10922
chr1	247192835	247192961	TKO_peak_10923
chr8	18501334	18501698	TKO_peak_109309
chr8	20600553	20601007	TKO_peak_109398
chr8	23075720	23075891	TKO_peak_109512
chr8	24697310	24697439	TKO_peak_109583
chr1	247675176	247675290	TKO_peak_10962
chr8	26776465	26776566	TKO_peak_109688
chr8	26776894	26777033	TKO_peak_109689
chr1	248863358	248863473	TKO_peak_10978
chr1	248876488	248876787	TKO_peak_10979
chr8	29559668	29560067	TKO_peak_109790
chr1	248896966	248897136	TKO_peak_10980
chr8	30720185	30720285	TKO_peak_109839
chr8	33912756	33912900	TKO_peak_109962
chr8	34072866	34073022	TKO_peak_109972
chr8	34073282	34073394	TKO_peak_109973
chr8	34398191	34398301	TKO_peak_109986
chr8	34398381	34398481	TKO_peak_109987
chr10	142125	142295	TKO_peak_11003
chr8	36270934	36271618	TKO_peak_110069
chr8	36894462	36894562	TKO_peak_110092
chr8	39306438	39306644	TKO_peak_110220
chr8	42966466	42966738	TKO_peak_110358
chr8	46931292	46931644	TKO_peak_110366
chr8	48334633	48334940	TKO_peak_110378
chr8	48466662	48467228	TKO_peak_110382
chr8	49251993	49252120	TKO_peak_110419
chr8	49587498	49587617	TKO_peak_110433
chr8	49871970	49872258	TKO_peak_110452
chr8	50360583	50361068	TKO_peak_110470
chr8	52405123	52405652	TKO_peak_110523
chr8	53543891	53544044	TKO_peak_110579
chr8	54250348	54250516	TKO_peak_110614
chr8	54250625	54250810	TKO_peak_110615
chr8	55986758	55986907	TKO_peak_110694
chr8	56040874	56040974	TKO_peak_110702
chr8	56569075	56569349	TKO_peak_110724
chr8	56996205	56996346	TKO_peak_110747
chr8	57178382	57178697	TKO_peak_110759
chr8	57269281	57269528	TKO_peak_110766
chr8	57341858	57342300	TKO_peak_110768
chr8	57881591	57881691	TKO_peak_110793
chr8	59137487	59137626	TKO_peak_110850
chr10	2586082	2586194	TKO_peak_11090
chr8	60374747	60375252	TKO_peak_110921
chr8	61012269	61012591	TKO_peak_110933
chr8	62392642	62392980	TKO_peak_111018
chr8	62763414	62763542	TKO_peak_111035
chr8	63104364	63104468	TKO_peak_111049
chr8	63713566	63713828	TKO_peak_111093
chr8	63721033	63721628	TKO_peak_111094
chr8	65014935	65015601	TKO_peak_111160
chr8	65234566	65234666	TKO_peak_111170
chr8	65317855	65318238	TKO_peak_111181
chr8	65867973	65868448	TKO_peak_111218
chr8	66165087	66165229	TKO_peak_111236
chr8	66338610	66339395	TKO_peak_111245
chr8	66459512	66459646	TKO_peak_111249
chr8	66571192	66571425	TKO_peak_111254
chr8	67230412	67230798	TKO_peak_111298
chr8	69372205	69372345	TKO_peak_111415
chr8	70755692	70756345	TKO_peak_111479
chr8	71720993	71721185	TKO_peak_111531
chr8	71731282	71731397	TKO_peak_111532
chr8	72311077	72311218	TKO_peak_111557
chr8	72664396	72664559	TKO_peak_111584
chr8	72851633	72851921	TKO_peak_111599
chr8	76101062	76101179	TKO_peak_111781
chr8	76738818	76738969	TKO_peak_111802
chr8	77954226	77954344	TKO_peak_111844
chr8	80031396	80031646	TKO_peak_111911
chr8	80032022	80032783	TKO_peak_111912
chr8	80035255	80035494	TKO_peak_111913
chr8	80368453	80368553	TKO_peak_111928
chr10	5252993	5253197	TKO_peak_11199
chr10	5264947	5265255	TKO_peak_11200
chr8	81561657	81562185	TKO_peak_112008
chr8	81929831	81930024	TKO_peak_112033
chr8	82968393	82968554	TKO_peak_112098
chr8	83141716	83141844	TKO_peak_112102
chr8	83976971	83977173	TKO_peak_112124
chr8	84716445	84716577	TKO_peak_112140
chr8	89872903	89873071	TKO_peak_112327
chr8	90175483	90175772	TKO_peak_112342
chr8	90191099	90191288	TKO_peak_112344
chr8	90470012	90470379	TKO_peak_112364
chr8	91345479	91345579	TKO_peak_112409
chr8	91388388	91388493	TKO_peak_112413
chr8	93574390	93574579	TKO_peak_112515
chr8	94155344	94155578	TKO_peak_112533
chr8	94393745	94393857	TKO_peak_112545
chr8	94394039	94394226	TKO_peak_112546
chr8	95953918	95954018	TKO_peak_112637
chr8	96114899	96115036	TKO_peak_112647
chr8	97083029	97083457	TKO_peak_112688
chr8	98057264	98057455	TKO_peak_112739
chr8	98616574	98616690	TKO_peak_112766
chr10	6949992	6950196	TKO_peak_11281
chr8	99518088	99518424	TKO_peak_112825
chr8	99722727	99723095	TKO_peak_112837
chr8	102683611	102683887	TKO_peak_112975
chr8	102738242	102738342	TKO_peak_112977
chr8	103145352	103145600	TKO_peak_112998
chr8	104574760	104574963	TKO_peak_113084
chr8	105619516	105619642	TKO_peak_113123
chr8	105976494	105976691	TKO_peak_113133
chr8	108135861	108135961	TKO_peak_113235
chr8	108665009	108665148	TKO_peak_113263
chr8	110669685	110669785	TKO_peak_113381
chr8	110871007	110871439	TKO_peak_113393
chr8	114536850	114537131	TKO_peak_113514
chr8	116022564	116022846	TKO_peak_113544
chr10	8828931	8829036	TKO_peak_11356
chr8	117824639	117824794	TKO_peak_113622
chr8	120290833	120290955	TKO_peak_113766
chr8	120291025	120291209	TKO_peak_113767
chr8	120474000	120474417	TKO_peak_113785
chr10	9723302	9723447	TKO_peak_11388
chr10	9887074	9887411	TKO_peak_11392
chr8	123529589	123529786	TKO_peak_113944
chr8	126200549	126200740	TKO_peak_114070
chr8	126381913	126382081	TKO_peak_114082
chr8	127230970	127231210	TKO_peak_114118
chr8	128323748	128323891	TKO_peak_114187
chr8	129279776	129279876	TKO_peak_114223
chr8	130306534	130306707	TKO_peak_114263
chr8	132021374	132021699	TKO_peak_114343
chr8	132274687	132274999	TKO_peak_114355
chr8	133057457	133057594	TKO_peak_114391
chr8	133913867	133913967	TKO_peak_114434
chr8	135680282	135680461	TKO_peak_114490
chr8	135782257	135782409	TKO_peak_114497
chr8	135782889	135783403	TKO_peak_114498
chr8	136864957	136865607	TKO_peak_114538
chr8	137707917	137708142	TKO_peak_114567
chr8	137919419	137919982	TKO_peak_114573
chr8	137920416	137920564	TKO_peak_114574
chr8	138052666	138053178	TKO_peak_114582
chr8	138894646	138894778	TKO_peak_114612
chr8	139029148	139029282	TKO_peak_114619
chr8	139165934	139166137	TKO_peak_114629
chr8	139240599	139240716	TKO_peak_114635
chr8	139267680	139267821	TKO_peak_114636
chr8	139286583	139287127	TKO_peak_114637
chr8	139345107	139345211	TKO_peak_114639
chr8	139407522	139407673	TKO_peak_114643
chr8	139437912	139438103	TKO_peak_114644
chr8	139442390	139442490	TKO_peak_114645
chr8	139462987	139463113	TKO_peak_114646
chr8	139716046	139716151	TKO_peak_114657
chr8	139716250	139716539	TKO_peak_114658
chr8	141132121	141132394	TKO_peak_114704
chr8	143682165	143682265	TKO_peak_114808
chr8	146159994	146160204	TKO_peak_114968
chr9	1936600	1936805	TKO_peak_115038
chr9	1971946	1972082	TKO_peak_115041
chr9	2899622	2899851	TKO_peak_115101
chr9	4083925	4084026	TKO_peak_115148
chr9	4467227	4467423	TKO_peak_115164
chr9	4952970	4953538	TKO_peak_115194
chr9	5408677	5408903	TKO_peak_115216
chr9	5728032	5728279	TKO_peak_115238
chr9	6263662	6264024	TKO_peak_115268
chr9	6335932	6336073	TKO_peak_115271
chr9	6336151	6336510	TKO_peak_115272
chr9	8037052	8037527	TKO_peak_115355
chr9	9349953	9350053	TKO_peak_115414
chr9	12054216	12054714	TKO_peak_115485
chr9	12231944	12232215	TKO_peak_115488
chr9	15600551	15600894	TKO_peak_115640
chr9	15600972	15601285	TKO_peak_115641
chr9	15644380	15644850	TKO_peak_115645
chr9	15817587	15817815	TKO_peak_115650
chr9	15902753	15903210	TKO_peak_115654
chr9	17539895	17540132	TKO_peak_115742
chr9	19557019	19557169	TKO_peak_115850
chr9	19557371	19557683	TKO_peak_115851
chr9	19833470	19833771	TKO_peak_115863
chr9	20235045	20235150	TKO_peak_115879
chr9	20235283	20235645	TKO_peak_115880
chr9	21736032	21736132	TKO_peak_115963
chr9	21824632	21824844	TKO_peak_115969
chr9	22225623	22226122	TKO_peak_115995
chr9	22508407	22508623	TKO_peak_116011
chr9	22572698	22572821	TKO_peak_116015
chr9	23329749	23329849	TKO_peak_116036
chr10	15312261	15312506	TKO_peak_11611
chr9	25506128	25506239	TKO_peak_116117
chr9	25854157	25854301	TKO_peak_116126
chr9	26250475	26250592	TKO_peak_116139
chr9	28990180	28990660	TKO_peak_116253
chr9	31160362	31160705	TKO_peak_116298
chr9	31888652	31889053	TKO_peak_116318
chr9	32660383	32660572	TKO_peak_116362
chr9	33085781	33086026	TKO_peak_116385
chr9	34531891	34532015	TKO_peak_116465
chr9	34532102	34532549	TKO_peak_116466
chr9	69816979	69817094	TKO_peak_116727
chr9	69817218	69817422	TKO_peak_116728
chr9	71928336	71928479	TKO_peak_116769
chr10	16864729	16864996	TKO_peak_11680
chr9	74614969	74615076	TKO_peak_116881
chr9	75501332	75501507	TKO_peak_116918
chr9	77090467	77090746	TKO_peak_116960
chr9	77961014	77961336	TKO_peak_116995
chr9	78542016	78542122	TKO_peak_117022
chr9	80681090	80681195	TKO_peak_117120
chr9	82182850	82182962	TKO_peak_117186
chr9	82960112	82960411	TKO_peak_117220
chr9	84080545	84080688	TKO_peak_117254
chr9	84628898	84629145	TKO_peak_117277
chr9	85046808	85047025	TKO_peak_117296
chr9	85055318	85055668	TKO_peak_117297
chr9	85055722	85055873	TKO_peak_117298
chr9	86915539	86915666	TKO_peak_117397
chr9	88997886	88998211	TKO_peak_117487
chr9	89813984	89814086	TKO_peak_117508
chr9	90242693	90242793	TKO_peak_117528
chr9	90616636	90616744	TKO_peak_117550
chr9	91460196	91460341	TKO_peak_117589
chr9	93765273	93765417	TKO_peak_117693
chr9	95103274	95103711	TKO_peak_117758
chr9	96511467	96511701	TKO_peak_117826
chr9	96890934	96891065	TKO_peak_117846
chr9	96979438	96979597	TKO_peak_117852
chr9	98610034	98610323	TKO_peak_117923
chr9	100103864	100104415	TKO_peak_117995
chr9	102432125	102432316	TKO_peak_118095
chr9	103130998	103131098	TKO_peak_118130
chr9	103752500	103752600	TKO_peak_118165
chr10	20585893	20586193	TKO_peak_11822
chr10	20586309	20586533	TKO_peak_11823
chr9	104703196	104703449	TKO_peak_118231
chr9	105476011	105476133	TKO_peak_118252
chr9	105491263	105491527	TKO_peak_118253
chr9	105748681	105749131	TKO_peak_118258
chr10	20628289	20628611	TKO_peak_11826
chr9	106374685	106374787	TKO_peak_118276
chr9	107096894	107096994	TKO_peak_118297
chr9	107171831	107172099	TKO_peak_118300
chr9	107191384	107191560	TKO_peak_118301
chr9	107257507	107257607	TKO_peak_118306
chr9	108257109	108257561	TKO_peak_118354
chr9	109023205	109023330	TKO_peak_118398
chr9	109571800	109572074	TKO_peak_118420
chr9	109572136	109572236	TKO_peak_118421
chr9	111543771	111543871	TKO_peak_118513
chr9	113155960	113156318	TKO_peak_118591
chr9	116233934	116234040	TKO_peak_118727
chr9	118724393	118724882	TKO_peak_118839
chr9	118730790	118730911	TKO_peak_118842
chr9	119299149	119299450	TKO_peak_118869
chr9	121050930	121051030	TKO_peak_118970
chr9	121532106	121532221	TKO_peak_118987
chr9	127397703	127397803	TKO_peak_119264
chr10	23884195	23884453	TKO_peak_11958
chr10	23887617	23887871	TKO_peak_11959
chr10	24356596	24356894	TKO_peak_11982
chr9	138022037	138022378	TKO_peak_119859
chr9	138103442	138103858	TKO_peak_119864
chr9	138540486	138540822	TKO_peak_119885
chr9	139528616	139528716	TKO_peak_119928
chr9	140840683	140840963	TKO_peak_120034
chr9	140841487	140841793	TKO_peak_120036
chrX	4167376	4167533	TKO_peak_120092
chrX	4483817	4483926	TKO_peak_120106
chrX	6779979	6780110	TKO_peak_120192
chrX	7558776	7558876	TKO_peak_120238
chrX	8077140	8077342	TKO_peak_120260
chrX	8547907	8548044	TKO_peak_120274
chrX	8649601	8649701	TKO_peak_120278
chrX	9416258	9416358	TKO_peak_120317
chrX	11722936	11723166	TKO_peak_120404
chrX	12883787	12883913	TKO_peak_120443
chrX	14224579	14224745	TKO_peak_120484
chrX	14828041	14828141	TKO_peak_120502
chrX	15124747	15124865	TKO_peak_120509
chrX	16957809	16957939	TKO_peak_120606
chrX	19435355	19435832	TKO_peak_120682
chrX	19942754	19942854	TKO_peak_120701
chrX	20818001	20818212	TKO_peak_120725
chrX	20863898	20864172	TKO_peak_120727
chrX	21048604	21048824	TKO_peak_120736
chrX	21357891	21358203	TKO_peak_120750
chrX	21591914	21592015	TKO_peak_120761
chrX	22488770	22488892	TKO_peak_120813
chrX	22497337	22497437	TKO_peak_120817
chrX	22627727	22628178	TKO_peak_120822
chrX	23446961	23447254	TKO_peak_120859
chrX	23584273	23584636	TKO_peak_120867
chrX	24395910	24396023	TKO_peak_120913
chrX	25129974	25130074	TKO_peak_120934
chrX	25130777	25130897	TKO_peak_120936
chrX	25130970	25131074	TKO_peak_120937
chrX	25789781	25790212	TKO_peak_120954
chrX	26256954	26257360	TKO_peak_120965
chrX	26888598	26888714	TKO_peak_120983
chrX	26902615	26902847	TKO_peak_120984
chrX	27398568	27398709	TKO_peak_120993
chrX	30799229	30799332	TKO_peak_121070
chrX	35217828	35217965	TKO_peak_121151
chrX	36193616	36193716	TKO_peak_121181
chrX	36193858	36193967	TKO_peak_121182
chrX	36723759	36724032	TKO_peak_121205
chrX	37446329	37446833	TKO_peak_121239
chrX	37628262	37628689	TKO_peak_121248
chrX	40720814	40721103	TKO_peak_121345
chrX	42050460	42050560	TKO_peak_121396
chrX	42510360	42510536	TKO_peak_121406
chrX	42677875	42678094	TKO_peak_121415
chrX	43110838	43111058	TKO_peak_121424
chrX	43214198	43214298	TKO_peak_121427
chrX	49390160	49390327	TKO_peak_121601
chrX	51854857	51855034	TKO_peak_121639
chrX	55838017	55838208	TKO_peak_121703
chrX	56393446	56393546	TKO_peak_121714
chrX	56420705	56420872	TKO_peak_121715
chrX	56572291	56572391	TKO_peak_121717
chrX	56895886	56896032	TKO_peak_121725
chrX	57322261	57322408	TKO_peak_121740
chrX	57711161	57711302	TKO_peak_121758
chrX	57735379	57735786	TKO_peak_121759
chrX	57854372	57854546	TKO_peak_121765
chrX	62583996	62584096	TKO_peak_121778
chrX	62584220	62584320	TKO_peak_121779
chrX	62587721	62587895	TKO_peak_121780
chrX	63604240	63604406	TKO_peak_121803
chrX	64278481	64278671	TKO_peak_121819
chrX	64383218	64383424	TKO_peak_121820
chrX	64674292	64674530	TKO_peak_121824
chrX	65032585	65032766	TKO_peak_121836
chrX	65140328	65140428	TKO_peak_121838
chrX	65152179	65152292	TKO_peak_121839
chrX	65383896	65384298	TKO_peak_121845
chrX	65971312	65971412	TKO_peak_121851
chrX	66285375	66285599	TKO_peak_121859
chrX	66884444	66884766	TKO_peak_121866
chrX	67109372	67109546	TKO_peak_121869
chrX	71122478	71122625	TKO_peak_121970
chrX	71660797	71661035	TKO_peak_121994
chrX	72405102	72405236	TKO_peak_122003
chrX	72653744	72653917	TKO_peak_122010
chrX	72654006	72654245	TKO_peak_122011
chrX	72897129	72897351	TKO_peak_122025
chrX	73358026	73358180	TKO_peak_122050
chr10	29624003	29624103	TKO_peak_12207
chrX	74091332	74091491	TKO_peak_122072
chrX	74821674	74821907	TKO_peak_122085
chrX	75145182	75145408	TKO_peak_122094
chrX	75229570	75229703	TKO_peak_122096
chrX	75776701	75776811	TKO_peak_122109
chrX	76103002	76103233	TKO_peak_122113
chrX	76310082	76310364	TKO_peak_122122
chrX	76405629	76405729	TKO_peak_122127
chrX	76539660	76539944	TKO_peak_122131
chrX	76540029	76540149	TKO_peak_122132
chrX	77556441	77556664	TKO_peak_122158
chrX	77727297	77727540	TKO_peak_122164
chrX	77886714	77886934	TKO_peak_122172
chrX	78714204	78714304	TKO_peak_122196
chrX	78749638	78749912	TKO_peak_122199
chrX	80111556	80111678	TKO_peak_122232
chrX	80111787	80111973	TKO_peak_122233
chrX	80192351	80192890	TKO_peak_122234
chrX	80783632	80783734	TKO_peak_122259
chrX	80939755	80940056	TKO_peak_122264
chrX	80999071	80999568	TKO_peak_122266
chrX	81195279	81195432	TKO_peak_122268
chrX	81196046	81196470	TKO_peak_122269
chrX	82030625	82030778	TKO_peak_122291
chrX	84835559	84836358	TKO_peak_122371
chrX	85655933	85656213	TKO_peak_122415
chrX	85792738	85792947	TKO_peak_122421
chrX	85983187	85983344	TKO_peak_122425
chrX	86060747	86060858	TKO_peak_122429
chrX	86720358	86720539	TKO_peak_122454
chrX	88041786	88042180	TKO_peak_122494
chrX	89565036	89565280	TKO_peak_122517
chrX	89592213	89592401	TKO_peak_122518
chrX	92076840	92077072	TKO_peak_122556
chrX	92491506	92491696	TKO_peak_122563
chrX	93643297	93643397	TKO_peak_122595
chrX	93917830	93917930	TKO_peak_122608
chrX	94682556	94682691	TKO_peak_122652
chrX	95154029	95154129	TKO_peak_122666
chrX	97599761	97599861	TKO_peak_122749
chrX	97670149	97670647	TKO_peak_122754
chrX	97967569	97967731	TKO_peak_122764
chrX	98886422	98886522	TKO_peak_122794
chrX	98886586	98886745	TKO_peak_122795
chrX	98902710	98902874	TKO_peak_122797
chrX	98958846	98958946	TKO_peak_122799
chrX	99275743	99275843	TKO_peak_122812
chrX	99306150	99306411	TKO_peak_122815
chrX	99306476	99306594	TKO_peak_122816
chrX	99686145	99686287	TKO_peak_122836
chrX	99707702	99707853	TKO_peak_122840
chrX	99707967	99708263	TKO_peak_122841
chrX	100695489	100695731	TKO_peak_122880
chrX	100971527	100971662	TKO_peak_122892
chrX	101284137	101284237	TKO_peak_122902
chrX	101594144	101594616	TKO_peak_122907
chrX	101946334	101946571	TKO_peak_122920
chrX	102131620	102131919	TKO_peak_122933
chrX	103653441	103653899	TKO_peak_123039
chr10	31991905	31992079	TKO_peak_12304
chr10	32008117	32008425	TKO_peak_12305
chrX	103881005	103881216	TKO_peak_123052
chrX	104087494	104087606	TKO_peak_123068
chrX	104279181	104279673	TKO_peak_123078
chrX	104292652	104292767	TKO_peak_123079
chrX	104295614	104295744	TKO_peak_123081
chrX	104640532	104640632	TKO_peak_123094
chrX	106631466	106631656	TKO_peak_123171
chrX	107206722	107207105	TKO_peak_123215
chrX	107255289	107255408	TKO_peak_123220
chr10	32387686	32387786	TKO_peak_12324
chrX	107790746	107791156	TKO_peak_123262
chrX	107791223	107791331	TKO_peak_123263
chrX	107825461	107825638	TKO_peak_123264
chrX	108315208	108315308	TKO_peak_123282
chrX	108887851	108887977	TKO_peak_123313
chrX	108888240	108888479	TKO_peak_123314
chrX	108888801	108888901	TKO_peak_123315
chrX	109849417	109849708	TKO_peak_123369
chrX	110148063	110148340	TKO_peak_123390
chr10	33043665	33044217	TKO_peak_12344
chr10	33044310	33044475	TKO_peak_12345
chr10	33105059	33105436	TKO_peak_12346
chrX	111425193	111425328	TKO_peak_123462
chrX	111682357	111682457	TKO_peak_123473
chrX	113934979	113935240	TKO_peak_123559
chrX	113935325	113935628	TKO_peak_123560
chrX	115183354	115183858	TKO_peak_123624
chrX	115200090	115200486	TKO_peak_123626
chrX	115290837	115291032	TKO_peak_123628
chrX	115542113	115542276	TKO_peak_123636
chrX	116689702	116689818	TKO_peak_123666
chrX	116689984	116690464	TKO_peak_123667
chrX	116739200	116739436	TKO_peak_123670
chrX	116896642	116897306	TKO_peak_123675
chrX	117166067	117166297	TKO_peak_123683
chrX	117434452	117434788	TKO_peak_123697
chrX	119524474	119524628	TKO_peak_123765
chr10	34142598	34142782	TKO_peak_12377
chr10	34239228	34239431	TKO_peak_12378
chrX	123243767	123244001	TKO_peak_123883
chrX	123716503	123716992	TKO_peak_123901
chrX	123717150	123717271	TKO_peak_123902
chrX	124955779	124955879	TKO_peak_123933
chrX	126378325	126378513	TKO_peak_123967
chrX	127102131	127102653	TKO_peak_123981
chrX	127867488	127867623	TKO_peak_123997
chrX	128486553	128486653	TKO_peak_124023
chrX	130595977	130596315	TKO_peak_124099
chrX	130845414	130845514	TKO_peak_124114
chrX	130856162	130856299	TKO_peak_124115
chrX	131198048	131198148	TKO_peak_124131
chrX	131266936	131267123	TKO_peak_124135
chrX	131297176	131297312	TKO_peak_124137
chrX	131383608	131384047	TKO_peak_124142
chrX	131424039	131424246	TKO_peak_124144
chrX	132774753	132774909	TKO_peak_124203
chrX	134455773	134456103	TKO_peak_124268
chrX	134798914	134799014	TKO_peak_124283
chrX	136064758	136064975	TKO_peak_124313
chrX	136162517	136162626	TKO_peak_124316
chrX	137187849	137188048	TKO_peak_124335
chrX	138319776	138319889	TKO_peak_124375
chrX	138320462	138320599	TKO_peak_124376
chrX	138518228	138518477	TKO_peak_124385
chrX	138606076	138606367	TKO_peak_124390
chrX	142358161	142358448	TKO_peak_124471
chrX	142633049	142633300	TKO_peak_124482
chrX	142633474	142633629	TKO_peak_124483
chrX	142639156	142639321	TKO_peak_124484
chrX	142864322	142864575	TKO_peak_124491
chrX	143091915	143092134	TKO_peak_124492
chrX	143855483	143855733	TKO_peak_124496
chrX	144033445	144033609	TKO_peak_124501
chrX	144391287	144391457	TKO_peak_124502
chrX	144392378	144392585	TKO_peak_124503
chrX	144393242	144393355	TKO_peak_124504
chrX	144401390	144401566	TKO_peak_124505
chrX	145175544	145175782	TKO_peak_124507
chrX	145478084	145478235	TKO_peak_124510
chrX	147291730	147291920	TKO_peak_124537
chrX	151175590	151175789	TKO_peak_124653
chrX	151750763	151750958	TKO_peak_124662
chrX	154049904	154050064	TKO_peak_124752
chrX	154426404	154426504	TKO_peak_124761
chrY	3718809	3719217	TKO_peak_124770
chr10	43039385	43039550	TKO_peak_12478
chr10	44415765	44415968	TKO_peak_12547
chr10	44449330	44449457	TKO_peak_12548
chr10	44647220	44647584	TKO_peak_12557
chr10	45510002	45510215	TKO_peak_12595
chr10	50633202	50633402	TKO_peak_12711
chr10	50923334	50923707	TKO_peak_12727
chr10	53706595	53706990	TKO_peak_12833
chr10	54495659	54496061	TKO_peak_12877
chr10	54856917	54857378	TKO_peak_12894
chr10	56056755	56057084	TKO_peak_12923
chr10	56057249	56057387	TKO_peak_12924
chr10	59787225	59787642	TKO_peak_13022
chr10	60182994	60183270	TKO_peak_13043
chr10	61457150	61457281	TKO_peak_13114
chr10	61537451	61537730	TKO_peak_13120
chr10	62452802	62452902	TKO_peak_13172
chr10	64709374	64709478	TKO_peak_13302
chr10	64709726	64710199	TKO_peak_13303
chr10	65709895	65710403	TKO_peak_13349
chr10	65750351	65750475	TKO_peak_13352
chr10	67718680	67718886	TKO_peak_13394
chr10	68095502	68095827	TKO_peak_13401
chr10	68451106	68451398	TKO_peak_13414
chr10	69344592	69344712	TKO_peak_13442
chr10	70077025	70077303	TKO_peak_13475
chr1	27438680	27438872	TKO_peak_1351
chr1	27446201	27446490	TKO_peak_1352
chr10	71643091	71643244	TKO_peak_13555
chr10	72485629	72485878	TKO_peak_13614
chr10	72875906	72876085	TKO_peak_13634
chr10	72876596	72876706	TKO_peak_13636
chr10	74741251	74741376	TKO_peak_13747
chr10	77323614	77323782	TKO_peak_13863
chr10	79833356	79833460	TKO_peak_13972
chr10	80441777	80442023	TKO_peak_13997
chr1	28007140	28007245	TKO_peak_1403
chr10	82400917	82401049	TKO_peak_14093
chr10	84452214	84452446	TKO_peak_14192
chr10	84594099	84594199	TKO_peak_14200
chr10	85190386	85190584	TKO_peak_14230
chr10	85456628	85456747	TKO_peak_14242
chr10	85506492	85506729	TKO_peak_14245
chr10	85885749	85885939	TKO_peak_14274
chr10	86250867	86251240	TKO_peak_14305
chr10	86885643	86885758	TKO_peak_14350
chr10	86885813	86886022	TKO_peak_14351
chr10	87264068	87264218	TKO_peak_14364
chr10	89566606	89566706	TKO_peak_14482
chr10	89663140	89663510	TKO_peak_14490
chr10	90115267	90115796	TKO_peak_14505
chr10	91014173	91014365	TKO_peak_14560
chr10	91204658	91205017	TKO_peak_14582
chr10	91696781	91697249	TKO_peak_14610
chr10	93087165	93087270	TKO_peak_14698
chr1	29310530	29310630	TKO_peak_1475
chr10	96455481	96455850	TKO_peak_14851
chr10	96553747	96553847	TKO_peak_14855
chr10	96658206	96658450	TKO_peak_14861
chr10	96668239	96668341	TKO_peak_14862
chr10	96823940	96824166	TKO_peak_14873
chr10	97945527	97945760	TKO_peak_14934
chr1	29730900	29731099	TKO_peak_1503
chr1	29731657	29732021	TKO_peak_1504
chr10	100858997	100859608	TKO_peak_15102
chr10	102648835	102648935	TKO_peak_15194
chr10	105019825	105019925	TKO_peak_15347
chr1	30624669	30624878	TKO_peak_1539
chr1	30777960	30778102	TKO_peak_1544
chr10	106485195	106485499	TKO_peak_15449
chr10	106812624	106812918	TKO_peak_15463
chr1	30932004	30932198	TKO_peak_1555
chr1	30966574	30966952	TKO_peak_1556
chr1	31074015	31074124	TKO_peak_1559
chr10	110264477	110264760	TKO_peak_15612
chr10	111446668	111447124	TKO_peak_15633
chr10	111560507	111560607	TKO_peak_15637
chr10	111561031	111561303	TKO_peak_15639
chr10	114011013	114011303	TKO_peak_15761
chr10	114155615	114155720	TKO_peak_15767
chr10	115223654	115223766	TKO_peak_15814
chr10	116865193	116865369	TKO_peak_15903
chr10	120318752	120318852	TKO_peak_16063
chr10	121279521	121279641	TKO_peak_16110
chr10	121479759	121479903	TKO_peak_16125
chr10	121831367	121831639	TKO_peak_16137
chr10	122204768	122204874	TKO_peak_16148
chr10	122204949	122205184	TKO_peak_16149
chr10	128112512	128112612	TKO_peak_16395
chr10	131915764	131916132	TKO_peak_16528
chr10	132026233	132026405	TKO_peak_16533
chr10	132080255	132080440	TKO_peak_16538
chr10	133309096	133309198	TKO_peak_16571
chr10	133608019	133608119	TKO_peak_16583
chr11	397290	397390	TKO_peak_16692
chr11	2370581	2370808	TKO_peak_16802
chr11	4427510	4427764	TKO_peak_16888
chr11	5242707	5243205	TKO_peak_16914
chr11	5936015	5936388	TKO_peak_16945
chr11	6926525	6926642	TKO_peak_17016
chr11	6975322	6975422	TKO_peak_17019
chr11	7101151	7101279	TKO_peak_17026
chr11	8418407	8418588	TKO_peak_17104
chr11	8911212	8911367	TKO_peak_17132
chr11	9210485	9210713	TKO_peak_17149
chr11	10977411	10977599	TKO_peak_17239
chr1	33529274	33529573	TKO_peak_1725
chr11	12632642	12632742	TKO_peak_17315
chr1	4918427	4918553	TKO_peak_174
chr11	14799690	14799846	TKO_peak_17424
chr11	15084368	15084468	TKO_peak_17440
chr1	4926601	4926905	TKO_peak_175
chr11	16542026	16542695	TKO_peak_17503
chr11	17055622	17055859	TKO_peak_17531
chr11	18179743	18180116	TKO_peak_17589
chr11	18680724	18680996	TKO_peak_17604
chr1	34218473	34218962	TKO_peak_1773
chr1	34263189	34263402	TKO_peak_1774
chr11	21349579	21349686	TKO_peak_17759
chr1	34295515	34295875	TKO_peak_1776
chr11	21357075	21357199	TKO_peak_17760
chr11	22148941	22149404	TKO_peak_17785
chr11	25796576	25796737	TKO_peak_17871
chr11	27960795	27960946	TKO_peak_17989
chr11	27961001	27961443	TKO_peak_17990
chr11	28872639	28872844	TKO_peak_18025
chr11	29720857	29721009	TKO_peak_18055
chr11	29816115	29816901	TKO_peak_18063
chr11	30200306	30200591	TKO_peak_18090
chr11	31762479	31762929	TKO_peak_18170
chr11	31763063	31763181	TKO_peak_18171
chr11	32390579	32390831	TKO_peak_18214
chr11	32688465	32688608	TKO_peak_18226
chr11	32688695	32689017	TKO_peak_18227
chr11	33651621	33651721	TKO_peak_18260
chr11	34220243	34220343	TKO_peak_18287
chr11	36142988	36143088	TKO_peak_18377
chr11	36603186	36603470	TKO_peak_18399
chr11	36603568	36603770	TKO_peak_18400
chr11	36695437	36695537	TKO_peak_18403
chr11	37003867	37004032	TKO_peak_18417
chr11	37006137	37006325	TKO_peak_18418
chr11	37456843	37457194	TKO_peak_18434
chr11	38371922	38372229	TKO_peak_18457
chr11	40225542	40225659	TKO_peak_18492
chr11	40523174	40523360	TKO_peak_18499
chr11	40732237	40732575	TKO_peak_18509
chr11	42398787	42398927	TKO_peak_18557
chr11	43680232	43680687	TKO_peak_18586
chr11	43680754	43680854	TKO_peak_18587
chr11	47026317	47026453	TKO_peak_18781
chr11	56585234	56585447	TKO_peak_18851
chr11	56594893	56595102	TKO_peak_18852
chr11	56640276	56640468	TKO_peak_18854
chr11	56761273	56761476	TKO_peak_18856
chr11	56830543	56830891	TKO_peak_18858
chr11	58012548	58012648	TKO_peak_18941
chr11	58053077	58053177	TKO_peak_18942
chr11	58413531	58413661	TKO_peak_18952
chr11	58414069	58414210	TKO_peak_18953
chr11	58508018	58508341	TKO_peak_18957
chr11	58539046	58539212	TKO_peak_18958
chr11	58548218	58548318	TKO_peak_18959
chr11	58783063	58783311	TKO_peak_18975
chr11	59116975	59117492	TKO_peak_18998
chr11	59139872	59140102	TKO_peak_18999
chr11	59777399	59777499	TKO_peak_19023
chr11	59984896	59985047	TKO_peak_19029
chr11	60288552	60288835	TKO_peak_19043
chr11	63003380	63003557	TKO_peak_19217
chr11	63003620	63003938	TKO_peak_19218
chr11	71014148	71014256	TKO_peak_19781
chr11	71447631	71447931	TKO_peak_19805
chr11	72217645	72217760	TKO_peak_19849
chr11	72218198	72218477	TKO_peak_19850
chr11	74730263	74730453	TKO_peak_19986
chr11	74752318	74752485	TKO_peak_19989
chr11	74830762	74830943	TKO_peak_19996
chr11	77983718	77983951	TKO_peak_20160
chr1	38855842	38855967	TKO_peak_2021
chr11	81603740	81603864	TKO_peak_20298
chr11	82591044	82591390	TKO_peak_20333
chr11	83078907	83079073	TKO_peak_20366
chr11	85131824	85131957	TKO_peak_20470
chr11	86362108	86362208	TKO_peak_20537
chr1	5770160	5770394	TKO_peak_206
chr11	90408691	90409009	TKO_peak_20725
chr11	91054862	91055287	TKO_peak_20747
chr11	91805901	91806504	TKO_peak_20776
chr11	93832569	93832944	TKO_peak_20890
chr11	94092033	94092176	TKO_peak_20908
chr11	96916693	96916906	TKO_peak_21052
chr11	97162182	97162362	TKO_peak_21063
chr11	98488971	98489118	TKO_peak_21090
chr11	98490526	98490628	TKO_peak_21091
chr11	98490843	98491024	TKO_peak_21092
chr11	98564177	98564277	TKO_peak_21098
chr11	99454104	99454360	TKO_peak_21122
chr11	99789545	99789732	TKO_peak_21126
chr11	99831463	99831563	TKO_peak_21130
chr11	100359635	100359735	TKO_peak_21162
chr11	101391766	101391998	TKO_peak_21230
chr11	101508875	101508985	TKO_peak_21239
chr11	102303341	102303498	TKO_peak_21289
chr11	102439193	102439392	TKO_peak_21298
chr11	106057184	106057313	TKO_peak_21462
chr11	106057499	106057673	TKO_peak_21463
chr11	108315725	108315914	TKO_peak_21576
chr11	109990186	109990286	TKO_peak_21650
chr11	110178959	110179127	TKO_peak_21661
chr11	110388875	110388975	TKO_peak_21681
chr11	110425265	110425456	TKO_peak_21684
chr1	41642340	41642627	TKO_peak_2175
chr11	112554617	112554937	TKO_peak_21806
chr11	113528054	113528229	TKO_peak_21851
chr11	114404243	114404843	TKO_peak_21896
chr11	115875951	115876286	TKO_peak_21959
chr1	42020662	42020951	TKO_peak_2202
chr1	42700609	42701010	TKO_peak_2226
chr11	121097670	121097957	TKO_peak_22281
chr11	121725772	121726530	TKO_peak_22315
chr11	122169485	122169711	TKO_peak_22328
chr11	124554950	124555066	TKO_peak_22454
chr11	125727423	125727816	TKO_peak_22530
chr11	125830777	125830901	TKO_peak_22540
chr11	126610461	126610569	TKO_peak_22581
chr11	128146361	128146495	TKO_peak_22664
chr11	129438984	129439141	TKO_peak_22744
chr11	129962670	129962943	TKO_peak_22772
chr11	130854715	130854817	TKO_peak_22818
chr11	130965608	130965718	TKO_peak_22823
chr11	133951169	133951322	TKO_peak_22989
chr12	3960683	3960967	TKO_peak_23218
chr12	7483001	7483151	TKO_peak_23410
chr12	7662224	7662324	TKO_peak_23417
chr12	7662415	7662614	TKO_peak_23418
chr12	10799216	10799330	TKO_peak_23561
chr12	11008405	11008646	TKO_peak_23571
chr12	11008969	11009170	TKO_peak_23572
chr12	11569449	11569878	TKO_peak_23589
chr12	14898759	14898999	TKO_peak_23745
chr12	15769409	15769786	TKO_peak_23792
chr12	16102177	16102354	TKO_peak_23814
chr12	16460902	16461037	TKO_peak_23833
chr12	19735985	19736298	TKO_peak_23962
chr12	20995839	20995939	TKO_peak_24015
chr12	21240973	21241175	TKO_peak_24027
chr12	21513545	21513873	TKO_peak_24039
chr12	22365359	22365459	TKO_peak_24083
chr1	45628249	45628616	TKO_peak_2409
chr12	22553285	22553607	TKO_peak_24095
chr12	22885002	22885102	TKO_peak_24112
chr1	45645571	45645695	TKO_peak_2412
chr12	23299143	23299603	TKO_peak_24132
chr1	45701782	45702019	TKO_peak_2415
chr12	25860350	25860488	TKO_peak_24245
chr12	27391031	27391131	TKO_peak_24324
chr12	29564595	29565065	TKO_peak_24426
chr12	29928726	29928992	TKO_peak_24438
chr12	31593230	31593330	TKO_peak_24526
chr12	31708512	31708830	TKO_peak_24529
chr12	31709027	31709152	TKO_peak_24530
chr12	33999836	33999979	TKO_peak_24611
chr12	34081600	34081804	TKO_peak_24614
chr12	34767107	34767240	TKO_peak_24622
chr12	39362845	39363058	TKO_peak_24649
chr12	39654686	39654806	TKO_peak_24662
chr12	39868953	39869298	TKO_peak_24670
chr12	39905654	39906028	TKO_peak_24671
chr12	40272267	40272367	TKO_peak_24690
chr12	40272436	40273027	TKO_peak_24691
chr12	40983176	40983370	TKO_peak_24711
chr1	46859311	46859527	TKO_peak_2472
chr12	41400033	41400133	TKO_peak_24734
chr12	41813659	41813815	TKO_peak_24752
chr12	42339890	42340148	TKO_peak_24778
chr12	42372516	42372726	TKO_peak_24782
chr12	42457125	42457458	TKO_peak_24787
chr12	42504903	42505049	TKO_peak_24788
chr12	42505181	42505783	TKO_peak_24789
chr12	43052667	43053173	TKO_peak_24812
chr12	43118955	43119434	TKO_peak_24817
chr12	43409238	43409450	TKO_peak_24828
chr12	43409851	43410039	TKO_peak_24829
chr12	44300696	44300796	TKO_peak_24860
chr12	45135464	45135757	TKO_peak_24896
chr12	45135820	45135929	TKO_peak_24897
chr12	45569821	45570135	TKO_peak_24919
chr12	45863110	45863407	TKO_peak_24934
chr12	46485287	46485753	TKO_peak_24956
chr12	46686638	46686809	TKO_peak_24963
chr12	46706382	46706645	TKO_peak_24964
chr12	47011710	47011866	TKO_peak_24981
chr12	47385915	47386505	TKO_peak_24994
chr12	47450902	47451158	TKO_peak_24996
chr12	47850990	47851272	TKO_peak_25014
chr1	47312164	47312391	TKO_peak_2505
chr12	48719290	48719936	TKO_peak_25063
chr12	48803789	48803978	TKO_peak_25071
chr12	48868328	48868982	TKO_peak_25076
chr12	48902931	48903031	TKO_peak_25077
chr12	51366611	51366922	TKO_peak_25214
chr12	51938019	51938348	TKO_peak_25242
chr12	51939210	51939310	TKO_peak_25243
chr12	52043433	52043605	TKO_peak_25246
chr1	47676362	47676476	TKO_peak_2526
chr12	52873944	52874067	TKO_peak_25311
chr12	55952976	55953171	TKO_peak_25486
chr12	55992187	55992422	TKO_peak_25489
chr1	48068055	48068155	TKO_peak_2549
chr12	57047910	57048226	TKO_peak_25578
chr12	57276237	57276489	TKO_peak_25592
chr12	58445839	58446248	TKO_peak_25680
chr12	58465916	58466028	TKO_peak_25683
chr12	59103223	59103393	TKO_peak_25713
chr1	48743197	48743447	TKO_peak_2580
chr1	48743586	48743765	TKO_peak_2581
chr12	65429580	65429721	TKO_peak_25961
chr12	65429796	65430004	TKO_peak_25962
chr12	66494037	66494309	TKO_peak_26011
chr12	66972463	66972860	TKO_peak_26038
chr12	68242961	68243215	TKO_peak_26103
chr12	68874357	68874462	TKO_peak_26133
chr12	72549439	72549598	TKO_peak_26320
chr12	72847007	72847233	TKO_peak_26337
chr12	72847289	72847596	TKO_peak_26338
chr12	73113928	73114033	TKO_peak_26349
chr12	73114134	73114531	TKO_peak_26350
chr12	73797101	73797201	TKO_peak_26363
chr12	75770277	75770413	TKO_peak_26428
chr1	51532836	51532955	TKO_peak_2648
chr12	80522315	80522778	TKO_peak_26669
chr12	81455414	81456044	TKO_peak_26717
chr12	83404127	83404229	TKO_peak_26805
chr12	84264734	84265538	TKO_peak_26834
chr1	52624002	52624173	TKO_peak_2687
chr1	52642220	52642354	TKO_peak_2688
chr12	87158077	87158243	TKO_peak_26929
chr12	88860331	88860431	TKO_peak_26976
chr12	88860504	88860775	TKO_peak_26977
chr12	88860884	88860996	TKO_peak_26978
chr12	92994228	92994391	TKO_peak_27184
chr12	93077228	93077713	TKO_peak_27187
chr12	93077804	93077904	TKO_peak_27188
chr12	93372114	93372214	TKO_peak_27196
chr12	95782168	95782268	TKO_peak_27311
chr12	96169329	96169621	TKO_peak_27327
chr12	97004189	97004459	TKO_peak_27361
chr12	98090648	98090792	TKO_peak_27417
chr12	98166354	98166694	TKO_peak_27420
chr12	100000807	100000907	TKO_peak_27534
chr12	101036074	101036409	TKO_peak_27589
chr12	101080180	101080396	TKO_peak_27595
chr12	101513670	101513770	TKO_peak_27630
chr12	102155341	102155462	TKO_peak_27662
chr12	102824701	102824801	TKO_peak_27687
chr12	104006722	104006945	TKO_peak_27753
chr12	104007026	104007209	TKO_peak_27754
chr12	106791780	106792172	TKO_peak_27890
chr12	108220591	108221050	TKO_peak_27951
chr1	54914473	54914926	TKO_peak_2805
chr1	54915011	54915111	TKO_peak_2806
chr1	6967393	6967493	TKO_peak_281
chr12	110990502	110990614	TKO_peak_28108
chr12	112258937	112259046	TKO_peak_28164
chr12	113226397	113226570	TKO_peak_28203
chr12	113276654	113276767	TKO_peak_28206
chr12	114985539	114985777	TKO_peak_28282
chr12	115459588	115459703	TKO_peak_28293
chr1	55408770	55408944	TKO_peak_2836
chr12	119101242	119101450	TKO_peak_28414
chr12	120047242	120047359	TKO_peak_28451
chr12	121274215	121274315	TKO_peak_28529
chr12	122627689	122627811	TKO_peak_28620
chr12	124636257	124636419	TKO_peak_28706
chr12	124698285	124698385	TKO_peak_28709
chr1	56118093	56118276	TKO_peak_2877
chr12	128693167	128693306	TKO_peak_28896
chr12	128981927	128982108	TKO_peak_28913
chr12	129527416	129527919	TKO_peak_28933
chr12	130285648	130285850	TKO_peak_28958
chr13	20191430	20191616	TKO_peak_29116
chr13	21774883	21775127	TKO_peak_29160
chr13	23576117	23576217	TKO_peak_29207
chr13	24353743	24354265	TKO_peak_29238
chr13	25512008	25512411	TKO_peak_29283
chr13	26441727	26441925	TKO_peak_29320
chr13	26472756	26472859	TKO_peak_29322
chr13	29699387	29699595	TKO_peak_29458
chr13	29980277	29980548	TKO_peak_29462
chr13	30260983	30261088	TKO_peak_29474
chr13	31924855	31924969	TKO_peak_29565
chr13	31929198	31929333	TKO_peak_29567
chr13	33181762	33181998	TKO_peak_29615
chr13	33288207	33288444	TKO_peak_29620
chr13	33288598	33288897	TKO_peak_29621
chr13	38639451	38639620	TKO_peak_29840
chr13	38639693	38639810	TKO_peak_29841
chr13	40012566	40012874	TKO_peak_29905
chr13	41403124	41403256	TKO_peak_29964
chr13	41403333	41403748	TKO_peak_29965
chr13	43324398	43324534	TKO_peak_30053
chr13	44840312	44840517	TKO_peak_30121
chr1	58954763	58955278	TKO_peak_3022
chr13	47169432	47169602	TKO_peak_30221
chr13	48320098	48320198	TKO_peak_30281
chr13	48632738	48632873	TKO_peak_30304
chr13	48640828	48641045	TKO_peak_30305
chr13	48968249	48968390	TKO_peak_30319
chr13	49271023	49271312	TKO_peak_30330
chr13	49575685	49576109	TKO_peak_30347
chr13	50036288	50036556	TKO_peak_30369
chr13	52322133	52322385	TKO_peak_30479
chr13	55348832	55348932	TKO_peak_30642
chr13	56390133	56390233	TKO_peak_30685
chr13	57604712	57605134	TKO_peak_30712
chr13	58715361	58715481	TKO_peak_30741
chr13	59882400	59882575	TKO_peak_30784
chr1	60052884	60053082	TKO_peak_3081
chr13	61898089	61898313	TKO_peak_30897
chr13	62725795	62726200	TKO_peak_30928
chr13	70218553	70218794	TKO_peak_31049
chr1	7477392	7477994	TKO_peak_311
chr13	75820586	75821121	TKO_peak_31290
chr13	75821176	75821319	TKO_peak_31291
chr13	76094990	76095171	TKO_peak_31308
chr13	76307112	76307212	TKO_peak_31325
chr13	76307276	76307511	TKO_peak_31326
chr1	61243586	61244213	TKO_peak_3138
chr13	77773882	77773982	TKO_peak_31385
chr13	79874329	79874809	TKO_peak_31500
chr1	61431314	61431492	TKO_peak_3151
chr13	80123945	80124048	TKO_peak_31514
chr13	81494483	81494630	TKO_peak_31583
chr13	82006317	82006417	TKO_peak_31602
chr13	82332273	82332443	TKO_peak_31612
chr13	84470318	84470739	TKO_peak_31660
chr13	93010986	93011297	TKO_peak_31868
chr13	95523405	95523678	TKO_peak_31947
chr13	95523737	95523837	TKO_peak_31948
chr13	96465995	96466185	TKO_peak_31995
chr13	97706858	97707200	TKO_peak_32054
chr13	100161995	100162119	TKO_peak_32187
chr13	101015615	101015745	TKO_peak_32239
chr13	101234629	101234738	TKO_peak_32252
chr13	101621988	101622241	TKO_peak_32276
chr13	101622338	101622438	TKO_peak_32277
chr13	101730231	101730331	TKO_peak_32283
chr1	63170610	63170889	TKO_peak_3232
chr1	63178652	63178752	TKO_peak_3234
chr13	104485815	104485975	TKO_peak_32423
chr13	104998147	104998559	TKO_peak_32433
chr13	108728451	108728641	TKO_peak_32568
chr13	110481255	110481486	TKO_peak_32662
chr13	110481541	110481717	TKO_peak_32663
chr13	111377998	111378098	TKO_peak_32709
chr13	111396247	111396376	TKO_peak_32712
chr13	111710919	111711082	TKO_peak_32732
chr14	25064663	25064951	TKO_peak_33143
chr14	25065342	25065490	TKO_peak_33144
chr14	25246749	25246903	TKO_peak_33151
chr14	25636710	25636903	TKO_peak_33161
chr14	29883098	29883198	TKO_peak_33254
chr14	29883287	29883567	TKO_peak_33255
chr14	29975730	29976130	TKO_peak_33259
chr14	30576496	30576762	TKO_peak_33283
chr14	33052519	33052930	TKO_peak_33380
chr14	34454438	34454600	TKO_peak_33435
chr14	35266933	35267166	TKO_peak_33460
chr14	35267227	35267619	TKO_peak_33461
chr14	36881340	36881530	TKO_peak_33530
chr14	38480518	38480771	TKO_peak_33617
chr14	38481236	38481567	TKO_peak_33618
chr14	38824821	38825026	TKO_peak_33640
chr14	39391335	39391520	TKO_peak_33663
chr14	40172379	40172600	TKO_peak_33707
chr14	44578735	44578942	TKO_peak_33793
chr14	46570166	46570359	TKO_peak_33869
chr14	49493464	49493714	TKO_peak_33936
chr14	49702217	49702389	TKO_peak_33943
chr14	51439908	51440008	TKO_peak_34037
chr14	52603088	52603718	TKO_peak_34092
chr14	52675293	52675515	TKO_peak_34095
chr1	66669828	66670343	TKO_peak_3411
chr14	53785088	53785418	TKO_peak_34142
chr14	53948082	53948199	TKO_peak_34149
chr14	53948319	53948565	TKO_peak_34150
chr14	53949045	53949199	TKO_peak_34151
chr14	54499947	54500107	TKO_peak_34180
chr14	54708440	54708754	TKO_peak_34185
chr14	56328353	56328502	TKO_peak_34250
chr14	57454496	57454605	TKO_peak_34308
chr14	58416523	58416781	TKO_peak_34351
chr14	59751378	59751478	TKO_peak_34413
chr14	59872033	59872264	TKO_peak_34421
chr14	60458500	60458651	TKO_peak_34459
chr14	60893698	60893962	TKO_peak_34488
chr14	61380386	61380878	TKO_peak_34512
chr14	61481621	61481875	TKO_peak_34515
chr14	62517687	62518105	TKO_peak_34587
chr1	67246112	67246414	TKO_peak_3459
chr14	62671387	62671591	TKO_peak_34596
chr14	62809909	62810009	TKO_peak_34601
chr14	66655953	66656278	TKO_peak_34772
chr14	66679668	66679806	TKO_peak_34774
chr14	66684548	66684927	TKO_peak_34776
chr1	67849904	67850004	TKO_peak_3489
chr14	69888288	69888502	TKO_peak_34939
chr14	70968211	70968311	TKO_peak_35006
chr14	70968417	70968692	TKO_peak_35007
chr14	71588914	71589014	TKO_peak_35031
chr14	79232215	79232426	TKO_peak_35417
chr14	80554782	80554956	TKO_peak_35475
chr14	80938977	80939321	TKO_peak_35497
chr14	80940224	80940324	TKO_peak_35498
chr14	82303158	82303267	TKO_peak_35566
chr14	82321410	82321529	TKO_peak_35568
chr14	82743391	82743768	TKO_peak_35592
chr14	87885279	87885673	TKO_peak_35738
chr14	88063772	88063938	TKO_peak_35744
chr14	88247301	88247617	TKO_peak_35759
chr14	88927635	88927841	TKO_peak_35797
chr14	89231507	89231838	TKO_peak_35810
chr14	89232824	89233031	TKO_peak_35811
chr14	91905241	91905341	TKO_peak_35940
chr14	92047350	92047450	TKO_peak_35944
chr1	69568029	69568306	TKO_peak_3596
chr14	92966995	92967142	TKO_peak_35979
chr14	93444705	93445072	TKO_peak_36004
chr14	93803823	93803963	TKO_peak_36027
chr14	93976877	93976977	TKO_peak_36037
chr14	95050361	95050461	TKO_peak_36095
chr14	96196018	96196123	TKO_peak_36155
chr14	96408296	96408414	TKO_peak_36162
chr14	97457572	97457726	TKO_peak_36214
chr14	101294882	101295129	TKO_peak_36387
chr14	104990181	104990357	TKO_peak_36554
chr14	105654368	105654570	TKO_peak_36599
chr15	20546737	20546864	TKO_peak_36620
chr15	23811014	23811199	TKO_peak_36637
chr15	24239550	24239693	TKO_peak_36648
chr15	24877559	24877691	TKO_peak_36651
chr15	28405369	28405691	TKO_peak_36741
chr15	29327065	29327254	TKO_peak_36757
chr1	71306019	71306119	TKO_peak_3677
chr15	31067758	31067971	TKO_peak_36803
chr15	31146363	31146555	TKO_peak_36806
chr15	31924666	31925092	TKO_peak_36840
chr15	33905032	33905161	TKO_peak_36892
chr15	36077063	36077217	TKO_peak_36977
chr15	39663654	39663780	TKO_peak_37103
chr15	40306798	40306925	TKO_peak_37129
chr15	42317612	42317791	TKO_peak_37260
chr15	43360079	43360179	TKO_peak_37302
chr15	45031745	45031954	TKO_peak_37366
chr15	46397168	46397520	TKO_peak_37429
chr15	47458159	47458310	TKO_peak_37454
chr15	49557319	49557513	TKO_peak_37551
chr15	50096401	50096504	TKO_peak_37568
chr1	73157558	73157823	TKO_peak_3760
chr15	52832749	52832914	TKO_peak_37688
chr15	53443785	53443902	TKO_peak_37721
chr15	53475598	53476027	TKO_peak_37722
chr15	55687237	55687361	TKO_peak_37762
chr15	56524597	56524822	TKO_peak_37794
chr15	56777621	56777867	TKO_peak_37801
chr15	65632436	65632536	TKO_peak_38178
chr15	66808596	66808707	TKO_peak_38241
chr15	68202051	68202247	TKO_peak_38303
chr15	68798494	68798629	TKO_peak_38339
chr1	75335501	75335723	TKO_peak_3840
chr1	75350106	75350261	TKO_peak_3843
chr1	75506354	75506454	TKO_peak_3852
chr15	72833322	72833618	TKO_peak_38547
chr1	75646738	75646847	TKO_peak_3865
chr15	76718460	76718770	TKO_peak_38787
chr15	77111296	77111599	TKO_peak_38801
chr15	78137500	78137683	TKO_peak_38848
chr15	79012533	79012811	TKO_peak_38914
chr15	79442237	79442444	TKO_peak_38940
chr15	80164814	80165495	TKO_peak_38971
chr15	80773249	80773354	TKO_peak_39003
chr1	76294651	76295338	TKO_peak_3901
chr1	76430575	76430700	TKO_peak_3911
chr15	86761844	86762044	TKO_peak_39255
chr15	87008854	87009140	TKO_peak_39269
chr15	87108833	87109159	TKO_peak_39273
chr15	87321679	87321788	TKO_peak_39286
chr15	87798475	87798930	TKO_peak_39304
chr15	87823907	87824348	TKO_peak_39305
chr15	87876028	87876242	TKO_peak_39307
chr15	88900692	88900820	TKO_peak_39353
chr15	89473054	89473178	TKO_peak_39385
chr15	89665823	89666117	TKO_peak_39401
chr15	94278556	94278693	TKO_peak_39644
chr15	94335837	94336204	TKO_peak_39646
chr1	77435109	77435477	TKO_peak_3969
chr15	98989466	98989612	TKO_peak_39849
chr1	77654031	77654236	TKO_peak_3985
chr15	99922094	99922435	TKO_peak_39902
chr15	101219317	101219603	TKO_peak_39964
chr16	2438864	2439158	TKO_peak_40164
chr16	3257206	3257422	TKO_peak_40232
chr16	3702739	3702855	TKO_peak_40259
chr16	10386115	10386286	TKO_peak_40497
chr1	78977161	78977476	TKO_peak_4055
chr16	13502907	13503131	TKO_peak_40608
chr16	16075464	16075603	TKO_peak_40685
chr16	18000590	18000833	TKO_peak_40720
chr16	18619720	18619895	TKO_peak_40724
chr1	79432067	79432533	TKO_peak_4074
chr16	22293667	22293767	TKO_peak_40849
chr16	25337745	25338055	TKO_peak_40957
chr1	80349700	80349893	TKO_peak_4103
chr1	80350113	80350403	TKO_peak_4104
chr16	31528836	31528970	TKO_peak_41208
chr16	31600035	31600269	TKO_peak_41213
chr16	31698977	31699089	TKO_peak_41214
chr16	31854189	31854559	TKO_peak_41218
chr16	46419816	46419916	TKO_peak_41236
chr16	47025757	47026427	TKO_peak_41256
chr16	47381361	47381602	TKO_peak_41267
chr16	47717097	47717197	TKO_peak_41274
chr16	47847358	47847640	TKO_peak_41279
chr16	47847697	47848014	TKO_peak_41280
chr16	51288313	51288630	TKO_peak_41394
chr16	52047060	52047346	TKO_peak_41419
chr16	52047495	52047671	TKO_peak_41420
chr16	52367667	52367975	TKO_peak_41423
chr16	53108275	53108430	TKO_peak_41444
chr16	53383635	53383738	TKO_peak_41451
chr16	53418531	53418957	TKO_peak_41457
chr16	74841052	74841594	TKO_peak_42226
chr16	75106687	75106793	TKO_peak_42236
chr16	75736322	75736477	TKO_peak_42275
chr16	75753419	75753522	TKO_peak_42277
chr16	76288716	76289029	TKO_peak_42290
chr1	84700043	84700421	TKO_peak_4230
chr16	76666313	76666425	TKO_peak_42301
chr1	84754922	84755420	TKO_peak_4234
chr16	82041129	82041294	TKO_peak_42492
chr16	82243105	82243205	TKO_peak_42499
chr16	82827558	82827720	TKO_peak_42518
chr16	86713249	86713349	TKO_peak_42682
chr1	85416664	85416815	TKO_peak_4279
chr1	85714466	85714636	TKO_peak_4302
chr17	4958959	4959129	TKO_peak_43056
chr17	5476526	5476971	TKO_peak_43077
chr17	6711292	6711555	TKO_peak_43122
chr17	10109065	10109265	TKO_peak_43331
chr17	10894599	10894728	TKO_peak_43364
chr17	11752866	11753073	TKO_peak_43394
chr17	12735299	12735468	TKO_peak_43433
chr17	12735542	12735666	TKO_peak_43434
chr17	16319045	16319145	TKO_peak_43549
chr17	19150841	19150943	TKO_peak_43679
chr17	20209729	20210006	TKO_peak_43723
chr17	25538676	25538819	TKO_peak_43765
chr17	25735423	25735533	TKO_peak_43777
chr17	26149172	26149416	TKO_peak_43788
chr17	30757201	30757301	TKO_peak_43967
chr17	31892462	31892680	TKO_peak_43999
chr17	36217995	36218172	TKO_peak_44145
chr17	41424374	41424474	TKO_peak_44473
chr17	41875434	41875668	TKO_peak_44502
chr17	47263087	47263187	TKO_peak_44800
chr17	49746048	49746190	TKO_peak_44960
chr17	51505436	51505670	TKO_peak_45005
chr17	53946966	53947181	TKO_peak_45092
chr17	54070694	54070801	TKO_peak_45101
chr17	54965511	54965799	TKO_peak_45146
chr17	55093571	55093718	TKO_peak_45158
chr1	89791176	89791724	TKO_peak_4528
chr17	58308630	58308730	TKO_peak_45318
chr1	89946669	89946833	TKO_peak_4542
chr17	64933788	64934144	TKO_peak_45568
chr17	66327967	66328067	TKO_peak_45629
chr17	66328199	66328299	TKO_peak_45630
chr17	69903021	69903203	TKO_peak_45763
chr17	70390495	70390616	TKO_peak_45784
chr17	70991652	70991752	TKO_peak_45807
chr1	90605582	90605792	TKO_peak_4589
chr17	75134112	75134215	TKO_peak_46066
chr17	75171157	75171270	TKO_peak_46069
chr1	90961481	90961581	TKO_peak_4609
chr18	5593444	5593546	TKO_peak_46575
chr18	6163974	6164355	TKO_peak_46593
chr18	6323841	6324253	TKO_peak_46599
chr1	91762596	91763113	TKO_peak_4660
chr1	91832296	91833047	TKO_peak_4661
chr18	6550376	6550760	TKO_peak_46613
chr18	6700172	6700449	TKO_peak_46626
chr18	6784126	6784278	TKO_peak_46631
chr1	91933523	91933702	TKO_peak_4669
chr18	8630382	8630530	TKO_peak_46691
chr18	8976791	8976892	TKO_peak_46708
chr18	10229687	10229787	TKO_peak_46758
chr18	13348571	13348800	TKO_peak_46883
chr18	13954847	13955220	TKO_peak_46906
chr18	20465740	20466105	TKO_peak_46969
chr18	22355459	22355639	TKO_peak_47051
chr18	23296353	23296767	TKO_peak_47089
chr1	93054890	93055350	TKO_peak_4712
chr1	93357419	93357667	TKO_peak_4726
chr18	29813388	29813593	TKO_peak_47342
chr18	30476264	30476536	TKO_peak_47382
chr18	31400582	31400689	TKO_peak_47424
chr18	31860066	31860246	TKO_peak_47444
chr18	32250870	32251425	TKO_peak_47469
chr18	32864142	32864451	TKO_peak_47507
chr1	93873016	93873288	TKO_peak_4751
chr18	32932288	32932521	TKO_peak_47515
chr18	32932808	32933031	TKO_peak_47517
chr18	33477846	33478031	TKO_peak_47548
chr18	35412217	35412542	TKO_peak_47645
chr18	36352764	36352868	TKO_peak_47678
chr18	40744065	40744339	TKO_peak_47805
chr18	41021231	41021341	TKO_peak_47817
chr1	94339712	94339812	TKO_peak_4785
chr18	42513478	42513685	TKO_peak_47879
chr18	43085745	43085845	TKO_peak_47907
chr18	43283511	43283764	TKO_peak_47926
chr18	43434089	43434189	TKO_peak_47936
chr18	44448189	44448651	TKO_peak_47988
chr18	44457640	44457767	TKO_peak_47989
chr18	44973160	44973427	TKO_peak_48014
chr1	94600089	94600230	TKO_peak_4807
chr18	46777319	46777419	TKO_peak_48099
chr18	46947107	46947502	TKO_peak_48104
chr1	94835433	94835669	TKO_peak_4820
chr18	52213980	52214080	TKO_peak_48325
chr18	52336894	52337163	TKO_peak_48333
chr18	54192794	54192943	TKO_peak_48412
chr18	56924289	56924492	TKO_peak_48546
chr18	57007158	57007346	TKO_peak_48553
chr18	58114182	58114383	TKO_peak_48617
chr18	58451547	58451663	TKO_peak_48627
chr18	58983112	58983829	TKO_peak_48645
chr1	95629611	95629898	TKO_peak_4868
chr18	60233571	60233671	TKO_peak_48712
chr18	61948402	61948680	TKO_peak_48807
chr18	64057655	64057999	TKO_peak_48865
chr18	67667113	67667213	TKO_peak_48984
chr18	67930466	67930712	TKO_peak_48992
chr18	68266125	68266380	TKO_peak_49009
chr18	68574961	68575173	TKO_peak_49011
chr18	68881841	68882094	TKO_peak_49015
chr18	68885144	68885401	TKO_peak_49016
chr18	68886529	68886629	TKO_peak_49017
chr18	68972151	68972436	TKO_peak_49018
chr18	69065844	69066099	TKO_peak_49019
chr18	69492336	69492436	TKO_peak_49020
chr18	69492567	69492674	TKO_peak_49021
chr18	69618374	69618492	TKO_peak_49024
chr18	69702027	69702209	TKO_peak_49026
chr18	69708722	69708913	TKO_peak_49027
chr18	69737458	69737614	TKO_peak_49028
chr18	69738034	69738134	TKO_peak_49029
chr18	69758659	69759037	TKO_peak_49031
chr18	69774967	69775197	TKO_peak_49032
chr18	69900585	69900691	TKO_peak_49033
chr18	70111707	70112292	TKO_peak_49035
chr1	96657749	96657857	TKO_peak_4910
chr1	96658010	96658276	TKO_peak_4911
chr18	72173602	72174076	TKO_peak_49120
chr18	75249651	75249874	TKO_peak_49246
chr18	75280149	75280447	TKO_peak_49248
chr19	2858972	2859347	TKO_peak_49506
chr19	2866882	2867377	TKO_peak_49507
chr1	97930478	97930668	TKO_peak_4969
chr19	9517640	9518073	TKO_peak_49836
chr19	9608957	9609160	TKO_peak_49839
chr19	9663198	9663437	TKO_peak_49843
chr19	9663713	9663813	TKO_peak_49844
chr19	11932370	11932514	TKO_peak_49994
chr19	11948318	11948539	TKO_peak_49995
chr19	12054930	12055090	TKO_peak_50005
chr19	12126707	12127019	TKO_peak_50013
chr19	12377213	12377438	TKO_peak_50033
chr19	18029983	18030129	TKO_peak_50327
chr19	19837524	19837663	TKO_peak_50462
chr19	20099222	20099798	TKO_peak_50483
chr19	20673497	20673763	TKO_peak_50506
chr19	20721053	20721153	TKO_peak_50508
chr19	21041756	21041975	TKO_peak_50519
chr19	21518725	21518992	TKO_peak_50536
chr19	21531337	21531484	TKO_peak_50538
chr19	21807496	21807596	TKO_peak_50549
chr19	21983214	21983450	TKO_peak_50557
chr19	22131571	22131671	TKO_peak_50567
chr19	22308502	22308667	TKO_peak_50572
chr19	22331489	22331718	TKO_peak_50573
chr19	22420252	22420400	TKO_peak_50574
chr19	22458125	22458380	TKO_peak_50575
chr19	22605058	22605362	TKO_peak_50576
chr19	22610753	22611149	TKO_peak_50578
chr19	22695639	22695795	TKO_peak_50580
chr19	22715237	22715582	TKO_peak_50582
chr19	22778731	22779112	TKO_peak_50584
chr19	22833555	22833813	TKO_peak_50588
chr19	22979891	22980395	TKO_peak_50592
chr19	23185930	23186241	TKO_peak_50594
chr19	23640142	23640307	TKO_peak_50617
chr19	24201549	24201892	TKO_peak_50631
chr19	24335912	24336115	TKO_peak_50641
chr19	24336244	24336562	TKO_peak_50642
chr19	24379208	24379314	TKO_peak_50643
chr19	29750107	29750404	TKO_peak_50698
chr19	37194420	37194589	TKO_peak_51002
chr19	37544629	37544761	TKO_peak_51020
chr19	37607716	37607975	TKO_peak_51024
chr19	37732533	37732674	TKO_peak_51030
chr19	37742476	37742894	TKO_peak_51033
chr19	38042738	38042909	TKO_peak_51052
chr19	42708882	42709005	TKO_peak_51320
chr1	101355891	101356046	TKO_peak_5134
chr19	43820124	43820328	TKO_peak_51353
chr19	43820949	43821151	TKO_peak_51354
chr19	44730335	44730692	TKO_peak_51402
chr19	47083210	47083337	TKO_peak_51573
chr19	52233635	52233814	TKO_peak_52013
chr19	52313620	52313775	TKO_peak_52017
chr19	54584638	54584738	TKO_peak_52174
chr1	104377305	104377426	TKO_peak_5220
chr1	104377581	104377777	TKO_peak_5221
chr19	55931074	55931304	TKO_peak_52234
chr19	57038011	57038194	TKO_peak_52288
chr19	57071152	57071278	TKO_peak_52294
chr19	57183121	57183361	TKO_peak_52299
chr19	57698239	57698339	TKO_peak_52302
chr1	104764991	104765626	TKO_peak_5233
chr19	58624721	58624825	TKO_peak_52359
chr19	58629529	58629943	TKO_peak_52360
chr19	58674085	58674349	TKO_peak_52363
chr19	58768093	58768457	TKO_peak_52371
chr2	328830	329049	TKO_peak_52428
chr2	337576	337690	TKO_peak_52429
chr1	106663071	106663511	TKO_peak_5253
chr2	2868173	2868418	TKO_peak_52537
chr2	2880459	2880954	TKO_peak_52538
chr2	3073703	3073803	TKO_peak_52542
chr2	3253314	3253552	TKO_peak_52551
chr2	3373177	3373289	TKO_peak_52558
chr2	3373450	3373590	TKO_peak_52559
chr2	3581483	3581760	TKO_peak_52568
chr2	4065194	4065537	TKO_peak_52594
chr2	4222962	4223192	TKO_peak_52599
chr1	107395895	107396185	TKO_peak_5267
chr2	5925577	5925677	TKO_peak_52676
chr2	6987181	6987402	TKO_peak_52732
chr2	6999465	6999585	TKO_peak_52733
chr2	7421786	7421898	TKO_peak_52764
chr2	8704235	8704408	TKO_peak_52802
chr2	9178857	9179041	TKO_peak_52824
chr2	10564303	10564541	TKO_peak_52888
chr2	11212779	11212923	TKO_peak_52915
chr2	12027652	12027752	TKO_peak_52964
chr2	12805849	12805974	TKO_peak_53006
chr2	13268451	13268551	TKO_peak_53029
chr2	13270447	13270552	TKO_peak_53030
chr2	13364775	13364875	TKO_peak_53034
chr2	13552963	13553152	TKO_peak_53037
chr2	13617516	13617661	TKO_peak_53042
chr2	13617718	13617838	TKO_peak_53043
chr2	13652702	13652811	TKO_peak_53044
chr2	13663385	13663627	TKO_peak_53045
chr2	13663840	13663940	TKO_peak_53046
chr2	13679506	13679606	TKO_peak_53047
chr2	13744363	13744463	TKO_peak_53050
chr2	13752065	13752400	TKO_peak_53051
chr2	13752527	13752671	TKO_peak_53052
chr2	13790785	13791000	TKO_peak_53053
chr2	13816617	13816733	TKO_peak_53054
chr2	13822729	13822839	TKO_peak_53056
chr2	13885576	13885793	TKO_peak_53061
chr2	13885876	13886004	TKO_peak_53062
chr2	14704528	14704628	TKO_peak_53087
chr2	14949350	14949856	TKO_peak_53094
chr2	14979549	14979695	TKO_peak_53095
chr2	14979748	14980119	TKO_peak_53096
chr2	18202697	18202964	TKO_peak_53275
chr2	18879294	18879394	TKO_peak_53304
chr1	108716662	108716899	TKO_peak_5331
chr1	108717111	108717347	TKO_peak_5332
chr2	19589076	19589555	TKO_peak_53344
chr2	21559123	21559631	TKO_peak_53465
chr2	21577456	21577660	TKO_peak_53466
chr2	22527159	22527513	TKO_peak_53509
chr2	22527596	22527974	TKO_peak_53510
chr2	23959735	23960043	TKO_peak_53590
chr2	25029244	25029402	TKO_peak_53639
chr1	11572097	11572197	TKO_peak_539
chr2	31908597	31908840	TKO_peak_53968
chr2	31973713	31974188	TKO_peak_53972
chr2	32020764	32020983	TKO_peak_53975
chr2	32021144	32021244	TKO_peak_53976
chr2	32045517	32045827	TKO_peak_53977
chr2	33842086	33842266	TKO_peak_54047
chr2	35140367	35140516	TKO_peak_54097
chr2	35337470	35337703	TKO_peak_54105
chr2	35820343	35820627	TKO_peak_54129
chr2	36131456	36131712	TKO_peak_54138
chr1	110290983	110291227	TKO_peak_5421
chr2	37950495	37950911	TKO_peak_54234
chr2	38354582	38354682	TKO_peak_54253
chr2	38365520	38365762	TKO_peak_54255
chr2	46869918	46870287	TKO_peak_54632
chr2	47509573	47509780	TKO_peak_54664
chr2	47653660	47653760	TKO_peak_54674
chr2	47878533	47878637	TKO_peak_54683
chr2	49155717	49155817	TKO_peak_54747
chr2	52647188	52647449	TKO_peak_54892
chr2	52875523	52875824	TKO_peak_54903
chr2	52876087	52876229	TKO_peak_54904
chr1	112151397	112151502	TKO_peak_5500
chr2	56784266	56784793	TKO_peak_55090
chr2	56863668	56864160	TKO_peak_55092
chr2	60262361	60262679	TKO_peak_55217
chr2	60416355	60416479	TKO_peak_55226
chr2	60416549	60416791	TKO_peak_55227
chr2	60416870	60416985	TKO_peak_55228
chr2	62504827	62505088	TKO_peak_55316
chr2	62761124	62761279	TKO_peak_55337
chr2	62981452	62981903	TKO_peak_55348
chr2	63758261	63758520	TKO_peak_55371
chr2	63935325	63935500	TKO_peak_55379
chr2	64033535	64033635	TKO_peak_55386
chr2	64701500	64701600	TKO_peak_55421
chr2	66842306	66842558	TKO_peak_55534
chr2	66859767	66859942	TKO_peak_55535
chr2	67583193	67583418	TKO_peak_55562
chr2	67583619	67583770	TKO_peak_55563
chr2	67881520	67881807	TKO_peak_55576
chr2	71460140	71460432	TKO_peak_55772
chr2	71617985	71618085	TKO_peak_55778
chr1	114049435	114049611	TKO_peak_5579
chr2	72613408	72613780	TKO_peak_55820
chr2	72631256	72631619	TKO_peak_55821
chr2	73737986	73738239	TKO_peak_55879
chr2	73758062	73758180	TKO_peak_55881
chr2	73765860	73766136	TKO_peak_55882
chr2	73865546	73865840	TKO_peak_55884
chr2	73874859	73875107	TKO_peak_55885
chr2	73925216	73925484	TKO_peak_55889
chr2	74983639	74983743	TKO_peak_55968
chr1	114846993	114847224	TKO_peak_5614
chr2	79693478	79693593	TKO_peak_56147
chr2	80007062	80007248	TKO_peak_56160
chr2	80430784	80430932	TKO_peak_56188
chr2	80442877	80443133	TKO_peak_56189
chr2	84330957	84331621	TKO_peak_56261
chr2	84589606	84589706	TKO_peak_56275
chr2	84738155	84738453	TKO_peak_56283
chr2	84764495	84764638	TKO_peak_56285
chr2	84889396	84889868	TKO_peak_56288
chr2	86191060	86191243	TKO_peak_56375
chr2	86727873	86728099	TKO_peak_56394
chr2	86747440	86747572	TKO_peak_56395
chr2	86771023	86771273	TKO_peak_56396
chr2	91920958	91921068	TKO_peak_56460
chr2	95637338	95637479	TKO_peak_56467
chr2	95804316	95804722	TKO_peak_56479
chr2	95812271	95812386	TKO_peak_56480
chr1	115800666	115800918	TKO_peak_5649
chr2	95923389	95923560	TKO_peak_56491
chr2	96535638	96535961	TKO_peak_56500
chr2	96917535	96917688	TKO_peak_56515
chr2	97045115	97045339	TKO_peak_56524
chr2	97896897	97897405	TKO_peak_56566
chr2	101077202	101077397	TKO_peak_56677
chr2	102541038	102541277	TKO_peak_56740
chr2	102935000	102935164	TKO_peak_56768
chr2	103999864	103999964	TKO_peak_56814
chr2	105214580	105214699	TKO_peak_56856
chr2	106624432	106624532	TKO_peak_56925
chr2	107287072	107287248	TKO_peak_56951
chr2	107287356	107287584	TKO_peak_56952
chr2	107761067	107761636	TKO_peak_56978
chr2	114761802	114762080	TKO_peak_57217
chr2	116139563	116139813	TKO_peak_57281
chr2	116883154	116883633	TKO_peak_57308
chr2	117278164	117278343	TKO_peak_57324
chr1	117784296	117784441	TKO_peak_5734
chr2	118211983	118212357	TKO_peak_57349
chr2	118332848	118333012	TKO_peak_57357
chr2	118640165	118640299	TKO_peak_57377
chr2	118681033	118681370	TKO_peak_57379
chr2	119761436	119761713	TKO_peak_57421
chr2	119869172	119869350	TKO_peak_57426
chr2	120808765	120809061	TKO_peak_57479
chr2	120891516	120891616	TKO_peak_57481
chr2	122440314	122440491	TKO_peak_57557
chr2	122440573	122440806	TKO_peak_57558
chr1	118263677	118263907	TKO_peak_5756
chr2	127299927	127300055	TKO_peak_57740
chr2	128127616	128127988	TKO_peak_57799
chr2	128448409	128448631	TKO_peak_57823
chr2	128575910	128576027	TKO_peak_57831
chr2	128800906	128801040	TKO_peak_57844
chr1	119374466	119374620	TKO_peak_5786
chr2	130289609	130289715	TKO_peak_57897
chr2	130289849	130290094	TKO_peak_57898
chr2	130756216	130756357	TKO_peak_57925
chr2	132826307	132826586	TKO_peak_58007
chr2	132989408	132989508	TKO_peak_58011
chr2	133569640	133569740	TKO_peak_58046
chr2	133762241	133762447	TKO_peak_58055
chr2	134801052	134801223	TKO_peak_58100
chr2	135256458	135256558	TKO_peak_58131
chr2	136160985	136161208	TKO_peak_58160
chr2	137353821	137354279	TKO_peak_58211
chr2	137354354	137354513	TKO_peak_58212
chr2	137833642	137833847	TKO_peak_58240
chr2	138345174	138345877	TKO_peak_58268
chr2	139002087	139002187	TKO_peak_58299
chr2	140351895	140352079	TKO_peak_58364
chr2	145722780	145723088	TKO_peak_58552
chr2	147546382	147546619	TKO_peak_58603
chr2	148524066	148524176	TKO_peak_58655
chr2	148524289	148524812	TKO_peak_58656
chr1	145048137	145048445	TKO_peak_5871
chr2	150355933	150356091	TKO_peak_58744
chr2	153130373	153130532	TKO_peak_58880
chr2	153130656	153130830	TKO_peak_58881
chr2	153136033	153136133	TKO_peak_58882
chr2	153385333	153385522	TKO_peak_58892
chr2	154520424	154520822	TKO_peak_58960
chr2	155009746	155010185	TKO_peak_58982
chr2	156261699	156262001	TKO_peak_59037
chr2	156328348	156328838	TKO_peak_59041
chr2	157332130	157332311	TKO_peak_59091
chr1	12538829	12538929	TKO_peak_591
chr2	158336389	158336526	TKO_peak_59133
chr2	159897834	159898090	TKO_peak_59218
chr2	161623415	161623576	TKO_peak_59290
chr2	161623689	161623801	TKO_peak_59291
chr2	168124774	168125116	TKO_peak_59631
chr2	168125204	168125506	TKO_peak_59632
chr2	168414816	168415006	TKO_peak_59647
chr2	168524640	168525004	TKO_peak_59649
chr2	168691910	168692116	TKO_peak_59660
chr2	171484534	171484833	TKO_peak_59785
chr2	171774015	171774259	TKO_peak_59801
chr2	171774312	171774489	TKO_peak_59802
chr2	171774621	171774770	TKO_peak_59803
chr2	172101221	172101466	TKO_peak_59817
chr2	172101761	172101921	TKO_peak_59818
chr2	172101977	172102221	TKO_peak_59819
chr2	172168786	172169001	TKO_peak_59821
chr2	173057536	173057733	TKO_peak_59870
chr2	177637592	177637719	TKO_peak_60102
chr2	178954133	178954233	TKO_peak_60183
chr2	179931175	179931704	TKO_peak_60241
chr2	179957632	179957962	TKO_peak_60246
chr2	180621993	180622603	TKO_peak_60286
chr2	180623952	180624096	TKO_peak_60287
chr2	180934581	180935087	TKO_peak_60310
chr2	183933965	183934065	TKO_peak_60461
chr2	184451328	184451461	TKO_peak_60501
chr2	184653660	184654017	TKO_peak_60508
chr2	185877801	185877948	TKO_peak_60541
chr2	185878075	185878340	TKO_peak_60542
chr2	186635869	186635999	TKO_peak_60570
chr2	186636249	186636578	TKO_peak_60571
chr2	187025503	187025742	TKO_peak_60583
chr2	190184323	190184525	TKO_peak_60714
chr2	190292277	190292378	TKO_peak_60724
chr1	151324642	151324829	TKO_peak_6077
chr2	191336015	191336643	TKO_peak_60801
chr1	151709809	151709965	TKO_peak_6094
chr2	194884127	194884227	TKO_peak_60956
chr2	197927230	197927330	TKO_peak_61073
chr2	197927387	197927699	TKO_peak_61074
chr2	197927767	197927879	TKO_peak_61075
chr2	198661038	198661298	TKO_peak_61120
chr1	153005470	153005685	TKO_peak_6119
chr1	153096098	153096518	TKO_peak_6121
chr2	202155669	202155779	TKO_peak_61300
chr2	202477626	202477881	TKO_peak_61310
chr2	202681472	202681603	TKO_peak_61317
chr2	205629181	205629285	TKO_peak_61446
chr2	206817923	206818037	TKO_peak_61506
chr2	207209377	207209606	TKO_peak_61530
chr2	207858312	207858495	TKO_peak_61563
chr2	207865838	207865941	TKO_peak_61564
chr2	210923242	210923342	TKO_peak_61741
chr2	211370595	211370698	TKO_peak_61772
chr2	213622087	213622189	TKO_peak_61863
chr2	213650221	213650463	TKO_peak_61866
chr2	214388423	214388532	TKO_peak_61902
chr2	216085357	216085584	TKO_peak_61962
chr2	216398506	216398714	TKO_peak_61979
chr2	216647562	216647671	TKO_peak_61988
chr2	217319799	217319995	TKO_peak_62032
chr2	218426313	218426477	TKO_peak_62082
chr2	218981068	218981180	TKO_peak_62109
chr2	221058208	221058327	TKO_peak_62273
chr2	221266717	221266947	TKO_peak_62278
chr2	221793160	221793316	TKO_peak_62303
chr2	223449456	223449968	TKO_peak_62396
chr2	223585735	223585904	TKO_peak_62402
chr2	225161513	225161616	TKO_peak_62489
chr2	226182690	226183026	TKO_peak_62531
chr2	226183128	226183436	TKO_peak_62532
chr2	228895989	228896192	TKO_peak_62673
chr2	231390244	231390786	TKO_peak_62791
chr2	235061570	235061780	TKO_peak_62978
chr2	235578679	235578779	TKO_peak_63003
chr2	238807483	238807590	TKO_peak_63151
chr2	238871284	238871566	TKO_peak_63153
chr2	238896026	238896214	TKO_peak_63155
chr2	238988313	238988413	TKO_peak_63158
chr2	238989289	238989389	TKO_peak_63159
chr2	239439962	239440089	TKO_peak_63189
chr2	239869616	239869747	TKO_peak_63199
chr2	241785021	241785131	TKO_peak_63278
chr20	448549	448649	TKO_peak_63377
chr20	1399040	1399155	TKO_peak_63430
chr20	2481961	2482066	TKO_peak_63480
chr20	4245239	4245407	TKO_peak_63570
chr20	4292692	4292896	TKO_peak_63571
chr20	4614180	4614303	TKO_peak_63583
chr20	4626206	4626547	TKO_peak_63584
chr20	4643808	4643908	TKO_peak_63585
chr1	157224081	157224438	TKO_peak_6389
chr20	12472643	12472930	TKO_peak_63948
chr20	12903188	12903302	TKO_peak_63968
chr20	15788485	15788894	TKO_peak_64094
chr20	16803230	16803366	TKO_peak_64137
chr1	157941545	157941876	TKO_peak_6416
chr1	157942011	157942126	TKO_peak_6417
chr20	18741388	18741698	TKO_peak_64223
chr20	18741765	18741912	TKO_peak_64224
chr20	18839917	18840150	TKO_peak_64230
chr20	18882831	18883234	TKO_peak_64232
chr20	21321755	21321855	TKO_peak_64313
chr20	21834260	21834741	TKO_peak_64328
chr20	21990478	21990674	TKO_peak_64332
chr20	22095354	22095488	TKO_peak_64336
chr20	22118338	22118546	TKO_peak_64338
chr20	22973773	22974028	TKO_peak_64369
chr20	23249538	23249845	TKO_peak_64379
chr20	24396196	24396523	TKO_peak_64416
chr1	158249311	158249513	TKO_peak_6442
chr20	25989883	25989988	TKO_peak_64474
chr1	158402489	158402612	TKO_peak_6448
chr20	39646290	39646408	TKO_peak_64914
chr20	40182018	40182269	TKO_peak_64936
chr20	40357753	40357872	TKO_peak_64948
chr20	41338830	41339072	TKO_peak_64964
chr20	41465057	41465271	TKO_peak_64967
chr1	159472555	159472935	TKO_peak_6500
chr20	43225701	43225801	TKO_peak_65027
chr20	44280786	44280959	TKO_peak_65092
chr20	44322045	44322237	TKO_peak_65094
chr20	45692328	45692428	TKO_peak_65189
chr20	45695842	45696002	TKO_peak_65190
chr20	51159889	51160014	TKO_peak_65401
chr20	55095261	55095396	TKO_peak_65448
chr20	55096016	55096322	TKO_peak_65449
chr1	160862434	160862537	TKO_peak_6579
chr21	20247827	20248006	TKO_peak_65806
chr1	160902410	160902517	TKO_peak_6582
chr21	21883337	21883448	TKO_peak_65828
chr1	160911296	160911477	TKO_peak_6583
chr21	24389058	24389193	TKO_peak_65863
chr21	24500473	24500586	TKO_peak_65864
chr21	24757066	24757377	TKO_peak_65865
chr21	27089881	27090022	TKO_peak_65878
chr21	27590245	27590482	TKO_peak_65897
chr21	27590659	27590927	TKO_peak_65898
chr21	27605621	27605825	TKO_peak_65899
chr21	27743433	27743534	TKO_peak_65902
chr21	29863294	29863394	TKO_peak_65953
chr21	32612860	32613113	TKO_peak_66024
chr21	33191902	33192305	TKO_peak_66048
chr21	36159865	36160023	TKO_peak_66166
chr21	36823306	36823469	TKO_peak_66181
chr21	36851449	36851600	TKO_peak_66183
chr21	39968350	39968451	TKO_peak_66292
chr21	41045857	41045957	TKO_peak_66339
chr21	41184674	41184774	TKO_peak_66345
chr1	161802302	161802651	TKO_peak_6651
chr1	161959095	161959208	TKO_peak_6653
chr21	47381502	47381644	TKO_peak_66551
chr21	47384536	47384809	TKO_peak_66552
chr22	18463705	18463805	TKO_peak_66604
chr22	20207272	20207600	TKO_peak_66672
chr22	25211631	25211731	TKO_peak_66824
chr22	28479832	28480162	TKO_peak_66945
chr22	28529591	28529797	TKO_peak_66949
chr22	30254559	30254659	TKO_peak_67030
chr22	31148910	31149010	TKO_peak_67086
chr22	33337823	33338126	TKO_peak_67181
chr22	33399783	33399983	TKO_peak_67184
chr22	33624139	33624463	TKO_peak_67191
chr22	36064050	36064170	TKO_peak_67276
chr1	163450431	163450596	TKO_peak_6733
chr22	37192514	37192614	TKO_peak_67333
chr1	163965742	163965995	TKO_peak_6752
chr22	40968702	40968954	TKO_peak_67567
chr1	164095735	164096026	TKO_peak_6758
chr1	164185434	164186011	TKO_peak_6761
chr22	43932947	43933127	TKO_peak_67719
chr22	44306226	44306362	TKO_peak_67730
chr22	49499265	49499370	TKO_peak_67877
chr3	238934	239127	TKO_peak_67946
chr3	509953	510075	TKO_peak_67950
chr3	847019	847293	TKO_peak_67953
chr3	871803	871988	TKO_peak_67955
chr3	872086	872456	TKO_peak_67956
chr3	921117	921390	TKO_peak_67960
chr3	2713635	2714363	TKO_peak_67992
chr3	3086707	3086937	TKO_peak_68015
chr1	15545155	15545313	TKO_peak_681
chr3	8062223	8062363	TKO_peak_68237
chr3	8963929	8964257	TKO_peak_68291
chr3	9189349	9189562	TKO_peak_68304
chr3	10654509	10654732	TKO_peak_68404
chr3	10739771	10739887	TKO_peak_68409
chr3	11068600	11069065	TKO_peak_68431
chr3	12887569	12887755	TKO_peak_68514
chr3	13211470	13211627	TKO_peak_68538
chr3	13661436	13661562	TKO_peak_68564
chr3	14036684	14036952	TKO_peak_68584
chr3	14058316	14058463	TKO_peak_68585
chr1	165893745	165893845	TKO_peak_6865
chr3	15438552	15438722	TKO_peak_68672
chr3	15780099	15780590	TKO_peak_68686
chr3	15954675	15954785	TKO_peak_68697
chr3	16495800	16496071	TKO_peak_68723
chr1	166220787	166221143	TKO_peak_6883
chr3	20656108	20656545	TKO_peak_68917
chr3	20862398	20862684	TKO_peak_68922
chr3	22756318	22756564	TKO_peak_68981
chr3	23134254	23134668	TKO_peak_69003
chr1	166526475	166526759	TKO_peak_6901
chr3	24245173	24245616	TKO_peak_69065
chr3	24245718	24245818	TKO_peak_69066
chr3	27304641	27305138	TKO_peak_69243
chr3	28108366	28108466	TKO_peak_69303
chr3	31479849	31479954	TKO_peak_69472
chr3	33331224	33331359	TKO_peak_69582
chr1	167664505	167664646	TKO_peak_6966
chr3	35494227	35494327	TKO_peak_69685
chr3	36049916	36050270	TKO_peak_69714
chr3	36456489	36456941	TKO_peak_69734
chr3	37659910	37660173	TKO_peak_69791
chr3	39624719	39625119	TKO_peak_69921
chr3	40035937	40036202	TKO_peak_69936
chr3	40175706	40176031	TKO_peak_69944
chr3	40201924	40202055	TKO_peak_69945
chr3	41094278	41094416	TKO_peak_69988
chr3	41688982	41689119	TKO_peak_70016
chr3	42120252	42120399	TKO_peak_70039
chr3	42712240	42712423	TKO_peak_70078
chr3	43088667	43089060	TKO_peak_70100
chr3	43633461	43633817	TKO_peak_70126
chr3	43720895	43721042	TKO_peak_70130
chr3	44815668	44815940	TKO_peak_70186
chr3	45165485	45165608	TKO_peak_70202
chr3	46468847	46468947	TKO_peak_70265
chr3	46789766	46789895	TKO_peak_70287
chr1	168857797	168857915	TKO_peak_7029
chr3	49270924	49271093	TKO_peak_70427
chr3	49276290	49276523	TKO_peak_70429
chr3	51236390	51236499	TKO_peak_70577
chr3	51489831	51490047	TKO_peak_70586
chr3	52196617	52196726	TKO_peak_70635
chr3	53425520	53425754	TKO_peak_70702
chr3	53480266	53480773	TKO_peak_70704
chr3	54965449	54965549	TKO_peak_70763
chr3	55423143	55423315	TKO_peak_70779
chr3	56247426	56247721	TKO_peak_70807
chr3	56615970	56616210	TKO_peak_70820
chr1	170082226	170082703	TKO_peak_7084
chr3	58749717	58750112	TKO_peak_70920
chr3	58792448	58792959	TKO_peak_70922
chr3	59599890	59600165	TKO_peak_70954
chr3	60761062	60761189	TKO_peak_70988
chr3	61196007	61196309	TKO_peak_71000
chr3	61349835	61350250	TKO_peak_71011
chr3	61377131	61377548	TKO_peak_71014
chr3	66168480	66168646	TKO_peak_71233
chr3	68733925	68734025	TKO_peak_71329
chr3	68828885	68829025	TKO_peak_71335
chr3	69394350	69394659	TKO_peak_71374
chr3	70730703	70730803	TKO_peak_71425
chr3	73387505	73387959	TKO_peak_71555
chr3	73423001	73423529	TKO_peak_71556
chr3	74211677	74211929	TKO_peak_71592
chr3	75208531	75208631	TKO_peak_71617
chr3	75328065	75328463	TKO_peak_71622
chr3	75538147	75538366	TKO_peak_71636
chr3	75756791	75757012	TKO_peak_71659
chr3	75757070	75757247	TKO_peak_71660
chr3	76041217	76041507	TKO_peak_71674
chr3	77773799	77773920	TKO_peak_71727
chr3	78296014	78296181	TKO_peak_71741
chr3	78536564	78536825	TKO_peak_71753
chr3	78724307	78724977	TKO_peak_71758
chr3	81927700	81927864	TKO_peak_71854
chr3	82063672	82063904	TKO_peak_71863
chr3	84122529	84122662	TKO_peak_71911
chr1	171796491	171796703	TKO_peak_7194
chr3	86088700	86089132	TKO_peak_71964
chr3	87146742	87147212	TKO_peak_71995
chr3	87790132	87790348	TKO_peak_72029
chr3	89084039	89084170	TKO_peak_72059
chr3	89982170	89982270	TKO_peak_72080
chr3	94555364	94555518	TKO_peak_72136
chr3	97828731	97828982	TKO_peak_72210
chr3	98349459	98349559	TKO_peak_72245
chr3	98577943	98578179	TKO_peak_72254
chr3	98753817	98754275	TKO_peak_72263
chr1	172589610	172589964	TKO_peak_7238
chr3	101759150	101759512	TKO_peak_72430
chr1	173123187	173123684	TKO_peak_7259
chr1	173196783	173197230	TKO_peak_7265
chr3	109456497	109456689	TKO_peak_72751
chr3	110635662	110635811	TKO_peak_72787
chr3	110668234	110668395	TKO_peak_72789
chr3	111111716	111111948	TKO_peak_72811
chr3	111930056	111930351	TKO_peak_72857
chr3	111930442	111930707	TKO_peak_72858
chr3	111957840	111958187	TKO_peak_72859
chr3	112577419	112577519	TKO_peak_72904
chr3	113067057	113067174	TKO_peak_72932
chr3	116205864	116206003	TKO_peak_73111
chr3	118196680	118196780	TKO_peak_73200
chr1	174270608	174270730	TKO_peak_7321
[truncated: 702 more rows]

## Sheet: Fig 4D
Chromosome	Start	End	Peak id
chr1	46858185	46859646	HERVIP10FH-int_12
chr8	80031992	80036887	HERVIP10B3-int_137
chr4	108249162	108255950	HERVK14-int_114
chr3	49266692	49271511	HERVK9-int_136
chr2	153130142	153136276	HERVK9-int_122
chr3	20655875	20661982	HERVK9-int_132
chr2	122438181	122440459	HERVIP10FH-int_148
chr18	44448156	44450296	HERVI-int_18
chr5	171823993	171829676	HERVK11-int_94
chr2	218976979	218981729	HERVK9-int_124
chr5	145109090	145109842	HERVK14-int_130
chr8	137920116	137925094	HERVK9-int_250
chr1	235833404	235834314	HERVIP10B3-int_14
chr1	247187963	247193476	HERVK9-int_25
chr4	45044065	45051041	HERVK9-int_153
chr1	196070323	196070971	HERVK22-int_19
chr18	44456963	44457835	HERVI-int_20

## Sheet: Fig 4E
Chromosome	Start	End	Peak id
chr13	31928688	31930573	THE1B-int_785
chr1	46858185	46859646	HERVIP10FH-int_12
chr9	8035754	8038194	MSTA-int_2228
chr2	71459909	71461017	MER11B_194
chr1	199501727	199502885	THE1B-int_249
chr11	36601925	36604314	MSTB-int_86
chr1	80348926	80351194	THE1B-int_90
chr17	36217615	36218691	MER11C_218
chr11	90407833	90410120	THE1B-int_555
chr12	10798342	10800622	THE1B-int_609
chr8	132020504	132021899	THE1D-int_1960
chr5	33869615	33870615	MER11B_306
chr6	107308530	107309104	MER52D_385
chr14	82743466	82744935	MSTA-int_677
chr14	29975627	29976709	MER11A_216
chr12	40271622	40274071	MSTA-int_418
chr7	49970453	49972661	THE1B-int_3181
chr1	61430089	61431688	THE1C-int_12
chr3	181227466	181229774	THE1B-int_2100
chr2	218425694	218426792	MER11A_367
chr7	86833265	86835582	THE1B-int_3207
chr14	38823552	38825817	THE1B-int_983
chr4	121482766	121483261	LTR10B_41
chr10	31991032	31993156	MSTA-int_198
chr2	133761898	133762972	MER11A_341
chr2	73756825	73759144	THE1D-int_814
chr4	39532309	39533516	THE1B-int_2207
chr18	32863319	32865102	MER52A_432
chr9	12054152	12054629	LTR10B_57
chr1	196070323	196070971	HERVK22-int_19
chr6	5805814	5808133	MSTA-int_1869
chr11	99789441	99789933	LTR10B_9
chr10	131915588	131916664	MER11A_103
chr2	238871206	238871606	LTR10C_250
chr9	105490967	105492045	MER11B_437
chr7	91639428	91639889	LTR22C2_53
chr8	126381314	126383293	THE1B-int_3469
chr21	36822107	36824475	MSTB-int_405
chr10	105018525	105020148	THE1B-int_387
chr2	38353534	38355847	MSTA-int_933
chr15	56523469	56525676	THE1B-int_1134
chr17	12734659	12735303	MER67B_146
chr5	155517273	155518352	MER11A_580
chr13	21773617	21775953	MSTA-int_522
chr9	5408146	5409153	THE1D-int_1974
chr11	56760443	56762562	THE1B-int_519
chr1	108715801	108718123	THE1C-int_49
chr9	71927042	71929397	MSTA-int_2361
chr1	157940331	157942738	MSTB-int_36
chr1	28006085	28007365	THE1B-int_18
chr15	40305578	40307827	THE1B-int_1114
chr2	226182339	226183478	MSTA-int_1108
chr1	52623378	52624462	ERV3-16A3_I-int_57
chr6	169489736	169492062	THE1D-int_1746
chr13	52322110	52322587	LTR10B_12
chr9	85054405	85056887	MSTB-int_733
chr2	172101678	172102405	LTR8B_719
chr4	87660433	87662717	THE1B-int_2316
chr18	67929659	67930857	THE1B-int_1309
chr8	80031992	80036887	HERVIP10B3-int_137
chr18	75279764	75280751	MER11C_243
chr10	61536353	61538633	THE1A-int_117
chr7	16184036	16184549	LTR22E_52
chr2	122440497	122441028	LTR10A_122
chr4	154894642	154896936	MSTA-int_1602
chr6	128696353	128698668	THE1B-int_3034
chr4	151878317	151880544	THE1B-int_2446
chr1	153095927	153097015	MER11B_23
chr20	40181883	40182420	LTR10E_102
chr5	5622353	5624597	MSTB-int_541
chr20	55095735	55096710	MER11C_323
chr18	44448156	44450296	HERVI-int_18
chr17	66327812	66328933	MER11B_165
chr11	98487664	98489963	MSTA-int_373
chr17	12735344	12736082	LTR8_1041
chr12	57047190	57048264	MER11B_101
chr6	131328261	131330563	THE1C-int_1215
chr3	15779666	15780942	MER11B_236
chr13	111394975	111397245	THE1C-int_355
chr18	44456963	44457835	HERVI-int_20
chr2	62503898	62506330	MSTA-int_945
chr13	70218537	70219651	MSTA-int_562
chr2	72613326	72613820	MST-int_87
chr2	46869700	46870780	MER11B_189
chr11	56594574	56595656	MER11A_130
chr2	73925196	73925589	MSTB-int_337
chr20	23249472	23249942	LTR22C2_28
chr5	163558166	163560594	MSTA-int_1858
chrX	21590566	21592837	THE1C-int_1489
chrX	77556328	77557644	THE1B-int_3769
chr1	79431804	79433917	MER61-int_13
chr7	119002150	119002629	LTR22C2_55
chr11	102302813	102304395	THE1-int_23
chr4	11324532	11326868	MSTA-int_1405
chr15	72833281	72833648	LTR14A_33
chr1	231821513	231823332	THE1A-int_97
chr4	169123503	169125861	MSTA-int_1626
chr10	16863786	16865329	MSTB-int_48
chr4	105019381	105021204	THE1B-int_2355
chr8	137920116	137925094	HERVK9-int_250
chr14	38480826	38482726	MSTA-int_638
chr3	176723076	176725035	MSTB-int_472
chr18	43282319	43284701	MSTA-int_859
chr4	688089	688678	LTR10C_307
chr4	45044065	45051041	HERVK9-int_153
chr3	149650118	149651228	MST-int_109
chr8	63721023	63722093	MER11B_398
chr1	78975900	78978363	MSTB-int_21
chr5	43695756	43698068	THE1B-int_2644
chr2	168123877	168126206	THE1B-int_1597
chr11	9209591	9211172	THE1B-int_435
chrX	115541230	115543515	THE1B-int_3876
chr9	12230942	12233115	MSTA-int_2235
chr4	87300565	87301074	MER9a3_201
chr12	57275887	57276954	MER11A_158
chr3	178705027	178705778	LTR8B_871
chr4	108249162	108255950	HERVK14-int_114
chr3	178705787	178706061	LTR48B_571
chr18	64056807	64059084	THE1D-int_734
chr18	61947570	61949718	THE1B-int_1300
chr14	93443833	93446149	MSTA-int_693
chr4	99765552	99769332	MER41-int_684
chr2	153130142	153136276	HERVK9-int_122
chr1	67848688	67851180	THE1C-int_16
chr2	122438181	122440459	HERVIP10FH-int_148
chr16	74840807	74841771	MER52C_120
chr4	95001815	95003717	THE1B-int_2337
chrX	110148014	110149239	THE1C-int_1601
chr9	12054630	12054782	MER4-int_1659
chr6	144761880	144763953	THE1B-int_3070
chr6	165576067	165578257	THE1C-int_1241
chr10	116864992	116866615	THE1A-int_135
chr2	128447411	128449585	MSTA-int_1011
chr18	44971844	44974174	THE1B-int_1290
chr3	109455229	109457521	THE1D-int_1140
chrX	42677460	42678523	LTR28C_201
chr7	120924044	120926369	THE1C-int_1290
chr11	98489964	98492210	THE1B-int_567
chr16	47025648	47026865	MER52C_112
chrX	74090939	74092039	MER11A_808
chr2	205628714	205629268	MER61E_120
chr3	193431411	193433888	MSTA-int_1396
chr5	91361103	91363054	MSTB-int_568
chr2	154520453	154521312	MER11B_207
chr4	47755020	47756024	MER11A_470
chr6	52064585	52065576	MER11C_532
chr3	20655875	20661982	HERVK9-int_132
chr19	21518609	21519215	LTR10E_84
chr11	58412014	58413871	THE1A-int_178
chr17	12735304	12735343	MER67A_176
chr1	172589459	172590561	MER11B_32
chr7	39753973	39754721	MSTA-int_2039
chr1	90604309	90606593	THE1B-int_107
chr14	89232213	89233268	MER11B_141
chr3	12887099	12889007	THE1B-int_1834
chr15	87008291	87009376	MER11B_150
chr5	16494451	16495731	MSTA-int_1672
chr5	133619852	133620830	MER11C_500
chr6	156934060	156936399	THE1D-int_1738
chr16	53418078	53419148	MER11B_155
chr3	152563502	152565783	THE1B-int_2042
chr6	40151640	40152237	LTR10B1_86
chr8	29558777	29561178	MSTA-int_2124
chr6	99062477	99063968	THE1B-int_2971
chr12	42339119	42341448	THE1D-int_306
chr5	30141876	30144186	THE1C-int_1017
chr19	21531102	21532169	MER11A_300
chr2	4064963	4065949	MER11C_265
chr15	78136559	78138890	MSTA-int_740
chr5	80198179	80199234	MER11B_314
chr17	26148843	26149916	MER11C_213
chr18	32931309	32933725	MSTA-int_848
chr2	218976979	218981729	HERVK9-int_124
chr3	13210586	13212099	THE1B-int_1835
chr2	73865530	73865925	MSTB-int_334
chr7	45433755	45434232	LTR22C2_51
chr6	83639693	83641949	THE1C-int_1155
chrX	99707569	99709411	THE1D-int_2304
chr21	27589390	27591693	THE1B-int_1771
chr9	96890730	96892382	MSTA-int_2392
chr1	247187963	247193476	HERVK9-int_25
chr16	53107437	53109711	THE1A-int_412
chrX	143090652	143093143	MSTA-int_2661
chr6	102644780	102645864	MER11B_344
chr2	119869096	119869606	LTR10A_121
chr20	24395673	24396756	MER11B_223
chr9	96510315	96512637	THE1C-int_1461
chr14	96407340	96409630	THE1D-int_546
chr3	110666994	110669238	THE1B-int_1988
chr13	93009799	93012163	MSTA-int_603
chr2	223584512	223586711	THE1B-int_1677
chr3	11068444	11069484	MER11C_347
chr11	77982851	77985127	THE1B-int_537
chr3	87782822	87790410	Harlequin-int_127
chr3	49266692	49271511	HERVK9-int_136
chr16	16074194	16076491	THE1C-int_450
chr5	18197343	18198958	MST-int_126
chrX	126377639	126378677	MER52A_1218
chr8	76738207	76740654	MSTA-int_2166
chr2	186635088	186637456	MSTB-int_368
chr5	136716133	136718489	MSTA-int_1835
chr11	97162076	97162585	MER9a2_27
chr3	179946089	179949240	MER61-int_412
chr5	171823993	171829676	HERVK11-int_94
chr5	145109090	145109842	HERVK14-int_130
chr6	118187309	118188999	THE1B-int_3015
chr13	40012068	40014107	MSTA-int_528
chr1	235833404	235834314	HERVIP10B3-int_14
chr12	11007475	11009917	MSTA-int_398
chr14	82321278	82321783	LTR10A_73
chr8	104573996	104576278	THE1B-int_3423
chr12	72846369	72847673	MSTA-int_457
chr11	83078610	83079124	LTR10G_10
chr20	41337885	41340318	MSTB-int_397

## Sheet: Fig 4F
Chromosome	Start	End	Peak id
chr13	49270672	49275656	L1PA5_2380
chr12	23298771	23304937	L1PA4_2008
chr10	20624173	20628926	L1P1_207
chr7	141469762	141475886	L1PA4_9340
chr3	176165944	176172086	L1PA5_6062
chr4	73596100	73601778	L1PA5_6450
chr4	95240919	95247072	L1PA5_6581
chr2	31973594	31975306	L1PA5_4180
chr2	52646858	52650039	L1P1_1156
chr2	184653351	184655191	L1P1_1310
chrX	72891608	72897722	L1PA4_11013
chr11	17050038	17056202	L1PA2_530
chr3	73417613	73423766	L1PA4_5619
chr19	24196181	24202279	L1PA4_3971
chr3	180759202	180764692	L1PA5_6085
chr8	42966080	42968207	L1P1_2594
chr7	64871870	64872866	L1P1_2450
chr1	41641937	41648034	L1PA4_88
chr1	177640946	177647081	L1PA4_583
chr14	87879898	87886045	L1PA4_3112
chr6	108834334	108835456	L1PA4_8528
chr6	77003262	77009393	L1PA4_8318
chrX	123716421	123722552	L1PA3_10299
chr1	207833826	207837122	L1P1_158
chr11	63000001	63004277	L1P1_423
chr3	41683686	41689841	L1PA4_5518
chr16	47841887	47848017	L1PA2_1412
chr11	27960621	27966756	L1PA3_1290
chr5	60534702	60540828	L1PA4_7439
chr5	59910987	59916378	L1PA5_7296
chr11	31762302	31768441	L1PA4_1438
chr5	51247578	51253668	L1PA4_7381
chr4	57228917	57235045	L1PA4_6418
chr6	39468937	39474311	L1PA11_2857
chr10	100858774	100864831	L1PA5_1118
chr9	69811689	69817794	L1PA4_10264
chr10	86245500	86251632	L1PA5_1054
chr10	68450738	68454364	L1P1_270
chr11	6925820	6931952	L1PA4_1303
chr2	171479084	171485181	L1PA5_4702
chr2	147545972	147552107	L1PA4_4628
chr14	62512173	62518337	L1PA4_3037
chr12	42504948	42511090	L1PA4_2107
chr10	89657562	89663738	L1PA6_615
chr10	80436251	80442408	L1PA4_1120
chr8	72305539	72311644	L1PA5_9461
chr6	80029356	80035491	L1PA4_8355
chr2	116134127	116140149	L1PA3_4105
chr4	100713813	100719921	L1PA5_6610
chr3	61376778	61378616	L1P1_1536
chr4	16558709	16564847	L1PA3_5648
chr10	50627649	50633820	L1PA5_933
chr5	170485168	170491494	L1PA3_7182
chr9	5722563	5728670	L1PA5_9852
chr4	174707059	174713195	L1PA4_7034
chr10	33043581	33049683	L1PA4_958
chr6	75613478	75619628	L1PA4_8310
chr5	144995189	144995954	L1PB1_8644
chr15	31919294	31925475	L1PA4_3185
chr6	72868116	72874236	L1PA4_8283
chr16	51282817	51288962	L1PA4_3470
chr9	77955486	77961641	L1PA4_10279
chr10	77318289	77324444	L1PA3_1004
chr12	88858842	88861152	L1PA7_2437
chr8	16061657	16065075	L1P1_2576
chr1	34295122	34301266	L1PA3_42
chrX	123238276	123244385	L1PA4_11461
chr8	132274342	132277624	L1PA4_9985
chr5	54308688	54310054	L1PA5_7271
chr6	167500003	167500395	L1P1_2348
chr1	48067901	48070711	L1PA5_87
chr3	153301784	153305501	L1PA4_6017
chr2	66854221	66860367	L1PA3_3945
chr1	200154496	200160637	L1PA4_709
chr17	64933669	64933857	L2_19563
chr5	112801883	112807996	L1PA4_7688
chr2	118680706	118681231	L1PA4_4508
chr2	213649853	213655992	L1PA4_4895
chr6	45248845	45254990	L1PA4_8096
chr2	84732683	84738824	L1PA4_4376
chr1	145047815	145053955	L1PA5_398
chr14	88922078	88928190	L1PA4_3115
chr14	60892218	60894342	L1PA4_3028
chr4	104628683	104634783	L1PA4_6723
chr19	44725367	44731078	L1P1_1096
chr13	33176232	33182311	L1PA5_2331
chr22	28479520	28485665	L1PA3_4787
chrX	72648464	72654587	L1PA4_11009
chr7	95917606	95923748	L1PA5_8964
chr11	5935724	5939678	L1HS_171
chr15	31140825	31146956	L1PA4_3184
chr5	109614338	109620497	L1PA4_7670
chr5	102023438	102025277	L1PA4_7636
chr2	190183917	190190050	L1PA5_4789
chr1	166218316	166221465	L1P1_113
chr4	73500001	73503207	L1P1_1793
chr4	110696202	110698401	L1PB1_7466
chrX	138517856	138523999	L1PA4_11560
chr1	93867515	93873655	L1PA4_279
chr5	55099159	55105291	L1PA3_6641
chr4	74155796	74158946	L1PA7_7110
chr1	243970350	243976492	L1PA5_730
chr2	180616664	180622826	L1PA5_4733
chr3	78536187	78542317	L1PA3_5088
chr14	59870318	59872447	L1P2_428
chr5	114180122	114186255	L1PA4_7700
chr5	137304285	137310311	L1PA3_7062
chr17	5476153	5477977	L1PA5_3517
chr5	156032066	156038199	L1PA4_7886
chr8	114536818	114537542	L1PA3_8881
chr4	110503730	110508753	L1PA6_3483
chr5	83346157	83352298	L1PA5_7410
chr3	14035094	14037360	L1P1_1487
chr2	118681260	118686848	L1PA4_4509
chr5	90265557	90271683	L1PA5_7460
chr12	47450502	47456643	L1PA4_2141
chr3	138236540	138239621	L1PA4_5965
chr3	15433015	15439121	L1PA4_5382
chr3	43720447	43726586	L1PA4_5528
chr12	47385591	47391739	L1PA4_2140
chr14	53784759	53790933	L1PA4_3005
chr5	139831620	139837446	L1PA5_7697
chr12	29559244	29565405	L1PA3_1787
chr4	24940035	24945446	L1PA8_4432
chr1	42699709	42701220	L1PA4_93
chr3	140854206	140860321	L1PA4_5976
chr12	22553036	22559111	L1PA5_1858
chr12	31703001	31709139	L1PA4_2045
chr5	65740075	65746198	L1PA4_7478
chr2	9178461	9184611	L1PA4_4093
chr2	202477324	202483428	L1PA5_4853
chr8	90469774	90473864	L1P1_2660
chr6	160125173	160131298	L1PA5_8502
chr8	48461332	48467440	L1PA5_9368
chr1	235545129	235551075	L1PA3_701
chr20	18735915	18742014	L1PA4_5060
chr3	101758768	101764897	L1PA5_5746
chr9	19833095	19837168	L1P1_2738
chr5	81378697	81381268	L1P2_1002
chr2	21558811	21564936	L1PA4_4141
chr1	196068068	196070318	L1M1_521
chr14	88241811	88247920	L1PA5_3002
chr2	213621374	213627526	L1PA7_5348
chr6	79587229	79588829	L1P2_1116
chr7	82279171	82281395	L1PA4_9080
chrX	107785340	107791485	L1PA5_10931
chr11	43674951	43681091	L1PA4_1501
chr6	9443981	9450109	L1PA5_7870
chr12	96168984	96175096	L1PA5_2200
chr2	207865635	207871658	L1PA3_4428
chr20	12472273	12478390	L1PA5_5020
chr3	187230517	187232674	L1P2_824
chr9	88992382	88998541	L1PA4_10325
chr15	87818556	87824700	L1PA4_3322
chr6	55600338	55606509	L1PA4_8154
chr5	44013908	44019980	L1PA4_7323
chr7	135783137	135784440	L1PA3_8345
chr5	67987468	67993488	L1PA5_7333
chr5	151368469	151374601	L1PA4_7857
chr3	58744267	58750395	L1PA4_5555
chr14	82743294	82743462	L2c_40130
chr12	55991877	55994109	L1P1_552
chr6	119721159	119727270	L1PA4_8571
chrX	134793232	134799382	L1PA6_5845
chr11	56830228	56836397	L1PA5_1494
chrX	116689655	116695758	L1PA4_11432
chr5	97358303	97360643	L1ME3Cz_9870
chr10	90109997	90116122	L1PA5_1068
chr9	31154956	31161083	L1PA4_10211
chr1	76294517	76300619	L1PA5_208
chr1	89790852	89793652	L1PA4_264
chr4	48866598	48872749	L1PA4_6384
chr10	20580346	20586501	L1PA4_911
chr14	33050437	33053334	L1P1_751
chr12	93071983	93078123	L1PA3_2127
chr9	4947717	4953848	L1PA4_10060
chr11	114404024	114410168	L1PA4_1880
chrX	23578779	23584910	L1PA5_10425
chrX	131378067	131384199	L1PA4_11514
chr1	95624081	95630183	L1PA5_273
chr2	97891365	97897516	L1PA3_4043
chr11	94091895	94098072	L1PA5_1628
chr5	158004298	158007671	L1PBa_1469
chr6	139531635	139537767	L1PA4_8642
chr5	39682623	39688714	L1PA5_7201
chr6	167494419	167500000	L1PA4_8708
chr5	65552645	65558835	L1PA3_6689
chr5	144003378	144009264	L1PA4_7827
chr15	49551776	49557921	L1PA3_2956
chrX	66879065	66885094	L1PA4_10956
chr6	26976181	26982349	L1PA6_4177
chr9	22220338	22226484	L1PA4_10168
chr6	71980218	71986368	L1PA4_8276
chr1	61238213	61244347	L1PA5_139
chr15	53475446	53481399	L1PA5_3145
chr3	23128840	23134950	L1PA4_5421
chr4	79897593	79903743	L1PA4_6596
chr9	118721186	118725239	L1P1_2834
chr5	100265793	100271932	L1PA5_7519
chr2	73765528	73771652	L1PA4_4330
chr3	156683932	156690295	L1PA4_6033
chr10	62452719	62458655	L1PA3_961
chr8	57341670	57346200	L1P1_2610
chr10	110264169	110270284	L1PA5_1137
chr16	76283192	76289367	L1PA5_3470
chr7	16184553	16186677	L1M2_6785
chrX	71660444	71662657	L1PA7_12091
chr5	28991189	28997268	L1PA5_7152
chr8	139165562	139171233	L1PA5_9802
chr6	4198747	4204867	L1PA4_7996
chr11	121725602	121728799	L1PA4_1891
chrX	80192069	80198192	L1PA5_10790
chr7	122719398	122725490	L1PA5_9090
chr10	69338823	69344952	L1PA5_1019
chrX	64673886	64676259	L1PA4_10911
chr5	75092344	75094595	L1P1_2046
chr18	35408253	35412895	L1PA4_3793
chr6	81821783	81827900	L1PA5_8164
chr11	8418044	8424175	L1PA4_1307
chr8	99722385	99728522	L1PA4_9852
chr8	102683262	102689451	L1PA4_9872
chr5	67000001	67004683	L1PA4_7484
chr12	101030602	101036745	L1PA4_2378
chr1	212563808	212569930	L1PA5_651
chr1	91832195	91838304	L1PA4_271
chr1	84694614	84700623	L1PA3_222
chr1	211575633	211581753	L1PA5_649
chr12	45135101	45141237	L1PA4_2125
chr5	92777782	92783911	L1PA6_3890
chr9	28989908	28996026	L1PA3_9146
chr5	162117781	162123919	L1PA4_7916
chr10	15311924	15316811	L1PA5_801
chr5	131206707	131212849	L1PA4_7801
chr3	73382002	73388141	L1PA5_5603
chr7	111139878	111146036	L1PA4_9245
chr5	123277094	123277752	L1P2_1036
chr5	113630744	113631546	L1PA4_7697
chr3	8963637	8969751	L1PA4_5370
chr4	141429355	141435420	L1PA5_6802
chr13	79874202	79880199	L1PA5_2514
chr6	79176926	79183062	L1PA4_8348
chr4	22124690	22126778	L1PA5_6206
chr17	64933946	64934004	L2d2_20275
chr10	65704399	65710532	L1PA4_1066
chr5	93096777	93102905	L1PA4_7575
chr2	228895611	228901759	L1PA4_4943
chr1	94599676	94605813	L1PA4_281
chr12	48713977	48719958	L1PA3_1895
chr2	159896740	159898432	L1PA6_2403
chr9	20229734	20235871	L1PA4_10157
chr5	52955836	52961801	L1PA4_7398
chr3	61190501	61196629	L1PA4_5576
chr13	97701437	97707231	L1PA5_2615
chr10	114010658	114016819	L1PA4_1221
chr13	24353609	24359776	L1PA5_2313
chr6	90763701	90769860	L1PA4_8439

## Sheet: Fig S4D_121
Chromosome	Start	End	Peak id	Direction
chr1	12290112	12572098	VPS13D	+
chr1	39987951	40025370	PPIEL	-
chr1	48998526	50489626	AGBL4	-
chr1	50513685	50667540	ELAVL4	+
chr1	55013806	55100417	ACOT11	+
chr1	74491701	74663871	LRRIQ3	-
chr1	74663895	74674386	FPGT	+
chr1	74663895	75010116	FPGT-TNNI3K	+
chr1	94994731	95007413	F3	-
chr1	113362790	113393265	LINC01356	-
chr1	120436155	120439147	ADAM30	-
chr1	155719448	155829191	GON4L	-
chr1	158548708	158549689	OR10X1	-
chr1	161575848	161578341	HSPA7	+
chr1	173577474	173639001	ANKRD45	-
chr1	179560747	179660407	TDRD5	+
chr1	200842082	200843306	GPR25	+
chr1	229406808	229441640	RAB4A	+
chr1	232940637	232946092	MAP10	+
chr10	27534781	27541235	LRRC37A6P	-
chr10	115939028	115992063	TDRD1	+
chr10	124591670	124639157	FAM24B-CUZD1	-
chr10	124608609	124639157	FAM24B	-
chr10	124639148	124658230	LOC399815	+
chr10	131904272	131907101	CTAGE7P	+
chr10	134598319	134599537	NKX6-2	-
chr11	47236492	47260769	DDB2	+
chr11	65779461	65780976	CST6	+
chr11	66824288	66839488	RHOD	+
chr11	72975549	73009670	P2RY6	+
chr11	128834954	129062093	ARHGAP32	-
chr12	7072861	7072929	MIR200C	+
chr12	7073259	7073354	MIR141	+
chr12	51236700	51281663	TMPRSS12	+
chr12	52473479	52502103	OR7E47P	+
chr12	54332575	54340328	HOXC13	+
chr12	75670999	75784702	CAPS2	-
chr12	75784849	75826177	GLIPR1L2	+
chr12	102122425	102133250	SYCP3	-
chr12	113495661	113535833	DTX1	+
chr13	71589272	71742549	LINC00348	+
chr13	74138380	74162016	LINC00392	+
chr14	24774392	24780576	CIDEB	-
chr14	24780704	24787242	LTB4R	+
chr14	96176303	96180533	TCL1A	-
chr15	45543778	45571420	LOC101928414	-
chr15	57592562	57599967	LINC00926	+
chr15	98285845	98417659	LINC00923	-
chr16	55794510	55808826	CES1P1	+
chr16	66613350	66622177	CMTM2	+
chr17	4613788	4624795	ARRB2	+
chr17	17104308	17109646	PLD6	-
chr17	26603011	26634408	KRT18P55	-
chr17	33737940	33760195	SLFN12	-
chr17	56497527	56565762	HSF5	-
chr17	70594179	70636611	LINC00511	-
chr18	3411924	3458406	TGIF1	+
chr18	6925472	6929868	LINC00668	-
chr19	3594503	3606831	TBXA2R	-
chr19	6585849	6591163	CD70	-
chr19	15060844	15121455	SLC1A6	-
chr19	15121538	15134083	CCDC105	+
chr19	51499263	51504958	KLK8	-
chr19	58944180	58951589	ZNF132	-
chr2	39186428	39187485	LOC375196	-
chr2	53897449	54087170	GPR75-ASB3	-
chr2	54080049	54087170	GPR75	-
chr2	96789588	96804175	ASTL	-
chr2	131674223	131804826	ARHGEF4	+
chr2	176972083	176974316	HOXD11	+
chr2	177494308	177502302	LINC01116	-
chr2	177502481	177520686	LOC102724224	+
chr2	189839098	189877472	COL3A1	+
chr2	202352143	202483905	ALS2CR11	-
chr2	208986330	208989313	CRYGD	-
chr20	25121433	25129426	LOC284798	-
chr20	49262007	49276828	LOC100506175	+
chr21	45285115	45407475	AGPAT3	+
chr3	16628300	16647006	DAZL	-
chr3	39509063	39570988	MOBP	+
chr3	109012634	109035364	DPPA2	-
chr3	133464976	133497850	TF	+
chr3	183959192	183959277	MIR1224	+
chr4	75310814	75320726	AREG	+
chr4	187207251	187422212	F11-AS1	-
chr5	8839843	8881636	LOC101929284	+
chr5	78293386	78365497	DMGDH	-
chr5	78365546	78385897	BHMT2	+
chr5	115298150	115363299	AQPEP	+
chr5	143191725	143200284	HMHB1	+
chr5	156277548	156279539	PPP1R2P3	+
chr5	174867674	174871163	DRD1	-
chr6	4068592	4079457	FAM217A	-
chr6	4079439	4130999	C6orf201	+
chr6	25732660	25733089	HIST1H2APS1	+
chr6	26225382	26225844	HIST1H3E	+
chr6	26240653	26241021	HIST1H4F	+
chr6	27839622	27840099	HIST1H3I	-
chr6	41068772	41108573	ADCY10P1	+
chr6	44310396	44344904	SPATS1	+
chr6	46655611	46672056	TDRD6	+
chr6	49660070	49681303	CRISP2	-
chr6	49913813	49917157	DEFB133	-
chr6	168185218	168197539	C6orf123	-
chr7	4897368	4901625	PAPOLB	-
chr7	16250110	16310229	ISPD-AS1	+
chr7	94927668	94953884	PON1	-
chr7	94989183	95025687	PON3	-
chr7	100218038	100239173	TFR2	-
chr7	124869632	124904345	LOC101928254	-
chr7	131594978	131633712	LOC101928782	+
chr7	153584181	154686000	DPP6	+
chr8	38965049	39142436	ADAM32	+
chr8	39172181	39260375	ADAM5	+
chr8	143545376	143626368	BAI1	+
chr8	143845755	143859639	LYNX1	-
chr9	6413150	6507051	UHRF2	+
chr9	75766780	75785307	ANXA1	+
chr9	93825575	93837414	LOC100129316	-
chr9	113636053	113800365	LPAR1	-
chrX	107975726	107979607	IRS4	-
chrX	107979769	107982133	LOC101928358	+
chrX	134847184	134891539	CT45A1	+
chrX	134847385	134856984	LOC101060211	+

## Sheet: Fig S4D_23
Chromosome	Start	End	Peak id	Direction
chr1	46859938	46879520	FAAH	+
chrX	12885201	12908480	TLR7	+
chr19	58595208	58629793	ZSCAN18	-
chr11	101390550	101390636	MIR3920	-
chr19	22573898	22605148	ZNF98	-
chr17	16318855	16340317	TRPV2	+
chr16	3702939	3708096	DNASE1	+
chr19	22779058	22786352	GOLGA2P9	+
chr19	54573200	54584634	TARM1	-
chr19	38042272	38105079	ZNF540	+
chr4	1065265	1107352	RNF212	-
chr22	18463633	18463727	MIR648	-
chr20	25990434	26002430	LOC100134868	+
chr1	160902254	160919712	LOC101928372	+
chr19	22715427	22716296	LINC01233	+
chr19	2867332	2878501	ZNF556	+
chr19	37742786	37756437	LOC101927667	+
chr17	58308876	58309006	SCARNA20	-
chr1	112141628	112150940	LINC01160	-
chr19	9577030	9609279	ZNF560	-
chr21	24733425	24757156	D21S2088E	-
chr19	23157684	23186010	ZNF728	-
chr19	57174019	57183123	ZNF835	-

## Sheet: Hypermethylated
Chromosome	Start	End	Delta methylation (T28KO - Ctrl)
chr1	9568514	9568988	55.5807
chr1	14270701	14270909	63.4773
chr1	14348539	14348970	54.1708
chr1	14597308	14597493	50.0487
chr1	17593095	17593462	52.7842
chr1	20572671	20572747	54.5175
chr1	23731177	23731466	50.6336
chr1	32588506	32588859	55.3181
chr1	32832028	32832182	53.6717
chr1	33682502	33682693	57.0193
chr1	35685086	35685479	50.0328
chr1	40687089	40687497	55.605
chr1	41640685	41640931	58.5794
chr1	52040013	52040278	53.3175
chr1	52824623	52824971	53.8871
chr1	55405146	55405441	54.6772
chr1	56957027	56957478	54.5179
chr1	59696581	59696917	50.78
chr1	66124075	66124259	62.0883
chr1	69916085	69916366	59.005
chr1	71325513	71325780	60.0113
chr1	71506008	71506486	54.9341
chr1	72468541	72468972	51.6217
chr1	74688068	74688500	50.2169
chr1	75287079	75287457	53.4907
chr1	77165012	77165498	68.3717
chr1	78572009	78572434	54.3032
chr1	78823161	78823486	57.2133
chr1	78916243	78916460	55.455
chr1	78994131	78994921	51.5925
chr1	79358547	79358832	64.7133
chr1	79415611	79415977	58.4383
chr1	79455119	79455270	74.23
chr1	79487006	79487281	64.2606
chr1	79522505	79522934	50.5633
chr1	79553054	79553499	56.8086
chr1	79578532	79578937	51.6467
chr1	79683071	79683484	50.2967
chr1	80911535	80911983	55.305
chr1	81035502	81035845	58.011
chr1	83032647	83032914	55.505
chr1	85129175	85129467	55.255
chr1	85251167	85251336	59.705
chr1	85620064	85620436	51.68
chr1	87035544	87035815	68.1022
chr1	87045055	87045435	60.8288
chr1	87085183	87085455	50.9336
chr1	87225088	87225451	60.2467
chr1	88740566	88740993	50.9164
chr1	89935045	89935386	51.8115
chr1	90542028	90542424	54.0531
chr1	95124061	95124419	62.38
chr1	95524692	95524883	61.4323
chr1	96687544	96687897	55.2883
chr1	97185097	97185499	52.7883
chr1	99174052	99174397	60.5411
chr1	102375709	102376000	59.5988
chr1	105072591	105072929	59.88
chr1	105305633	105305992	61.7867
chr1	105753062	105753247	54.205
chr1	105967747	105967966	70.505
chr1	105974510	105974995	51.005
chr1	106030627	106030957	60.205
chr1	106092697	106092719	66.2407
chr1	108874061	108874400	55.4717
chr1	109023710	109023974	50.3967
chr1	113273656	113273966	53.305
chr1	113873578	113873876	63.0383
chr1	114983531	114983751	52.155
chr1	115561503	115561979	53.2252
chr1	116780002	116780457	53.636
chr1	116987004	116987449	51.9772
chr1	118094022	118094440	54.9711
chr1	119627603	119627926	52.8825
chr1	119793503	119793679	51.0467
chr1	121155001	121155170	53.9078
chr1	145255360	145255491	53.0651
chr1	150234534	150234843	50.7967
chr1	153084155	153084247	61.63
chr1	153129054	153129439	55.4812
chr1	158772020	158772438	51.4693
chr1	162852597	162852983	53.0258
chr1	164236565	164236923	50.4967
chr1	164308793	164308985	50.0883
chr1	166958066	166958498	67.092
chr1	168249564	168249944	58.774
chr1	172058136	172058445	54.502
chr1	174752073	174752453	51.8927
chr1	177964265	177964500	53.7208
chr1	177976501	177976920	53.7425
chr1	178105688	178105849	58.43
chr1	179379351	179379435	56.2217
chr1	181991685	181991840	52.205
chr1	182921632	182922482	53.0835
chr1	184205512	184205988	50.1379
chr1	186094512	186094942	51.455
chr1	186114579	186114999	64.599
chr1	187334501	187334996	53.655
chr1	187742005	187742466	55.9407
chr1	188596708	188596792	51.6479
chr1	189457159	189457488	63.7193
chr1	189494565	189494949	58.48
chr1	189519050	189519209	52.4086
chr1	189587020	189587343	51.7907
chr1	189595021	189595359	51.4883
chr1	190232637	190232970	54.9244
chr1	190592009	190592325	54.405
chr1	190628562	190628998	57.6078
chr1	190706600	190707000	59.2598
chr1	190720229	190720499	51.7062
chr1	190737113	190737416	56.6002
chr1	190761013	190761447	51.755
chr1	190892856	190893000	57.7967
chr1	190949075	190949482	57.6679
chr1	190986068	190986473	54.0356
chr1	190999212	190999314	52.58
chr1	191544137	191544438	52.83
chr1	191946025	191946417	52.7604
chr1	192119579	192119959	62.6383
chr1	192201222	192201355	53.2943
chr1	192427122	192427433	51.6217
chr1	192807515	192807783	54.6836
chr1	193089531	193089977	53.4217
chr1	196951516	196951968	52.2008
chr1	197183211	197183415	58.2217
chr1	198425508	198425946	51.3026
chr1	199301080	199301485	50.5883
chr1	199473278	199473375	50.5169
chr1	200163002	200163500	54.755
chr1	201572108	201572360	55.2342
chr1	203621014	203621471	52.2828
chr1	205764507	205764901	57.6643
chr1	207818518	207818991	69.2469
chr1	209037526	209037696	52.6717
chr1	209823059	209823425	51.005
chr1	210500700	210500960	50.1054
chr1	214778753	214778975	50.7034
chr1	220744609	220744926	52.4181
chr1	221674511	221674995	50.2661
chr1	221709022	221709208	50.1383
chr1	221830587	221830995	57.1939
chr1	224736564	224736815	52.4336
chr1	224886502	224886896	51.2371
chr1	225078088	225078473	50.33
chr1	225271150	225271403	50.68
chr1	225394789	225394987	51.7967
chr1	226936042	226936335	62.23
chr1	228346001	228346494	51.1222
chr1	229083523	229083992	50.4212
chr1	231834683	231834918	51.4008
chr1	234727203	234727347	54.9657
chr1	243265001	243265454	64.7689
chr1	243336511	243336995	56.529
chr1	243338512	243338772	54.8606
chr1	244219524	244219888	66.2342
chr1	244221037	244221490	52.9817
chr1	245622014	245622295	55.3711
chr1	245741014	245741454	63.1986
chr1	246098014	246098459	50.6539
chr10	184814	184989	51.305
chr10	482040	482456	57.1717
chr10	5233777	5233876	50.405
chr10	7967524	7967711	51.5883
chr10	11927504	11927990	54.4084
chr10	12094612	12094788	54.055
chr10	12155007	12155477	56.1896
chr10	13167105	13167373	56.3229
chr10	13804518	13804938	56.8935
chr10	15073018	15073414	50.9342
chr10	15880013	15880475	51.1598
chr10	17308006	17308177	51.6868
chr10	20662109	20662344	56.8764
chr10	23482002	23482492	60.9797
chr10	23699165	23699476	54.3621
chr10	24830562	24830966	54.48
chr10	26503560	26503996	51.6073
chr10	27077563	27077901	54.652
chr10	29085038	29085500	59.0345
chr10	30513012	30513472	50.33
chr10	31362263	31362464	55.7133
chr10	31813201	31813429	60.7907
chr10	31911057	31911478	57.4693
chr10	31979029	31979315	52.455
chr10	32632676	32632795	51.8717
chr10	32973738	32973945	55.7871
chr10	34473105	34473500	58.9729
chr10	34716503	34716983	52.0606
chr10	34849043	34849351	51.874
chr10	35928019	35928480	55.7853
chr10	37268036	37268300	56.7258
chr10	37351158	37351470	60.0252
chr10	37611614	37611899	54.7203
chr10	37755249	37755500	58.4612
chr10	37895521	37895976	52.2288
chr10	37924646	37924966	56.0467
chr10	38104025	38104284	63.3967
chr10	38182513	38183456	60.0669
chr10	42951747	42951977	53.0449
chr10	43158541	43158995	52.4264
chr10	43275010	43275425	52.6621
chr10	44479011	44479419	57.582
chr10	44495009	44495468	50.1856
chr10	54076087	54076473	54.3693
chr10	56187622	56187987	51.58
chr10	56280524	56280739	61.08
chr10	57478593	57478982	63.54
chr10	57490011	57490467	52.4104
chr10	57539523	57539878	55.6026
chr10	57566010	57566390	57.4883
chr10	57874069	57874456	59.502
chr10	58993028	58993498	53.9157
chr10	64569661	64569984	51.93
chr10	65071636	65071993	58.9399
chr10	66032700	66032982	51.6002
chr10	66103011	66103350	52.6036
chr10	66182036	66182473	68.6657
chr10	66463073	66463500	61.4574
chr10	66466126	66466488	58.2994
chr10	66473514	66473876	64.23
chr10	67440727	67440988	52.1312
chr10	67627532	67627975	55.3408
chr10	68488185	68488471	50.5342
chr10	68518149	68518995	61.6151
chr10	68793551	68793978	61.9133
chr10	68962096	68962475	62.2967
chr10	68963025	68963237	51.7014
chr10	69030007	69030392	52.88
chr10	69238627	69238926	60.3175
chr10	88982506	88982962	53.9232
chr10	89462189	89462462	50.9752
chr10	91328077	91328446	53.1889
chr10	95009054	95009469	73.7678
chr10	95260506	95260999	52.38
chr10	96840502	96840931	53.555
chr10	96991505	96991920	57.281
chr10	97771668	97771984	50.0425
chr10	97849164	97849490	57.7883
chr10	98499594	98499999	53.2621
chr10	98502021	98502496	50.255
chr10	100343005	100343336	52.8423
chr10	100345089	100345475	51.124
chr10	100349682	100349982	59.38
chr10	100417713	100417938	60.875
chr10	100474564	100474922	53.38
chr10	100569692	100569972	55.0606
chr10	100613506	100613970	61.0645
chr10	100853507	100853988	52.3568
chr10	100957543	100957973	56.2217
chr10	101740017	101740423	53.4229
chr10	102322001	102322445	52.4783
chr10	112586376	112586498	54.13
chr10	112757248	112757462	51.13
chr10	131477507	131477876	57.8133
chr11	736003	736488	65.9795
chr11	5860079	5860396	57.7498
chr11	5896570	5896885	62.7383
chr11	5978112	5978335	52.8329
chr11	6076079	6076488	54.0312
chr11	6259093	6259379	52.3633
chr11	6306012	6306355	51.7133
chr11	6568521	6568973	60.7005
chr11	7110504	7110996	81.4474
chr11	7639148	7639494	66.3883
chr11	9922033	9922439	54.2606
chr11	13384148	13384399	53.8592
chr11	14672524	14672973	57.6342
chr11	14717504	14717898	57.0437
chr11	16488065	16488472	51.255
chr11	16648525	16648998	51.53
chr11	16666554	16666929	50.5415
chr11	17064503	17064963	50.8911
chr11	22227287	22227463	54.255
chr11	22618039	22618376	56.2413
chr11	25646057	25646320	66.7045
chr11	25835116	25835492	53.4276
chr11	27114658	27114985	61.3383
chr11	28269170	28269335	54.8828
chr11	28351632	28351991	54.305
chr11	28994550	28994996	53.5008
chr11	29107592	29107997	64.6925
chr11	29138069	29138480	59.78
chr11	29536160	29536431	54.63
chr11	33184004	33184478	51.2169
chr11	36612580	36612969	53.305
chr11	37138073	37138245	50.8098
chr11	39520149	39520496	51.9845
chr11	39688149	39688490	51.5467
chr11	39886276	39886416	50.3121
chr11	40231749	40231798	53.205
chr11	40282010	40282489	55.905
chr11	40860823	40860909	60.8979
chr11	41685570	41685964	52.4264
chr11	43070619	43070972	56.1717
chr11	43089093	43089364	52.205
chr11	43282562	43282987	53.38
chr11	46076027	46076435	57.7407
chr11	48632543	48632732	59.38
chr11	48697503	48697906	53.5217
chr11	49740533	49740934	58.2633
chr11	50188215	50188310	59.6024
chr11	50399003	50399423	53.2439
chr11	50431006	50431357	54.63
chr11	50445101	50445498	69.8026
chr11	50464631	50464937	56.4508
chr11	50555517	50555867	50.13
chr11	50615710	50615910	53.9693
chr11	51236138	51236481	54.4613
chr11	54858504	54858988	59.0842
chr11	54866582	54866929	52.7481
chr11	54923564	54923903	52.3076
chr11	55560521	55560806	50.48
chr11	57988568	57988993	55.3383
chr11	58410569	58410902	67.7967
chr11	58789532	58789942	54.305
chr11	58818030	58818441	53.13
chr11	58893587	58893941	54.1717
chr11	58905593	58905970	56.8925
chr11	60004233	60004500	60.4633
chr11	63184182	63184376	51.1895
chr11	63488563	63488972	55.5056
chr11	64268076	64268904	56.1583
chr11	64862501	64863000	52.5221
chr11	65231617	65231900	50.9431
chr11	65450601	65450815	54.605
chr11	66909532	66909979	50.8961
chr11	71608643	71608995	56.8914
chr11	73257504	73257844	50.8383
chr11	83321205	83321437	52.2812
chr11	86142021	86142499	61.3848
chr11	90403530	90403831	69.03
chr11	94770503	94771000	64.8761
chr11	95638028	95638495	53.5425
chr11	97926571	97927000	69.4574
chr11	98655591	98655997	55.7133
chr11	98861850	98862439	51.3592
chr11	98913535	98913971	61.8175
chr11	99128662	99128949	52.2758
chr11	99180130	99180496	62.9467
chr11	99333538	99333986	51.9934
chr11	99559024	99559493	60.9383
chr11	99931516	99932485	56.8111
chr11	100119014	100119471	57.13
chr11	100985067	100985439	52.2967
chr11	101756656	101756965	61.105
chr11	101926528	101926696	52.255
chr11	101937140	101937407	54.0479
chr11	103392291	103392407	50.155
chr11	105167543	105167967	54.755
chr11	107148093	107148311	53.8008
chr11	107525217	107525490	52.3538
chr11	108805569	108805757	55.1943
chr11	129422505	129422964	51.3621
chr12	718001	718498	52.9746
chr12	4829053	4829998	59.468
chr12	4851728	4851958	51.6688
chr12	7128048	7128498	66.88
chr12	12748126	12748359	56.144
chr12	13248044	13248446	51.1209
chr12	13284750	13284933	55.3455
chr12	14411069	14411386	56.3856
chr12	14570522	14570677	52.105
chr12	14815502	14815954	54.4157
chr12	17160501	17160990	53.1441
chr12	17308549	17308792	53.2818
chr12	18284011	18284406	59.4657
chr12	19316149	19316442	53.3193
chr12	19378111	19378440	50.1931
chr12	19531011	19531204	52.2925
chr12	20684089	20684477	50.155
chr12	21054119	21054485	55.1121
chr12	21065289	21065497	53.8621
chr12	21242278	21242492	60.305
chr12	21578061	21578417	53.4842
chr12	22144569	22144854	50.5586
chr12	22547085	22547338	50.1592
chr12	26931206	26931346	50.055
chr12	27113371	27113500	51.1467
chr12	27963548	27963967	52.1985
chr12	28314081	28314359	60.3432
chr12	28545225	28545468	55.3764
chr12	28642073	28642362	50.83
chr12	32109054	32109494	50.1824
chr12	32177007	32177472	59.1567
chr12	32178054	32178443	56.9939
chr12	32543508	32543988	50.1035
chr12	33155102	33155454	56.2177
chr12	33372109	33372201	62.605
chr12	33774619	33774880	59.9981
chr12	34283608	34283800	70.6925
chr12	34325680	34325949	54.13
chr12	34602509	34602970	52.6133
chr12	34704671	34704903	50.4411
chr12	34732043	34732430	58.3217
chr12	34752001	34752499	52.3617
chr12	34774702	34774906	62.0883
chr12	38081067	38081325	58.7467
chr12	38348677	38348909	65.6181
chr12	38836013	38836486	75.9336
chr12	39607083	39607472	53.955
chr12	39664050	39664306	65.2897
chr12	39773004	39773384	51.3014
chr12	40027580	40027907	51.5008
chr12	41282027	41282393	52.5705
chr12	41492639	41492965	61.6717
chr12	43122604	43122975	57.1717
chr12	43129763	43129987	54.1002
chr12	43212240	43212352	54.33
chr12	43236026	43236449	52.38
chr12	43253560	43253988	53.1439
chr12	43278075	43278279	55.78
chr12	43427686	43427947	53.0974
chr12	43438301	43438487	56.8336
chr12	43465068	43465889	64.1693
chr12	43591595	43591939	69.5625
chr12	43606191	43606406	64.9812
chr12	43610515	43611417	58.1425
chr12	43650503	43650868	64.305
chr12	43830574	43830844	50.23
chr12	43876050	43876364	63.205
chr12	44218036	44218477	57.4693
chr12	44561784	44561988	55.88
chr12	45236609	45236810	55.755
chr12	46595190	46595466	50.0994
chr12	46889111	46889363	65.2907
chr12	47007568	47008253	56.3703
chr12	47278649	47278988	54.7717
chr12	50325556	50325940	58.63
chr12	53797595	53797950	51.6717
chr12	57383589	57383847	52.4008
chr12	60141530	60141937	53.455
chr12	60206010	60206500	50.3567
chr12	60988046	60988482	55.6363
chr12	61662549	61662743	54.3717
chr12	63364001	63364454	52.9947
chr12	66282001	66282736	54.4851
chr12	68021632	68021969	52.255
chr12	70298089	70298270	54.3413
chr12	70818169	70818485	51.255
chr12	73857544	73857893	50.6967
chr12	74311565	74311915	52.6289
chr12	74357141	74357457	55.3159
chr12	75017133	75017490	51.127
chr12	75202002	75202381	56.7756
chr12	75204513	75204651	55.355
chr12	75518602	75518978	50.5348
chr12	79459021	79459158	53.0621
chr12	80104521	80104997	50.0121
chr12	81034179	81034377	56.8217
chr12	81155647	81155886	60.705
chr12	81308006	81308364	50.6555
chr12	81365542	81365910	51.7086
chr12	84191095	84191289	50.63
chr12	84323635	84323982	51.5926
chr12	84412508	84412945	57.5693
chr12	84706613	84706829	61.58
chr12	84752521	84752977	51.8336
chr12	84876225	84876478	50.2907
chr12	85327018	85327493	53.1161
chr12	86043156	86043214	53.3514
chr12	86663752	86663997	50.5764
chr12	86717553	86717833	67.0407
chr12	87674509	87674996	57.6217
chr12	89730152	89730486	54.43
chr12	90485616	90485869	68.4633
chr12	90927019	90927404	54.005
chr12	91297069	91297413	52.5248
chr12	92806045	92806371	55.2967
chr12	96665067	96665433	51.0883
chr12	101860019	101860456	52.9742
chr12	102132030	102132962	68.5433
chr12	102133526	102133885	51.0248
chr12	117356502	117356958	50.2518
chr12	123021512	123021989	50.6621
chr13	19587501	19587923	68.7014
chr13	19689041	19689491	58.3328
chr13	20514093	20514143	51.7875
chr13	24742681	24742826	51.2883
chr13	25160502	25160791	58.2411
chr13	26833601	26833992	53.4383
chr13	30679523	30679750	52.3621
chr13	31828122	31828466	58.7675
chr13	31887663	31887968	53.9217
chr13	31932276	31932476	64.3661
chr13	32035508	32035719	57.496
chr13	35376527	35376973	50.4455
chr13	35694005	35694487	69.755
chr13	36101546	36102000	53.1717
chr13	36752002	36752274	59.58
chr13	37407513	37408000	50.2272
chr13	39700596	39700940	50.0764
chr13	42617556	42617867	58.755
chr13	43738036	43738380	56.88
chr13	46403503	46404000	51.9883
chr13	51045021	51045409	60.2788
chr13	52866563	52866821	50.005
chr13	52924516	52924999	60.046
chr13	54881093	54881370	55.305
chr13	55628514	55628971	65.9147
chr13	57122064	57122498	52.5629
chr13	57275576	57275893	55.455
chr13	57416530	57416963	58.5209
chr13	57430508	57430998	52.6378
chr13	57493131	57493347	52.1895
chr13	57531137	57531491	50.1756
chr13	57651056	57651409	58.08
chr13	57707521	57707874	52.5175
chr13	58246621	58246980	55.08
chr13	58779572	58779940	56.955
chr13	61275329	61275433	56.805
chr13	61370011	61370177	57.8691
chr13	61489511	61489910	72.305
chr13	61531501	61531991	51.5717
chr13	62131597	62131892	59.5979
chr13	62140539	62140911	50.8661
chr13	63543512	63543995	57.0139
chr13	65694860	65694951	50.905
chr13	65717060	65717091	71.4494
chr13	65800526	65800931	52.0299
chr13	67217512	67217745	54.0586
chr13	67716063	67716318	54.055
chr13	70474572	70474694	51.9752
chr13	71362695	71362794	54.7729
chr13	71556819	71556989	62.6836
chr13	71976155	71976383	68.9671
chr13	75119688	75119949	53.5649
chr13	75837473	75837499	69.88
chr13	78304005	78304314	51.105
chr13	80198054	80198325	52.1411
chr13	81914015	81914499	59.6515
chr13	82223607	82223803	50.0675
chr13	82464623	82464873	52.1217
chr13	82636512	82636963	53.205
chr13	83158006	83158493	53.4395
chr13	83184299	83184462	53.38
chr13	83191561	83191996	53.9828
chr13	83585660	83585978	52.9772
chr13	83612259	83612437	52.7133
chr13	85616002	85616490	50.0883
chr13	85691079	85691456	54.13
chr13	86112548	86112801	50.83
chr13	86356620	86356834	50.3383
chr13	86411676	86411824	59.855
chr13	86591009	86591455	54.6974
chr13	87331106	87331497	57.0254
chr13	87536084	87536471	61.5467
chr13	88416521	88416974	55.1647
chr13	88574057	88574419	54.0943
chr13	88747117	88747442	56.13
chr13	88869615	88869949	54.6633
chr13	88873573	88873952	60.0383
chr13	89590674	89590928	51.2717
chr13	90095568	90095579	56.905
chr13	92694580	92694974	53.8592
chr13	92699107	92699456	71.73
chr13	92732540	92732862	51.8479
chr13	93773511	93773900	50.8121
chr13	93895083	93895343	62.2282
chr13	94037064	94037461	55.0883
chr13	94555047	94555350	53.7288
chr13	94647020	94647481	54.5467
chr13	97644529	97644808	55.1953
chr13	97650530	97650939	55.9693
chr13	98632604	98632954	50.1294
chr13	103953046	103953485	57.205
chr13	103958711	103958893	57.3467
chr13	104030037	104030388	50.88
chr13	104088558	104088858	57.908
chr13	104110549	104110817	52.3383
chr13	104226022	104226371	61.205
chr13	104351039	104351368	56.2939
chr13	104428728	104428946	67.3383
chr13	105979045	105979476	66.7729
chr13	106557084	106557490	54.6062
chr13	107512132	107512366	51.1439
chr13	111183043	111183445	51.5939
chr13	111760056	111760316	56.88
chr13	111761123	111761308	50.8383
chr13	111801527	111801892	50.7967
chr13	111803598	111803857	54.455
chr13	114126639	114126912	50.4909
chr14	21543006	21543388	66.8312
chr14	22824561	22824967	51.2657
chr14	26057509	26057985	56.0693
chr14	26140295	26140500	62.6205
chr14	28057646	28057986	60.13
chr14	29254103	29254486	55.8672
chr14	29952246	29952476	51.2409
chr14	30510065	30510402	51.6943
chr14	30528032	30528483	53.3294
chr14	30548517	30548936	58.0645
chr14	30562506	30562905	61.98
chr14	30573104	30573447	55.6133
chr14	30578069	30578395	51.6883
chr14	30604147	30604478	51.9494
chr14	30612010	30612500	53.8759
chr14	30652148	30652478	54.7474
chr14	34685136	34685347	59.4092
chr14	36195325	36195491	51.105
chr14	36634800	36634986	57.9633
chr14	37543617	37543984	58.4675
chr14	37588551	37588947	50.9574
chr14	37590501	37590981	50.4772
chr14	37947095	37947361	55.3883
chr14	38660001	38660443	54.0645
chr14	38665530	38665905	56.5005
chr14	38797135	38797359	64.4133
chr14	38853145	38853426	52.0407
chr14	39023214	39023490	50.3717
chr14	39122311	39122423	50.6907
chr14	39250870	39250999	52.0467
chr14	39318651	39318801	65.9068
chr14	39363512	39363981	50.0169
chr14	40116099	40116410	60.005
chr14	40186673	40186896	52.9842
chr14	42084675	42084956	56.8217
chr14	43064519	43064769	52.8681
chr14	43124552	43124945	55.7987
chr14	43387020	43387499	50.9217
chr14	43484001	43484495	50.8127
chr14	43997128	43997327	52.0883
chr14	44378087	44378499	58.2371
chr14	44417203	44417385	66.98
chr14	44473242	44473403	69.3383
chr14	44504089	44504329	52.0647
chr14	44562540	44562824	77.5717
chr14	44676546	44676996	68.8734
chr14	44686028	44686390	50.4336
chr14	44742050	44742456	50.1891
chr14	44744009	44744329	53.951
chr14	45558515	45558910	53.0717
chr14	46131702	46131857	56.2967
chr14	46283029	46283446	55.1781
chr14	46287004	46287455	52.4729
chr14	47219754	47219996	55.7342
chr14	48197005	48197278	57.8881
chr14	48207673	48207902	54.0883
chr14	48583532	48583856	57.805
chr14	48682062	48682442	56.3264
chr14	48859501	48859894	53.0467
chr14	49183607	49183834	56.5685
chr14	49196552	49196959	54.1609
chr14	49260038	49260473	51.1133
chr14	49271529	49271945	55.63
chr14	49355675	49355938	54.9758
chr14	49615520	49615868	59.5515
chr14	49617576	49617932	55.5383
chr14	53894020	53894471	50.4264
chr14	53920098	53920483	54.255
chr14	53972588	53972867	53.1633
chr14	54023076	54023225	52.2217
chr14	54192028	54192489	61.3133
chr14	54227016	54227405	52.705
chr14	55490557	55490847	66.7967
chr14	55980128	55980483	51.9657
chr14	57271011	57271438	56.2034
chr14	60328604	60329000	52.0175
chr14	60330076	60330246	50.3907
chr14	60446054	60446452	56.1776
chr14	60491561	60491901	51.68
chr14	61143519	61143825	50.299
chr14	61830071	61830476	60.5961
chr14	61889040	61889396	57.9604
chr14	62300505	62300918	55.9383
chr14	63718576	63718761	56.7499
chr14	65008004	65008999	64.5979
chr14	66500002	66500248	58.605
chr14	70039501	70039992	54.0164
chr14	70758592	70758769	51.28
chr14	70765058	70765392	51.5181
chr14	70895026	70895494	56.7424
chr14	70905642	70905814	56.3323
chr14	70929359	70929485	65.605
chr14	72282007	72282361	50.404
chr14	73299852	73299999	54.3717
chr14	75521527	75521951	51.9397
chr14	78589057	78589343	51.0018
chr14	82196503	82196927	51.4493
chr14	82383502	82383997	56.7729
chr14	82490770	82490976	50.4217
chr14	82495582	82495999	72.7371
chr14	82672018	82672495	54.2074
chr14	82770005	82770266	51.4469
chr14	83352032	83352479	70.8566
chr14	86568013	86568372	52.1818
chr14	88248693	88248985	51.755
chr14	89171097	89171474	51.986
chr14	89188051	89188420	50.128
chr14	89222002	89222435	53.0467
chr14	89763538	89763956	59.0405
chr14	92395008	92395381	56.5854
chr14	93081001	93081487	51.9162
chr14	93912607	93912942	58.8522
chr14	94028707	94028954	55.73
chr14	94684548	94684999	63.5906
chr14	94842511	94842836	58.3711
chr14	94897516	94897974	51.2686
chr14	95834649	95834914	53.8972
chr14	96597714	96597781	50.2217
chr14	101966550	101966894	54.1121
chr14	102208573	102208983	54.08
chr14	102769003	102769423	50.9352
chr14	104394530	104394994	53.4215
chr15	23059106	23059366	50.6439
chr15	23910015	23910482	52.2482
chr15	31115708	31115988	75.1402
chr15	31188606	31188977	73.132
chr15	31945224	31945415	55.7693
chr15	32055009	32055473	60.1121
chr15	32060504	32060901	53.7264
chr15	37020592	37021000	51.8106
chr15	37110049	37110496	58.8725
chr15	38553149	38553459	52.2193
chr15	38580546	38580818	60.005
chr15	38585520	38585974	51.1508
chr15	42972039	42972388	54.555
chr15	45302793	45302986	57.2175
chr15	50025541	50025995	56.0074
chr15	51086026	51086188	51.38
chr15	54902502	54902970	57.9342
chr15	57025504	57025994	59.9234
chr15	58357003	58357489	66.5925
chr15	59278509	59278994	66.0034
chr15	60286535	60288489	65.1054
chr15	62309040	62309315	52.005
chr15	64737547	64737854	51.889
chr15	67474097	67474415	54.58
chr15	69316026	69316453	51.4121
chr15	71365029	71365247	60.63
chr15	76164517	76164801	51.8952
chr15	76819232	76819499	53.3961
chr15	77606143	77606335	56.1024
chr15	80284678	80284988	50.0118
chr15	82345076	82345308	64.7383
chr15	83652038	83652499	57.4711
chr15	84402610	84402784	56.0225
chr15	84774634	84774965	53.63
chr15	89025145	89025474	52.5348
chr15	89082520	89082909	51.1463
chr15	89445598	89445899	53.9193
chr15	100894543	100894890	53.6586
chr15	100993583	100993934	65.3764
chr15	101033572	101033799	53.7371
chr15	101040024	101040428	50.4217
chr15	101048031	101048386	72.5883
chr15	101075729	101075984	55.3979
chr15	101081103	101081498	54.7211
chr15	101089002	101089476	65.4336
chr15	101227047	101227486	55.844
chr15	101917024	101917488	50.5675
chr16	2007018	2007500	52.5271
chr16	8939521	8939795	52.7282
chr16	12355014	12355489	66.41
chr16	14308503	14308788	51.0467
chr16	16161031	16161471	52.1925
chr16	19470155	19470496	54.761
chr16	22340551	22340804	54.4185
chr16	29895551	29896000	56.6114
chr16	30692034	30692918	72.8696
chr16	31579572	31579977	53.4381
chr16	31580524	31580999	50.1768
chr16	31611150	31611438	65.8217
chr16	31615507	31615933	60.0467
chr16	31652670	31652976	67.305
chr16	31822015	31822250	52.2729
chr16	56815272	56815326	53.755
chr16	75396524	75396996	52.8467
chr17	406501	406913	66.374
chr17	4749533	4749995	56.1985
chr17	14304037	14304411	66.9967
chr17	16268524	16268999	54.1522
chr17	21515594	21515916	55.7874
chr17	27988027	27988461	51.424
chr17	29607297	29607492	57.8556
chr17	33776533	33776998	51.3332
chr17	34017596	34017936	54.005
chr17	37568504	37568948	59.1495
chr17	47756024	47756500	63.658
chr17	51768593	51768820	60.3979
chr17	53010507	53010977	50.6979
chr17	54076120	54076175	62.505
chr17	56518547	56518854	51.755
chr17	57385118	57385368	53.43
chr17	57480723	57480986	52.3717
chr17	57816558	57816954	52.3566
chr17	61249628	61249839	54.4425
chr17	62930553	62930978	50.7391
chr17	74422856	74422973	61.455
chr17	78646129	78646447	52.0602
chr18	1169015	1169316	68.4633
chr18	1619094	1619447	50.6742
chr18	3039626	3039900	50.464
chr18	3424001	3424304	51.4385
chr18	3426004	3426410	52.6098
chr18	10790685	10790998	61.0388
chr18	12139109	12139471	54.4175
chr18	13746276	13746462	55.63
chr18	14169507	14169956	58.8193
chr18	18914108	18914200	52.8883
chr18	18952539	18952831	53.5383
chr18	19012008	19012180	50.6868
chr18	21640244	21640492	53.0181
chr18	29340762	29340930	61.6822
chr18	29839134	29839495	63.7133
chr18	32975007	32975484	51.5703
chr18	33306097	33306329	52.755
chr18	35426006	35426235	55.3002
chr18	37054010	37054407	57.9286
chr18	43272615	43272825	61.205
chr18	43282520	43282878	53.3717
chr18	51231124	51231500	50.3967
chr18	53981367	53981427	50.705
chr18	54504021	54504411	59.2907
chr18	54580130	54580495	61.505
chr18	54684178	54684455	52.3729
chr18	57529610	57529941	72.105
chr18	59221508	59221986	51.801
chr18	63854505	63855000	54.507
chr18	64093002	64093212	55.1717
chr18	72744004	72744475	50.2021
chr18	77717001	77717351	68.4264
chr19	372044	372428	61.9159
chr19	386002	386489	51.4074
chr19	403083	403485	60.7579
chr19	1881504	1881946	51.9157
chr19	4339120	4339497	50.6217
chr19	8630514	8630977	50.376
chr19	9296058	9296385	52.03
chr19	9654241	9654499	53.205
chr19	11015004	11015481	61.6161
chr19	12017577	12017828	50.5717
chr19	13296021	13296953	53.7515
chr19	17508501	17508957	56.8418
chr19	19625015	19625482	54.9126
chr19	24467576	24467962	53.9574
chr19	24495017	24495238	56.4084
chr19	24527753	24527949	54.63
chr19	24551043	24551267	50.3717
chr19	29381506	29381902	51.4733
chr19	29855044	29855491	51.1306
chr19	35897501	35897997	50.8572
chr19	36725059	36725461	65.1022
chr19	36735520	36735981	75.8511
chr19	36736516	36737500	71.376
chr19	36740023	36740422	61.7383
chr19	36746507	36747379	63.3063
chr19	36750028	36750968	56.6433
chr19	38192258	38192459	61.3764
chr19	46610060	46610392	54.5288
chr19	49090502	49090920	52.755
chr19	49283557	49283973	51.7828
chr19	49703513	49704495	53.1412
chr19	50677048	50677354	53.1665
chr19	54338512	54338942	53.5133
chr19	55544063	55544498	62.3849
chr19	56852512	56852799	56.2895
chr19	57175502	57176000	53.7493
chr19	58075725	58075992	53.7578
chr19	58559125	58559436	58.9466
chr19	58678732	58678975	56.1508
chr2	4062542	4062976	59.086
chr2	14934031	14934447	51.633
chr2	15996582	15996998	55.0711
chr2	18185158	18185316	58.5217
chr2	18231534	18231998	53.9098
chr2	21443083	21443425	50.1675
chr2	21560129	21560198	51.6217
chr2	22227192	22227470	51.3092
chr2	22431110	22431371	53.205
chr2	22541642	22541961	52.805
chr2	24265009	24265494	56.0717
chr2	27573067	27574000	51.628
chr2	28870505	28870986	51.4832
chr2	30803096	30803426	66.2788
chr2	31564152	31564471	56.0508
chr2	34311016	34311493	50.0606
chr2	37454122	37454928	79.4425
chr2	37456054	37456398	68.7979
chr2	39129027	39129416	53.9356
chr2	44002543	44002976	54.9145
chr2	44216505	44216929	51.2133
chr2	44359006	44359438	56.5883
chr2	44939666	44939921	51.2223
chr2	45646623	45646862	53.0645
chr2	45850096	45850437	53.3165
chr2	47653038	47653478	56.0832
chr2	53714501	53714994	54.7121
chr2	54186019	54186489	51.78
chr2	59237537	59237989	53.18
chr2	59297139	59297480	54.6657
chr2	59387073	59387244	55.9348
chr2	59977644	59977978	53.58
chr2	60103145	60103433	51.68
chr2	60419132	60419441	52.98
chr2	61498144	61498394	51.2661
chr2	61506542	61506879	52.5009
chr2	62904174	62904356	65.2967
chr2	65089556	65089822	54.6717
chr2	65562087	65562274	56.0657
chr2	67942885	67942939	53.5425
chr2	69483535	69483985	53.5883
chr2	69682532	69682992	51.377
chr2	72277066	72277397	55.1598
chr2	72697110	72697411	52.0943
chr2	72764510	72764952	51.58
chr2	72899197	72899500	51.5621
chr2	74181006	74181191	50.1146
chr2	77322662	77322886	64.9395
chr2	78197577	78197971	72.9494
chr2	78515637	78515988	55.5006
chr2	87016501	87016973	50.4818
chr2	88581835	88581994	55.1092
chr2	106681534	106681999	50.8854
chr2	108445503	108445998	61.0696
chr2	115583132	115583483	60.0883
chr2	115725502	115725759	52.555
chr2	115963145	115963372	62.5536
chr2	116031514	116031874	55.0106
chr2	116110230	116110500	52.055
chr2	117000555	117000968	51.8217
chr2	117342563	117342979	52.0764
chr2	117430527	117430865	55.9217
chr2	118036575	118037412	67.2807
chr2	136075332	136075467	51.9383
chr2	140084676	140084971	56.0883
chr2	140348033	140348409	70.6157
chr2	140418139	140418456	50.1538
chr2	144650050	144650497	59.5321
chr2	145063612	145063976	55.2324
chr2	145064524	145064997	50.2193
chr2	145105287	145105469	53.1175
chr2	145147509	145147733	52.0939
chr2	153741749	153741973	57.2112
chr2	154604014	154604220	56.1336
chr2	156267568	156267904	51.6336
chr2	156316136	156316451	54.4193
chr2	156503554	156503884	52.1898
chr2	156693582	156693994	54.1217
chr2	156885525	156885982	58.08
chr2	157752292	157752488	51.8026
chr2	157753001	157753365	59.1479
chr2	158097555	158097834	52.4971
chr2	158914530	158914987	55.4425
chr2	159109622	159109844	56.1693
chr2	159279015	159279435	61.7312
chr2	160178033	160178185	60.8229
chr2	163025652	163025720	59.205
chr2	163209577	163209871	66.1586
chr2	163256045	163256494	51.005
chr2	163298557	163298867	52.9608
chr2	163447585	163447981	64.305
chr2	163898061	163898365	64.2407
chr2	164152501	164152714	50.2217
chr2	164655510	164655878	52.905
chr2	167221037	167221467	54.9165
chr2	169449694	169449939	61.1244
chr2	173518056	173518319	50.5856
chr2	174054516	174054972	51.2967
chr2	182545067	182545493	61.5128
chr2	185468662	185468999	53.1598
chr2	185490618	185490965	51.1039
chr2	185504047	185504458	57.6717
chr2	185880558	185880959	53.5121
chr2	185887050	185887336	60.6425
chr2	186028052	186028471	55.6756
chr2	186496552	186496934	52.2553
chr2	187713531	187714000	53.3758
chr2	188664017	188664394	59.8471
chr2	188773089	188773266	52.4425
chr2	189355020	189355055	54.1883
chr2	189571020	189571161	55.0586
chr2	193811537	193811899	51.3955
chr2	194041009	194041397	57.7633
chr2	194188524	194188839	53.38
chr2	194355012	194355243	51.1014
chr2	197721803	197721946	52.105
chr2	198231759	198231862	50.6457
chr2	201623621	201623861	55.1717
chr2	203381695	203381898	52.3925
chr2	207998167	207998334	50.5943
chr2	209828588	209828920	52.2074
chr2	209836677	209836947	51.3621
chr2	212860089	212860398	50.2133
chr2	213607070	213607353	58.4181
chr2	213627121	213627421	58.205
chr2	213979524	213979996	57.2927
chr2	215664678	215664816	52.636
chr2	216340081	216340493	52.6955
chr2	216411057	216411376	52.4455
chr2	216871704	216871930	61.33
chr2	220013588	220013961	51.6847
chr2	223380078	223380484	57.2383
chr2	224338723	224338944	51.5883
chr2	224385032	224385383	52.0751
chr2	224474032	224474241	58.255
chr2	224482298	224482495	68.3669
chr2	224486597	224486940	50.5758
chr2	224561009	224561388	52.2943
chr2	226178566	226178958	59.2496
chr2	228290544	228290844	55.08
chr2	228593781	228593919	53.7883
chr2	231196640	231196838	51.1693
chr2	233272527	233272996	61.7614
chr2	233276191	233276468	58.93
chr2	233293512	233293699	52.133
chr2	234724534	234724705	50.9368
chr2	235232539	235232850	51.5467
chr2	235809089	235809498	51.63
chr2	238577093	238577456	50.5538
chr2	239564522	239564954	52.9425
chr2	241571531	241571890	51.1018
chr20	3772623	3772914	59.855
chr20	5242112	5242443	56.2709
chr20	5252574	5252921	54.28
chr20	10062653	10062958	51.452
chr20	11393257	11393468	50.5967
chr20	13906686	13906956	54.5078
chr20	18303055	18303496	52.1439
chr20	19797020	19797283	51.8205
chr20	20343504	20344496	66.9863
chr20	20346002	20346427	64.9111
chr20	20347053	20347496	61.488
chr20	21072715	21072959	51.0931
chr20	24839043	24839481	50.1303
chr20	24874018	24874953	55.2659
chr20	24876088	24876369	57.186
chr20	26198147	26198394	54.4419
chr20	35375210	35375492	54.4724
chr20	37479091	37479408	51.9217
chr20	38358536	38358948	59.2175
chr20	38379242	38379922	56.0767
chr20	38392534	38392989	61.1967
chr20	38659506	38659786	51.3592
chr20	42788504	42788997	53.2329
chr20	46169043	46169271	66.005
chr20	51292822	51292955	52.0907
chr21	14439630	14439914	56.3371
chr21	14580514	14580747	81.8943
chr21	15669525	15669787	51.1511
chr21	17038581	17038968	51.7133
chr21	27796072	27796475	50.0318
chr21	27963597	27963944	54.5556
chr21	29405522	29405946	53.9103
chr21	29578009	29578418	54.2574
chr21	29600581	29600963	52.8848
chr21	29630520	29630917	63.655
chr21	29634579	29634841	64.0594
chr21	29964146	29964443	60.9074
chr21	30025846	30025957	54.1842
chr21	33185583	33185939	51.605
chr21	34927010	34927494	52.3183
chr21	36737009	36737325	50.755
chr21	44474003	44474487	60.3258
chr21	47801543	47802000	50.363
chr22	20709009	20709975	56.365
chr22	20710514	20711000	61.8691
chr22	20713009	20713496	59.6252
chr22	20715501	20715997	53.9582
chr22	21537576	21538500	58.2001
chr22	24447295	24447471	52.0467
chr22	33087509	33087716	59.755
chr22	33747648	33747970	50.6907
chr22	34374535	34375000	51.3056
chr22	34533048	34533462	55.8857
chr22	34670043	34670349	56.461
chr22	34671185	34671400	50.9336
chr22	36095132	36095387	55.7627
chr22	37437171	37437492	55.0836
chr22	38556208	38556324	51.1062
chr3	4380551	4380902	51.9967
chr3	5451709	5451934	50.3806
chr3	5626513	5626959	53.6875
chr3	5657057	5657489	58.4798
chr3	5672207	5672425	55.9217
chr3	5710349	5710497	54.88
chr3	5737060	5737408	54.6288
chr3	6342210	6342379	71.53
chr3	6404121	6404293	53.955
chr3	6549533	6549984	59.5442
chr3	6593682	6593974	54.4389
chr3	8712061	8712468	51.8724
chr3	11071017	11071465	52.5447
chr3	14783519	14783849	59.2074
chr3	18217212	18217377	53.005
chr3	18252196	18252455	53.4717
chr3	18261011	18261500	56.4373
chr3	18264663	18264971	50.58
chr3	19474550	19474983	56.055
chr3	19586730	19586784	59.2467
chr3	19655128	19655318	60.38
chr3	19718624	19718958	57.0119
chr3	19720005	19720467	55.88
chr3	19848037	19848400	53.094
chr3	20739558	20739989	71.83
chr3	20844087	20844497	50.955
chr3	23588027	23588461	64.4314
chr3	28614220	28614496	57.9167
chr3	33496073	33496423	51.505
chr3	35109002	35109440	50.555
chr3	35250690	35250854	51.455
chr3	37611558	37611855	59.755
chr3	37799536	37799816	53.2481
chr3	38197655	38197894	51.3383
chr3	38490813	38490937	56.9217
chr3	39603023	39603364	62.4748
chr3	39819522	39819902	58.6244
chr3	39905214	39905470	54.005
chr3	39911029	39911389	69.08
chr3	39945800	39945979	52.6175
chr3	39964501	39964980	54.655
chr3	40039067	40039375	54.0883
chr3	40183606	40183840	52.73
chr3	41665600	41665899	52.3314
chr3	45973501	45973858	50.9217
chr3	46373526	46373885	53.505
chr3	52327131	52327456	54.3463
chr3	56719011	56719422	56.9633
chr3	58345672	58345975	51.6055
chr3	64044216	64044481	50.8842
chr3	64443616	64443999	56.4449
chr3	65616564	65616718	52.2113
chr3	66837007	66837225	51.33
chr3	67995107	67995353	59.8312
chr3	68798163	68798478	58.6657
chr3	70859590	70859864	50.73
chr3	73317737	73317987	54.8304
chr3	76031283	76031374	57.1133
chr3	78451047	78451144	58.3977
chr3	79137030	79137457	50.3312
chr3	79175108	79175416	58.261
chr3	82602162	82602432	51.08
chr3	82845544	82845893	50.3717
chr3	83131097	83131434	50.03
chr3	83155628	83155825	55.2336
chr3	83204536	83204756	54.38
chr3	83267002	83267482	56.574
chr3	83277040	83277335	51.7758
chr3	83344048	83344495	52.1717
chr3	83361568	83361702	84.0133
chr3	83378057	83378380	52.63
chr3	83458556	83458893	57.7764
chr3	83476506	83476979	55.68
chr3	84232502	84232833	56.047
chr3	84328515	84328934	52.9772
chr3	84459590	84459882	52.0685
chr3	87013524	87013808	57.4883
chr3	87212560	87212966	57.3574
chr3	87353104	87353485	61.5907
chr3	87516032	87516394	54.8621
chr3	88285618	88285996	56.7848
chr3	93652154	93652494	52.63
chr3	94656600	94656985	70.0059
chr3	94817508	94817768	63.6803
chr3	95022121	95022441	50.3014
chr3	96221334	96221412	57.5467
chr3	96746572	96746943	50.5953
chr3	97084511	97084955	69.5217
chr3	97213075	97213354	53.28
chr3	97473570	97473843	50.9927
chr3	98321623	98321960	64.1979
chr3	98670592	98670898	55.155
chr3	98842018	98842492	62.1883
chr3	101029189	101029343	54.3439
chr3	101219917	101219996	51.5883
chr3	101241520	101241774	56.805
chr3	103142097	103142497	50.3479
chr3	103389212	103389479	50.63
chr3	103486504	103486872	55.0506
chr3	103535221	103535474	57.0186
chr3	103637719	103637884	54.255
chr3	103946507	103946859	50.0383
chr3	109720538	109720962	53.1758
chr3	109780043	109780497	62.4486
chr3	109801553	109801964	63.13
chr3	109846088	109846442	62.0467
chr3	110097508	110097982	56.6816
chr3	110584099	110584961	58.2092
chr3	110627596	110627985	55.3061
chr3	110659623	110659987	50.88
chr3	110718039	110718485	54.4487
chr3	110808624	110808991	61.2925
chr3	111764025	111764459	52.955
chr3	112924014	112924485	52.5237
chr3	116710085	116710357	50.2452
chr3	117905035	117905235	50.805
chr3	121055648	121055906	54.58
chr3	122271031	122271392	53.751
chr3	125713509	125713732	53.1425
chr3	126851018	126851473	51.2203
chr3	127227166	127227454	55.1121
chr3	128419558	128419812	57.9008
chr3	132404621	132404994	54.5532
chr3	132626536	132626993	50.2717
chr3	136074064	136074119	56.0883
chr3	144853042	144853425	50.7371
chr3	145367615	145367994	51.725
chr3	145726067	145726487	54.2604
chr3	146572508	146572994	52.6816
chr3	146688586	146688847	50.2902
chr3	146749557	146749806	59.8086
chr3	150853083	150853427	51.8979
chr3	152545045	152545450	53.355
chr3	152560731	152560959	67.5026
chr3	152588017	152588485	63.3883
chr3	152622685	152622957	68.0377
chr3	152813755	152813950	56.4856
chr3	153617070	153617338	67.2764
chr3	154868708	154868990	55.9823
chr3	154885072	154885364	56.1871
chr3	154916876	154916968	52.5348
chr3	155104538	155104937	50.3134
chr3	155267052	155267440	52.88
chr3	156244503	156244889	50.005
chr3	156532564	156532999	54.4323
chr3	156540517	156540989	55.2041
chr3	158286552	158286746	52.3621
chr3	160798108	160798475	53.3396
chr3	161527612	161527938	61.0467
chr3	161651028	161651426	62.2272
chr3	163188717	163188952	61.905
chr3	163865044	163865433	55.58
chr3	164359092	164359397	51.58
chr3	165392017	165392330	57.1657
chr3	169455755	169455921	60.055
chr3	172751071	172751464	57.7717
chr3	172761692	172761871	56.0677
chr3	172897057	172897435	54.055
chr3	172929505	172930000	61.255
chr3	173323014	173323359	52.4272
chr3	173326602	173326861	64.63
chr3	173334165	173334491	58.2258
chr3	173430581	173430974	59.7217
chr3	174500040	174500414	53.374
chr3	175866544	175866843	50.1425
chr3	176874026	176874244	54.505
chr3	178108005	178108491	52.905
chr3	178133018	178133500	56.6717
chr3	178148160	178148459	51.8883
chr3	178411758	178411917	75.2717
chr3	182167567	182167992	56.4494
chr3	182710213	182710479	53.6072
chr3	184837100	184837429	51.1804
chr3	186101118	186101460	52.8306
chr3	186601007	186601497	62.2425
chr3	186610346	186610494	77.7161
chr3	186653002	186653354	66.7022
chr3	188321112	188321339	50.0383
chr3	189450321	189450367	50.6925
chr3	190605028	190605253	52.3399
chr3	190775644	190775928	50.205
chr3	191157789	191157974	50.0717
chr3	191212527	191212754	58.5042
chr3	193314079	193314496	66.5346
chr3	194760647	194760993	51.155
chr3	195223005	195223500	50.9177
chr3	196373515	196373918	56.4773
chr3	197825006	197825961	53.5363
chr3	197832007	197832947	80.0278
chr4	798539	798984	57.5978
chr4	1359044	1359338	54.2467
chr4	12560309	12560490	57.2828
chr4	13503593	13503901	53.805
chr4	14177002	14177487	55.4272
chr4	18090009	18090500	50.8919
chr4	18453188	18453342	62.2193
chr4	18780085	18780244	52.7606
chr4	18930237	18930500	53.2871
chr4	22623555	22623995	50.4683
chr4	24328113	24328486	57.0599
chr4	25652531	25652968	53.9157
chr4	26277527	26277829	58.255
chr4	31773026	31773433	50.4574
chr4	31878267	31878427	51.0586
chr4	34005044	34005413	71.48
chr4	38157513	38157987	54.505
chr4	38652008	38652472	55.2467
chr4	39516068	39516389	50.155
chr4	42421211	42421426	63.13
chr4	43013043	43013498	54.0606
chr4	43048076	43048483	51.3993
chr4	43368528	43368912	53.2828
chr4	43407552	43407954	59.7002
chr4	43996600	43996981	74.9967
chr4	44013562	44013798	57.6371
chr4	44144612	44144866	56.58
chr4	44159661	44159963	63.2133
chr4	44360648	44360838	59.2967
chr4	44472224	44472488	50.1134
chr4	45004241	45004490	57.005
chr4	45278011	45278269	54.4978
chr4	45379622	45379952	50.6383
chr4	45479510	45479894	59.3477
chr4	45485001	45485499	52.2133
chr4	45529521	45529962	57.0133
chr4	48846375	48846500	50.4406
chr4	55325591	55325967	52.0443
chr4	57292516	57292976	58.9137
chr4	57819548	57819881	50.3161
chr4	59639525	59639902	58.2275
chr4	59923085	59923476	53.1924
chr4	61547535	61547882	57.5967
chr4	61762619	61762723	58.4425
chr4	61764162	61764287	52.205
chr4	62079005	62079452	57.7645
chr4	64345509	64345918	50.58
chr4	65145059	65145451	56.8383
chr4	66439504	66439994	56.4002
chr4	69272001	69273128	55.7016
chr4	70196077	70196285	61.38
chr4	72303028	72303444	52.88
chr4	72592373	72592420	51.6002
chr4	75220618	75220729	54.9693
chr4	81831508	81831909	55.2252
chr4	82633038	82633385	59.8939
chr4	82694542	82694860	53.5467
chr4	82817718	82817979	55.1959
chr4	82866066	82866377	54.3383
chr4	83038159	83038492	58.355
chr4	85403010	85403475	54.4017
chr4	85459503	85459943	56.205
chr4	86689617	86689903	51.3809
chr4	87546860	87546966	58.08
chr4	88126532	88126854	60.5764
chr4	89617051	89617493	50.1931
chr4	90199030	90199450	52.7074
chr4	91226153	91226363	60.1717
chr4	91841080	91841323	61.755
chr4	91995571	91995905	55.055
chr4	92814693	92814955	53.3037
chr4	92852015	92852465	52.6854
chr4	94005696	94005946	68.1675
chr4	95085236	95085440	52.5943
chr4	95920578	95920958	52.88
chr4	95927100	95927492	57.229
chr4	96778503	96778912	59.8264
chr4	97091031	97091451	64.9703
chr4	97092021	97092423	71.3645
chr4	97729568	97729623	57.505
chr4	98593548	98593951	61.5169
chr4	100177542	100177841	55.1201
chr4	100887034	100887300	61.7217
chr4	101191221	101191479	56.3836
chr4	101489327	101489491	53.5714
chr4	102918329	102918447	52.3717
chr4	104790123	104790343	54.5764
chr4	105004602	105004838	51.9717
chr4	105437505	105437660	52.3244
chr4	105507204	105507389	51.1264
chr4	105618094	105618500	54.2312
chr4	105678526	105678994	50.3559
chr4	105923223	105923453	53.5262
chr4	106882845	106882930	59.005
chr4	107926227	107926453	51.292
chr4	107994110	107994466	50.9078
chr4	108012548	108012974	52.5883
chr4	109797034	109797246	50.6943
chr4	109896147	109896481	54.0467
chr4	109908562	109908849	54.9193
chr4	109960141	109960300	53.0383
chr4	109991208	109991391	55.2717
chr4	110052554	110052981	53.4842
chr4	110214536	110214929	51.63
chr4	111451027	111451338	54.0209
chr4	112439511	112439857	55.4193
chr4	113130522	113130841	58.7012
chr4	114704703	114704908	54.03
chr4	115767557	115767987	50.1675
chr4	116327231	116327459	51.6376
chr4	116626219	116626369	52.2621
chr4	116797013	116797337	51.255
chr4	117242522	117242932	61.3405
chr4	117314551	117314872	51.4217
chr4	119454226	119454456	68.4086
chr4	119918117	119918390	61.5212
chr4	121706017	121706389	52.1901
chr4	121883063	121883435	75.9217
chr4	121974115	121974471	66.2848
chr4	123035588	123035797	58.255
chr4	123316559	123316992	64.6064
chr4	123707761	123707978	62.4948
chr4	125160175	125160452	53.4443
chr4	126222702	126222965	54.6045
chr4	127701005	127701339	56.3084
chr4	128207575	128207954	62.4907
chr4	128250001	128250397	56.855
chr4	128262612	128262800	59.155
chr4	129930142	129930409	54.23
chr4	130130020	130130335	64.755
chr4	130277030	130277305	51.755
chr4	131588146	131588476	56.4613
chr4	131881711	131881888	61.78
chr4	131907501	131907976	52.2779
chr4	132072698	132072921	55.5139
chr4	132355109	132355473	52.7764
chr4	132503513	132503719	57.1224
chr4	132867616	132867957	50.4217
chr4	133121512	133121970	51.621
chr4	133173751	133173957	58.005
chr4	133573509	133573811	52.074
chr4	133901578	133901879	50.2897
chr4	133961760	133961913	68.5675
chr4	134980567	134980981	50.3782
chr4	135191510	135191964	51.1161
chr4	135196117	135196488	56.6133
chr4	135546220	135546427	60.6836
chr4	135548136	135548470	50.7887
chr4	135902601	135902967	51.5404
chr4	136753097	136753448	57.905
chr4	136872017	136872497	53.955
chr4	136998580	136998963	76.43
chr4	138001027	138001488	62.5567
chr4	138065020	138065479	54.2471
chr4	138220143	138220468	63.1467
chr4	138697044	138697486	55.749
chr4	138921104	138921412	55.008
chr4	140326008	140326478	52.7133
chr4	140903039	140903448	51.3248
chr4	142354156	142354459	60.5565
chr4	142718041	142718449	57.1419
chr4	142913541	142913976	51.3185
chr4	142988606	142988976	53.705
chr4	143876025	143876468	54.6258
chr4	143915058	143915454	50.9008
chr4	144381542	144381727	51.755
chr4	144867181	144867461	54.5169
chr4	147671102	147671500	55.1955
chr4	149865541	149865934	57.705
chr4	151118033	151118301	61.9585
chr4	154792150	154792446	58.33
chr4	155127057	155127500	52.455
chr4	155707520	155707994	50.8762
chr4	156759045	156759427	62.4467
chr4	157772709	157772977	60.6508
chr4	157824020	157824132	53.5586
chr4	157832031	157832168	58.13
chr4	158299043	158299327	68.2967
chr4	158682074	158682397	61.9494
chr4	161112509	161112862	56.632
chr4	161158515	161158996	50.1967
chr4	162572108	162572248	51.03
chr4	162674653	162674997	51.8305
chr4	162687016	162687485	53.1502
chr4	163180043	163180455	52.555
chr4	163340034	163340500	50.811
chr4	164212064	164212307	55.7606
chr4	165795554	165795964	50.9217
chr4	168067524	168067931	56.3098
chr4	169134027	169134356	51.1856
chr4	169155528	169155970	53.8467
chr4	169391585	169391979	50.0328
chr4	171900524	171900997	52.2675
chr4	172077083	172077475	57.0244
chr4	172884011	172884399	51.505
chr4	174050003	174050399	57.18
chr4	174430019	174430985	56.1056
chr4	174710218	174710462	54.755
chr4	174847576	174847815	50.305
chr4	175873104	175873422	59.3961
chr4	175875568	175875725	50.2425
chr4	176163300	176163418	54.3453
chr4	176277033	176277475	56.3175
chr4	176797710	176797925	53.505
chr4	176823702	176823990	59.2732
chr4	177304522	177304959	54.3453
chr4	179086552	179086977	56.3788
chr4	179604548	179604945	59.5734
chr4	179750512	179750940	53.224
chr4	179827060	179827417	69.7456
chr4	186931602	186931817	56.2047
chr4	189717501	189717990	54.9175
chr4	190179108	190179333	53.13
chr4	190229025	190229491	51.7967
chr5	36514	36793	56.624
chr5	1597663	1597977	50.555
chr5	4866503	4866989	61.4834
chr5	11618129	11618454	55.5645
chr5	12047689	12047898	59.9717
chr5	14101547	14101977	51.6078
chr5	14328053	14328476	56.2016
chr5	16107528	16107975	55.2371
chr5	19004604	19004707	51.63
chr5	19047217	19047493	56.4133
chr5	19468511	19468709	53.6717
chr5	19480546	19480915	52.0984
chr5	19614578	19614988	53.1383
chr5	19626249	19626479	53.38
chr5	19646071	19646391	55.3264
chr5	19662612	19662963	51.4633
chr5	19866641	19866976	52.2675
chr5	20047020	20047476	66.503
chr5	20101629	20101979	59.9061
chr5	20180556	20180997	57.3845
chr5	20225517	20225782	52.1717
chr5	20305544	20305936	55.94
chr5	20470536	20470930	55.7967
chr5	25814527	25814618	53.505
chr5	25842087	25842491	64.6242
chr5	26032810	26032956	50.4576
chr5	26202521	26202978	59.2818
chr5	26324017	26324500	51.9675
chr5	26497012	26497306	54.1181
chr5	26526575	26526949	85.055
chr5	26687041	26687435	61.905
chr5	26983027	26983397	54.8828
chr5	27581605	27581831	55.2689
chr5	27703335	27703467	74.63
chr5	27943659	27943845	50.436
chr5	28036605	28036996	52.0147
chr5	29018187	29018498	66.6002
chr5	29088272	29088492	61.9883
chr5	29927594	29927928	55.255
chr5	30831137	30831433	54.0175
chr5	31304522	31304786	51.5604
chr5	32691022	32691397	50.9383
chr5	32986038	32986374	50.8823
chr5	33072519	33072823	55.4395
chr5	33118655	33118991	57.2907
chr5	35072697	35072982	50.4693
chr5	35243114	35243423	52.5467
chr5	39218502	39218927	50.1002
chr5	40976626	40976952	52.6955
chr5	41021715	41021973	56.9764
chr5	41255319	41255458	52.5639
chr5	41423769	41423846	60.5943
chr5	42089013	42089485	63.5744
chr5	42312093	42312489	53.9383
chr5	43340109	43340414	50.7907
chr5	43879545	43879742	70.805
chr5	44960119	44960445	50.6717
chr5	44994826	44994992	53.2095
chr5	45020085	45020335	57.8777
chr5	45023199	45023473	55.0814
chr5	45085509	45085977	52.9811
chr5	45121563	45121986	55.2258
chr5	45210556	45210783	54.6836
chr5	45237185	45237412	59.1181
chr5	45244003	45244414	50.2669
chr5	45256583	45256969	56.4336
chr5	45299058	45299475	53.505
chr5	45303767	45303920	74.2661
chr5	45313591	45313845	62.7606
chr5	45323080	45323364	50.6217
chr5	45396574	45396783	54.6479
chr5	45407501	45407908	52.5883
chr5	45756571	45756981	50.9514
chr5	45879530	45879891	54.8981
chr5	45909101	45909405	57.4455
chr5	45936692	45936930	50.7979
chr5	46000144	46000417	57.0967
chr5	46020525	46020790	57.5022
chr5	46181512	46181886	63.255
chr5	46221078	46221467	55.3383
chr5	46252087	46252453	50.9586
chr5	49712018	49712473	56.7264
chr5	49723801	49723946	61.386
chr5	49732686	49732962	56.4895
chr5	49874503	49874827	59.2764
chr5	49914593	49914762	51.0566
chr5	49953526	49953986	64.8592
chr5	50023565	50023938	65.586
chr5	50027691	50027857	51.255
chr5	50035592	50035918	59.7925
chr5	50125365	50125422	59.005
chr5	50130683	50130920	59.2479
chr5	50132063	50132454	64.2411
chr5	50137570	50137943	52.2682
chr5	50172702	50172998	56.1758
chr5	51495748	51495879	60.983
chr5	51667596	51667969	58.3717
chr5	51813605	51813973	52.4524
chr5	51848268	51848380	56.13
chr5	52762666	52762949	52.2967
chr5	52802809	52802923	55.2312
chr5	53237137	53237286	51.605
chr5	53688159	53688387	52.6316
chr5	54376010	54376493	50.9883
chr5	56020013	56020338	52.555
chr5	57823524	57823773	53.3205
chr5	57826141	57826499	52.0675
chr5	57978108	57978465	60.6018
chr5	58211570	58211960	52.1133
chr5	58226061	58226455	61.105
chr5	60513051	60513475	56.1328
chr5	60632031	60632446	53.0348
chr5	60650017	60650445	57.4812
chr5	60815640	60815993	51.5264
chr5	60848007	60848497	52.0133
chr5	61311044	61311454	50.9569
chr5	61920533	61920842	51.5512
chr5	64343560	64343961	51.1217
chr5	65765104	65765418	52.7836
chr5	67523531	67523868	63.7669
chr5	72378786	72378991	51.38
chr5	73179595	73179826	52.5606
chr5	74903013	74903428	61.7952
chr5	79245193	79245424	55.0949
chr5	80449514	80449878	50.58
chr5	82026533	82026959	57.4498
chr5	82472504	82472872	50.505
chr5	84516632	84516893	53.7201
chr5	87024096	87024500	50.6768
chr5	87294542	87294958	56.5786
chr5	87546539	87546982	51.2407
chr5	87628370	87628415	51.6328
chr5	88133242	88133388	54.4455
chr5	88147004	88147499	55.9157
chr5	88332043	88332461	72.5209
chr5	88347034	88347427	76.7371
chr5	91485043	91485435	56.055
chr5	93258510	93258981	56.1389
chr5	93419715	93419944	54.3502
chr5	94455112	94455497	53.7633
chr5	94565054	94565377	50.005
chr5	94912005	94912387	53.3633
chr5	94955553	94955971	58.2322
chr5	96232137	96232353	56.9157
chr5	97235129	97235470	53.8883
chr5	97446541	97446911	50.1776
chr5	97734032	97734424	57.505
chr5	97749733	97749808	55.6717
chr5	97781575	97781927	52.2883
chr5	97804655	97804993	55.8226
chr5	98022030	98022388	57.5717
chr5	98137791	98137924	52.9407
chr5	101121502	101121813	52.055
chr5	101251100	101251498	61.5121
chr5	101550501	101550894	63.9617
chr5	102898002	102898500	52.1117
chr5	103769548	103769948	50.8229
chr5	104726559	104726990	55.4217
chr5	104727612	104727989	67.2415
chr5	105055317	105055346	65.3383
chr5	106154512	106154998	52.6354
chr5	106315021	106315475	57.5023
chr5	108835556	108835782	50.905
chr5	110189700	110189850	51.1119
chr5	110947797	110947981	60.447
chr5	110983042	110983461	56.3693
chr5	111540065	111540308	55.8447
chr5	111551181	111551439	54.1621
chr5	111761586	111761968	56.2133
chr5	113048110	113048412	52.4271
chr5	113143087	113143496	53.8453
chr5	113171578	113171942	53.9246
chr5	113271087	113271441	55.0354
chr5	113295651	113295938	53.905
chr5	113372108	113372494	53.3354
chr5	113794532	113794740	50.8907
chr5	114131020	114131408	51.38
chr5	114175598	114175988	54.755
chr5	115264550	115264803	56.778
chr5	115265600	115265996	55.5701
chr5	115266533	115266710	63.105
chr5	115298511	115298993	76.1733
chr5	115422534	115422923	58.388
chr5	115577190	115577467	67.2929
chr5	115863047	115863467	58.5963
chr5	115899501	115899915	53.7647
chr5	116150565	116150938	63.2114
chr5	116203004	116203422	52.2541
chr5	116283036	116283500	83.2229
chr5	116284030	116284322	58.3425
chr5	116291426	116291495	60.0586
chr5	116384023	116384441	61.7404
chr5	116775504	116775770	50.4469
chr5	117146548	117146839	53.4931
chr5	117784664	117784908	52.7717
chr5	117810281	117810468	51.7758
chr5	120036010	120036500	54.7729
chr5	120229008	120229474	52.7026
chr5	120669701	120669982	61.83
chr5	121064104	121064476	54.6133
chr5	121296531	121296664	55.0407
chr5	121807066	121807483	57.5907
chr5	121822013	121822499	50.0648
chr5	123635512	123635864	51.6717
chr5	124852523	124852723	51.68
chr5	129669029	129669370	73.2371
chr5	129724023	129724145	59.8621
chr5	129793171	129793409	64.8115
chr5	130388056	130388408	57.08
chr5	134974501	134974792	51.4336
chr5	140103517	140103759	50.6784
chr5	140209014	140209500	54.6177
chr5	140229507	140230000	70.4226
chr5	140237004	140237500	51.535
chr5	140240512	140241000	50.4738
chr5	140250011	140250500	51.4847
chr5	140256501	140256994	59.3443
chr5	140457513	140457988	54.7247
chr5	140772023	140772975	57.2714
chr5	140810503	140810991	64.7971
chr5	142472510	142472922	64.8522
chr5	147246501	147246906	58.2193
chr5	147253084	147253494	61.3883
chr5	157015222	157015385	51.6717
chr5	161910640	161911000	54.1925
chr5	162328844	162328992	59.6955
chr5	162406113	162406493	57.5323
chr5	162509055	162509446	56.4246
chr5	162543039	162543427	58.0911
chr5	162559152	162559454	52.6407
chr5	162601148	162601330	60.2967
chr5	162634707	162634963	52.18
chr5	162683064	162683189	67.2133
chr5	162687033	162687468	54.8704
chr5	163502624	163502847	57.5175
chr5	163636101	163636429	51.3717
chr5	163680001	163680176	57.6323
chr5	175190526	175190922	54.8899
chr5	180583592	180583942	58.0086
chr6	2028023	2028419	68.005
chr6	2352606	2352969	51.2193
chr6	2868521	2868962	59.0535
chr6	4556164	4556382	57.2356
chr6	4882017	4882421	52.8592
chr6	11020607	11020704	52.305
chr6	12409033	12409497	54.5063
chr6	12430597	12430922	54.0963
chr6	13860072	13860488	50.9325
chr6	14006543	14006915	50.2647
chr6	14581217	14581485	57.6217
chr6	15461004	15461488	50.4717
chr6	15632763	15632960	54.005
chr6	18466504	18466953	58.4782
chr6	20604030	20604383	59.2987
chr6	22270056	22270455	77.255
chr6	22436031	22436458	51.7211
chr6	22570002	22570498	57.7151
chr6	24071729	24071905	68.5717
chr6	24408080	24408290	51.8502
chr6	25995041	25995444	80.7777
chr6	26001182	26001490	64.1758
chr6	26017502	26018480	66.0458
chr6	26019508	26019986	71.63
chr6	26020548	26021442	78.0182
chr6	26022004	26022986	74.5917
chr6	26033523	26034497	58.268
chr6	26043546	26043991	73.3173
chr6	26044516	26044987	72.1037
chr6	26045532	26046361	72.7798
chr6	26219015	26219426	53.9907
chr6	26224013	26224955	62.3258
chr6	26240505	26241484	70.0424
chr6	26271013	26271492	67.3534
chr6	26272075	26272916	84.7539
chr6	26274013	26274489	75.7923
chr6	27251025	27251488	50.0781
chr6	27252024	27252426	52.2373
chr6	27783019	27784000	65.4744
chr6	27839548	27840983	69.6046
chr6	27841537	27842997	63.1182
chr6	27850009	27850489	56.6519
chr6	27901292	27901447	53.7356
chr6	27910210	27910377	50.255
chr6	29242042	29242340	52.63
chr6	29248008	29248460	50.105
chr6	30395080	30395311	56.1538
chr6	38387502	38387634	52.2896
chr6	38394009	38394500	56.1099
chr6	38683009	38683493	64.4666
chr6	41663130	41663485	52.7467
chr6	45065705	45065889	65.83
chr6	45082569	45082983	50.255
chr6	45181599	45181872	55.905
chr6	45237118	45237479	60.2163
chr6	45492140	45492470	51.628
chr6	50787503	50788000	71.3965
chr6	51001534	51001862	60.905
chr6	51009679	51009956	50.83
chr6	57760732	57760994	54.8175
chr6	58301577	58301831	57.2481
chr6	58749518	58749736	53.03
chr6	63230510	63230888	52.6379
chr6	63716088	63716215	53.1883
chr6	64247117	64247429	65.755
chr6	66464091	66464488	54.78
chr6	67093620	67093962	50.88
chr6	67186661	67186930	51.5783
chr6	67708750	67708964	56.2569
chr6	67868566	67868990	56.886
chr6	67896501	67896986	53.2342
chr6	67905029	67905484	66.0592
chr6	68176686	68176948	63.3341
chr6	68276024	68276460	54.9717
chr6	68375016	68375435	64.005
chr6	68625550	68625884	50.0883
chr6	68835100	68835491	54.5383
chr6	68913027	68913449	54.8931
chr6	68947058	68947483	62.0496
chr6	69112924	69112932	66.505
chr6	70991525	70992485	55.1326
chr6	71413019	71413389	51.9907
chr6	72943509	72943592	55.6604
chr6	73296504	73297000	51.08
chr6	74057509	74058991	72.27
chr6	74061084	74061411	78.4247
chr6	74063014	74063983	63.0535
chr6	74068590	74068920	51.9123
chr6	74073001	74074495	56.6799
chr6	74089734	74089801	64.3967
chr6	77394161	77394488	51.4514
chr6	77578597	77578735	50.1764
chr6	80188561	80188846	56.2907
chr6	81764044	81764448	54.4554
chr6	81973642	81973982	51.3992
chr6	83070018	83070355	56.083
chr6	83478017	83478494	50.905
chr6	83518001	83518405	53.2907
chr6	84063702	84063991	52.4467
chr6	84686648	84686993	50.9263
chr6	85106568	85106919	52.1121
chr6	85485050	85485238	58.5467
chr6	86616143	86616400	53.255
chr6	86634085	86634395	64.855
chr6	86951004	86951455	52.755
chr6	87157704	87157920	60.7217
chr6	87187007	87187499	65.5288
chr6	87297074	87297328	54.2133
chr6	87341025	87341415	60.505
chr6	87458532	87458963	68.5467
chr6	87504572	87504924	64.1994
chr6	88757501	88757960	53.9882
chr6	89902525	89902942	51.23
chr6	90549502	90549999	52.302
chr6	90801640	90801937	55.736
chr6	91386535	91386924	52.6796
chr6	95632503	95632720	64.3189
chr6	96326731	96326941	53.6633
chr6	102348065	102348309	51.3717
chr6	103353011	103353390	53.0619
chr6	103529736	103529939	52.4229
chr6	104229154	104229466	55.9161
chr6	106717506	106717866	56.5862
chr6	107529010	107529442	50.6121
chr6	109423012	109423321	60.9078
chr6	110483539	110483937	54.4316
chr6	110684632	110684866	59.2431
chr6	115478870	115478971	54.255
chr6	115538080	115538340	52.809
chr6	115994105	115994470	51.0264
chr6	117412743	117412998	58.419
chr6	117486577	117486968	52.6342
chr6	118275145	118275500	50.8328
chr6	118287501	118287786	65.8344
chr6	118330134	118330326	60.7518
chr6	118334151	118334423	50.5675
chr6	118339024	118339491	53.7883
chr6	118345036	118345419	54.8883
chr6	118347195	118347437	57.0883
chr6	118367045	118367430	59.9717
chr6	118376001	118376475	55.3359
chr6	118398036	118398397	53.5883
chr6	118433035	118433361	52.3217
chr6	118443740	118443997	56.0883
chr6	118468518	118468958	58.03
chr6	118477517	118477908	64.6717
chr6	120371508	120371989	50.2967
chr6	120657010	120657295	62.3175
chr6	120846569	120846998	59.0681
chr6	120870521	120870973	50.4217
chr6	121399177	121399345	51.33
chr6	124153640	124153724	50.5657
chr6	124155021	124155489	64.6777
chr6	124745083	124745390	51.8447
chr6	124830095	124830490	51.002
chr6	124970679	124970776	50.33
chr6	125108065	125108499	52.6217
chr6	132289530	132289974	50.705
chr6	133247630	133247951	55.2967
chr6	133336637	133336955	51.1883
chr6	133581501	133581963	64.5467
chr6	133721514	133721691	51.9264
chr6	133925209	133925426	57.1467
chr6	135738508	135738954	51.6526
chr6	138707515	138707743	51.5851
chr6	140408680	140408947	67.1764
chr6	140424041	140424500	50.5177
chr6	140533503	140533764	58.1776
chr6	140900040	140900437	51.1383
chr6	142342096	142342500	54.0526
chr6	142733020	142733281	50.4883
chr6	144955225	144955479	52.8592
chr6	152274576	152274951	53.9641
chr6	152381560	152381805	53.5175
chr6	153129580	153129901	54.1857
chr6	155337002	155337439	67.58
chr6	155929515	155929974	54.058
chr6	156058003	156058419	50.4742
chr6	159301053	159301424	52.8782
chr6	160214078	160214467	58.0271
chr6	160755018	160755495	53.205
chr6	160864532	160864744	61.2856
chr6	160872651	160872991	50.8175
chr6	161530626	161531000	51.6281
chr6	162951504	162951958	53.9602
chr6	164255501	164255989	58.9237
chr6	165346035	165346422	70.8383
chr6	165815032	165815413	54.905
chr6	166105615	166105954	51.7834
chr6	169482307	169482449	52.53
chr6	169754041	169754458	55.0997
chr7	727026	727499	50.2022
chr7	4438288	4438463	51.7633
chr7	4981615	4981978	50.9967
chr7	6111610	6111963	50.8345
chr7	6124601	6124969	55.8308
chr7	6714051	6714419	54.6111
chr7	7756508	7756980	53.9437
chr7	9056511	9056877	51.6103
chr7	9058532	9058978	56.73
chr7	9993501	9993906	51.1776
chr7	10006703	10006759	50.1121
chr7	10030549	10030739	50.1246
chr7	10346054	10346465	62.3008
chr7	10465616	10465983	58.355
chr7	10492122	10492864	55.2467
chr7	13826240	13826497	68.58
chr7	14744004	14744349	53.4944
chr7	15506053	15506482	54.5675
chr7	17035173	17035419	52.6514
chr7	17377589	17377818	69.7371
chr7	17889512	17889987	56.1776
chr7	23415589	23415967	54.6133
chr7	25113529	25113864	52.1755
chr7	25194673	25194759	60.9623
chr7	28809077	28809413	57.08
chr7	29999762	29999973	53.0008
chr7	33368654	33368923	60.63
chr7	33602119	33602485	55.8868
chr7	36282029	36282493	54.6836
chr7	37548682	37548988	50.1494
chr7	37825546	37825997	51.3927
chr7	37832176	37832473	52.755
chr7	37858558	37858992	59.88
chr7	37866005	37866455	53.0675
chr7	40016205	40016466	58.305
chr7	42013071	42013304	63.73
chr7	42288506	42288906	52.0856
chr7	42484534	42484997	52.1175
chr7	42576311	42576465	53.005
chr7	45304501	45304841	62.1717
chr7	45338604	45338890	51.955
chr7	45501666	45501940	52.3217
chr7	45982563	45982845	64.055
chr7	47092501	47092992	71.7258
chr7	48083570	48083977	53.1813
chr7	48424549	48424932	51.8038
chr7	48506562	48506864	56.6383
chr7	48680153	48680439	52.38
chr7	48887510	48887891	71.935
chr7	49049230	49049327	56.38
chr7	49993593	49993969	51.8896
chr7	52412042	52412308	50.7485
chr7	52641015	52641332	58.2758
chr7	52856519	52856922	53.2133
chr7	52858041	52858326	53.755
chr7	52885058	52885390	63.6717
chr7	53112596	53112974	58.4217
chr7	56671552	56671926	59.88
chr7	56778099	56778489	58.2675
chr7	57289683	57289872	50.905
chr7	57346547	57346939	65.3661
chr7	57525135	57525471	51.255
chr7	62342054	62342236	54.1568
chr7	62344100	62344315	54.1002
chr7	62993127	62993484	50.9633
chr7	63519511	63519797	62.2883
chr7	63567010	63567479	54.8481
chr7	68433567	68433975	51.8562
chr7	68978035	68978466	54.5943
chr7	69091061	69091386	50.8407
chr7	69352053	69352327	52.3711
chr7	69926083	69926500	51.9068
chr7	70421047	70421304	55.9336
chr7	71560536	71560935	59.4479
chr7	73836258	73836500	54.0467
chr7	75675092	75675407	50.755
chr7	76541055	76541396	51.255
chr7	78018174	78018197	58.93
chr7	78328518	78328844	57.08
chr7	79623008	79623194	64.0857
chr7	80049142	80049346	50.9786
chr7	80612336	80612435	50.3014
chr7	82259171	82259494	51.505
chr7	82303016	82303488	54.3225
chr7	82382623	82382909	52.205
chr7	83090028	83090467	69.5883
chr7	83092014	83092457	68.1095
chr7	83304533	83304962	78.7689
chr7	83839611	83839962	60.3258
chr7	83849519	83849750	53.155
chr7	84012054	84012323	51.13
chr7	84101591	84101984	53.749
chr7	84180118	84180500	56.836
chr7	84504026	84504476	55.1899
chr7	85154411	85154496	77.2891
chr7	85348534	85348998	56.2439
chr7	85383254	85383452	52.0467
chr7	87674007	87674493	50.003
[truncated: 553 more rows]

## Sheet: Hypomethylated
Chromosome	Start	End	Delta methylation (T28KO - Ctrl)
chr1	3105562	3105966	-51.0783
chr1	4241570	4241994	-60.3485
chr1	4840025	4840453	-52.8586
chr1	5082131	5082411	-52.7117
chr1	23329510	23329982	-58.6458
chr1	38376718	38376928	-65.9117
chr1	42966017	42966374	-54.9351
chr1	45580623	45580996	-56.7322
chr1	45581517	45581881	-62.2956
chr1	53893004	53893459	-64.1825
chr1	53898550	53898996	-56.0111
chr1	53904509	53904991	-50.2256
chr1	55097515	55097980	-57.8223
chr1	58001055	58001379	-53.0486
chr1	58382029	58382488	-51.5283
chr1	94300086	94300333	-67.0228
chr1	94898007	94898480	-51.7236
chr1	94911028	94911479	-55.949
chr1	94912592	94912761	-75.07
chr1	94913716	94913922	-50.1736
chr1	95036547	95036990	-53.2307
chr1	97228501	97229000	-74.6087
chr1	109216068	109216480	-50.2539
chr1	110272537	110272992	-57.67
chr1	155661006	155661986	-60.3347
chr1	160903008	160903485	-66.16
chr1	167775028	167775497	-54.7128
chr1	171395021	171395473	-52.476
chr1	173607080	173607485	-52.7164
chr1	178529015	178529452	-54.3283
chr1	178734506	178734950	-53.5661
chr1	209603508	209603904	-52.1617
chr1	209622511	209622989	-56.6775
chr1	209625028	209625407	-50.5646
chr1	235836022	235836420	-61.389
chr1	238418565	238418916	-51.0188
chr1	247189540	247189916	-52.3521
chr1	247192524	247192898	-53.97
chr10	1705005	1705464	-52.2548
chr10	5529541	5529940	-56.7574
chr10	17672021	17672495	-60.6899
chr10	31986654	31986988	-52.1407
chr10	46005354	46005481	-51.5724
chr10	70626170	70626480	-70.4978
chr10	86107501	86107993	-50.4202
chr10	88324153	88324490	-51.7394
chr10	88513550	88513969	-57.7232
chr10	99321020	99321462	-54.0117
chr10	104892528	104892864	-64.2103
chr10	108430512	108430791	-59.0807
chr11	2353018	2353496	-55.4331
chr11	2356510	2356991	-67.1597
chr11	10420039	10420256	-52.2688
chr11	20560004	20560500	-52.12
chr11	30504051	30504487	-54.87
chr11	30538559	30538981	-59.4057
chr11	63257516	63257980	-50.5768
chr11	66343575	66343851	-60.1914
chr11	66344623	66344936	-50.6939
chr11	76499082	76499935	-56.52
chr11	129914016	129914461	-53.3619
chr11	131067641	131067953	-55.7359
chr11	131442019	131442491	-57.8867
chr11	131533019	131533496	-59.2728
chr11	133949063	133949450	-63.5075
chr11	134875076	134875309	-51.1765
chr12	2616548	2616980	-57.5495
chr12	9785502	9785914	-55.245
chr12	10488702	10488924	-76.2478
chr12	12062509	12062925	-51.8015
chr12	20917067	20917361	-51.1408
chr12	20974532	20974974	-56.5843
chr12	32026084	32026495	-51.7024
chr12	42505008	42505446	-59.7123
chr12	48868528	48868880	-51.4617
chr12	51965090	51965482	-56.4624
chr12	54882015	54882486	-51.6229
chr12	56837093	56837485	-52.9593
chr12	57184008	57184220	-66.2895
chr12	104629017	104629312	-50.8611
chr12	121513146	121513483	-57.1403
chr12	127727626	127727914	-72.8125
chr12	127915505	127915998	-55.3571
chr12	127932505	127932931	-65.07
chr12	128852502	128852983	-54.2923
chr12	128875102	128875352	-53.1468
chr12	128885049	128885444	-62.8045
chr12	128947017	128947284	-54.2486
chr12	129139512	129139909	-51.3561
chr12	129976056	129976442	-64.0367
chr12	130620553	130620939	-50.5783
chr12	130735004	130735500	-59.045
chr12	130936018	130936495	-59.9282
chr12	130958510	130958998	-56.005
chr13	19793501	19793834	-51.8988
chr13	20206010	20206222	-52.0307
chr13	21779020	21779420	-50.9325
chr13	22225572	22225942	-56.5039
chr13	22391657	22391987	-55.7267
chr13	23518525	23518983	-50.7995
chr13	24527520	24527980	-63.3115
chr13	24993651	24993880	-52.4474
chr13	33182003	33182261	-64.6367
chr13	36271076	36271466	-52.7502
chr13	36862176	36862452	-56.2092
chr13	41767514	41767997	-52.2679
chr13	52635503	52635987	-53.6379
chr13	52636619	52636835	-57.7033
chr13	52680503	52680852	-52.245
chr13	52828509	52828979	-60.0609
chr13	100148559	100149367	-55.5734
chr13	111322006	111322414	-54.8855
chr14	33053006	33053378	-51.5984
chr14	38025015	38025498	-52.3462
chr14	53785030	53785272	-50.995
chr14	97831587	97831838	-54.495
chr15	43177007	43177453	-50.6051
chr15	73932027	73932316	-70.4825
chr15	75796001	75796497	-64.895
chr15	80210503	80210978	-61.252
chr15	80211507	80211923	-54.0449
chr15	80214124	80214292	-60.3884
chr15	90682080	90682410	-62.5521
chr15	95074520	95074888	-56.4533
chr15	97015545	97015589	-57.2033
chr15	97603672	97603868	-58.1093
chr16	5668539	5668990	-50.5762
chr16	5671507	5671998	-59.87
chr16	5676034	5676499	-52.5754
chr16	5689139	5689481	-52.5807
chr16	5693588	5693993	-55.6519
chr16	5740006	5740489	-55.4708
chr16	5764566	5764990	-64.3056
chr16	5776528	5776982	-58.8843
chr16	5784019	5784292	-58.9242
chr16	5786035	5786482	-58.4929
chr16	5791639	5791941	-56.2369
chr16	5799561	5799918	-68.2006
chr16	5813544	5813963	-57.6775
chr16	5818165	5818482	-62.2162
chr16	5819151	5819378	-51.37
chr16	5829166	5829439	-51.3067
chr16	5840067	5840395	-55.6117
chr16	5861528	5861865	-57.7422
chr16	5881523	5881963	-54.7212
chr16	5888503	5888817	-62.1825
chr16	5893018	5893469	-56.4629
chr16	5899596	5899962	-72.3315
chr16	5910122	5910368	-52.6533
chr16	5912020	5912433	-50.4694
chr16	5915011	5915423	-58.0307
chr16	5925552	5925994	-52.845
chr16	5938518	5938786	-59.6798
chr16	5939652	5940482	-57.6876
chr16	5944615	5944979	-56.1367
chr16	5951537	5952468	-53.5575
chr16	5956581	5957426	-69.3111
chr16	5962530	5962855	-55.5593
chr16	5965558	5965820	-51.4397
chr16	5982537	5982996	-53.5747
chr16	5991771	5991947	-52.2986
chr16	6018053	6018491	-67.6916
chr16	6047586	6047984	-56.1319
chr16	6092635	6092832	-61.1414
chr16	6156524	6156952	-73.4355
chr16	6208551	6209374	-52.4951
chr16	6593516	6593896	-51.5566
chr16	6888676	6888842	-56.1617
chr16	6968688	6968929	-54.883
chr16	6992627	6992972	-60.4146
chr16	7411046	7411499	-54.5849
chr16	7488001	7488470	-59.3123
chr16	7602538	7602981	-51.174
chr16	10391009	10391444	-56.2807
chr16	10512095	10512328	-53.8075
chr16	12876577	12876975	-59.9265
chr16	12886555	12886814	-66.4117
chr16	13329564	13329973	-53.1352
chr16	13445096	13445318	-53.2986
chr16	13525640	13525918	-59.8814
chr16	13531006	13531463	-50.3879
chr16	19420660	19420986	-52.5902
chr16	25871220	25871453	-51.095
chr16	26029208	26029367	-52.62
chr16	26191554	26191934	-54.2479
chr16	26210501	26210998	-64.2237
chr16	30111051	30112000	-57.9908
chr16	34209002	34209432	-59.4215
chr16	47381023	47381464	-51.8423
chr16	53447559	53447993	-62.6472
chr16	55050056	55050402	-57.626
chr16	55108503	55108962	-60.6223
chr16	55137690	55137933	-51.5473
chr16	55509048	55509439	-51.7728
chr16	62042116	62042498	-57.7926
chr16	62765555	62765981	-53.1783
chr16	65229185	65229393	-61.5367
chr16	65327055	65327490	-57.67
chr16	65361012	65361310	-61.5825
chr16	65367169	65367394	-62.9825
chr16	65401650	65401923	-68.8236
chr16	65406717	65406966	-57.3307
chr16	65450563	65450929	-54.9315
chr16	65507031	65507447	-55.1631
chr16	65533052	65533375	-52.1609
chr16	65694019	65694448	-57.7688
chr16	65853556	65853974	-51.7093
chr16	66091511	66091943	-50.7629
chr16	70659519	70659926	-57.3538
chr16	73936743	73936898	-51.77
chr16	74007532	74007993	-52.4602
chr16	75156038	75156353	-62.5075
chr16	79382510	79382795	-58.3305
chr16	79445072	79445131	-54.1617
chr16	79828533	79828962	-53.8677
chr16	80219004	80219354	-52.7188
chr16	80388165	80388441	-53.7182
chr16	82522101	82522492	-52.442
chr16	82642080	82642347	-53.7486
chr16	86069027	86069353	-55.12
chr16	86309508	86309959	-51.5942
chr16	86357542	86357988	-51.545
chr16	86416002	86416473	-58.5629
chr16	86424301	86424470	-56.4854
chr16	86773560	86773974	-54.2579
chr16	86784565	86784829	-53.1938
chr17	2464034	2464498	-58.4325
chr17	26987014	26987282	-51.0009
chr17	31644613	31644893	-51.745
chr17	31690590	31690946	-53.3593
chr17	33522024	33522492	-56.6781
chr17	41875565	41875924	-54.3533
chr17	54992148	54992183	-51.0575
chr17	58568868	58568997	-52.1164
chr17	62067588	62067996	-55.3879
chr17	62487031	62487450	-50.7331
chr17	66511530	66511990	-64.5143
chr17	67192512	67193000	-53.1262
chr18	13136568	13137489	-61.2091
chr18	49689629	49689803	-57.5129
chr18	58561632	58561939	-57.42
chr18	58648701	58648909	-61.945
chr18	75690013	75690496	-67.6747
chr18	75904096	75904461	-51.0367
chr18	76399605	76399928	-50.0969
chr18	76526637	76526957	-55.1307
chr18	77050567	77050997	-52.984
chr19	2867009	2867493	-56.5593
chr19	6597503	6597966	-57.03
chr19	9395003	9395402	-53.7778
chr19	12208711	12209500	-61.1617
chr19	12210028	12210499	-58.0862
chr19	12345536	12345967	-69.0779
chr19	12347613	12347993	-63.6553
chr19	12473029	12473500	-61.6354
chr19	22885521	22886473	-60.1139
chr19	23752089	23752407	-56.6503
chr19	31598056	31598485	-54.8712
chr19	32561072	32561472	-57.8921
chr19	33211509	33211986	-59.7614
chr19	35412732	35413491	-60.7289
chr19	35460790	35460969	-60.0466
chr19	35654573	35654856	-52.6974
chr19	38306518	38306886	-56.4629
chr19	39313599	39313985	-52.4538
chr19	43831591	43831982	-59.3651
chr2	3519518	3519855	-50.8131
chr2	23104144	23104289	-50.226
chr2	25029020	25029497	-54.9636
chr2	31307551	31307956	-50.7629
chr2	38204511	38204990	-62.4336
chr2	45169506	45169973	-56.6822
chr2	64033061	64033500	-70.9444
chr2	64216052	64216463	-50.9458
chr2	64224117	64224350	-59.7212
chr2	86777006	86777497	-53.2752
chr2	95923178	95923471	-50.4236
chr2	99058065	99058405	-58.264
chr2	100950554	100950920	-53.8387
chr2	120550520	120550966	-53.3894
chr2	120608788	120608812	-60.5283
chr2	122441660	122441908	-54.795
chr2	122443032	122443487	-72.9006
chr2	128583649	128583981	-55.9798
chr2	153020561	153020990	-61.0759
chr2	153022071	153022492	-60.6912
chr2	153130090	153130180	-67.995
chr2	166278011	166278408	-51.0783
chr2	172288504	172288918	-52.9117
chr2	174173605	174173984	-51.9129
chr2	188896002	188896110	-54.3146
chr2	188901077	188901426	-63.0533
chr2	203872501	203872996	-62.096
chr2	208945506	208945809	-54.3045
chr2	216480027	216480403	-52.2658
chr2	217319599	217319951	-53.0923
chr2	227728529	227728854	-50.62
chr2	227741057	227741177	-51.0129
chr20	6774009	6774494	-57.0783
chr20	6786165	6786479	-53.1228
chr20	6868056	6868498	-54.8379
chr20	6892542	6892926	-53.7117
chr20	6917179	6917491	-50.8398
chr20	6965146	6965310	-52.7188
chr20	7001662	7001972	-50.2629
chr20	18313555	18314000	-50.795
chr20	22482647	22482939	-56.7493
chr20	23084096	23084476	-57.12
chr20	25511013	25511485	-51.4685
chr20	25512002	25512476	-50.0522
chr20	25513019	25513481	-60.7696
chr20	40591563	40591992	-50.6617
chr20	40604156	40604472	-56.1021
chr20	40608659	40608872	-51.9593
chr20	41103002	41103432	-50.095
chr20	56534502	56534913	-62.145
chr20	58656165	58656360	-55.82
chr20	58998049	58998393	-57.3086
chr20	59635003	59635491	-52.3469
chr20	60277517	60277997	-52.0536
chr20	62547501	62547921	-56.3454
chr21	24489605	24489955	-52.92
chr21	30667539	30667953	-53.0283
chr21	44025520	44025900	-53.82
chr21	44417682	44417982	-56.2611
chr21	46063722	46063979	-50.0041
chr21	46690009	46690476	-59.9049
chr22	19923524	19923961	-56.5912
chr22	30339136	30339471	-55.6598
chr22	33337510	33337959	-58.2542
chr22	42511072	42511475	-53.6563
chr22	47960044	47960499	-68.4682
chr22	48022059	48022473	-52.2141
chr22	48052595	48052963	-51.2783
chr22	48054004	48054447	-55.8438
chr22	48069717	48069952	-56.62
chr22	48106005	48106430	-50.3164
chr22	48477027	48477443	-50.7546
chr22	48541605	48541978	-54.3273
chr22	48651520	48651996	-55.3414
chr22	48660514	48660967	-52.8839
chr22	48697508	48697950	-69.8283
chr22	48700544	48701479	-60.2291
chr22	48738033	48738451	-54.0664
chr22	48741010	48741473	-67.745
chr22	48742022	48742498	-58.8002
chr22	48748018	48748491	-52.3603
chr22	48813502	48813975	-56.101
chr22	48825524	48825996	-51.773
chr22	48901017	48901499	-52.0426
chr22	48910635	48910992	-50.4246
chr22	48911508	48911999	-52.4912
chr22	48919014	48919500	-53.8249
chr22	48926064	48926476	-56.1972
chr22	48942586	48942943	-56.0396
chr22	48957547	48957989	-53.9742
chr22	48966032	48966455	-51.6566
chr22	48974510	48974999	-53.0843
chr22	48984511	48984951	-69.4728
chr22	48987591	48987945	-53.545
chr22	48989509	48989990	-52.7253
chr22	48992053	48992490	-54.7046
chr22	49008055	49008495	-53.5763
chr22	49014062	49014490	-58.8932
chr22	49018504	49018999	-51.0525
chr22	49043582	49043993	-53.6111
chr22	49045542	49045985	-56.4506
chr22	49046515	49046973	-59.6173
chr22	49058005	49058491	-54.6189
chr22	49070510	49070985	-53.0097
chr22	49102508	49102985	-53.249
chr22	49106549	49106985	-64.9742
chr22	49134055	49134478	-62.793
chr22	49143566	49143972	-62.7915
chr22	49203009	49203442	-54.0912
chr22	49212797	49212998	-54.0674
chr22	49220502	49220946	-62.5556
chr22	49221592	49221973	-53.2596
chr22	49315507	49316245	-59.2746
chr22	49334179	49334825	-54.8332
chr22	49345255	49345378	-52.3825
chr22	49351009	49351495	-50.5203
chr22	49373526	49373775	-50.7914
chr22	49374521	49374936	-54.1659
chr22	49381091	49381481	-53.1966
chr22	49402550	49403483	-60.4268
chr22	49404074	49404425	-51.9474
chr22	49405565	49406447	-57.5167
chr22	49410506	49410983	-53.6632
chr22	49417029	49417437	-59.1886
chr22	49419012	49420496	-54.7485
chr22	49422029	49422446	-57.8036
chr22	49438531	49438981	-56.3096
chr22	49440666	49440982	-58.3747
chr22	49450125	49450859	-58.478
chr22	49491562	49491936	-51.4959
chr22	49511502	49511965	-56.8018
chr22	49542636	49542914	-59.4242
chr22	49598556	49598987	-55.7918
chr22	49748587	49748972	-53.6115
chr22	49791563	49792492	-52.0419
chr22	49800063	49800392	-52.9469
chr22	49835617	49835977	-50.764
chr22	49873070	49873493	-57.6871
chr22	49886533	49886963	-50.2718
chr22	49909139	49909469	-64.192
chr22	49924523	49924994	-52.8106
chr22	49966858	49966995	-55.1821
chr22	50017014	50017490	-54.0932
chr22	50019506	50019960	-51.1075
chr22	50035067	50035488	-52.0883
chr22	50083119	50083444	-54.4325
chr3	6627001	6627379	-54.0583
chr3	6712523	6712829	-54.12
chr3	8963656	8963990	-56.395
chr3	32110676	32110994	-62.2664
chr3	41882002	41882484	-53.2797
chr3	47500541	47500970	-60.9595
chr3	47501512	47501995	-53.7091
chr3	48655030	48655796	-57.8248
chr3	56618520	56618993	-61.6085
chr3	72075599	72075996	-71.0625
chr3	128576024	128576482	-56.695
chr3	128578082	128578500	-58.564
chr3	129082003	129082492	-54.6855
chr3	138239645	138239996	-50.2998
chr3	145636001	145636467	-57.8194
chr3	166736017	166736500	-60.8073
chr3	190676521	190676800	-62.126
chr3	197136560	197136976	-50.4318
chr4	690501	690936	-57.4629
chr4	54275116	54275493	-65.9416
chr4	77342513	77342989	-57.8027
chr4	77344014	77344500	-79.7234
chr4	110519514	110519927	-51.6031
chr4	122159067	122159476	-60.7227
chr4	124605508	124605955	-50.0293
chr4	139808098	139808456	-56.3561
chr4	170421026	170421500	-52.5471
chr4	183733743	183734000	-55.4086
chr4	183836076	183836484	-50.718
chr4	186162501	186162921	-56.795
chr5	1852073	1852500	-53.6111
chr5	3758023	3758428	-50.8789
chr5	3763614	3763960	-63.8825
chr5	4342505	4342760	-61.0129
chr5	4807001	4807469	-51.6495
chr5	4958059	4958494	-53.695
chr5	5178007	5178458	-58.4325
chr5	5248109	5248482	-50.6617
chr5	8944179	8944433	-50.9236
chr5	8946017	8946421	-52.245
chr5	38863001	38863439	-57.8781
chr5	43070543	43070872	-64.4325
chr5	65358681	65358985	-57.6521
chr5	76180523	76180983	-55.8585
chr5	77414043	77414456	-58.0564
chr5	79788561	79789463	-54.9373
chr5	93321125	93321497	-57.2045
chr5	100271120	100271447	-51.5367
chr5	112866681	112866921	-59.495
chr5	118458001	118458488	-54.6919
chr5	138553537	138553935	-66.6714
chr5	150123023	150123484	-60.0337
chr5	154258508	154258877	-66.0924
chr5	156037527	156037994	-51.6825
chr5	156071136	156071486	-54.0496
chr5	156097002	156097461	-52.5922
chr5	156101103	156101925	-57.4801
chr5	156109559	156109966	-50.4057
chr5	156149027	156149181	-54.245
chr5	156204037	156204393	-52.62
chr5	156211053	156211481	-59.2706
chr5	156249651	156249931	-51.5456
chr5	169450615	169450854	-54.4533
chr5	171823678	171823978	-67.4325
chr5	171825552	171825914	-56.4394
chr5	178445514	178445977	-54.2176
chr5	180198557	180198785	-53.595
chr6	10852536	10852975	-52.6119
chr6	35534018	35534493	-61.7261
chr6	116960016	116960354	-60.2247
chr6	117984040	117984972	-58.6425
chr6	117985518	117985950	-54.2807
chr6	118895567	118895983	-63.736
chr6	118899616	118899945	-60.5456
chr6	118925155	118925487	-54.67
chr6	144754518	144754978	-62.2586
chr6	158014024	158014482	-56.375
chr6	158717648	158718494	-62.9503
chr6	158722524	158722888	-56.7771
chr7	20708019	20708500	-69.2551
chr7	22963593	22963999	-58.6998
chr7	23086021	23086492	-63.2588
chr7	23361549	23361942	-54.12
chr7	26304514	26304935	-50.5506
chr7	39794020	39794383	-51.0367
chr7	55452012	55452422	-51.2839
chr7	55466001	55466221	-53.0992
chr7	63460106	63460418	-51.1057
chr7	64199001	64199497	-64.4771
chr7	64298505	64299455	-54.765
chr7	66717582	66717994	-55.8807
chr7	73563504	73563912	-51.9521
chr7	82279514	82279971	-58.7867
chr7	101225503	101225891	-51.0724
chr7	106100029	106100487	-51.6081
chr7	118760079	118760352	-50.245
chr7	125487087	125487449	-51.2093
chr7	129302529	129302851	-56.02
chr7	149250508	149250981	-52.9715
chr7	151735014	151735493	-53.52
chr7	151741106	151741500	-59.22
chr7	151762506	151762889	-51.0736
chr7	151767776	151767993	-57.0307
chr7	151769668	151769988	-65.5934
chr7	153848020	153848406	-57.7361
chr7	153877011	153877420	-51.3686
chr7	153884718	153884994	-51.1617
chr7	153893534	153893994	-54.62
chr7	153899055	153899481	-56.9656
chr7	153903555	153903960	-56.0493
chr7	153904601	153904991	-53.5783
chr7	153905513	153905655	-56.2682
chr7	153908521	153909000	-69.3575
chr7	154022048	154022325	-53.3958
chr7	154188010	154188450	-53.32
chr7	156670044	156670494	-55.4872
chr7	157590003	157590427	-54.8443
chr8	1106515	1106991	-53.3492
chr8	5019006	5019491	-59.5426
chr8	5040066	5040433	-56.7617
chr8	6872556	6872977	-50.695
chr8	10199092	10199398	-51.406
chr8	15304005	15304223	-67.4361
chr8	25753062	25753431	-50.3223
chr8	32100022	32100466	-50.4593
chr8	32182583	32182965	-62.12
chr8	32477523	32477914	-50.1521
chr8	32496585	32496904	-55.2609
chr8	32560734	32560976	-59.745
chr8	35343113	35343499	-52.5283
chr8	35451028	35451469	-51.745
chr8	37860002	37860437	-52.3575
chr8	42969534	42969903	-65.1352
chr8	53543518	53543922	-58.723
chr8	53601038	53601440	-51.8132
chr8	61519147	61519500	-52.9867
chr8	125919062	125919488	-58.6089
chr8	130842770	130842984	-64.7658
chr8	137598524	137598956	-53.0789
chr8	139875533	139875912	-50.8596
chr8	139944078	139944482	-50.1679
chr8	140437632	140437915	-53.27
chr9	35018502	35018904	-52.3075
chr9	35021586	35021935	-57.3367
chr9	35022501	35023424	-62.5818
chr9	35582501	35582960	-51.2033
chr9	88496563	88496928	-55.604
chr9	88499082	88499374	-50.8075
chr9	88500574	88500986	-54.995
chr9	95708525	95708896	-55.1839
chr9	97315547	97315985	-61.9832
chr9	97318526	97318981	-67.4021
chr9	115154057	115154293	-59.4926
chr9	115160541	115160997	-60.1999
chrX	4965079	4965452	-51.5617
chrX	6381037	6381362	-50.3617
chrX	16787119	16787344	-51.4925
chrX	21107501	21107973	-50.4394
chrX	23785005	23785499	-67.2564
chrX	39686523	39686855	-55.1867
chrX	42145006	42145494	-74.0533
chrX	71441157	71441437	-52.5177
chrX	73381138	73381447	-53.0091
chrX	73382505	73382975	-63.3961
chrX	133972501	133972994	-50.2033
chrX	137313050	137313427	-52.1474

## Sheet: Accessible peaks
Chromosome	Start	End	Peak_id
chr6	139531982	139532446	TKO_peak_100072
chr1	227783742	227783842	TKO_peak_10011
chr1	227875746	227875846	TKO_peak_10014
chr6	141512948	141513132	TKO_peak_100145
chr1	227883835	227883981	TKO_peak_10015
chr6	141873451	141873551	TKO_peak_100157
chr1	227910452	227910948	TKO_peak_10016
chr1	227997828	227997928	TKO_peak_10025
chr6	144762647	144762910	TKO_peak_100317
chr6	144763063	144763278	TKO_peak_100318
chr6	145762456	145762635	TKO_peak_100374
chr6	151138046	151138146	TKO_peak_100627
chr6	152349709	152350194	TKO_peak_100686
chr6	154588849	154589048	TKO_peak_100812
chr6	156934823	156935053	TKO_peak_100929
chr6	160125454	160125782	TKO_peak_101113
chr6	162047731	162047987	TKO_peak_101235
chr6	165577236	165577352	TKO_peak_101379
chr6	166270581	166270775	TKO_peak_101411
chr6	167202724	167203008	TKO_peak_101462
chr6	167298413	167298517	TKO_peak_101467
chr6	167499891	167500268	TKO_peak_101477
chr6	168889110	168889210	TKO_peak_101545
chr6	169164183	169164445	TKO_peak_101556
chr6	169490667	169490792	TKO_peak_101567
chr7	200052	200154	TKO_peak_101636
chr7	2180371	2180473	TKO_peak_101728
chr7	3161653	3161777	TKO_peak_101786
chr7	3911193	3911453	TKO_peak_101807
chr7	5112583	5112683	TKO_peak_101845
chr1	231288055	231288193	TKO_peak_10186
chr7	6970398	6970586	TKO_peak_101949
chr7	7184795	7185027	TKO_peak_101963
chr1	231822345	231822454	TKO_peak_10217
chr7	16184056	16184614	TKO_peak_102329
chr7	16422943	16423456	TKO_peak_102337
chr7	19519254	19519384	TKO_peak_102505
chr7	19922782	19923032	TKO_peak_102517
chr7	19923125	19923244	TKO_peak_102518
chr7	19929074	19929341	TKO_peak_102519
chr1	232526121	232526285	TKO_peak_10252
chr7	22162913	22163105	TKO_peak_102647
chr7	23361084	23361435	TKO_peak_102717
chr7	23834627	23834821	TKO_peak_102742
chr7	24122512	24122817	TKO_peak_102756
chr7	24545730	24545943	TKO_peak_102779
chr7	31043458	31043601	TKO_peak_103078
chr1	233853816	233853928	TKO_peak_10313
chr7	32347705	32347951	TKO_peak_103139
chr1	233905339	233905499	TKO_peak_10317
chr1	233934285	233934567	TKO_peak_10319
chr7	33317776	33317975	TKO_peak_103197
chr7	33447626	33447840	TKO_peak_103201
chr1	234026861	234027165	TKO_peak_10322
chr1	234180807	234180921	TKO_peak_10327
chr7	34901467	34901848	TKO_peak_103284
chr7	35191791	35192071	TKO_peak_103298
chr7	36187343	36187585	TKO_peak_103343
chr7	38516485	38516585	TKO_peak_103463
chr7	39366355	39366503	TKO_peak_103503
chr7	39754034	39754304	TKO_peak_103529
chr7	40993599	40993815	TKO_peak_103585
chr7	45355256	45355502	TKO_peak_103827
chr7	45433792	45434187	TKO_peak_103829
chr1	235550533	235550933	TKO_peak_10388
chr7	48365725	48365837	TKO_peak_103965
chr7	49971251	49971623	TKO_peak_104034
chr1	235833326	235833497	TKO_peak_10404
chr7	50267962	50268074	TKO_peak_104044
chr7	50652196	50652308	TKO_peak_104065
chr7	50890496	50890670	TKO_peak_104079
chr7	51667649	51667862	TKO_peak_104124
chr7	54512588	54512729	TKO_peak_104207
chr7	54522251	54522351	TKO_peak_104209
chr7	54571921	54572346	TKO_peak_104211
chr7	54572499	54572608	TKO_peak_104212
chr7	55450980	55451240	TKO_peak_104255
chr7	63809299	63809542	TKO_peak_104285
chr7	63827240	63827496	TKO_peak_104286
chr7	64872280	64872392	TKO_peak_104325
chr7	64945574	64945784	TKO_peak_104329
chr7	66987520	66987773	TKO_peak_104386
chr7	67761384	67761779	TKO_peak_104403
chr7	68296590	68296753	TKO_peak_104407
chr7	70416259	70416460	TKO_peak_104480
chr7	70532240	70532349	TKO_peak_104483
chr7	71607368	71607535	TKO_peak_104523
chr7	71615980	71616176	TKO_peak_104524
chr7	76195759	76195947	TKO_peak_104700
chr7	76777296	76777444	TKO_peak_104704
chr7	76838550	76838818	TKO_peak_104706
chr7	82279147	82279256	TKO_peak_104928
chr7	82279519	82279818	TKO_peak_104930
chr7	82373579	82373713	TKO_peak_104937
chr1	238205705	238206397	TKO_peak_10497
chr7	85315282	85315520	TKO_peak_105051
chr1	238388337	238388472	TKO_peak_10509
chr7	86834426	86834657	TKO_peak_105123
chr7	87584821	87585649	TKO_peak_105174
chr7	87706805	87707343	TKO_peak_105178
chr7	87707402	87707507	TKO_peak_105179
chr7	89994044	89994226	TKO_peak_105265
chr7	91322629	91322729	TKO_peak_105349
chr7	91639530	91639973	TKO_peak_105362
chr7	93587600	93587700	TKO_peak_105454
chr7	94351793	94352057	TKO_peak_105500
chr7	95008702	95008819	TKO_peak_105522
chr7	95008909	95009188	TKO_peak_105523
chr7	95918003	95918262	TKO_peak_105580
chr7	97414891	97415609	TKO_peak_105647
chr7	99400782	99400911	TKO_peak_105740
chr7	102363467	102363567	TKO_peak_105926
chr7	102885009	102885109	TKO_peak_105951
chr7	103850580	103850835	TKO_peak_106004
chr7	105647606	105647731	TKO_peak_106077
chr7	106350179	106350528	TKO_peak_106111
chr7	107148316	107148441	TKO_peak_106149
chr7	107148726	107148978	TKO_peak_106150
chr7	108454178	108454326	TKO_peak_106226
chr7	110121199	110121326	TKO_peak_106290
chr7	110983775	110983875	TKO_peak_106323
chr7	111139921	111140032	TKO_peak_106329
chr7	111140117	111140491	TKO_peak_106330
chr7	112556473	112556589	TKO_peak_106412
chr7	112556875	112557213	TKO_peak_106413
chr7	113262333	113262619	TKO_peak_106436
chr7	113310692	113310820	TKO_peak_106437
chr7	114846838	114847007	TKO_peak_106497
chr7	116632061	116632306	TKO_peak_106605
chr7	119002153	119002618	TKO_peak_106719
chr7	120925238	120925495	TKO_peak_106790
chr7	120925595	120925737	TKO_peak_106791
chr7	122724871	122725222	TKO_peak_106901
chr7	123543879	123544119	TKO_peak_106953
chr7	124108113	124108554	TKO_peak_106980
chr7	124540974	124541167	TKO_peak_106996
chr7	126253600	126254325	TKO_peak_107035
chr7	128302188	128302349	TKO_peak_107161
chr1	242644531	242644669	TKO_peak_10723
chr1	242644757	242644997	TKO_peak_10724
chr7	131450414	131450713	TKO_peak_107330
chr7	131640560	131640839	TKO_peak_107343
chr7	132070998	132071154	TKO_peak_107359
chr7	134758316	134758650	TKO_peak_107468
chr7	135783849	135784270	TKO_peak_107520
chr7	136213168	136213382	TKO_peak_107534
chr7	136436968	136437097	TKO_peak_107542
chr1	243970590	243971176	TKO_peak_10776
chr7	141451109	141451537	TKO_peak_107808
chr7	141475250	141475582	TKO_peak_107810
chr7	145115598	145115888	TKO_peak_107992
chr7	146697968	146698068	TKO_peak_108048
chr7	146811789	146811889	TKO_peak_108051
chr7	149266459	149266830	TKO_peak_108183
chr7	149266929	149267073	TKO_peak_108184
chr7	150303096	150303328	TKO_peak_108240
chr7	151489735	151489957	TKO_peak_108324
chr7	151805610	151805724	TKO_peak_108342
chr7	152430760	152430902	TKO_peak_108363
chr7	157673843	157674010	TKO_peak_108503
chr7	158084733	158084848	TKO_peak_108510
chr8	807627	807830	TKO_peak_108591
chr8	1163993	1164093	TKO_peak_108602
chr8	2253473	2253912	TKO_peak_108648
chr8	2253966	2254085	TKO_peak_108649
chr8	2348935	2349035	TKO_peak_108658
chr8	3313191	3313777	TKO_peak_108709
chr8	5844278	5844591	TKO_peak_108784
chr8	5948874	5949115	TKO_peak_108790
chr8	9246298	9246398	TKO_peak_108904
chr8	9304369	9304640	TKO_peak_108906
chr8	9512493	9512888	TKO_peak_108912
chr8	16061963	16062203	TKO_peak_109178
chr8	16633980	16634080	TKO_peak_109202
chr8	16736520	16736678	TKO_peak_109211
chr1	247188006	247188217	TKO_peak_10922
chr1	247192835	247192961	TKO_peak_10923
chr8	18501334	18501698	TKO_peak_109309
chr8	20600553	20601007	TKO_peak_109398
chr8	23075720	23075891	TKO_peak_109512
chr8	24697310	24697439	TKO_peak_109583
chr1	247675176	247675290	TKO_peak_10962
chr8	26776465	26776566	TKO_peak_109688
chr8	26776894	26777033	TKO_peak_109689
chr1	248863358	248863473	TKO_peak_10978
chr1	248876488	248876787	TKO_peak_10979
chr8	29559668	29560067	TKO_peak_109790
chr1	248896966	248897136	TKO_peak_10980
chr8	30720185	30720285	TKO_peak_109839
chr8	33912756	33912900	TKO_peak_109962
chr8	34072866	34073022	TKO_peak_109972
chr8	34073282	34073394	TKO_peak_109973
chr8	34398191	34398301	TKO_peak_109986
chr8	34398381	34398481	TKO_peak_109987
chr10	142125	142295	TKO_peak_11003
chr8	36270934	36271618	TKO_peak_110069
chr8	36894462	36894562	TKO_peak_110092
chr8	39306438	39306644	TKO_peak_110220
chr8	42966466	42966738	TKO_peak_110358
chr8	46931292	46931644	TKO_peak_110366
chr8	48334633	48334940	TKO_peak_110378
chr8	48466662	48467228	TKO_peak_110382
chr8	49251993	49252120	TKO_peak_110419
chr8	49587498	49587617	TKO_peak_110433
chr8	49871970	49872258	TKO_peak_110452
chr8	50360583	50361068	TKO_peak_110470
chr8	52405123	52405652	TKO_peak_110523
chr8	53543891	53544044	TKO_peak_110579
chr8	54250348	54250516	TKO_peak_110614
chr8	54250625	54250810	TKO_peak_110615
chr8	55986758	55986907	TKO_peak_110694
chr8	56040874	56040974	TKO_peak_110702
chr8	56569075	56569349	TKO_peak_110724
chr8	56996205	56996346	TKO_peak_110747
chr8	57178382	57178697	TKO_peak_110759
chr8	57269281	57269528	TKO_peak_110766
chr8	57341858	57342300	TKO_peak_110768
chr8	57881591	57881691	TKO_peak_110793
chr8	59137487	59137626	TKO_peak_110850
chr10	2586082	2586194	TKO_peak_11090
chr8	60374747	60375252	TKO_peak_110921
chr8	61012269	61012591	TKO_peak_110933
chr8	62392642	62392980	TKO_peak_111018
chr8	62763414	62763542	TKO_peak_111035
chr8	63104364	63104468	TKO_peak_111049
chr8	63713566	63713828	TKO_peak_111093
chr8	63721033	63721628	TKO_peak_111094
chr8	65014935	65015601	TKO_peak_111160
chr8	65234566	65234666	TKO_peak_111170
chr8	65317855	65318238	TKO_peak_111181
chr8	65867973	65868448	TKO_peak_111218
chr8	66165087	66165229	TKO_peak_111236
chr8	66338610	66339395	TKO_peak_111245
chr8	66459512	66459646	TKO_peak_111249
chr8	66571192	66571425	TKO_peak_111254
chr8	67230412	67230798	TKO_peak_111298
chr8	69372205	69372345	TKO_peak_111415
chr8	70755692	70756345	TKO_peak_111479
chr8	71720993	71721185	TKO_peak_111531
chr8	71731282	71731397	TKO_peak_111532
chr8	72311077	72311218	TKO_peak_111557
chr8	72664396	72664559	TKO_peak_111584
chr8	72851633	72851921	TKO_peak_111599
chr8	76101062	76101179	TKO_peak_111781
chr8	76738818	76738969	TKO_peak_111802
chr8	77954226	77954344	TKO_peak_111844
chr8	80031396	80031646	TKO_peak_111911
chr8	80032022	80032783	TKO_peak_111912
chr8	80035255	80035494	TKO_peak_111913
chr8	80368453	80368553	TKO_peak_111928
chr10	5252993	5253197	TKO_peak_11199
chr10	5264947	5265255	TKO_peak_11200
chr8	81561657	81562185	TKO_peak_112008
chr8	81929831	81930024	TKO_peak_112033
chr8	82968393	82968554	TKO_peak_112098
chr8	83141716	83141844	TKO_peak_112102
chr8	83976971	83977173	TKO_peak_112124
chr8	84716445	84716577	TKO_peak_112140
chr8	89872903	89873071	TKO_peak_112327
chr8	90175483	90175772	TKO_peak_112342
chr8	90191099	90191288	TKO_peak_112344
chr8	90470012	90470379	TKO_peak_112364
chr8	91345479	91345579	TKO_peak_112409
chr8	91388388	91388493	TKO_peak_112413
chr8	93574390	93574579	TKO_peak_112515
chr8	94155344	94155578	TKO_peak_112533
chr8	94393745	94393857	TKO_peak_112545
chr8	94394039	94394226	TKO_peak_112546
chr8	95953918	95954018	TKO_peak_112637
chr8	96114899	96115036	TKO_peak_112647
chr8	97083029	97083457	TKO_peak_112688
chr8	98057264	98057455	TKO_peak_112739
chr8	98616574	98616690	TKO_peak_112766
chr10	6949992	6950196	TKO_peak_11281
chr8	99518088	99518424	TKO_peak_112825
chr8	99722727	99723095	TKO_peak_112837
chr8	102683611	102683887	TKO_peak_112975
chr8	102738242	102738342	TKO_peak_112977
chr8	103145352	103145600	TKO_peak_112998
chr8	104574760	104574963	TKO_peak_113084
chr8	105619516	105619642	TKO_peak_113123
chr8	105976494	105976691	TKO_peak_113133
chr8	108135861	108135961	TKO_peak_113235
chr8	108665009	108665148	TKO_peak_113263
chr8	110669685	110669785	TKO_peak_113381
chr8	110871007	110871439	TKO_peak_113393
chr8	114536850	114537131	TKO_peak_113514
chr8	116022564	116022846	TKO_peak_113544
chr10	8828931	8829036	TKO_peak_11356
chr8	117824639	117824794	TKO_peak_113622
chr8	120290833	120290955	TKO_peak_113766
chr8	120291025	120291209	TKO_peak_113767
chr8	120474000	120474417	TKO_peak_113785
chr10	9723302	9723447	TKO_peak_11388
chr10	9887074	9887411	TKO_peak_11392
chr8	123529589	123529786	TKO_peak_113944
chr8	126200549	126200740	TKO_peak_114070
chr8	126381913	126382081	TKO_peak_114082
chr8	127230970	127231210	TKO_peak_114118
chr8	128323748	128323891	TKO_peak_114187
chr8	129279776	129279876	TKO_peak_114223
chr8	130306534	130306707	TKO_peak_114263
chr8	132021374	132021699	TKO_peak_114343
chr8	132274687	132274999	TKO_peak_114355
chr8	133057457	133057594	TKO_peak_114391
chr8	133913867	133913967	TKO_peak_114434
chr8	135680282	135680461	TKO_peak_114490
chr8	135782257	135782409	TKO_peak_114497
chr8	135782889	135783403	TKO_peak_114498
chr8	136864957	136865607	TKO_peak_114538
chr8	137707917	137708142	TKO_peak_114567
chr8	137919419	137919982	TKO_peak_114573
chr8	137920416	137920564	TKO_peak_114574
chr8	138052666	138053178	TKO_peak_114582
chr8	138894646	138894778	TKO_peak_114612
chr8	139029148	139029282	TKO_peak_114619
chr8	139165934	139166137	TKO_peak_114629
chr8	139240599	139240716	TKO_peak_114635
chr8	139267680	139267821	TKO_peak_114636
chr8	139286583	139287127	TKO_peak_114637
chr8	139345107	139345211	TKO_peak_114639
chr8	139407522	139407673	TKO_peak_114643
chr8	139437912	139438103	TKO_peak_114644
chr8	139442390	139442490	TKO_peak_114645
chr8	139462987	139463113	TKO_peak_114646
chr8	139716046	139716151	TKO_peak_114657
chr8	139716250	139716539	TKO_peak_114658
chr8	141132121	141132394	TKO_peak_114704
chr8	143682165	143682265	TKO_peak_114808
chr8	146159994	146160204	TKO_peak_114968
chr9	1936600	1936805	TKO_peak_115038
chr9	1971946	1972082	TKO_peak_115041
chr9	2899622	2899851	TKO_peak_115101
chr9	4083925	4084026	TKO_peak_115148
chr9	4467227	4467423	TKO_peak_115164
chr9	4952970	4953538	TKO_peak_115194
chr9	5408677	5408903	TKO_peak_115216
chr9	5728032	5728279	TKO_peak_115238
chr9	6263662	6264024	TKO_peak_115268
chr9	6335932	6336073	TKO_peak_115271
chr9	6336151	6336510	TKO_peak_115272
chr9	8037052	8037527	TKO_peak_115355
chr9	9349953	9350053	TKO_peak_115414
chr9	12054216	12054714	TKO_peak_115485
chr9	12231944	12232215	TKO_peak_115488
chr9	15600551	15600894	TKO_peak_115640
chr9	15600972	15601285	TKO_peak_115641
chr9	15644380	15644850	TKO_peak_115645
chr9	15817587	15817815	TKO_peak_115650
chr9	15902753	15903210	TKO_peak_115654
chr9	17539895	17540132	TKO_peak_115742
chr9	19557019	19557169	TKO_peak_115850
chr9	19557371	19557683	TKO_peak_115851
chr9	19833470	19833771	TKO_peak_115863
chr9	20235045	20235150	TKO_peak_115879
chr9	20235283	20235645	TKO_peak_115880
chr9	21736032	21736132	TKO_peak_115963
chr9	21824632	21824844	TKO_peak_115969
chr9	22225623	22226122	TKO_peak_115995
chr9	22508407	22508623	TKO_peak_116011
chr9	22572698	22572821	TKO_peak_116015
chr9	23329749	23329849	TKO_peak_116036
chr10	15312261	15312506	TKO_peak_11611
chr9	25506128	25506239	TKO_peak_116117
chr9	25854157	25854301	TKO_peak_116126
chr9	26250475	26250592	TKO_peak_116139
chr9	28990180	28990660	TKO_peak_116253
chr9	31160362	31160705	TKO_peak_116298
chr9	31888652	31889053	TKO_peak_116318
chr9	32660383	32660572	TKO_peak_116362
chr9	33085781	33086026	TKO_peak_116385
chr9	34531891	34532015	TKO_peak_116465
chr9	34532102	34532549	TKO_peak_116466
chr9	69816979	69817094	TKO_peak_116727
chr9	69817218	69817422	TKO_peak_116728
chr9	71928336	71928479	TKO_peak_116769
chr10	16864729	16864996	TKO_peak_11680
chr9	74614969	74615076	TKO_peak_116881
chr9	75501332	75501507	TKO_peak_116918
chr9	77090467	77090746	TKO_peak_116960
chr9	77961014	77961336	TKO_peak_116995
chr9	78542016	78542122	TKO_peak_117022
chr9	80681090	80681195	TKO_peak_117120
chr9	82182850	82182962	TKO_peak_117186
chr9	82960112	82960411	TKO_peak_117220
chr9	84080545	84080688	TKO_peak_117254
chr9	84628898	84629145	TKO_peak_117277
chr9	85046808	85047025	TKO_peak_117296
chr9	85055318	85055668	TKO_peak_117297
chr9	85055722	85055873	TKO_peak_117298
chr9	86915539	86915666	TKO_peak_117397
chr9	88997886	88998211	TKO_peak_117487
chr9	89813984	89814086	TKO_peak_117508
chr9	90242693	90242793	TKO_peak_117528
chr9	90616636	90616744	TKO_peak_117550
chr9	91460196	91460341	TKO_peak_117589
chr9	93765273	93765417	TKO_peak_117693
chr9	95103274	95103711	TKO_peak_117758
chr9	96511467	96511701	TKO_peak_117826
chr9	96890934	96891065	TKO_peak_117846
chr9	96979438	96979597	TKO_peak_117852
chr9	98610034	98610323	TKO_peak_117923
chr9	100103864	100104415	TKO_peak_117995
chr9	102432125	102432316	TKO_peak_118095
chr9	103130998	103131098	TKO_peak_118130
chr9	103752500	103752600	TKO_peak_118165
chr10	20585893	20586193	TKO_peak_11822
chr10	20586309	20586533	TKO_peak_11823
chr9	104703196	104703449	TKO_peak_118231
chr9	105476011	105476133	TKO_peak_118252
chr9	105491263	105491527	TKO_peak_118253
chr9	105748681	105749131	TKO_peak_118258
chr10	20628289	20628611	TKO_peak_11826
chr9	106374685	106374787	TKO_peak_118276
chr9	107096894	107096994	TKO_peak_118297
chr9	107171831	107172099	TKO_peak_118300
chr9	107191384	107191560	TKO_peak_118301
chr9	107257507	107257607	TKO_peak_118306
chr9	108257109	108257561	TKO_peak_118354
chr9	109023205	109023330	TKO_peak_118398
chr9	109571800	109572074	TKO_peak_118420
chr9	109572136	109572236	TKO_peak_118421
chr9	111543771	111543871	TKO_peak_118513
chr9	113155960	113156318	TKO_peak_118591
chr9	116233934	116234040	TKO_peak_118727
chr9	118724393	118724882	TKO_peak_118839
chr9	118730790	118730911	TKO_peak_118842
chr9	119299149	119299450	TKO_peak_118869
chr9	121050930	121051030	TKO_peak_118970
chr9	121532106	121532221	TKO_peak_118987
chr9	127397703	127397803	TKO_peak_119264
chr10	23884195	23884453	TKO_peak_11958
chr10	23887617	23887871	TKO_peak_11959
chr10	24356596	24356894	TKO_peak_11982
chr9	138022037	138022378	TKO_peak_119859
chr9	138103442	138103858	TKO_peak_119864
chr9	138540486	138540822	TKO_peak_119885
chr9	139528616	139528716	TKO_peak_119928
chr9	140840683	140840963	TKO_peak_120034
chr9	140841487	140841793	TKO_peak_120036
chrX	4167376	4167533	TKO_peak_120092
chrX	4483817	4483926	TKO_peak_120106
chrX	6779979	6780110	TKO_peak_120192
chrX	7558776	7558876	TKO_peak_120238
chrX	8077140	8077342	TKO_peak_120260
chrX	8547907	8548044	TKO_peak_120274
chrX	8649601	8649701	TKO_peak_120278
chrX	9416258	9416358	TKO_peak_120317
chrX	11722936	11723166	TKO_peak_120404
chrX	12883787	12883913	TKO_peak_120443
chrX	14224579	14224745	TKO_peak_120484
chrX	14828041	14828141	TKO_peak_120502
chrX	15124747	15124865	TKO_peak_120509
chrX	16957809	16957939	TKO_peak_120606
chrX	19435355	19435832	TKO_peak_120682
chrX	19942754	19942854	TKO_peak_120701
chrX	20818001	20818212	TKO_peak_120725
chrX	20863898	20864172	TKO_peak_120727
chrX	21048604	21048824	TKO_peak_120736
chrX	21357891	21358203	TKO_peak_120750
chrX	21591914	21592015	TKO_peak_120761
chrX	22488770	22488892	TKO_peak_120813
chrX	22497337	22497437	TKO_peak_120817
chrX	22627727	22628178	TKO_peak_120822
chrX	23446961	23447254	TKO_peak_120859
chrX	23584273	23584636	TKO_peak_120867
chrX	24395910	24396023	TKO_peak_120913
chrX	25129974	25130074	TKO_peak_120934
chrX	25130777	25130897	TKO_peak_120936
chrX	25130970	25131074	TKO_peak_120937
chrX	25789781	25790212	TKO_peak_120954
chrX	26256954	26257360	TKO_peak_120965
chrX	26888598	26888714	TKO_peak_120983
chrX	26902615	26902847	TKO_peak_120984
chrX	27398568	27398709	TKO_peak_120993
chrX	30799229	30799332	TKO_peak_121070
chrX	35217828	35217965	TKO_peak_121151
chrX	36193616	36193716	TKO_peak_121181
chrX	36193858	36193967	TKO_peak_121182
chrX	36723759	36724032	TKO_peak_121205
chrX	37446329	37446833	TKO_peak_121239
chrX	37628262	37628689	TKO_peak_121248
chrX	40720814	40721103	TKO_peak_121345
chrX	42050460	42050560	TKO_peak_121396
chrX	42510360	42510536	TKO_peak_121406
chrX	42677875	42678094	TKO_peak_121415
chrX	43110838	43111058	TKO_peak_121424
chrX	43214198	43214298	TKO_peak_121427
chrX	49390160	49390327	TKO_peak_121601
chrX	51854857	51855034	TKO_peak_121639
chrX	55838017	55838208	TKO_peak_121703
chrX	56393446	56393546	TKO_peak_121714
chrX	56420705	56420872	TKO_peak_121715
chrX	56572291	56572391	TKO_peak_121717
chrX	56895886	56896032	TKO_peak_121725
chrX	57322261	57322408	TKO_peak_121740
chrX	57711161	57711302	TKO_peak_121758
chrX	57735379	57735786	TKO_peak_121759
chrX	57854372	57854546	TKO_peak_121765
chrX	62583996	62584096	TKO_peak_121778
chrX	62584220	62584320	TKO_peak_121779
chrX	62587721	62587895	TKO_peak_121780
chrX	63604240	63604406	TKO_peak_121803
chrX	64278481	64278671	TKO_peak_121819
chrX	64383218	64383424	TKO_peak_121820
chrX	64674292	64674530	TKO_peak_121824
chrX	65032585	65032766	TKO_peak_121836
chrX	65140328	65140428	TKO_peak_121838
chrX	65152179	65152292	TKO_peak_121839
chrX	65383896	65384298	TKO_peak_121845
chrX	65971312	65971412	TKO_peak_121851
chrX	66285375	66285599	TKO_peak_121859
chrX	66884444	66884766	TKO_peak_121866
chrX	67109372	67109546	TKO_peak_121869
chrX	71122478	71122625	TKO_peak_121970
chrX	71660797	71661035	TKO_peak_121994
chrX	72405102	72405236	TKO_peak_122003
chrX	72653744	72653917	TKO_peak_122010
chrX	72654006	72654245	TKO_peak_122011
chrX	72897129	72897351	TKO_peak_122025
chrX	73358026	73358180	TKO_peak_122050
chr10	29624003	29624103	TKO_peak_12207
chrX	74091332	74091491	TKO_peak_122072
chrX	74821674	74821907	TKO_peak_122085
chrX	75145182	75145408	TKO_peak_122094
chrX	75229570	75229703	TKO_peak_122096
chrX	75776701	75776811	TKO_peak_122109
chrX	76103002	76103233	TKO_peak_122113
chrX	76310082	76310364	TKO_peak_122122
chrX	76405629	76405729	TKO_peak_122127
chrX	76539660	76539944	TKO_peak_122131
chrX	76540029	76540149	TKO_peak_122132
chrX	77556441	77556664	TKO_peak_122158
chrX	77727297	77727540	TKO_peak_122164
chrX	77886714	77886934	TKO_peak_122172
chrX	78714204	78714304	TKO_peak_122196
chrX	78749638	78749912	TKO_peak_122199
chrX	80111556	80111678	TKO_peak_122232
chrX	80111787	80111973	TKO_peak_122233
chrX	80192351	80192890	TKO_peak_122234
chrX	80783632	80783734	TKO_peak_122259
chrX	80939755	80940056	TKO_peak_122264
chrX	80999071	80999568	TKO_peak_122266
chrX	81195279	81195432	TKO_peak_122268
chrX	81196046	81196470	TKO_peak_122269
chrX	82030625	82030778	TKO_peak_122291
chrX	84835559	84836358	TKO_peak_122371
chrX	85655933	85656213	TKO_peak_122415
chrX	85792738	85792947	TKO_peak_122421
chrX	85983187	85983344	TKO_peak_122425
chrX	86060747	86060858	TKO_peak_122429
chrX	86720358	86720539	TKO_peak_122454
chrX	88041786	88042180	TKO_peak_122494
chrX	89565036	89565280	TKO_peak_122517
chrX	89592213	89592401	TKO_peak_122518
chrX	92076840	92077072	TKO_peak_122556
chrX	92491506	92491696	TKO_peak_122563
chrX	93643297	93643397	TKO_peak_122595
chrX	93917830	93917930	TKO_peak_122608
chrX	94682556	94682691	TKO_peak_122652
chrX	95154029	95154129	TKO_peak_122666
chrX	97599761	97599861	TKO_peak_122749
chrX	97670149	97670647	TKO_peak_122754
chrX	97967569	97967731	TKO_peak_122764
chrX	98886422	98886522	TKO_peak_122794
chrX	98886586	98886745	TKO_peak_122795
chrX	98902710	98902874	TKO_peak_122797
chrX	98958846	98958946	TKO_peak_122799
chrX	99275743	99275843	TKO_peak_122812
chrX	99306150	99306411	TKO_peak_122815
chrX	99306476	99306594	TKO_peak_122816
chrX	99686145	99686287	TKO_peak_122836
chrX	99707702	99707853	TKO_peak_122840
chrX	99707967	99708263	TKO_peak_122841
chrX	100695489	100695731	TKO_peak_122880
chrX	100971527	100971662	TKO_peak_122892
chrX	101284137	101284237	TKO_peak_122902
chrX	101594144	101594616	TKO_peak_122907
chrX	101946334	101946571	TKO_peak_122920
chrX	102131620	102131919	TKO_peak_122933
chrX	103653441	103653899	TKO_peak_123039
chr10	31991905	31992079	TKO_peak_12304
chr10	32008117	32008425	TKO_peak_12305
chrX	103881005	103881216	TKO_peak_123052
chrX	104087494	104087606	TKO_peak_123068
chrX	104279181	104279673	TKO_peak_123078
chrX	104292652	104292767	TKO_peak_123079
chrX	104295614	104295744	TKO_peak_123081
chrX	104640532	104640632	TKO_peak_123094
chrX	106631466	106631656	TKO_peak_123171
chrX	107206722	107207105	TKO_peak_123215
chrX	107255289	107255408	TKO_peak_123220
chr10	32387686	32387786	TKO_peak_12324
chrX	107790746	107791156	TKO_peak_123262
chrX	107791223	107791331	TKO_peak_123263
chrX	107825461	107825638	TKO_peak_123264
chrX	108315208	108315308	TKO_peak_123282
chrX	108887851	108887977	TKO_peak_123313
chrX	108888240	108888479	TKO_peak_123314
chrX	108888801	108888901	TKO_peak_123315
chrX	109849417	109849708	TKO_peak_123369
chrX	110148063	110148340	TKO_peak_123390
chr10	33043665	33044217	TKO_peak_12344
chr10	33044310	33044475	TKO_peak_12345
chr10	33105059	33105436	TKO_peak_12346
chrX	111425193	111425328	TKO_peak_123462
chrX	111682357	111682457	TKO_peak_123473
chrX	113934979	113935240	TKO_peak_123559
chrX	113935325	113935628	TKO_peak_123560
chrX	115183354	115183858	TKO_peak_123624
chrX	115200090	115200486	TKO_peak_123626
chrX	115290837	115291032	TKO_peak_123628
chrX	115542113	115542276	TKO_peak_123636
chrX	116689702	116689818	TKO_peak_123666
chrX	116689984	116690464	TKO_peak_123667
chrX	116739200	116739436	TKO_peak_123670
chrX	116896642	116897306	TKO_peak_123675
chrX	117166067	117166297	TKO_peak_123683
chrX	117434452	117434788	TKO_peak_123697
chrX	119524474	119524628	TKO_peak_123765
chr10	34142598	34142782	TKO_peak_12377
chr10	34239228	34239431	TKO_peak_12378
chrX	123243767	123244001	TKO_peak_123883
chrX	123716503	123716992	TKO_peak_123901
chrX	123717150	123717271	TKO_peak_123902
chrX	124955779	124955879	TKO_peak_123933
chrX	126378325	126378513	TKO_peak_123967
chrX	127102131	127102653	TKO_peak_123981
chrX	127867488	127867623	TKO_peak_123997
chrX	128486553	128486653	TKO_peak_124023
chrX	130595977	130596315	TKO_peak_124099
chrX	130845414	130845514	TKO_peak_124114
chrX	130856162	130856299	TKO_peak_124115
chrX	131198048	131198148	TKO_peak_124131
chrX	131266936	131267123	TKO_peak_124135
chrX	131297176	131297312	TKO_peak_124137
chrX	131383608	131384047	TKO_peak_124142
chrX	131424039	131424246	TKO_peak_124144
chrX	132774753	132774909	TKO_peak_124203
chrX	134455773	134456103	TKO_peak_124268
chrX	134798914	134799014	TKO_peak_124283
chrX	136064758	136064975	TKO_peak_124313
chrX	136162517	136162626	TKO_peak_124316
chrX	137187849	137188048	TKO_peak_124335
chrX	138319776	138319889	TKO_peak_124375
chrX	138320462	138320599	TKO_peak_124376
chrX	138518228	138518477	TKO_peak_124385
chrX	138606076	138606367	TKO_peak_124390
chrX	142358161	142358448	TKO_peak_124471
chrX	142633049	142633300	TKO_peak_124482
chrX	142633474	142633629	TKO_peak_124483
chrX	142639156	142639321	TKO_peak_124484
chrX	142864322	142864575	TKO_peak_124491
chrX	143091915	143092134	TKO_peak_124492
chrX	143855483	143855733	TKO_peak_124496
chrX	144033445	144033609	TKO_peak_124501
chrX	144391287	144391457	TKO_peak_124502
chrX	144392378	144392585	TKO_peak_124503
chrX	144393242	144393355	TKO_peak_124504
chrX	144401390	144401566	TKO_peak_124505
chrX	145175544	145175782	TKO_peak_124507
chrX	145478084	145478235	TKO_peak_124510
chrX	147291730	147291920	TKO_peak_124537
chrX	151175590	151175789	TKO_peak_124653
chrX	151750763	151750958	TKO_peak_124662
chrX	154049904	154050064	TKO_peak_124752
chrX	154426404	154426504	TKO_peak_124761
chrY	3718809	3719217	TKO_peak_124770
chr10	43039385	43039550	TKO_peak_12478
chr10	44415765	44415968	TKO_peak_12547
chr10	44449330	44449457	TKO_peak_12548
chr10	44647220	44647584	TKO_peak_12557
chr10	45510002	45510215	TKO_peak_12595
chr10	50633202	50633402	TKO_peak_12711
chr10	50923334	50923707	TKO_peak_12727
chr10	53706595	53706990	TKO_peak_12833
chr10	54495659	54496061	TKO_peak_12877
chr10	54856917	54857378	TKO_peak_12894
chr10	56056755	56057084	TKO_peak_12923
chr10	56057249	56057387	TKO_peak_12924
chr10	59787225	59787642	TKO_peak_13022
chr10	60182994	60183270	TKO_peak_13043
chr10	61457150	61457281	TKO_peak_13114
chr10	61537451	61537730	TKO_peak_13120
chr10	62452802	62452902	TKO_peak_13172
chr10	64709374	64709478	TKO_peak_13302
chr10	64709726	64710199	TKO_peak_13303
chr10	65709895	65710403	TKO_peak_13349
chr10	65750351	65750475	TKO_peak_13352
chr10	67718680	67718886	TKO_peak_13394
chr10	68095502	68095827	TKO_peak_13401
chr10	68451106	68451398	TKO_peak_13414
chr10	69344592	69344712	TKO_peak_13442
chr10	70077025	70077303	TKO_peak_13475
chr1	27438680	27438872	TKO_peak_1351
chr1	27446201	27446490	TKO_peak_1352
chr10	71643091	71643244	TKO_peak_13555
chr10	72485629	72485878	TKO_peak_13614
chr10	72875906	72876085	TKO_peak_13634
chr10	72876596	72876706	TKO_peak_13636
chr10	74741251	74741376	TKO_peak_13747
chr10	77323614	77323782	TKO_peak_13863
chr10	79833356	79833460	TKO_peak_13972
chr10	80441777	80442023	TKO_peak_13997
chr1	28007140	28007245	TKO_peak_1403
chr10	82400917	82401049	TKO_peak_14093
chr10	84452214	84452446	TKO_peak_14192
chr10	84594099	84594199	TKO_peak_14200
chr10	85190386	85190584	TKO_peak_14230
chr10	85456628	85456747	TKO_peak_14242
chr10	85506492	85506729	TKO_peak_14245
chr10	85885749	85885939	TKO_peak_14274
chr10	86250867	86251240	TKO_peak_14305
chr10	86885643	86885758	TKO_peak_14350
chr10	86885813	86886022	TKO_peak_14351
chr10	87264068	87264218	TKO_peak_14364
chr10	89566606	89566706	TKO_peak_14482
chr10	89663140	89663510	TKO_peak_14490
chr10	90115267	90115796	TKO_peak_14505
chr10	91014173	91014365	TKO_peak_14560
chr10	91204658	91205017	TKO_peak_14582
chr10	91696781	91697249	TKO_peak_14610
chr10	93087165	93087270	TKO_peak_14698
chr1	29310530	29310630	TKO_peak_1475
chr10	96455481	96455850	TKO_peak_14851
chr10	96553747	96553847	TKO_peak_14855
chr10	96658206	96658450	TKO_peak_14861
chr10	96668239	96668341	TKO_peak_14862
chr10	96823940	96824166	TKO_peak_14873
chr10	97945527	97945760	TKO_peak_14934
chr1	29730900	29731099	TKO_peak_1503
chr1	29731657	29732021	TKO_peak_1504
chr10	100858997	100859608	TKO_peak_15102
chr10	102648835	102648935	TKO_peak_15194
chr10	105019825	105019925	TKO_peak_15347
chr1	30624669	30624878	TKO_peak_1539
chr1	30777960	30778102	TKO_peak_1544
chr10	106485195	106485499	TKO_peak_15449
chr10	106812624	106812918	TKO_peak_15463
chr1	30932004	30932198	TKO_peak_1555
chr1	30966574	30966952	TKO_peak_1556
chr1	31074015	31074124	TKO_peak_1559
chr10	110264477	110264760	TKO_peak_15612
chr10	111446668	111447124	TKO_peak_15633
chr10	111560507	111560607	TKO_peak_15637
chr10	111561031	111561303	TKO_peak_15639
chr10	114011013	114011303	TKO_peak_15761
chr10	114155615	114155720	TKO_peak_15767
chr10	115223654	115223766	TKO_peak_15814
chr10	116865193	116865369	TKO_peak_15903
chr10	120318752	120318852	TKO_peak_16063
chr10	121279521	121279641	TKO_peak_16110
chr10	121479759	121479903	TKO_peak_16125
chr10	121831367	121831639	TKO_peak_16137
chr10	122204768	122204874	TKO_peak_16148
chr10	122204949	122205184	TKO_peak_16149
chr10	128112512	128112612	TKO_peak_16395
chr10	131915764	131916132	TKO_peak_16528
chr10	132026233	132026405	TKO_peak_16533
chr10	132080255	132080440	TKO_peak_16538
chr10	133309096	133309198	TKO_peak_16571
chr10	133608019	133608119	TKO_peak_16583
chr11	397290	397390	TKO_peak_16692
chr11	2370581	2370808	TKO_peak_16802
chr11	4427510	4427764	TKO_peak_16888
chr11	5242707	5243205	TKO_peak_16914
chr11	5936015	5936388	TKO_peak_16945
chr11	6926525	6926642	TKO_peak_17016
chr11	6975322	6975422	TKO_peak_17019
chr11	7101151	7101279	TKO_peak_17026
chr11	8418407	8418588	TKO_peak_17104
chr11	8911212	8911367	TKO_peak_17132
chr11	9210485	9210713	TKO_peak_17149
chr11	10977411	10977599	TKO_peak_17239
chr1	33529274	33529573	TKO_peak_1725
chr11	12632642	12632742	TKO_peak_17315
chr1	4918427	4918553	TKO_peak_174
chr11	14799690	14799846	TKO_peak_17424
chr11	15084368	15084468	TKO_peak_17440
chr1	4926601	4926905	TKO_peak_175
chr11	16542026	16542695	TKO_peak_17503
chr11	17055622	17055859	TKO_peak_17531
chr11	18179743	18180116	TKO_peak_17589
chr11	18680724	18680996	TKO_peak_17604
chr1	34218473	34218962	TKO_peak_1773
chr1	34263189	34263402	TKO_peak_1774
chr11	21349579	21349686	TKO_peak_17759
chr1	34295515	34295875	TKO_peak_1776
chr11	21357075	21357199	TKO_peak_17760
chr11	22148941	22149404	TKO_peak_17785
chr11	25796576	25796737	TKO_peak_17871
chr11	27960795	27960946	TKO_peak_17989
chr11	27961001	27961443	TKO_peak_17990
chr11	28872639	28872844	TKO_peak_18025
chr11	29720857	29721009	TKO_peak_18055
chr11	29816115	29816901	TKO_peak_18063
chr11	30200306	30200591	TKO_peak_18090
chr11	31762479	31762929	TKO_peak_18170
chr11	31763063	31763181	TKO_peak_18171
chr11	32390579	32390831	TKO_peak_18214
chr11	32688465	32688608	TKO_peak_18226
chr11	32688695	32689017	TKO_peak_18227
chr11	33651621	33651721	TKO_peak_18260
chr11	34220243	34220343	TKO_peak_18287
chr11	36142988	36143088	TKO_peak_18377
chr11	36603186	36603470	TKO_peak_18399
chr11	36603568	36603770	TKO_peak_18400
chr11	36695437	36695537	TKO_peak_18403
chr11	37003867	37004032	TKO_peak_18417
chr11	37006137	37006325	TKO_peak_18418
chr11	37456843	37457194	TKO_peak_18434
chr11	38371922	38372229	TKO_peak_18457
chr11	40225542	40225659	TKO_peak_18492
chr11	40523174	40523360	TKO_peak_18499
chr11	40732237	40732575	TKO_peak_18509
chr11	42398787	42398927	TKO_peak_18557
chr11	43680232	43680687	TKO_peak_18586
chr11	43680754	43680854	TKO_peak_18587
chr11	47026317	47026453	TKO_peak_18781
chr11	56585234	56585447	TKO_peak_18851
chr11	56594893	56595102	TKO_peak_18852
chr11	56640276	56640468	TKO_peak_18854
chr11	56761273	56761476	TKO_peak_18856
chr11	56830543	56830891	TKO_peak_18858
chr11	58012548	58012648	TKO_peak_18941
chr11	58053077	58053177	TKO_peak_18942
chr11	58413531	58413661	TKO_peak_18952
chr11	58414069	58414210	TKO_peak_18953
chr11	58508018	58508341	TKO_peak_18957
chr11	58539046	58539212	TKO_peak_18958
chr11	58548218	58548318	TKO_peak_18959
chr11	58783063	58783311	TKO_peak_18975
chr11	59116975	59117492	TKO_peak_18998
chr11	59139872	59140102	TKO_peak_18999
chr11	59777399	59777499	TKO_peak_19023
chr11	59984896	59985047	TKO_peak_19029
chr11	60288552	60288835	TKO_peak_19043
chr11	63003380	63003557	TKO_peak_19217
chr11	63003620	63003938	TKO_peak_19218
chr11	71014148	71014256	TKO_peak_19781
chr11	71447631	71447931	TKO_peak_19805
chr11	72217645	72217760	TKO_peak_19849
chr11	72218198	72218477	TKO_peak_19850
chr11	74730263	74730453	TKO_peak_19986
chr11	74752318	74752485	TKO_peak_19989
chr11	74830762	74830943	TKO_peak_19996
chr11	77983718	77983951	TKO_peak_20160
chr1	38855842	38855967	TKO_peak_2021
chr11	81603740	81603864	TKO_peak_20298
chr11	82591044	82591390	TKO_peak_20333
chr11	83078907	83079073	TKO_peak_20366
chr11	85131824	85131957	TKO_peak_20470
chr11	86362108	86362208	TKO_peak_20537
chr1	5770160	5770394	TKO_peak_206
chr11	90408691	90409009	TKO_peak_20725
chr11	91054862	91055287	TKO_peak_20747
chr11	91805901	91806504	TKO_peak_20776
chr11	93832569	93832944	TKO_peak_20890
chr11	94092033	94092176	TKO_peak_20908
chr11	96916693	96916906	TKO_peak_21052
chr11	97162182	97162362	TKO_peak_21063
chr11	98488971	98489118	TKO_peak_21090
chr11	98490526	98490628	TKO_peak_21091
chr11	98490843	98491024	TKO_peak_21092
chr11	98564177	98564277	TKO_peak_21098
chr11	99454104	99454360	TKO_peak_21122
chr11	99789545	99789732	TKO_peak_21126
chr11	99831463	99831563	TKO_peak_21130
chr11	100359635	100359735	TKO_peak_21162
chr11	101391766	101391998	TKO_peak_21230
chr11	101508875	101508985	TKO_peak_21239
chr11	102303341	102303498	TKO_peak_21289
chr11	102439193	102439392	TKO_peak_21298
chr11	106057184	106057313	TKO_peak_21462
chr11	106057499	106057673	TKO_peak_21463
chr11	108315725	108315914	TKO_peak_21576
chr11	109990186	109990286	TKO_peak_21650
chr11	110178959	110179127	TKO_peak_21661
chr11	110388875	110388975	TKO_peak_21681
chr11	110425265	110425456	TKO_peak_21684
chr1	41642340	41642627	TKO_peak_2175
chr11	112554617	112554937	TKO_peak_21806
chr11	113528054	113528229	TKO_peak_21851
chr11	114404243	114404843	TKO_peak_21896
chr11	115875951	115876286	TKO_peak_21959
chr1	42020662	42020951	TKO_peak_2202
chr1	42700609	42701010	TKO_peak_2226
chr11	121097670	121097957	TKO_peak_22281
chr11	121725772	121726530	TKO_peak_22315
chr11	122169485	122169711	TKO_peak_22328
chr11	124554950	124555066	TKO_peak_22454
chr11	125727423	125727816	TKO_peak_22530
chr11	125830777	125830901	TKO_peak_22540
chr11	126610461	126610569	TKO_peak_22581
chr11	128146361	128146495	TKO_peak_22664
chr11	129438984	129439141	TKO_peak_22744
chr11	129962670	129962943	TKO_peak_22772
chr11	130854715	130854817	TKO_peak_22818
chr11	130965608	130965718	TKO_peak_22823
chr11	133951169	133951322	TKO_peak_22989
chr12	3960683	3960967	TKO_peak_23218
chr12	7483001	7483151	TKO_peak_23410
chr12	7662224	7662324	TKO_peak_23417
chr12	7662415	7662614	TKO_peak_23418
chr12	10799216	10799330	TKO_peak_23561
chr12	11008405	11008646	TKO_peak_23571
chr12	11008969	11009170	TKO_peak_23572
chr12	11569449	11569878	TKO_peak_23589
chr12	14898759	14898999	TKO_peak_23745
chr12	15769409	15769786	TKO_peak_23792
chr12	16102177	16102354	TKO_peak_23814
chr12	16460902	16461037	TKO_peak_23833
chr12	19735985	19736298	TKO_peak_23962
chr12	20995839	20995939	TKO_peak_24015
chr12	21240973	21241175	TKO_peak_24027
chr12	21513545	21513873	TKO_peak_24039
chr12	22365359	22365459	TKO_peak_24083
chr1	45628249	45628616	TKO_peak_2409
chr12	22553285	22553607	TKO_peak_24095
chr12	22885002	22885102	TKO_peak_24112
chr1	45645571	45645695	TKO_peak_2412
chr12	23299143	23299603	TKO_peak_24132
chr1	45701782	45702019	TKO_peak_2415
chr12	25860350	25860488	TKO_peak_24245
chr12	27391031	27391131	TKO_peak_24324
chr12	29564595	29565065	TKO_peak_24426
chr12	29928726	29928992	TKO_peak_24438
chr12	31593230	31593330	TKO_peak_24526
chr12	31708512	31708830	TKO_peak_24529
chr12	31709027	31709152	TKO_peak_24530
chr12	33999836	33999979	TKO_peak_24611
chr12	34081600	34081804	TKO_peak_24614
chr12	34767107	34767240	TKO_peak_24622
chr12	39362845	39363058	TKO_peak_24649
chr12	39654686	39654806	TKO_peak_24662
chr12	39868953	39869298	TKO_peak_24670
chr12	39905654	39906028	TKO_peak_24671
chr12	40272267	40272367	TKO_peak_24690
chr12	40272436	40273027	TKO_peak_24691
chr12	40983176	40983370	TKO_peak_24711
chr1	46859311	46859527	TKO_peak_2472
chr12	41400033	41400133	TKO_peak_24734
chr12	41813659	41813815	TKO_peak_24752
chr12	42339890	42340148	TKO_peak_24778
chr12	42372516	42372726	TKO_peak_24782
chr12	42457125	42457458	TKO_peak_24787
chr12	42504903	42505049	TKO_peak_24788
chr12	42505181	42505783	TKO_peak_24789
chr12	43052667	43053173	TKO_peak_24812
chr12	43118955	43119434	TKO_peak_24817
chr12	43409238	43409450	TKO_peak_24828
chr12	43409851	43410039	TKO_peak_24829
chr12	44300696	44300796	TKO_peak_24860
chr12	45135464	45135757	TKO_peak_24896
chr12	45135820	45135929	TKO_peak_24897
chr12	45569821	45570135	TKO_peak_24919
chr12	45863110	45863407	TKO_peak_24934
chr12	46485287	46485753	TKO_peak_24956
chr12	46686638	46686809	TKO_peak_24963
chr12	46706382	46706645	TKO_peak_24964
chr12	47011710	47011866	TKO_peak_24981
chr12	47385915	47386505	TKO_peak_24994
chr12	47450902	47451158	TKO_peak_24996
chr12	47850990	47851272	TKO_peak_25014
chr1	47312164	47312391	TKO_peak_2505
chr12	48719290	48719936	TKO_peak_25063
chr12	48803789	48803978	TKO_peak_25071
chr12	48868328	48868982	TKO_peak_25076
chr12	48902931	48903031	TKO_peak_25077
chr12	51366611	51366922	TKO_peak_25214
chr12	51938019	51938348	TKO_peak_25242
chr12	51939210	51939310	TKO_peak_25243
chr12	52043433	52043605	TKO_peak_25246
chr1	47676362	47676476	TKO_peak_2526
chr12	52873944	52874067	TKO_peak_25311
chr12	55952976	55953171	TKO_peak_25486
chr12	55992187	55992422	TKO_peak_25489
chr1	48068055	48068155	TKO_peak_2549
chr12	57047910	57048226	TKO_peak_25578
chr12	57276237	57276489	TKO_peak_25592
chr12	58445839	58446248	TKO_peak_25680
chr12	58465916	58466028	TKO_peak_25683
chr12	59103223	59103393	TKO_peak_25713
chr1	48743197	48743447	TKO_peak_2580
chr1	48743586	48743765	TKO_peak_2581
chr12	65429580	65429721	TKO_peak_25961
chr12	65429796	65430004	TKO_peak_25962
chr12	66494037	66494309	TKO_peak_26011
chr12	66972463	66972860	TKO_peak_26038
chr12	68242961	68243215	TKO_peak_26103
chr12	68874357	68874462	TKO_peak_26133
chr12	72549439	72549598	TKO_peak_26320
chr12	72847007	72847233	TKO_peak_26337
chr12	72847289	72847596	TKO_peak_26338
chr12	73113928	73114033	TKO_peak_26349
chr12	73114134	73114531	TKO_peak_26350
chr12	73797101	73797201	TKO_peak_26363
chr12	75770277	75770413	TKO_peak_26428
chr1	51532836	51532955	TKO_peak_2648
chr12	80522315	80522778	TKO_peak_26669
chr12	81455414	81456044	TKO_peak_26717
chr12	83404127	83404229	TKO_peak_26805
chr12	84264734	84265538	TKO_peak_26834
chr1	52624002	52624173	TKO_peak_2687
chr1	52642220	52642354	TKO_peak_2688
chr12	87158077	87158243	TKO_peak_26929
chr12	88860331	88860431	TKO_peak_26976
chr12	88860504	88860775	TKO_peak_26977
chr12	88860884	88860996	TKO_peak_26978
chr12	92994228	92994391	TKO_peak_27184
chr12	93077228	93077713	TKO_peak_27187
chr12	93077804	93077904	TKO_peak_27188
chr12	93372114	93372214	TKO_peak_27196
chr12	95782168	95782268	TKO_peak_27311
chr12	96169329	96169621	TKO_peak_27327
chr12	97004189	97004459	TKO_peak_27361
chr12	98090648	98090792	TKO_peak_27417
chr12	98166354	98166694	TKO_peak_27420
chr12	100000807	100000907	TKO_peak_27534
chr12	101036074	101036409	TKO_peak_27589
chr12	101080180	101080396	TKO_peak_27595
chr12	101513670	101513770	TKO_peak_27630
chr12	102155341	102155462	TKO_peak_27662
chr12	102824701	102824801	TKO_peak_27687
chr12	104006722	104006945	TKO_peak_27753
chr12	104007026	104007209	TKO_peak_27754
chr12	106791780	106792172	TKO_peak_27890
chr12	108220591	108221050	TKO_peak_27951
chr1	54914473	54914926	TKO_peak_2805
chr1	54915011	54915111	TKO_peak_2806
chr1	6967393	6967493	TKO_peak_281
chr12	110990502	110990614	TKO_peak_28108
chr12	112258937	112259046	TKO_peak_28164
chr12	113226397	113226570	TKO_peak_28203
chr12	113276654	113276767	TKO_peak_28206
chr12	114985539	114985777	TKO_peak_28282
chr12	115459588	115459703	TKO_peak_28293
chr1	55408770	55408944	TKO_peak_2836
chr12	119101242	119101450	TKO_peak_28414
chr12	120047242	120047359	TKO_peak_28451
chr12	121274215	121274315	TKO_peak_28529
chr12	122627689	122627811	TKO_peak_28620
chr12	124636257	124636419	TKO_peak_28706
chr12	124698285	124698385	TKO_peak_28709
chr1	56118093	56118276	TKO_peak_2877
chr12	128693167	128693306	TKO_peak_28896
chr12	128981927	128982108	TKO_peak_28913
chr12	129527416	129527919	TKO_peak_28933
chr12	130285648	130285850	TKO_peak_28958
chr13	20191430	20191616	TKO_peak_29116
chr13	21774883	21775127	TKO_peak_29160
chr13	23576117	23576217	TKO_peak_29207
chr13	24353743	24354265	TKO_peak_29238
chr13	25512008	25512411	TKO_peak_29283
chr13	26441727	26441925	TKO_peak_29320
chr13	26472756	26472859	TKO_peak_29322
chr13	29699387	29699595	TKO_peak_29458
chr13	29980277	29980548	TKO_peak_29462
chr13	30260983	30261088	TKO_peak_29474
chr13	31924855	31924969	TKO_peak_29565
chr13	31929198	31929333	TKO_peak_29567
chr13	33181762	33181998	TKO_peak_29615
chr13	33288207	33288444	TKO_peak_29620
chr13	33288598	33288897	TKO_peak_29621
chr13	38639451	38639620	TKO_peak_29840
chr13	38639693	38639810	TKO_peak_29841
chr13	40012566	40012874	TKO_peak_29905
chr13	41403124	41403256	TKO_peak_29964
chr13	41403333	41403748	TKO_peak_29965
chr13	43324398	43324534	TKO_peak_30053
chr13	44840312	44840517	TKO_peak_30121
chr1	58954763	58955278	TKO_peak_3022
chr13	47169432	47169602	TKO_peak_30221
chr13	48320098	48320198	TKO_peak_30281
chr13	48632738	48632873	TKO_peak_30304
chr13	48640828	48641045	TKO_peak_30305
chr13	48968249	48968390	TKO_peak_30319
chr13	49271023	49271312	TKO_peak_30330
chr13	49575685	49576109	TKO_peak_30347
chr13	50036288	50036556	TKO_peak_30369
chr13	52322133	52322385	TKO_peak_30479
chr13	55348832	55348932	TKO_peak_30642
chr13	56390133	56390233	TKO_peak_30685
chr13	57604712	57605134	TKO_peak_30712
chr13	58715361	58715481	TKO_peak_30741
chr13	59882400	59882575	TKO_peak_30784
chr1	60052884	60053082	TKO_peak_3081
chr13	61898089	61898313	TKO_peak_30897
chr13	62725795	62726200	TKO_peak_30928
chr13	70218553	70218794	TKO_peak_31049
chr1	7477392	7477994	TKO_peak_311
chr13	75820586	75821121	TKO_peak_31290
chr13	75821176	75821319	TKO_peak_31291
chr13	76094990	76095171	TKO_peak_31308
chr13	76307112	76307212	TKO_peak_31325
chr13	76307276	76307511	TKO_peak_31326
chr1	61243586	61244213	TKO_peak_3138
chr13	77773882	77773982	TKO_peak_31385
chr13	79874329	79874809	TKO_peak_31500
chr1	61431314	61431492	TKO_peak_3151
chr13	80123945	80124048	TKO_peak_31514
chr13	81494483	81494630	TKO_peak_31583
chr13	82006317	82006417	TKO_peak_31602
chr13	82332273	82332443	TKO_peak_31612
chr13	84470318	84470739	TKO_peak_31660
chr13	93010986	93011297	TKO_peak_31868
chr13	95523405	95523678	TKO_peak_31947
chr13	95523737	95523837	TKO_peak_31948
chr13	96465995	96466185	TKO_peak_31995
chr13	97706858	97707200	TKO_peak_32054
chr13	100161995	100162119	TKO_peak_32187
chr13	101015615	101015745	TKO_peak_32239
chr13	101234629	101234738	TKO_peak_32252
chr13	101621988	101622241	TKO_peak_32276
chr13	101622338	101622438	TKO_peak_32277
chr13	101730231	101730331	TKO_peak_32283
chr1	63170610	63170889	TKO_peak_3232
chr1	63178652	63178752	TKO_peak_3234
chr13	104485815	104485975	TKO_peak_32423
chr13	104998147	104998559	TKO_peak_32433
chr13	108728451	108728641	TKO_peak_32568
chr13	110481255	110481486	TKO_peak_32662
chr13	110481541	110481717	TKO_peak_32663
chr13	111377998	111378098	TKO_peak_32709
chr13	111396247	111396376	TKO_peak_32712
chr13	111710919	111711082	TKO_peak_32732
chr14	25064663	25064951	TKO_peak_33143
chr14	25065342	25065490	TKO_peak_33144
chr14	25246749	25246903	TKO_peak_33151
chr14	25636710	25636903	TKO_peak_33161
chr14	29883098	29883198	TKO_peak_33254
chr14	29883287	29883567	TKO_peak_33255
chr14	29975730	29976130	TKO_peak_33259
chr14	30576496	30576762	TKO_peak_33283
chr14	33052519	33052930	TKO_peak_33380
chr14	34454438	34454600	TKO_peak_33435
chr14	35266933	35267166	TKO_peak_33460
chr14	35267227	35267619	TKO_peak_33461
chr14	36881340	36881530	TKO_peak_33530
chr14	38480518	38480771	TKO_peak_33617
chr14	38481236	38481567	TKO_peak_33618
chr14	38824821	38825026	TKO_peak_33640
chr14	39391335	39391520	TKO_peak_33663
chr14	40172379	40172600	TKO_peak_33707
chr14	44578735	44578942	TKO_peak_33793
chr14	46570166	46570359	TKO_peak_33869
chr14	49493464	49493714	TKO_peak_33936
chr14	49702217	49702389	TKO_peak_33943
chr14	51439908	51440008	TKO_peak_34037
chr14	52603088	52603718	TKO_peak_34092
chr14	52675293	52675515	TKO_peak_34095
chr1	66669828	66670343	TKO_peak_3411
chr14	53785088	53785418	TKO_peak_34142
chr14	53948082	53948199	TKO_peak_34149
chr14	53948319	53948565	TKO_peak_34150
chr14	53949045	53949199	TKO_peak_34151
chr14	54499947	54500107	TKO_peak_34180
chr14	54708440	54708754	TKO_peak_34185
chr14	56328353	56328502	TKO_peak_34250
chr14	57454496	57454605	TKO_peak_34308
chr14	58416523	58416781	TKO_peak_34351
chr14	59751378	59751478	TKO_peak_34413
chr14	59872033	59872264	TKO_peak_34421
chr14	60458500	60458651	TKO_peak_34459
chr14	60893698	60893962	TKO_peak_34488
chr14	61380386	61380878	TKO_peak_34512
chr14	61481621	61481875	TKO_peak_34515
chr14	62517687	62518105	TKO_peak_34587
chr1	67246112	67246414	TKO_peak_3459
chr14	62671387	62671591	TKO_peak_34596
chr14	62809909	62810009	TKO_peak_34601
chr14	66655953	66656278	TKO_peak_34772
chr14	66679668	66679806	TKO_peak_34774
chr14	66684548	66684927	TKO_peak_34776
chr1	67849904	67850004	TKO_peak_3489
chr14	69888288	69888502	TKO_peak_34939
chr14	70968211	70968311	TKO_peak_35006
chr14	70968417	70968692	TKO_peak_35007
chr14	71588914	71589014	TKO_peak_35031
chr14	79232215	79232426	TKO_peak_35417
chr14	80554782	80554956	TKO_peak_35475
chr14	80938977	80939321	TKO_peak_35497
chr14	80940224	80940324	TKO_peak_35498
chr14	82303158	82303267	TKO_peak_35566
chr14	82321410	82321529	TKO_peak_35568
chr14	82743391	82743768	TKO_peak_35592
chr14	87885279	87885673	TKO_peak_35738
chr14	88063772	88063938	TKO_peak_35744
chr14	88247301	88247617	TKO_peak_35759
chr14	88927635	88927841	TKO_peak_35797
chr14	89231507	89231838	TKO_peak_35810
chr14	89232824	89233031	TKO_peak_35811
chr14	91905241	91905341	TKO_peak_35940
chr14	92047350	92047450	TKO_peak_35944
chr1	69568029	69568306	TKO_peak_3596
chr14	92966995	92967142	TKO_peak_35979
chr14	93444705	93445072	TKO_peak_36004
chr14	93803823	93803963	TKO_peak_36027
chr14	93976877	93976977	TKO_peak_36037
chr14	95050361	95050461	TKO_peak_36095
chr14	96196018	96196123	TKO_peak_36155
chr14	96408296	96408414	TKO_peak_36162
chr14	97457572	97457726	TKO_peak_36214
chr14	101294882	101295129	TKO_peak_36387
chr14	104990181	104990357	TKO_peak_36554
chr14	105654368	105654570	TKO_peak_36599
chr15	20546737	20546864	TKO_peak_36620
chr15	23811014	23811199	TKO_peak_36637
chr15	24239550	24239693	TKO_peak_36648
chr15	24877559	24877691	TKO_peak_36651
chr15	28405369	28405691	TKO_peak_36741
chr15	29327065	29327254	TKO_peak_36757
chr1	71306019	71306119	TKO_peak_3677
chr15	31067758	31067971	TKO_peak_36803
chr15	31146363	31146555	TKO_peak_36806
chr15	31924666	31925092	TKO_peak_36840
chr15	33905032	33905161	TKO_peak_36892
chr15	36077063	36077217	TKO_peak_36977
chr15	39663654	39663780	TKO_peak_37103
chr15	40306798	40306925	TKO_peak_37129
chr15	42317612	42317791	TKO_peak_37260
chr15	43360079	43360179	TKO_peak_37302
chr15	45031745	45031954	TKO_peak_37366
chr15	46397168	46397520	TKO_peak_37429
chr15	47458159	47458310	TKO_peak_37454
chr15	49557319	49557513	TKO_peak_37551
chr15	50096401	50096504	TKO_peak_37568
chr1	73157558	73157823	TKO_peak_3760
chr15	52832749	52832914	TKO_peak_37688
chr15	53443785	53443902	TKO_peak_37721
chr15	53475598	53476027	TKO_peak_37722
chr15	55687237	55687361	TKO_peak_37762
chr15	56524597	56524822	TKO_peak_37794
chr15	56777621	56777867	TKO_peak_37801
chr15	65632436	65632536	TKO_peak_38178
chr15	66808596	66808707	TKO_peak_38241
chr15	68202051	68202247	TKO_peak_38303
chr15	68798494	68798629	TKO_peak_38339
chr1	75335501	75335723	TKO_peak_3840
chr1	75350106	75350261	TKO_peak_3843
chr1	75506354	75506454	TKO_peak_3852
chr15	72833322	72833618	TKO_peak_38547
chr1	75646738	75646847	TKO_peak_3865
chr15	76718460	76718770	TKO_peak_38787
chr15	77111296	77111599	TKO_peak_38801
chr15	78137500	78137683	TKO_peak_38848
chr15	79012533	79012811	TKO_peak_38914
chr15	79442237	79442444	TKO_peak_38940
chr15	80164814	80165495	TKO_peak_38971
chr15	80773249	80773354	TKO_peak_39003
chr1	76294651	76295338	TKO_peak_3901
chr1	76430575	76430700	TKO_peak_3911
chr15	86761844	86762044	TKO_peak_39255
chr15	87008854	87009140	TKO_peak_39269
chr15	87108833	87109159	TKO_peak_39273
chr15	87321679	87321788	TKO_peak_39286
chr15	87798475	87798930	TKO_peak_39304
chr15	87823907	87824348	TKO_peak_39305
chr15	87876028	87876242	TKO_peak_39307
chr15	88900692	88900820	TKO_peak_39353
chr15	89473054	89473178	TKO_peak_39385
chr15	89665823	89666117	TKO_peak_39401
chr15	94278556	94278693	TKO_peak_39644
chr15	94335837	94336204	TKO_peak_39646
chr1	77435109	77435477	TKO_peak_3969
chr15	98989466	98989612	TKO_peak_39849
chr1	77654031	77654236	TKO_peak_3985
chr15	99922094	99922435	TKO_peak_39902
chr15	101219317	101219603	TKO_peak_39964
chr16	2438864	2439158	TKO_peak_40164
chr16	3257206	3257422	TKO_peak_40232
chr16	3702739	3702855	TKO_peak_40259
chr16	10386115	10386286	TKO_peak_40497
chr1	78977161	78977476	TKO_peak_4055
chr16	13502907	13503131	TKO_peak_40608
chr16	16075464	16075603	TKO_peak_40685
chr16	18000590	18000833	TKO_peak_40720
chr16	18619720	18619895	TKO_peak_40724
chr1	79432067	79432533	TKO_peak_4074
chr16	22293667	22293767	TKO_peak_40849
chr16	25337745	25338055	TKO_peak_40957
chr1	80349700	80349893	TKO_peak_4103
chr1	80350113	80350403	TKO_peak_4104
chr16	31528836	31528970	TKO_peak_41208
chr16	31600035	31600269	TKO_peak_41213
chr16	31698977	31699089	TKO_peak_41214
chr16	31854189	31854559	TKO_peak_41218
chr16	46419816	46419916	TKO_peak_41236
chr16	47025757	47026427	TKO_peak_41256
chr16	47381361	47381602	TKO_peak_41267
chr16	47717097	47717197	TKO_peak_41274
chr16	47847358	47847640	TKO_peak_41279
chr16	47847697	47848014	TKO_peak_41280
chr16	51288313	51288630	TKO_peak_41394
chr16	52047060	52047346	TKO_peak_41419
chr16	52047495	52047671	TKO_peak_41420
chr16	52367667	52367975	TKO_peak_41423
chr16	53108275	53108430	TKO_peak_41444
chr16	53383635	53383738	TKO_peak_41451
chr16	53418531	53418957	TKO_peak_41457
chr16	74841052	74841594	TKO_peak_42226
chr16	75106687	75106793	TKO_peak_42236
chr16	75736322	75736477	TKO_peak_42275
chr16	75753419	75753522	TKO_peak_42277
chr16	76288716	76289029	TKO_peak_42290
chr1	84700043	84700421	TKO_peak_4230
chr16	76666313	76666425	TKO_peak_42301
chr1	84754922	84755420	TKO_peak_4234
chr16	82041129	82041294	TKO_peak_42492
chr16	82243105	82243205	TKO_peak_42499
chr16	82827558	82827720	TKO_peak_42518
chr16	86713249	86713349	TKO_peak_42682
chr1	85416664	85416815	TKO_peak_4279
chr1	85714466	85714636	TKO_peak_4302
chr17	4958959	4959129	TKO_peak_43056
chr17	5476526	5476971	TKO_peak_43077
chr17	6711292	6711555	TKO_peak_43122
chr17	10109065	10109265	TKO_peak_43331
chr17	10894599	10894728	TKO_peak_43364
chr17	11752866	11753073	TKO_peak_43394
chr17	12735299	12735468	TKO_peak_43433
chr17	12735542	12735666	TKO_peak_43434
chr17	16319045	16319145	TKO_peak_43549
chr17	19150841	19150943	TKO_peak_43679
chr17	20209729	20210006	TKO_peak_43723
chr17	25538676	25538819	TKO_peak_43765
chr17	25735423	25735533	TKO_peak_43777
chr17	26149172	26149416	TKO_peak_43788
chr17	30757201	30757301	TKO_peak_43967
chr17	31892462	31892680	TKO_peak_43999
chr17	36217995	36218172	TKO_peak_44145
chr17	41424374	41424474	TKO_peak_44473
chr17	41875434	41875668	TKO_peak_44502
chr17	47263087	47263187	TKO_peak_44800
chr17	49746048	49746190	TKO_peak_44960
chr17	51505436	51505670	TKO_peak_45005
chr17	53946966	53947181	TKO_peak_45092
chr17	54070694	54070801	TKO_peak_45101
chr17	54965511	54965799	TKO_peak_45146
chr17	55093571	55093718	TKO_peak_45158
chr1	89791176	89791724	TKO_peak_4528
chr17	58308630	58308730	TKO_peak_45318
chr1	89946669	89946833	TKO_peak_4542
chr17	64933788	64934144	TKO_peak_45568
chr17	66327967	66328067	TKO_peak_45629
chr17	66328199	66328299	TKO_peak_45630
chr17	69903021	69903203	TKO_peak_45763
chr17	70390495	70390616	TKO_peak_45784
chr17	70991652	70991752	TKO_peak_45807
chr1	90605582	90605792	TKO_peak_4589
chr17	75134112	75134215	TKO_peak_46066
chr17	75171157	75171270	TKO_peak_46069
chr1	90961481	90961581	TKO_peak_4609
chr18	5593444	5593546	TKO_peak_46575
chr18	6163974	6164355	TKO_peak_46593
chr18	6323841	6324253	TKO_peak_46599
chr1	91762596	91763113	TKO_peak_4660
chr1	91832296	91833047	TKO_peak_4661
chr18	6550376	6550760	TKO_peak_46613
chr18	6700172	6700449	TKO_peak_46626
chr18	6784126	6784278	TKO_peak_46631
chr1	91933523	91933702	TKO_peak_4669
chr18	8630382	8630530	TKO_peak_46691
chr18	8976791	8976892	TKO_peak_46708
chr18	10229687	10229787	TKO_peak_46758
chr18	13348571	13348800	TKO_peak_46883
chr18	13954847	13955220	TKO_peak_46906
chr18	20465740	20466105	TKO_peak_46969
chr18	22355459	22355639	TKO_peak_47051
chr18	23296353	23296767	TKO_peak_47089
chr1	93054890	93055350	TKO_peak_4712
chr1	93357419	93357667	TKO_peak_4726
chr18	29813388	29813593	TKO_peak_47342
chr18	30476264	30476536	TKO_peak_47382
chr18	31400582	31400689	TKO_peak_47424
chr18	31860066	31860246	TKO_peak_47444
chr18	32250870	32251425	TKO_peak_47469
chr18	32864142	32864451	TKO_peak_47507
chr1	93873016	93873288	TKO_peak_4751
chr18	32932288	32932521	TKO_peak_47515
chr18	32932808	32933031	TKO_peak_47517
chr18	33477846	33478031	TKO_peak_47548
chr18	35412217	35412542	TKO_peak_47645
chr18	36352764	36352868	TKO_peak_47678
chr18	40744065	40744339	TKO_peak_47805
chr18	41021231	41021341	TKO_peak_47817
chr1	94339712	94339812	TKO_peak_4785
chr18	42513478	42513685	TKO_peak_47879
chr18	43085745	43085845	TKO_peak_47907
chr18	43283511	43283764	TKO_peak_47926
chr18	43434089	43434189	TKO_peak_47936
chr18	44448189	44448651	TKO_peak_47988
chr18	44457640	44457767	TKO_peak_47989
chr18	44973160	44973427	TKO_peak_48014
chr1	94600089	94600230	TKO_peak_4807
chr18	46777319	46777419	TKO_peak_48099
chr18	46947107	46947502	TKO_peak_48104
chr1	94835433	94835669	TKO_peak_4820
chr18	52213980	52214080	TKO_peak_48325
chr18	52336894	52337163	TKO_peak_48333
chr18	54192794	54192943	TKO_peak_48412
chr18	56924289	56924492	TKO_peak_48546
chr18	57007158	57007346	TKO_peak_48553
chr18	58114182	58114383	TKO_peak_48617
chr18	58451547	58451663	TKO_peak_48627
chr18	58983112	58983829	TKO_peak_48645
chr1	95629611	95629898	TKO_peak_4868
chr18	60233571	60233671	TKO_peak_48712
chr18	61948402	61948680	TKO_peak_48807
chr18	64057655	64057999	TKO_peak_48865
chr18	67667113	67667213	TKO_peak_48984
chr18	67930466	67930712	TKO_peak_48992
chr18	68266125	68266380	TKO_peak_49009
chr18	68574961	68575173	TKO_peak_49011
chr18	68881841	68882094	TKO_peak_49015
chr18	68885144	68885401	TKO_peak_49016
chr18	68886529	68886629	TKO_peak_49017
chr18	68972151	68972436	TKO_peak_49018
chr18	69065844	69066099	TKO_peak_49019
chr18	69492336	69492436	TKO_peak_49020
chr18	69492567	69492674	TKO_peak_49021
chr18	69618374	69618492	TKO_peak_49024
chr18	69702027	69702209	TKO_peak_49026
chr18	69708722	69708913	TKO_peak_49027
chr18	69737458	69737614	TKO_peak_49028
chr18	69738034	69738134	TKO_peak_49029
chr18	69758659	69759037	TKO_peak_49031
chr18	69774967	69775197	TKO_peak_49032
chr18	69900585	69900691	TKO_peak_49033
chr18	70111707	70112292	TKO_peak_49035
chr1	96657749	96657857	TKO_peak_4910
chr1	96658010	96658276	TKO_peak_4911
chr18	72173602	72174076	TKO_peak_49120
chr18	75249651	75249874	TKO_peak_49246
chr18	75280149	75280447	TKO_peak_49248
chr19	2858972	2859347	TKO_peak_49506
chr19	2866882	2867377	TKO_peak_49507
chr1	97930478	97930668	TKO_peak_4969
chr19	9517640	9518073	TKO_peak_49836
chr19	9608957	9609160	TKO_peak_49839
chr19	9663198	9663437	TKO_peak_49843
chr19	9663713	9663813	TKO_peak_49844
chr19	11932370	11932514	TKO_peak_49994
chr19	11948318	11948539	TKO_peak_49995
chr19	12054930	12055090	TKO_peak_50005
chr19	12126707	12127019	TKO_peak_50013
chr19	12377213	12377438	TKO_peak_50033
chr19	18029983	18030129	TKO_peak_50327
chr19	19837524	19837663	TKO_peak_50462
chr19	20099222	20099798	TKO_peak_50483
chr19	20673497	20673763	TKO_peak_50506
chr19	20721053	20721153	TKO_peak_50508
chr19	21041756	21041975	TKO_peak_50519
chr19	21518725	21518992	TKO_peak_50536
chr19	21531337	21531484	TKO_peak_50538
chr19	21807496	21807596	TKO_peak_50549
chr19	21983214	21983450	TKO_peak_50557
chr19	22131571	22131671	TKO_peak_50567
chr19	22308502	22308667	TKO_peak_50572
chr19	22331489	22331718	TKO_peak_50573
chr19	22420252	22420400	TKO_peak_50574
chr19	22458125	22458380	TKO_peak_50575
chr19	22605058	22605362	TKO_peak_50576
chr19	22610753	22611149	TKO_peak_50578
chr19	22695639	22695795	TKO_peak_50580
chr19	22715237	22715582	TKO_peak_50582
chr19	22778731	22779112	TKO_peak_50584
chr19	22833555	22833813	TKO_peak_50588
chr19	22979891	22980395	TKO_peak_50592
chr19	23185930	23186241	TKO_peak_50594
chr19	23640142	23640307	TKO_peak_50617
chr19	24201549	24201892	TKO_peak_50631
chr19	24335912	24336115	TKO_peak_50641
chr19	24336244	24336562	TKO_peak_50642
chr19	24379208	24379314	TKO_peak_50643
chr19	29750107	29750404	TKO_peak_50698
chr19	37194420	37194589	TKO_peak_51002
chr19	37544629	37544761	TKO_peak_51020
chr19	37607716	37607975	TKO_peak_51024
chr19	37732533	37732674	TKO_peak_51030
chr19	37742476	37742894	TKO_peak_51033
chr19	38042738	38042909	TKO_peak_51052
chr19	42708882	42709005	TKO_peak_51320
chr1	101355891	101356046	TKO_peak_5134
chr19	43820124	43820328	TKO_peak_51353
chr19	43820949	43821151	TKO_peak_51354
chr19	44730335	44730692	TKO_peak_51402
chr19	47083210	47083337	TKO_peak_51573
chr19	52233635	52233814	TKO_peak_52013
chr19	52313620	52313775	TKO_peak_52017
chr19	54584638	54584738	TKO_peak_52174
chr1	104377305	104377426	TKO_peak_5220
chr1	104377581	104377777	TKO_peak_5221
chr19	55931074	55931304	TKO_peak_52234
chr19	57038011	57038194	TKO_peak_52288
chr19	57071152	57071278	TKO_peak_52294
chr19	57183121	57183361	TKO_peak_52299
chr19	57698239	57698339	TKO_peak_52302
chr1	104764991	104765626	TKO_peak_5233
chr19	58624721	58624825	TKO_peak_52359
chr19	58629529	58629943	TKO_peak_52360
chr19	58674085	58674349	TKO_peak_52363
chr19	58768093	58768457	TKO_peak_52371
chr2	328830	329049	TKO_peak_52428
chr2	337576	337690	TKO_peak_52429
chr1	106663071	106663511	TKO_peak_5253
chr2	2868173	2868418	TKO_peak_52537
chr2	2880459	2880954	TKO_peak_52538
chr2	3073703	3073803	TKO_peak_52542
chr2	3253314	3253552	TKO_peak_52551
chr2	3373177	3373289	TKO_peak_52558
chr2	3373450	3373590	TKO_peak_52559
chr2	3581483	3581760	TKO_peak_52568
chr2	4065194	4065537	TKO_peak_52594
chr2	4222962	4223192	TKO_peak_52599
chr1	107395895	107396185	TKO_peak_5267
chr2	5925577	5925677	TKO_peak_52676
chr2	6987181	6987402	TKO_peak_52732
chr2	6999465	6999585	TKO_peak_52733
chr2	7421786	7421898	TKO_peak_52764
chr2	8704235	8704408	TKO_peak_52802
chr2	9178857	9179041	TKO_peak_52824
chr2	10564303	10564541	TKO_peak_52888
chr2	11212779	11212923	TKO_peak_52915
chr2	12027652	12027752	TKO_peak_52964
chr2	12805849	12805974	TKO_peak_53006
chr2	13268451	13268551	TKO_peak_53029
chr2	13270447	13270552	TKO_peak_53030
chr2	13364775	13364875	TKO_peak_53034
chr2	13552963	13553152	TKO_peak_53037
chr2	13617516	13617661	TKO_peak_53042
chr2	13617718	13617838	TKO_peak_53043
chr2	13652702	13652811	TKO_peak_53044
chr2	13663385	13663627	TKO_peak_53045
chr2	13663840	13663940	TKO_peak_53046
chr2	13679506	13679606	TKO_peak_53047
chr2	13744363	13744463	TKO_peak_53050
chr2	13752065	13752400	TKO_peak_53051
chr2	13752527	13752671	TKO_peak_53052
chr2	13790785	13791000	TKO_peak_53053
chr2	13816617	13816733	TKO_peak_53054
chr2	13822729	13822839	TKO_peak_53056
chr2	13885576	13885793	TKO_peak_53061
chr2	13885876	13886004	TKO_peak_53062
chr2	14704528	14704628	TKO_peak_53087
chr2	14949350	14949856	TKO_peak_53094
chr2	14979549	14979695	TKO_peak_53095
chr2	14979748	14980119	TKO_peak_53096
chr2	18202697	18202964	TKO_peak_53275
chr2	18879294	18879394	TKO_peak_53304
chr1	108716662	108716899	TKO_peak_5331
chr1	108717111	108717347	TKO_peak_5332
chr2	19589076	19589555	TKO_peak_53344
chr2	21559123	21559631	TKO_peak_53465
chr2	21577456	21577660	TKO_peak_53466
chr2	22527159	22527513	TKO_peak_53509
chr2	22527596	22527974	TKO_peak_53510
chr2	23959735	23960043	TKO_peak_53590
chr2	25029244	25029402	TKO_peak_53639
chr1	11572097	11572197	TKO_peak_539
chr2	31908597	31908840	TKO_peak_53968
chr2	31973713	31974188	TKO_peak_53972
chr2	32020764	32020983	TKO_peak_53975
chr2	32021144	32021244	TKO_peak_53976
chr2	32045517	32045827	TKO_peak_53977
chr2	33842086	33842266	TKO_peak_54047
chr2	35140367	35140516	TKO_peak_54097
chr2	35337470	35337703	TKO_peak_54105
chr2	35820343	35820627	TKO_peak_54129
chr2	36131456	36131712	TKO_peak_54138
chr1	110290983	110291227	TKO_peak_5421
chr2	37950495	37950911	TKO_peak_54234
chr2	38354582	38354682	TKO_peak_54253
chr2	38365520	38365762	TKO_peak_54255
chr2	46869918	46870287	TKO_peak_54632
chr2	47509573	47509780	TKO_peak_54664
chr2	47653660	47653760	TKO_peak_54674
chr2	47878533	47878637	TKO_peak_54683
chr2	49155717	49155817	TKO_peak_54747
chr2	52647188	52647449	TKO_peak_54892
chr2	52875523	52875824	TKO_peak_54903
chr2	52876087	52876229	TKO_peak_54904
chr1	112151397	112151502	TKO_peak_5500
chr2	56784266	56784793	TKO_peak_55090
chr2	56863668	56864160	TKO_peak_55092
chr2	60262361	60262679	TKO_peak_55217
chr2	60416355	60416479	TKO_peak_55226
chr2	60416549	60416791	TKO_peak_55227
chr2	60416870	60416985	TKO_peak_55228
chr2	62504827	62505088	TKO_peak_55316
chr2	62761124	62761279	TKO_peak_55337
chr2	62981452	62981903	TKO_peak_55348
chr2	63758261	63758520	TKO_peak_55371
chr2	63935325	63935500	TKO_peak_55379
chr2	64033535	64033635	TKO_peak_55386
chr2	64701500	64701600	TKO_peak_55421
chr2	66842306	66842558	TKO_peak_55534
chr2	66859767	66859942	TKO_peak_55535
chr2	67583193	67583418	TKO_peak_55562
chr2	67583619	67583770	TKO_peak_55563
chr2	67881520	67881807	TKO_peak_55576
chr2	71460140	71460432	TKO_peak_55772
chr2	71617985	71618085	TKO_peak_55778
chr1	114049435	114049611	TKO_peak_5579
chr2	72613408	72613780	TKO_peak_55820
chr2	72631256	72631619	TKO_peak_55821
chr2	73737986	73738239	TKO_peak_55879
chr2	73758062	73758180	TKO_peak_55881
chr2	73765860	73766136	TKO_peak_55882
chr2	73865546	73865840	TKO_peak_55884
chr2	73874859	73875107	TKO_peak_55885
chr2	73925216	73925484	TKO_peak_55889
chr2	74983639	74983743	TKO_peak_55968
chr1	114846993	114847224	TKO_peak_5614
chr2	79693478	79693593	TKO_peak_56147
chr2	80007062	80007248	TKO_peak_56160
chr2	80430784	80430932	TKO_peak_56188
chr2	80442877	80443133	TKO_peak_56189
chr2	84330957	84331621	TKO_peak_56261
chr2	84589606	84589706	TKO_peak_56275
chr2	84738155	84738453	TKO_peak_56283
chr2	84764495	84764638	TKO_peak_56285
chr2	84889396	84889868	TKO_peak_56288
chr2	86191060	86191243	TKO_peak_56375
chr2	86727873	86728099	TKO_peak_56394
chr2	86747440	86747572	TKO_peak_56395
chr2	86771023	86771273	TKO_peak_56396
chr2	91920958	91921068	TKO_peak_56460
chr2	95637338	95637479	TKO_peak_56467
chr2	95804316	95804722	TKO_peak_56479
chr2	95812271	95812386	TKO_peak_56480
chr1	115800666	115800918	TKO_peak_5649
chr2	95923389	95923560	TKO_peak_56491
chr2	96535638	96535961	TKO_peak_56500
chr2	96917535	96917688	TKO_peak_56515
chr2	97045115	97045339	TKO_peak_56524
chr2	97896897	97897405	TKO_peak_56566
chr2	101077202	101077397	TKO_peak_56677
chr2	102541038	102541277	TKO_peak_56740
chr2	102935000	102935164	TKO_peak_56768
chr2	103999864	103999964	TKO_peak_56814
chr2	105214580	105214699	TKO_peak_56856
chr2	106624432	106624532	TKO_peak_56925
chr2	107287072	107287248	TKO_peak_56951
chr2	107287356	107287584	TKO_peak_56952
chr2	107761067	107761636	TKO_peak_56978
chr2	114761802	114762080	TKO_peak_57217
chr2	116139563	116139813	TKO_peak_57281
chr2	116883154	116883633	TKO_peak_57308
chr2	117278164	117278343	TKO_peak_57324
chr1	117784296	117784441	TKO_peak_5734
chr2	118211983	118212357	TKO_peak_57349
chr2	118332848	118333012	TKO_peak_57357
chr2	118640165	118640299	TKO_peak_57377
chr2	118681033	118681370	TKO_peak_57379
chr2	119761436	119761713	TKO_peak_57421
chr2	119869172	119869350	TKO_peak_57426
chr2	120808765	120809061	TKO_peak_57479
chr2	120891516	120891616	TKO_peak_57481
chr2	122440314	122440491	TKO_peak_57557
chr2	122440573	122440806	TKO_peak_57558
chr1	118263677	118263907	TKO_peak_5756
chr2	127299927	127300055	TKO_peak_57740
chr2	128127616	128127988	TKO_peak_57799
chr2	128448409	128448631	TKO_peak_57823
chr2	128575910	128576027	TKO_peak_57831
chr2	128800906	128801040	TKO_peak_57844
chr1	119374466	119374620	TKO_peak_5786
chr2	130289609	130289715	TKO_peak_57897
chr2	130289849	130290094	TKO_peak_57898
chr2	130756216	130756357	TKO_peak_57925
chr2	132826307	132826586	TKO_peak_58007
chr2	132989408	132989508	TKO_peak_58011
chr2	133569640	133569740	TKO_peak_58046
chr2	133762241	133762447	TKO_peak_58055
chr2	134801052	134801223	TKO_peak_58100
chr2	135256458	135256558	TKO_peak_58131
chr2	136160985	136161208	TKO_peak_58160
chr2	137353821	137354279	TKO_peak_58211
chr2	137354354	137354513	TKO_peak_58212
chr2	137833642	137833847	TKO_peak_58240
chr2	138345174	138345877	TKO_peak_58268
chr2	139002087	139002187	TKO_peak_58299
chr2	140351895	140352079	TKO_peak_58364
chr2	145722780	145723088	TKO_peak_58552
chr2	147546382	147546619	TKO_peak_58603
chr2	148524066	148524176	TKO_peak_58655
chr2	148524289	148524812	TKO_peak_58656
chr1	145048137	145048445	TKO_peak_5871
chr2	150355933	150356091	TKO_peak_58744
chr2	153130373	153130532	TKO_peak_58880
chr2	153130656	153130830	TKO_peak_58881
chr2	153136033	153136133	TKO_peak_58882
chr2	153385333	153385522	TKO_peak_58892
chr2	154520424	154520822	TKO_peak_58960
chr2	155009746	155010185	TKO_peak_58982
chr2	156261699	156262001	TKO_peak_59037
chr2	156328348	156328838	TKO_peak_59041
chr2	157332130	157332311	TKO_peak_59091
chr1	12538829	12538929	TKO_peak_591
chr2	158336389	158336526	TKO_peak_59133
chr2	159897834	159898090	TKO_peak_59218
chr2	161623415	161623576	TKO_peak_59290
chr2	161623689	161623801	TKO_peak_59291
chr2	168124774	168125116	TKO_peak_59631
chr2	168125204	168125506	TKO_peak_59632
chr2	168414816	168415006	TKO_peak_59647
chr2	168524640	168525004	TKO_peak_59649
chr2	168691910	168692116	TKO_peak_59660
chr2	171484534	171484833	TKO_peak_59785
chr2	171774015	171774259	TKO_peak_59801
chr2	171774312	171774489	TKO_peak_59802
chr2	171774621	171774770	TKO_peak_59803
chr2	172101221	172101466	TKO_peak_59817
chr2	172101761	172101921	TKO_peak_59818
chr2	172101977	172102221	TKO_peak_59819
chr2	172168786	172169001	TKO_peak_59821
chr2	173057536	173057733	TKO_peak_59870
chr2	177637592	177637719	TKO_peak_60102
chr2	178954133	178954233	TKO_peak_60183
chr2	179931175	179931704	TKO_peak_60241
chr2	179957632	179957962	TKO_peak_60246
chr2	180621993	180622603	TKO_peak_60286
chr2	180623952	180624096	TKO_peak_60287
chr2	180934581	180935087	TKO_peak_60310
chr2	183933965	183934065	TKO_peak_60461
chr2	184451328	184451461	TKO_peak_60501
chr2	184653660	184654017	TKO_peak_60508
chr2	185877801	185877948	TKO_peak_60541
chr2	185878075	185878340	TKO_peak_60542
chr2	186635869	186635999	TKO_peak_60570
chr2	186636249	186636578	TKO_peak_60571
chr2	187025503	187025742	TKO_peak_60583
chr2	190184323	190184525	TKO_peak_60714
chr2	190292277	190292378	TKO_peak_60724
chr1	151324642	151324829	TKO_peak_6077
chr2	191336015	191336643	TKO_peak_60801
chr1	151709809	151709965	TKO_peak_6094
chr2	194884127	194884227	TKO_peak_60956
chr2	197927230	197927330	TKO_peak_61073
chr2	197927387	197927699	TKO_peak_61074
chr2	197927767	197927879	TKO_peak_61075
chr2	198661038	198661298	TKO_peak_61120
chr1	153005470	153005685	TKO_peak_6119
chr1	153096098	153096518	TKO_peak_6121
chr2	202155669	202155779	TKO_peak_61300
chr2	202477626	202477881	TKO_peak_61310
chr2	202681472	202681603	TKO_peak_61317
chr2	205629181	205629285	TKO_peak_61446
chr2	206817923	206818037	TKO_peak_61506
chr2	207209377	207209606	TKO_peak_61530
chr2	207858312	207858495	TKO_peak_61563
chr2	207865838	207865941	TKO_peak_61564
chr2	210923242	210923342	TKO_peak_61741
chr2	211370595	211370698	TKO_peak_61772
chr2	213622087	213622189	TKO_peak_61863
chr2	213650221	213650463	TKO_peak_61866
chr2	214388423	214388532	TKO_peak_61902
chr2	216085357	216085584	TKO_peak_61962
chr2	216398506	216398714	TKO_peak_61979
chr2	216647562	216647671	TKO_peak_61988
chr2	217319799	217319995	TKO_peak_62032
chr2	218426313	218426477	TKO_peak_62082
chr2	218981068	218981180	TKO_peak_62109
chr2	221058208	221058327	TKO_peak_62273
chr2	221266717	221266947	TKO_peak_62278
chr2	221793160	221793316	TKO_peak_62303
chr2	223449456	223449968	TKO_peak_62396
chr2	223585735	223585904	TKO_peak_62402
chr2	225161513	225161616	TKO_peak_62489
chr2	226182690	226183026	TKO_peak_62531
chr2	226183128	226183436	TKO_peak_62532
chr2	228895989	228896192	TKO_peak_62673
chr2	231390244	231390786	TKO_peak_62791
chr2	235061570	235061780	TKO_peak_62978
chr2	235578679	235578779	TKO_peak_63003
chr2	238807483	238807590	TKO_peak_63151
chr2	238871284	238871566	TKO_peak_63153
chr2	238896026	238896214	TKO_peak_63155
chr2	238988313	238988413	TKO_peak_63158
chr2	238989289	238989389	TKO_peak_63159
chr2	239439962	239440089	TKO_peak_63189
chr2	239869616	239869747	TKO_peak_63199
chr2	241785021	241785131	TKO_peak_63278
chr20	448549	448649	TKO_peak_63377
chr20	1399040	1399155	TKO_peak_63430
chr20	2481961	2482066	TKO_peak_63480
chr20	4245239	4245407	TKO_peak_63570
chr20	4292692	4292896	TKO_peak_63571
chr20	4614180	4614303	TKO_peak_63583
chr20	4626206	4626547	TKO_peak_63584
chr20	4643808	4643908	TKO_peak_63585
chr1	157224081	157224438	TKO_peak_6389
chr20	12472643	12472930	TKO_peak_63948
chr20	12903188	12903302	TKO_peak_63968
chr20	15788485	15788894	TKO_peak_64094
chr20	16803230	16803366	TKO_peak_64137
chr1	157941545	157941876	TKO_peak_6416
chr1	157942011	157942126	TKO_peak_6417
chr20	18741388	18741698	TKO_peak_64223
chr20	18741765	18741912	TKO_peak_64224
chr20	18839917	18840150	TKO_peak_64230
chr20	18882831	18883234	TKO_peak_64232
chr20	21321755	21321855	TKO_peak_64313
chr20	21834260	21834741	TKO_peak_64328
chr20	21990478	21990674	TKO_peak_64332
chr20	22095354	22095488	TKO_peak_64336
chr20	22118338	22118546	TKO_peak_64338
chr20	22973773	22974028	TKO_peak_64369
chr20	23249538	23249845	TKO_peak_64379
chr20	24396196	24396523	TKO_peak_64416
chr1	158249311	158249513	TKO_peak_6442
chr20	25989883	25989988	TKO_peak_64474
chr1	158402489	158402612	TKO_peak_6448
chr20	39646290	39646408	TKO_peak_64914
chr20	40182018	40182269	TKO_peak_64936
chr20	40357753	40357872	TKO_peak_64948
chr20	41338830	41339072	TKO_peak_64964
chr20	41465057	41465271	TKO_peak_64967
chr1	159472555	159472935	TKO_peak_6500
chr20	43225701	43225801	TKO_peak_65027
chr20	44280786	44280959	TKO_peak_65092
chr20	44322045	44322237	TKO_peak_65094
chr20	45692328	45692428	TKO_peak_65189
chr20	45695842	45696002	TKO_peak_65190
chr20	51159889	51160014	TKO_peak_65401
chr20	55095261	55095396	TKO_peak_65448
chr20	55096016	55096322	TKO_peak_65449
chr1	160862434	160862537	TKO_peak_6579
chr21	20247827	20248006	TKO_peak_65806
chr1	160902410	160902517	TKO_peak_6582
chr21	21883337	21883448	TKO_peak_65828
chr1	160911296	160911477	TKO_peak_6583
chr21	24389058	24389193	TKO_peak_65863
chr21	24500473	24500586	TKO_peak_65864
chr21	24757066	24757377	TKO_peak_65865
chr21	27089881	27090022	TKO_peak_65878
chr21	27590245	27590482	TKO_peak_65897
chr21	27590659	27590927	TKO_peak_65898
chr21	27605621	27605825	TKO_peak_65899
chr21	27743433	27743534	TKO_peak_65902
chr21	29863294	29863394	TKO_peak_65953
chr21	32612860	32613113	TKO_peak_66024
chr21	33191902	33192305	TKO_peak_66048
chr21	36159865	36160023	TKO_peak_66166
chr21	36823306	36823469	TKO_peak_66181
chr21	36851449	36851600	TKO_peak_66183
chr21	39968350	39968451	TKO_peak_66292
chr21	41045857	41045957	TKO_peak_66339
chr21	41184674	41184774	TKO_peak_66345
chr1	161802302	161802651	TKO_peak_6651
chr1	161959095	161959208	TKO_peak_6653
chr21	47381502	47381644	TKO_peak_66551
chr21	47384536	47384809	TKO_peak_66552
chr22	18463705	18463805	TKO_peak_66604
chr22	20207272	20207600	TKO_peak_66672
chr22	25211631	25211731	TKO_peak_66824
chr22	28479832	28480162	TKO_peak_66945
chr22	28529591	28529797	TKO_peak_66949
chr22	30254559	30254659	TKO_peak_67030
chr22	31148910	31149010	TKO_peak_67086
chr22	33337823	33338126	TKO_peak_67181
chr22	33399783	33399983	TKO_peak_67184
chr22	33624139	33624463	TKO_peak_67191
chr22	36064050	36064170	TKO_peak_67276
chr1	163450431	163450596	TKO_peak_6733
chr22	37192514	37192614	TKO_peak_67333
chr1	163965742	163965995	TKO_peak_6752
chr22	40968702	40968954	TKO_peak_67567
chr1	164095735	164096026	TKO_peak_6758
chr1	164185434	164186011	TKO_peak_6761
chr22	43932947	43933127	TKO_peak_67719
chr22	44306226	44306362	TKO_peak_67730
chr22	49499265	49499370	TKO_peak_67877
chr3	238934	239127	TKO_peak_67946
chr3	509953	510075	TKO_peak_67950
chr3	847019	847293	TKO_peak_67953
chr3	871803	871988	TKO_peak_67955
chr3	872086	872456	TKO_peak_67956
chr3	921117	921390	TKO_peak_67960
chr3	2713635	2714363	TKO_peak_67992
chr3	3086707	3086937	TKO_peak_68015
chr1	15545155	15545313	TKO_peak_681
chr3	8062223	8062363	TKO_peak_68237
chr3	8963929	8964257	TKO_peak_68291
chr3	9189349	9189562	TKO_peak_68304
chr3	10654509	10654732	TKO_peak_68404
chr3	10739771	10739887	TKO_peak_68409
chr3	11068600	11069065	TKO_peak_68431
chr3	12887569	12887755	TKO_peak_68514
chr3	13211470	13211627	TKO_peak_68538
chr3	13661436	13661562	TKO_peak_68564
chr3	14036684	14036952	TKO_peak_68584
chr3	14058316	14058463	TKO_peak_68585
chr1	165893745	165893845	TKO_peak_6865
chr3	15438552	15438722	TKO_peak_68672
chr3	15780099	15780590	TKO_peak_68686
chr3	15954675	15954785	TKO_peak_68697
chr3	16495800	16496071	TKO_peak_68723
chr1	166220787	166221143	TKO_peak_6883
chr3	20656108	20656545	TKO_peak_68917
chr3	20862398	20862684	TKO_peak_68922
chr3	22756318	22756564	TKO_peak_68981
chr3	23134254	23134668	TKO_peak_69003
chr1	166526475	166526759	TKO_peak_6901
chr3	24245173	24245616	TKO_peak_69065
chr3	24245718	24245818	TKO_peak_69066
chr3	27304641	27305138	TKO_peak_69243
chr3	28108366	28108466	TKO_peak_69303
chr3	31479849	31479954	TKO_peak_69472
chr3	33331224	33331359	TKO_peak_69582
chr1	167664505	167664646	TKO_peak_6966
chr3	35494227	35494327	TKO_peak_69685
chr3	36049916	36050270	TKO_peak_69714
chr3	36456489	36456941	TKO_peak_69734
chr3	37659910	37660173	TKO_peak_69791
chr3	39624719	39625119	TKO_peak_69921
chr3	40035937	40036202	TKO_peak_69936
chr3	40175706	40176031	TKO_peak_69944
chr3	40201924	40202055	TKO_peak_69945
chr3	41094278	41094416	TKO_peak_69988
chr3	41688982	41689119	TKO_peak_70016
chr3	42120252	42120399	TKO_peak_70039
chr3	42712240	42712423	TKO_peak_70078
chr3	43088667	43089060	TKO_peak_70100
chr3	43633461	43633817	TKO_peak_70126
chr3	43720895	43721042	TKO_peak_70130
chr3	44815668	44815940	TKO_peak_70186
chr3	45165485	45165608	TKO_peak_70202
chr3	46468847	46468947	TKO_peak_70265
chr3	46789766	46789895	TKO_peak_70287
chr1	168857797	168857915	TKO_peak_7029
chr3	49270924	49271093	TKO_peak_70427
chr3	49276290	49276523	TKO_peak_70429
chr3	51236390	51236499	TKO_peak_70577
chr3	51489831	51490047	TKO_peak_70586
chr3	52196617	52196726	TKO_peak_70635
chr3	53425520	53425754	TKO_peak_70702
chr3	53480266	53480773	TKO_peak_70704
chr3	54965449	54965549	TKO_peak_70763
chr3	55423143	55423315	TKO_peak_70779
chr3	56247426	56247721	TKO_peak_70807
chr3	56615970	56616210	TKO_peak_70820
chr1	170082226	170082703	TKO_peak_7084
chr3	58749717	58750112	TKO_peak_70920
chr3	58792448	58792959	TKO_peak_70922
chr3	59599890	59600165	TKO_peak_70954
chr3	60761062	60761189	TKO_peak_70988
chr3	61196007	61196309	TKO_peak_71000
chr3	61349835	61350250	TKO_peak_71011
chr3	61377131	61377548	TKO_peak_71014
chr3	66168480	66168646	TKO_peak_71233
chr3	68733925	68734025	TKO_peak_71329
chr3	68828885	68829025	TKO_peak_71335
chr3	69394350	69394659	TKO_peak_71374
chr3	70730703	70730803	TKO_peak_71425
chr3	73387505	73387959	TKO_peak_71555
chr3	73423001	73423529	TKO_peak_71556
chr3	74211677	74211929	TKO_peak_71592
chr3	75208531	75208631	TKO_peak_71617
chr3	75328065	75328463	TKO_peak_71622
chr3	75538147	75538366	TKO_peak_71636
chr3	75756791	75757012	TKO_peak_71659
chr3	75757070	75757247	TKO_peak_71660
chr3	76041217	76041507	TKO_peak_71674
chr3	77773799	77773920	TKO_peak_71727
chr3	78296014	78296181	TKO_peak_71741
chr3	78536564	78536825	TKO_peak_71753
chr3	78724307	78724977	TKO_peak_71758
chr3	81927700	81927864	TKO_peak_71854
chr3	82063672	82063904	TKO_peak_71863
chr3	84122529	84122662	TKO_peak_71911
chr1	171796491	171796703	TKO_peak_7194
chr3	86088700	86089132	TKO_peak_71964
chr3	87146742	87147212	TKO_peak_71995
chr3	87790132	87790348	TKO_peak_72029
chr3	89084039	89084170	TKO_peak_72059
chr3	89982170	89982270	TKO_peak_72080
chr3	94555364	94555518	TKO_peak_72136
chr3	97828731	97828982	TKO_peak_72210
chr3	98349459	98349559	TKO_peak_72245
chr3	98577943	98578179	TKO_peak_72254
chr3	98753817	98754275	TKO_peak_72263
chr1	172589610	172589964	TKO_peak_7238
chr3	101759150	101759512	TKO_peak_72430
chr1	173123187	173123684	TKO_peak_7259
chr1	173196783	173197230	TKO_peak_7265
chr3	109456497	109456689	TKO_peak_72751
chr3	110635662	110635811	TKO_peak_72787
chr3	110668234	110668395	TKO_peak_72789
chr3	111111716	111111948	TKO_peak_72811
chr3	111930056	111930351	TKO_peak_72857
chr3	111930442	111930707	TKO_peak_72858
chr3	111957840	111958187	TKO_peak_72859
chr3	112577419	112577519	TKO_peak_72904
chr3	113067057	113067174	TKO_peak_72932
chr3	116205864	116206003	TKO_peak_73111
chr3	118196680	118196780	TKO_peak_73200
chr1	174270608	174270730	TKO_peak_7321
[truncated: 702 more rows]

## Sheet: Inaccessible peaks
Chromosome	Start	End	Peak_id
chr5	4532012	4532416	Ctrl_peak_100011
chr5	5495250	5495394	Ctrl_peak_100067
chr5	7991309	7991566	Ctrl_peak_100195
chr5	8840303	8840703	Ctrl_peak_100220
chr5	8840806	8841009	Ctrl_peak_100221
chr5	9038822	9038930	Ctrl_peak_100230
chr5	9313965	9314130	Ctrl_peak_100243
chr5	9947603	9947703	Ctrl_peak_100280
chr5	10649754	10649854	Ctrl_peak_100340
chr5	10649957	10650406	Ctrl_peak_100341
chr5	11346482	11346753	Ctrl_peak_100377
chr5	12139900	12140009	Ctrl_peak_100413
chr5	12661662	12661995	Ctrl_peak_100431
chr5	12662056	12662250	Ctrl_peak_100432
chr5	12668027	12668320	Ctrl_peak_100433
chr5	12743904	12744004	Ctrl_peak_100435
chr5	13578444	13578974	Ctrl_peak_100468
chr5	14488031	14488532	Ctrl_peak_100524
chr5	15137601	15137867	Ctrl_peak_100560
chr5	15890346	15890460	Ctrl_peak_100592
chr5	17306738	17306969	Ctrl_peak_100674
chr5	18668943	18669113	Ctrl_peak_100717
chr5	18798139	18798577	Ctrl_peak_100724
chr5	19047420	19047678	Ctrl_peak_100741
chr5	19067948	19068133	Ctrl_peak_100742
chr1	201977345	201977685	Ctrl_peak_10077
chr5	20127183	20127378	Ctrl_peak_100776
chr5	22242705	22242958	Ctrl_peak_100849
chr5	22480535	22480713	Ctrl_peak_100857
chr5	22508646	22508746	Ctrl_peak_100860
chr5	22905773	22905873	Ctrl_peak_100875
chr5	22941570	22941672	Ctrl_peak_100879
chr5	23024661	23024872	Ctrl_peak_100881
chr5	23179621	23179732	Ctrl_peak_100887
chr5	23726782	23726897	Ctrl_peak_100910
chr5	23727011	23727111	Ctrl_peak_100911
chr5	24563746	24563846	Ctrl_peak_100945
chr5	24729352	24729480	Ctrl_peak_100954
chr5	26690687	26690845	Ctrl_peak_101024
chr5	26934579	26934686	Ctrl_peak_101036
chr5	27267514	27267614	Ctrl_peak_101049
chr5	27275064	27275165	Ctrl_peak_101050
chr5	28048604	28048774	Ctrl_peak_101070
chr5	28144129	28144279	Ctrl_peak_101074
chr5	28927612	28928738	Ctrl_peak_101104
chr5	28967560	28967730	Ctrl_peak_101106
chr5	28967840	28967940	Ctrl_peak_101107
chr5	28973780	28973880	Ctrl_peak_101109
chr5	29113815	29113932	Ctrl_peak_101118
chr5	29898171	29898326	Ctrl_peak_101145
chr5	30413808	30413916	Ctrl_peak_101166
chr5	32841339	32841439	Ctrl_peak_101302
chr5	36058973	36059302	Ctrl_peak_101453
chr5	39217446	39217573	Ctrl_peak_101618
chr5	40734601	40734701	Ctrl_peak_101681
chr5	41527420	41527623	Ctrl_peak_101725
chr5	42275125	42275279	Ctrl_peak_101761
chr5	42403471	42403649	Ctrl_peak_101767
chr5	42424989	42425143	Ctrl_peak_101769
chr5	51310876	51310976	Ctrl_peak_101985
chr5	53511426	53511595	Ctrl_peak_102086
chr5	53867328	53867723	Ctrl_peak_102106
chr5	55066459	55066564	Ctrl_peak_102163
chr5	58295729	58295923	Ctrl_peak_102322
chr5	61146164	61146420	Ctrl_peak_102494
chr5	62735493	62735644	Ctrl_peak_102568
chr5	63127624	63127724	Ctrl_peak_102588
chr5	64660474	64660588	Ctrl_peak_102670
chr5	64762708	64762823	Ctrl_peak_102674
chr5	67978331	67978431	Ctrl_peak_102812
chr5	68432255	68432466	Ctrl_peak_102833
chr5	72677790	72678244	Ctrl_peak_102969
chr5	74320237	74320351	Ctrl_peak_103046
chr5	78365388	78365769	Ctrl_peak_103229
chr5	81133520	81133753	Ctrl_peak_103355
chr5	81858893	81858993	Ctrl_peak_103401
chr5	83881106	83881402	Ctrl_peak_103498
chr5	84301253	84301418	Ctrl_peak_103513
chr5	84958878	84958978	Ctrl_peak_103537
chr5	85961853	85962152	Ctrl_peak_103576
chr5	87066611	87066852	Ctrl_peak_103642
chr5	87553320	87553420	Ctrl_peak_103674
chr5	88417745	88417845	Ctrl_peak_103739
chr5	89018529	89018720	Ctrl_peak_103766
chr5	89652483	89652583	Ctrl_peak_103806
chr5	92010157	92010273	Ctrl_peak_103931
chr5	92572614	92572721	Ctrl_peak_103963
chr5	96226063	96226218	Ctrl_peak_104190
chr5	98174980	98175116	Ctrl_peak_104282
chr5	99549001	99549188	Ctrl_peak_104340
chr5	100896767	100897026	Ctrl_peak_104390
chr5	103697521	103697687	Ctrl_peak_104548
chr5	104169810	104169910	Ctrl_peak_104567
chr5	104246644	104246905	Ctrl_peak_104568
chr5	104247239	104247385	Ctrl_peak_104569
chr5	104287761	104287947	Ctrl_peak_104571
chr5	104595637	104595861	Ctrl_peak_104580
chr5	104974858	104975451	Ctrl_peak_104590
chr5	105489820	105490195	Ctrl_peak_104618
chr5	105716682	105716979	Ctrl_peak_104630
chr5	106548882	106549075	Ctrl_peak_104664
chr5	108422585	108422711	Ctrl_peak_104776
chr5	108823508	108823628	Ctrl_peak_104799
chr5	109870816	109870947	Ctrl_peak_104863
chr5	114283127	114283227	Ctrl_peak_105134
chr5	115297785	115297931	Ctrl_peak_105209
chr5	118781296	118781622	Ctrl_peak_105385
chr5	118966363	118966484	Ctrl_peak_105396
chr5	120533802	120533902	Ctrl_peak_105496
chr5	120720066	120720379	Ctrl_peak_105503
chr5	123890402	123890604	Ctrl_peak_105681
chr5	124302635	124302735	Ctrl_peak_105717
chr1	209478589	209478830	Ctrl_peak_10576
chr5	125148402	125148606	Ctrl_peak_105764
chr5	125374158	125374288	Ctrl_peak_105771
chr5	126804107	126804207	Ctrl_peak_105866
chr5	128577552	128577756	Ctrl_peak_105973
chr1	210062187	210062553	Ctrl_peak_10637
chr1	210062686	210062822	Ctrl_peak_10638
chr5	139038231	139038331	Ctrl_peak_106584
chr5	139064794	139064894	Ctrl_peak_106586
chr5	141133177	141133293	Ctrl_peak_106772
chr5	141138351	141138492	Ctrl_peak_106774
chr5	143192021	143192133	Ctrl_peak_106909
chr5	144212947	144213056	Ctrl_peak_106967
chr5	151452717	151452931	Ctrl_peak_107447
chr5	153273426	153273552	Ctrl_peak_107538
chr5	156277308	156277518	Ctrl_peak_107720
chr5	157791432	157791669	Ctrl_peak_107822
chr5	158476927	158477093	Ctrl_peak_107861
chr1	1790732	1791070	Ctrl_peak_108
chr5	163139174	163139274	Ctrl_peak_108159
chr5	163489598	163489698	Ctrl_peak_108177
chr5	163744062	163744166	Ctrl_peak_108191
chr5	166064202	166064349	Ctrl_peak_108302
chr5	167545337	167545592	Ctrl_peak_108386
chr5	170028755	170028855	Ctrl_peak_108526
chr5	172044293	172044393	Ctrl_peak_108648
chr5	172111065	172111280	Ctrl_peak_108660
chr5	172175333	172175901	Ctrl_peak_108666
chr5	174872094	174872194	Ctrl_peak_108818
chr5	176220434	176220558	Ctrl_peak_108899
chr5	180486221	180486356	Ctrl_peak_109153
chr5	180708237	180709048	Ctrl_peak_109187
chr6	887632	887929	Ctrl_peak_109232
chr6	3771669	3771875	Ctrl_peak_109409
chr6	4079203	4079447	Ctrl_peak_109424
chr6	5181771	5181957	Ctrl_peak_109484
chr6	6940273	6940373	Ctrl_peak_109598
chr6	8121615	8121805	Ctrl_peak_109675
chr6	8725948	8726062	Ctrl_peak_109723
chr6	9024702	9024942	Ctrl_peak_109734
chr6	9172079	9172182	Ctrl_peak_109745
chr6	9399060	9399604	Ctrl_peak_109755
chr6	9690720	9690831	Ctrl_peak_109769
chr6	10659537	10659825	Ctrl_peak_109835
chr6	10659940	10660391	Ctrl_peak_109836
chr6	10660524	10660629	Ctrl_peak_109837
chr1	215790439	215790628	Ctrl_peak_10993
chr6	13014312	13014434	Ctrl_peak_109980
chr6	13358103	13358256	Ctrl_peak_109994
chr6	14018465	14018624	Ctrl_peak_110037
chr6	16746200	16746314	Ctrl_peak_110186
chr6	18465808	18465963	Ctrl_peak_110273
chr6	19188708	19188831	Ctrl_peak_110310
chr6	19557271	19557371	Ctrl_peak_110330
chr6	22808187	22808299	Ctrl_peak_110497
chr6	22877947	22878047	Ctrl_peak_110501
chr6	23327839	23327939	Ctrl_peak_110520
chr6	23910768	23910933	Ctrl_peak_110541
chr6	25732719	25733025	Ctrl_peak_110654
chr6	26224207	26224446	Ctrl_peak_110702
chr6	26225098	26225439	Ctrl_peak_110703
chr6	26240413	26240669	Ctrl_peak_110708
chr6	26241336	26241491	Ctrl_peak_110709
chr6	26870135	26870322	Ctrl_peak_110778
chr6	27228078	27228215	Ctrl_peak_110810
chr6	27735764	27735911	Ctrl_peak_110874
chr6	27839129	27839319	Ctrl_peak_110892
chr6	27840039	27840260	Ctrl_peak_110893
chr6	28583914	28584425	Ctrl_peak_110948
chr6	28744695	28744798	Ctrl_peak_110972
chr1	217474859	217474959	Ctrl_peak_11109
chr6	35453972	35454225	Ctrl_peak_111498
chr6	41068427	41069154	Ctrl_peak_111820
chr6	42522153	42522318	Ctrl_peak_111930
chr6	44310226	44310568	Ctrl_peak_112101
chr1	219401450	219401625	Ctrl_peak_11215
chr6	46655538	46655659	Ctrl_peak_112204
chr6	46655860	46656112	Ctrl_peak_112205
chr6	47651782	47651958	Ctrl_peak_112255
chr6	48518736	48518890	Ctrl_peak_112289
chr6	48855465	48855565	Ctrl_peak_112294
chr6	49681011	49681592	Ctrl_peak_112325
chr6	49917558	49917665	Ctrl_peak_112341
chr6	49917822	49918071	Ctrl_peak_112342
chr6	50389281	50389392	Ctrl_peak_112369
chr6	53583541	53583663	Ctrl_peak_112563
chr6	55888557	55888693	Ctrl_peak_112672
chr6	57338966	57339130	Ctrl_peak_112750
chr6	72298249	72298684	Ctrl_peak_113177
chr6	72458545	72458645	Ctrl_peak_113186
chr6	72675243	72675404	Ctrl_peak_113205
chr6	74009078	74009360	Ctrl_peak_113270
chr6	74233477	74233633	Ctrl_peak_113292
chr6	75189815	75189975	Ctrl_peak_113343
chr6	75794879	75795147	Ctrl_peak_113370
chr6	78078402	78079026	Ctrl_peak_113492
chr6	82197340	82197466	Ctrl_peak_113682
chr6	87832168	87832661	Ctrl_peak_113971
chr6	91710361	91710461	Ctrl_peak_114199
chr6	93433077	93433673	Ctrl_peak_114277
chr6	94164372	94164563	Ctrl_peak_114329
chr6	94346763	94346980	Ctrl_peak_114336
chr6	94443648	94443763	Ctrl_peak_114342
chr6	94716785	94716885	Ctrl_peak_114363
chr6	95269171	95269313	Ctrl_peak_114389
chr6	98232734	98232907	Ctrl_peak_114547
chr6	100729286	100729835	Ctrl_peak_114704
chr6	102335534	102335634	Ctrl_peak_114791
chr6	102801141	102801241	Ctrl_peak_114811
chr6	102865468	102865600	Ctrl_peak_114815
chr6	103897625	103897725	Ctrl_peak_114855
chr6	104295083	104295183	Ctrl_peak_114873
chr6	105333167	105333623	Ctrl_peak_114928
chr6	111355162	111355402	Ctrl_peak_115249
chr6	111846914	111847106	Ctrl_peak_115269
chr6	112711351	112711451	Ctrl_peak_115335
chr6	116050439	116050539	Ctrl_peak_115506
chr6	118202780	118202880	Ctrl_peak_115643
chr6	120185398	120185551	Ctrl_peak_115766
chr6	120754124	120754344	Ctrl_peak_115794
chr6	122007534	122008142	Ctrl_peak_115852
chr6	122187884	122188003	Ctrl_peak_115864
chr6	123492609	123492713	Ctrl_peak_115949
chr6	123871494	123871623	Ctrl_peak_115972
chr6	125854833	125854961	Ctrl_peak_116087
chr6	127535958	127536191	Ctrl_peak_116203
chr6	128145849	128146088	Ctrl_peak_116256
chr6	129257173	129257273	Ctrl_peak_116311
chr6	132285489	132285589	Ctrl_peak_116496
chr6	132330433	132330533	Ctrl_peak_116497
chr1	21604926	21605104	Ctrl_peak_1165
chr6	138296959	138297117	Ctrl_peak_116898
chr6	139139013	139139371	Ctrl_peak_116959
chr6	140783989	140784198	Ctrl_peak_117045
chr6	141781235	141781335	Ctrl_peak_117078
chr6	141781396	141781789	Ctrl_peak_117079
chr6	144932345	144932482	Ctrl_peak_117265
chr6	145517557	145517775	Ctrl_peak_117297
chr6	146787301	146787551	Ctrl_peak_117372
chr1	228503762	228503913	Ctrl_peak_11753
chr6	152594895	152595138	Ctrl_peak_117703
chr6	152786231	152786331	Ctrl_peak_117720
chr6	154896816	154896916	Ctrl_peak_117852
chr6	156718390	156718868	Ctrl_peak_117951
chr1	229406529	229406629	Ctrl_peak_11803
chr6	158843604	158844113	Ctrl_peak_118105
chr6	159360443	159360715	Ctrl_peak_118150
chr6	159654775	159654970	Ctrl_peak_118167
chr6	159673945	159674183	Ctrl_peak_118168
chr6	162399760	162399865	Ctrl_peak_118309
chr6	163025334	163025434	Ctrl_peak_118345
chr6	164255763	164255910	Ctrl_peak_118417
chr6	164572622	164572743	Ctrl_peak_118434
chr6	168197194	168197380	Ctrl_peak_118629
chr6	170738211	170738321	Ctrl_peak_118764
chr1	230744770	230744883	Ctrl_peak_11877
chr7	985307	985575	Ctrl_peak_118830
chr7	4347608	4347739	Ctrl_peak_119008
chr7	4570951	4571161	Ctrl_peak_119010
chr7	4671340	4671527	Ctrl_peak_119013
chr7	4671592	4671802	Ctrl_peak_119014
chr7	4690362	4690462	Ctrl_peak_119017
chr7	4764404	4764504	Ctrl_peak_119025
chr7	4843643	4843797	Ctrl_peak_119040
chr7	4877635	4877812	Ctrl_peak_119042
chr7	4901319	4901496	Ctrl_peak_119045
chr7	5427945	5428099	Ctrl_peak_119071
chr7	14976220	14976360	Ctrl_peak_119624
chr7	14998381	14998487	Ctrl_peak_119626
chr7	15448881	15449018	Ctrl_peak_119646
chr7	15523015	15523209	Ctrl_peak_119648
chr7	15648395	15648660	Ctrl_peak_119654
chr7	16249940	16250074	Ctrl_peak_119695
chr7	17658365	17658465	Ctrl_peak_119783
chr7	18202762	18202868	Ctrl_peak_119828
chr7	18767240	18767393	Ctrl_peak_119868
chr7	19284933	19285210	Ctrl_peak_119906
chr1	232941006	232941259	Ctrl_peak_11992
chr1	232941721	232941902	Ctrl_peak_11994
chr7	24507065	24507239	Ctrl_peak_120204
chr7	27127673	27128001	Ctrl_peak_120350
chr7	31424262	31424371	Ctrl_peak_120606
chr7	32719885	32720027	Ctrl_peak_120664
chr7	33391356	33391539	Ctrl_peak_120704
chr7	35482420	35482520	Ctrl_peak_120831
chr7	36007052	36007679	Ctrl_peak_120859
chr7	36275752	36276013	Ctrl_peak_120875
chr7	37013265	37013554	Ctrl_peak_120915
chr7	37013666	37013793	Ctrl_peak_120916
chr7	37531919	37532035	Ctrl_peak_120950
chr7	38883151	38883290	Ctrl_peak_121024
chr7	40135378	40135512	Ctrl_peak_121111
chr1	235690545	235690660	Ctrl_peak_12134
chr7	47492849	47492949	Ctrl_peak_121511
chr7	48216941	48217041	Ctrl_peak_121557
chr7	54901039	54901139	Ctrl_peak_121851
chr7	55412851	55413010	Ctrl_peak_121881
chr7	55516894	55517199	Ctrl_peak_121888
chr7	67343411	67343549	Ctrl_peak_122028
chr7	67900000	67900123	Ctrl_peak_122035
chr7	78158387	78158487	Ctrl_peak_122431
chr7	79248662	79248848	Ctrl_peak_122480
chr7	79263855	79263955	Ctrl_peak_122482
chr7	79480671	79480812	Ctrl_peak_122496
chr7	80360305	80360536	Ctrl_peak_122544
chr7	82137322	82137892	Ctrl_peak_122634
chr7	82684532	82684632	Ctrl_peak_122665
chr7	83463019	83463391	Ctrl_peak_122715
chr7	83498295	83498395	Ctrl_peak_122717
chr7	85128077	85128283	Ctrl_peak_122792
chr7	85131548	85131648	Ctrl_peak_122793
chr1	237998075	237998175	Ctrl_peak_12282
chr7	88721018	88721169	Ctrl_peak_122988
chr7	89636711	89636854	Ctrl_peak_123023
chr7	94559666	94559766	Ctrl_peak_123334
chr7	94953593	94954026	Ctrl_peak_123345
chr7	95025385	95025865	Ctrl_peak_123352
chr7	95025975	95026240	Ctrl_peak_123353
chr1	239225073	239225409	Ctrl_peak_12348
chr7	97580986	97581181	Ctrl_peak_123501
chr7	100238728	100238837	Ctrl_peak_123684
chr7	101891626	101891938	Ctrl_peak_123812
chr7	106101455	106101672	Ctrl_peak_124015
chr7	110164723	110164842	Ctrl_peak_124241
chr7	111368360	111368736	Ctrl_peak_124305
chr7	111627702	111627802	Ctrl_peak_124324
chr7	112410235	112410390	Ctrl_peak_124375
chr7	115360132	115360249	Ctrl_peak_124518
chr7	116082498	116082602	Ctrl_peak_124564
chr7	116100857	116100974	Ctrl_peak_124566
chr7	116151996	116152120	Ctrl_peak_124570
chr7	116605233	116605403	Ctrl_peak_124610
chr7	117547162	117547262	Ctrl_peak_124681
chr7	118329534	118329693	Ctrl_peak_124723
chr7	118677220	118677327	Ctrl_peak_124749
chr7	118757953	118758053	Ctrl_peak_124754
chr7	119048817	119048926	Ctrl_peak_124768
chr7	119270658	119270908	Ctrl_peak_124779
chr7	120162164	120162264	Ctrl_peak_124824
chr7	120458068	120458168	Ctrl_peak_124844
chr7	122553758	122553960	Ctrl_peak_124989
chr7	123100870	123100970	Ctrl_peak_125017
chr7	123345251	123345351	Ctrl_peak_125039
chr7	124899131	124899231	Ctrl_peak_125126
chr7	124904304	124904846	Ctrl_peak_125127
chr7	125413475	125413857	Ctrl_peak_125150
chr7	131593823	131594222	Ctrl_peak_125549
chr7	131751587	131751687	Ctrl_peak_125556
chr1	242359565	242359665	Ctrl_peak_12561
chr7	134717589	134717716	Ctrl_peak_125705
chr7	135965373	135965478	Ctrl_peak_125773
chr7	137249527	137249769	Ctrl_peak_125839
chr7	137621330	137621437	Ctrl_peak_125865
chr7	139257601	139257701	Ctrl_peak_125957
chr7	140135285	140135731	Ctrl_peak_126001
chr7	141431358	141431537	Ctrl_peak_126089
chr1	243637597	243637953	Ctrl_peak_12626
chr7	144921984	144922178	Ctrl_peak_126301
chr7	145635028	145635265	Ctrl_peak_126324
chr7	149128900	149129261	Ctrl_peak_126530
chr7	150716667	150716767	Ctrl_peak_126632
chr7	153584022	153584443	Ctrl_peak_126774
chr7	155714766	155715000	Ctrl_peak_126879
chr7	155831205	155831305	Ctrl_peak_126881
chr7	155949611	155949813	Ctrl_peak_126884
chr7	155953518	155953808	Ctrl_peak_126885
chr7	156249419	156249519	Ctrl_peak_126889
chr7	156735316	156735712	Ctrl_peak_126916
chr7	156735842	156736019	Ctrl_peak_126917
chr8	1950796	1951088	Ctrl_peak_127101
chr8	2418683	2419334	Ctrl_peak_127139
chr8	3751069	3751369	Ctrl_peak_127202
chr8	4147148	4147259	Ctrl_peak_127223
chr8	4437628	4437830	Ctrl_peak_127233
chr8	4573440	4573826	Ctrl_peak_127236
chr8	4620071	4620278	Ctrl_peak_127238
chr8	4644584	4644867	Ctrl_peak_127239
chr8	5023616	5023934	Ctrl_peak_127260
chr8	6407644	6407980	Ctrl_peak_127306
chr8	10373136	10373236	Ctrl_peak_127466
chr1	245582880	245583020	Ctrl_peak_12757
chr8	13909136	13909293	Ctrl_peak_127664
chr8	14163351	14163467	Ctrl_peak_127675
chr8	14210055	14210184	Ctrl_peak_127679
chr8	14530753	14531063	Ctrl_peak_127691
chr8	15056198	15056298	Ctrl_peak_127712
chr8	15147844	15148047	Ctrl_peak_127718
chr8	15621335	15621571	Ctrl_peak_127744
chr8	16837518	16837638	Ctrl_peak_127808
chr8	17054241	17054341	Ctrl_peak_127826
chr8	21152595	21152843	Ctrl_peak_128035
chr8	21153160	21153288	Ctrl_peak_128036
chr8	22034315	22034509	Ctrl_peak_128089
chr8	22085181	22085363	Ctrl_peak_128092
chr8	22561014	22561203	Ctrl_peak_128132
chr8	23129607	23129802	Ctrl_peak_128172
chr8	24264083	24264201	Ctrl_peak_128247
chr8	24684200	24684300	Ctrl_peak_128262
chr8	25933701	25933801	Ctrl_peak_128325
chr8	26047840	26048239	Ctrl_peak_128331
chr8	26841022	26841122	Ctrl_peak_128377
chr8	27805981	27806081	Ctrl_peak_128429
chr8	29386295	29386395	Ctrl_peak_128501
chr8	29664915	29665032	Ctrl_peak_128508
chr8	30777431	30777531	Ctrl_peak_128568
chr8	38411282	38411387	Ctrl_peak_128921
chr8	38508282	38508755	Ctrl_peak_128927
chr8	38964970	38965503	Ctrl_peak_128957
chr8	39171985	39172273	Ctrl_peak_128962
chr8	42350069	42350197	Ctrl_peak_129106
chr8	42651847	42651955	Ctrl_peak_129116
chr8	48818407	48818528	Ctrl_peak_129156
chr8	50830112	50830444	Ctrl_peak_129249
chr8	54843650	54843750	Ctrl_peak_129414
chr8	57030389	57030524	Ctrl_peak_129536
chr8	57566298	57566518	Ctrl_peak_129563
chr8	62141916	62142016	Ctrl_peak_129778
chr8	62611175	62611282	Ctrl_peak_129814
chr8	63662781	63662881	Ctrl_peak_129876
chr8	63782529	63782674	Ctrl_peak_129880
chr8	65385122	65385222	Ctrl_peak_129964
chr8	68661654	68661907	Ctrl_peak_130146
chr8	70906956	70907172	Ctrl_peak_130270
chr8	72995811	72995994	Ctrl_peak_130392
chr8	73247070	73247170	Ctrl_peak_130407
chr8	77220498	77220622	Ctrl_peak_130623
chr8	77478337	77478639	Ctrl_peak_130635
chr8	77530965	77531065	Ctrl_peak_130636
chr8	78086627	78086727	Ctrl_peak_130664
chr8	78869628	78869728	Ctrl_peak_130701
chr8	79120246	79120385	Ctrl_peak_130713
chr8	79459344	79459458	Ctrl_peak_130734
chr8	79483606	79483706	Ctrl_peak_130736
chr8	81070793	81070893	Ctrl_peak_130835
chr8	82860580	82860894	Ctrl_peak_130967
chr8	83132198	83132456	Ctrl_peak_130984
chr8	83248313	83248505	Ctrl_peak_130988
chr8	83325502	83325602	Ctrl_peak_130990
chr8	85105958	85106068	Ctrl_peak_131063
chr8	86554714	86554913	Ctrl_peak_131136
chr8	86871269	86871431	Ctrl_peak_131138
chr8	89523979	89524079	Ctrl_peak_131242
chr8	89604288	89604672	Ctrl_peak_131247
chr8	89624007	89624171	Ctrl_peak_131249
chr8	89894253	89894371	Ctrl_peak_131264
chr8	90869076	90869204	Ctrl_peak_131318
chr8	93102208	93102413	Ctrl_peak_131453
chr8	94508071	94508407	Ctrl_peak_131516
chr8	95131999	95132518	Ctrl_peak_131555
chr8	95132582	95132793	Ctrl_peak_131556
chr8	96873833	96873968	Ctrl_peak_131662
chr8	100000653	100000767	Ctrl_peak_131866
chr8	101328851	101329197	Ctrl_peak_131915
chr8	106302103	106302248	Ctrl_peak_132223
chr8	106587564	106587716	Ctrl_peak_132245
chr8	106859490	106859696	Ctrl_peak_132261
chr10	6671806	6671975	Ctrl_peak_13229
chr8	109776280	109776467	Ctrl_peak_132441
chr8	110433773	110434035	Ctrl_peak_132480
chr10	7108190	7108371	Ctrl_peak_13252
chr10	7108430	7108553	Ctrl_peak_13253
chr8	111215043	111215381	Ctrl_peak_132534
chr8	111464115	111464313	Ctrl_peak_132543
chr8	111464601	111464701	Ctrl_peak_132545
chr8	112753468	112753696	Ctrl_peak_132608
chr8	113588771	113588891	Ctrl_peak_132648
chr8	113865636	113865745	Ctrl_peak_132660
chr8	114058317	114058500	Ctrl_peak_132669
chr8	114775453	114775655	Ctrl_peak_132703
chr8	114896541	114896745	Ctrl_peak_132708
chr8	115017939	115018182	Ctrl_peak_132715
chr8	115018249	115018420	Ctrl_peak_132716
chr8	115323380	115324082	Ctrl_peak_132730
chr8	115385529	115385659	Ctrl_peak_132734
chr8	115659018	115659220	Ctrl_peak_132752
chr8	115694872	115695077	Ctrl_peak_132754
chr8	116358409	116358509	Ctrl_peak_132780
chr8	117243662	117243878	Ctrl_peak_132815
chr8	118389893	118390030	Ctrl_peak_132875
chr8	120399781	120399881	Ctrl_peak_133006
chr8	120566627	120566796	Ctrl_peak_133017
chr8	123357112	123357263	Ctrl_peak_133177
chr8	124502068	124502245	Ctrl_peak_133248
chr8	127167822	127167941	Ctrl_peak_133380
chr10	9063126	9063233	Ctrl_peak_13345
chr8	132696998	132697180	Ctrl_peak_133652
chr8	132722713	132722813	Ctrl_peak_133655
chr8	132930239	132930467	Ctrl_peak_133667
chr8	132931681	132931788	Ctrl_peak_133668
chr8	135501074	135501174	Ctrl_peak_133798
chr8	136225201	136225301	Ctrl_peak_133834
chr8	136225413	136225817	Ctrl_peak_133835
chr8	137542617	137542997	Ctrl_peak_133887
chr8	140621766	140621911	Ctrl_peak_133989
chr8	140717454	140717554	Ctrl_peak_133997
chr8	140906928	140907028	Ctrl_peak_134002
chr8	143545716	143545859	Ctrl_peak_134125
chr8	143858400	143858735	Ctrl_peak_134153
chr8	143859007	143859107	Ctrl_peak_134154
chr8	143859234	143859382	Ctrl_peak_134155
chr8	143863970	143864222	Ctrl_peak_134156
chr8	143946882	143946987	Ctrl_peak_134159
chr8	144105387	144105714	Ctrl_peak_134163
chr8	144106205	144106383	Ctrl_peak_134164
chr8	144162210	144162339	Ctrl_peak_134169
chr8	144176546	144176928	Ctrl_peak_134170
chr10	11473725	11473825	Ctrl_peak_13435
chr9	882601	882701	Ctrl_peak_134396
chr9	4118187	4118317	Ctrl_peak_134537
chr9	6411958	6412100	Ctrl_peak_134677
chr9	6715791	6716566	Ctrl_peak_134695
chr9	7688879	7688979	Ctrl_peak_134750
chr9	9151150	9151250	Ctrl_peak_134830
chr9	10130863	10130963	Ctrl_peak_134884
chr9	10764571	10764710	Ctrl_peak_134913
chr9	12441189	12441426	Ctrl_peak_134970
chr9	12680436	12680686	Ctrl_peak_134985
chr9	18981676	18981776	Ctrl_peak_135352
chr9	19920498	19920661	Ctrl_peak_135405
chr9	20375609	20375778	Ctrl_peak_135436
chr9	21135858	21136017	Ctrl_peak_135476
chr9	22791783	22791966	Ctrl_peak_135593
chr9	23081553	23081822	Ctrl_peak_135607
chr9	25836062	25836216	Ctrl_peak_135722
chr9	26797028	26797234	Ctrl_peak_135763
chr9	29350119	29350229	Ctrl_peak_135909
chr9	29799367	29799467	Ctrl_peak_135925
chr9	30116828	30117138	Ctrl_peak_135934
chr9	37787020	37787343	Ctrl_peak_136351
chr9	71032200	71032361	Ctrl_peak_136427
chr9	74375975	74376075	Ctrl_peak_136599
chr9	75107384	75107498	Ctrl_peak_136646
chr9	75766670	75766770	Ctrl_peak_136683
chr9	76027022	76027122	Ctrl_peak_136695
chr9	76456048	76456194	Ctrl_peak_136710
chr9	76461282	76461487	Ctrl_peak_136712
chr9	76700471	76700871	Ctrl_peak_136722
chr9	76706007	76706158	Ctrl_peak_136723
chr9	76706614	76706812	Ctrl_peak_136724
chr9	78422177	78422301	Ctrl_peak_136817
chr9	78633211	78633458	Ctrl_peak_136830
chr9	81759396	81759498	Ctrl_peak_136998
chr10	17090043	17090175	Ctrl_peak_13710
chr9	84151122	84151222	Ctrl_peak_137107
chr9	85425894	85426193	Ctrl_peak_137168
chr9	85498644	85498783	Ctrl_peak_137170
chr9	87096813	87096913	Ctrl_peak_137264
chr9	87948094	87948194	Ctrl_peak_137312
chr9	91208810	91208925	Ctrl_peak_137483
chr9	91321483	91321617	Ctrl_peak_137485
chr9	91897333	91897549	Ctrl_peak_137516
chr9	93837635	93837735	Ctrl_peak_137610
chr9	93922159	93922362	Ctrl_peak_137614
chr9	94259685	94259808	Ctrl_peak_137632
chr9	94860433	94860671	Ctrl_peak_137671
chr9	100849695	100850163	Ctrl_peak_137983
chr9	102596913	102597013	Ctrl_peak_138081
chr10	19440952	19441052	Ctrl_peak_13810
chr10	19777846	19778121	Ctrl_peak_13820
chr9	109622308	109622490	Ctrl_peak_138349
chr9	109622612	109622823	Ctrl_peak_138350
chr9	110589267	110589511	Ctrl_peak_138410
chr9	111928761	111928866	Ctrl_peak_138463
chr9	113800094	113800194	Ctrl_peak_138572
chr9	115354298	115354452	Ctrl_peak_138644
chr9	116559471	116559574	Ctrl_peak_138721
chr10	21351278	21351378	Ctrl_peak_13883
chr9	120405215	120405315	Ctrl_peak_138940
chr9	121201250	121201355	Ctrl_peak_138981
chr9	122239978	122240095	Ctrl_peak_139040
chr9	124088634	124088734	Ctrl_peak_139152
chr9	126128489	126128771	Ctrl_peak_139250
chr10	22733542	22733642	Ctrl_peak_13967
chr10	23706311	23706417	Ctrl_peak_14029
chrX	14691955	14692055	Ctrl_peak_140655
chrX	15571077	15571177	Ctrl_peak_140684
chrX	27610137	27610237	Ctrl_peak_141048
chrX	27881951	27882400	Ctrl_peak_141055
chrX	28568065	28568247	Ctrl_peak_141073
chrX	31341248	31341348	Ctrl_peak_141139
chrX	31694209	31694309	Ctrl_peak_141146
chrX	32007229	32007347	Ctrl_peak_141148
chrX	32307611	32307722	Ctrl_peak_141158
chrX	32310432	32310611	Ctrl_peak_141159
chrX	32377172	32377329	Ctrl_peak_141160
chrX	33034004	33034415	Ctrl_peak_141176
chrX	33105118	33105305	Ctrl_peak_141178
chrX	33122414	33122683	Ctrl_peak_141180
chrX	33128052	33128268	Ctrl_peak_141181
chrX	38093144	38093250	Ctrl_peak_141303
chrX	39435374	39435538	Ctrl_peak_141332
chrX	40096865	40096965	Ctrl_peak_141369
chrX	41383849	41384055	Ctrl_peak_141449
chrX	45297251	45297351	Ctrl_peak_141533
chrX	48929580	48929800	Ctrl_peak_141702
chr10	26488865	26489049	Ctrl_peak_14178
chrX	53970443	53970551	Ctrl_peak_141809
chrX	65042095	65042260	Ctrl_peak_141935
chrX	68132191	68132291	Ctrl_peak_141978
chr10	27235499	27235708	Ctrl_peak_14227
chr10	27541169	27541917	Ctrl_peak_14241
chrX	91353730	91353974	Ctrl_peak_142484
chrX	91355256	91355399	Ctrl_peak_142485
chrX	91355467	91355730	Ctrl_peak_142486
chrX	93409636	93409769	Ctrl_peak_142535
chrX	95093138	95093268	Ctrl_peak_142596
chrX	95099485	95099621	Ctrl_peak_142597
chrX	95167959	95168285	Ctrl_peak_142601
chrX	97779250	97779552	Ctrl_peak_142678
chrX	97828731	97828988	Ctrl_peak_142680
chr10	28171622	28171847	Ctrl_peak_14273
chr10	28538688	28538803	Ctrl_peak_14285
chrX	107979747	107980414	Ctrl_peak_143049
chrX	119991125	119991539	Ctrl_peak_143501
chrX	128159662	128159802	Ctrl_peak_143682
chrX	134847227	134847327	Ctrl_peak_143914
chrX	146101733	146101960	Ctrl_peak_144118
chrX	147396546	147396646	Ctrl_peak_144150
chr10	32542294	32542494	Ctrl_peak_14482
chr10	34642047	34642221	Ctrl_peak_14552
chr10	36213980	36214085	Ctrl_peak_14629
chr10	55199026	55199213	Ctrl_peak_15188
chr10	55237023	55237399	Ctrl_peak_15193
chr10	55264275	55264505	Ctrl_peak_15196
chr10	55514714	55514859	Ctrl_peak_15204
chr10	56902656	56902756	Ctrl_peak_15237
chr10	57193841	57194012	Ctrl_peak_15244
chr10	60086671	60087154	Ctrl_peak_15342
chr10	60898047	60898166	Ctrl_peak_15387
chr10	63627177	63627370	Ctrl_peak_15563
chr10	63627422	63627622	Ctrl_peak_15564
chr10	63627676	63627996	Ctrl_peak_15565
chr10	63977671	63977802	Ctrl_peak_15578
chr10	64291107	64291317	Ctrl_peak_15596
chr10	64691000	64691100	Ctrl_peak_15626
chr10	64781374	64781474	Ctrl_peak_15629
chr10	67108439	67108699	Ctrl_peak_15742
chr10	68869429	68869598	Ctrl_peak_15803
chr10	69361175	69361275	Ctrl_peak_15821
chr10	69939300	69939499	Ctrl_peak_15861
chr10	75492826	75493260	Ctrl_peak_16167
chr10	76573168	76573527	Ctrl_peak_16214
chr10	76683101	76683201	Ctrl_peak_16219
chr10	76803726	76803827	Ctrl_peak_16224
chr10	77036252	77036630	Ctrl_peak_16243
chr10	79172243	79172368	Ctrl_peak_16344
chr10	84042125	84042247	Ctrl_peak_16645
chr10	88296440	88296662	Ctrl_peak_16886
chr10	88702657	88702820	Ctrl_peak_16918
chr10	91597932	91598041	Ctrl_peak_17104
chr10	92106992	92107092	Ctrl_peak_17126
chr1	29101722	29102099	Ctrl_peak_1717
chr10	92794637	92794778	Ctrl_peak_17177
chr1	2574064	2574242	Ctrl_peak_173
chr10	97477328	97477428	Ctrl_peak_17417
chr1	2574521	2574867	Ctrl_peak_175
chr1	2574952	2575108	Ctrl_peak_176
chr10	100707728	100707828	Ctrl_peak_17617
chr10	103043937	103044042	Ctrl_peak_17790
chr10	105344288	105344523	Ctrl_peak_17962
chr10	111210605	111210787	Ctrl_peak_18262
chr10	112079036	112079227	Ctrl_peak_18309
chr10	113561685	113561838	Ctrl_peak_18392
chr10	114925522	114925665	Ctrl_peak_18474
chr10	115290301	115290401	Ctrl_peak_18494
chr10	115939054	115939260	Ctrl_peak_18539
chr10	116045805	116045921	Ctrl_peak_18545
chr10	118131410	118131566	Ctrl_peak_18684
chr10	119349500	119349600	Ctrl_peak_18791
chr10	121577844	121578354	Ctrl_peak_18924
chr10	122410976	122411076	Ctrl_peak_18957
chr10	124639133	124639354	Ctrl_peak_19072
chr10	129197406	129197523	Ctrl_peak_19281
chr10	130508284	130508736	Ctrl_peak_19354
chr10	131699864	131699964	Ctrl_peak_19409
chr10	131888948	131889048	Ctrl_peak_19422
chr10	131904102	131904357	Ctrl_peak_19424
chr10	134527667	134528151	Ctrl_peak_19548
chr10	134600807	134600909	Ctrl_peak_19551
chr11	355738	355838	Ctrl_peak_19622
chr11	1370908	1371008	Ctrl_peak_19712
chr11	1580387	1580527	Ctrl_peak_19733
chr11	3989051	3989151	Ctrl_peak_19867
chr11	4743889	4744036	Ctrl_peak_19891
chr11	8361302	8361402	Ctrl_peak_20103
chr11	8956772	8956883	Ctrl_peak_20142
chr1	34642802	34643100	Ctrl_peak_2059
chr11	17708247	17708347	Ctrl_peak_20648
chr11	22453693	22454327	Ctrl_peak_20924
chr11	24288612	24288808	Ctrl_peak_20993
chr1	35442344	35442665	Ctrl_peak_2102
chr11	26421227	26421330	Ctrl_peak_21068
chr11	27827801	27828009	Ctrl_peak_21157
chr11	28978401	28978509	Ctrl_peak_21195
chr11	33144476	33144619	Ctrl_peak_21412
chr11	34231406	34231521	Ctrl_peak_21477
chr11	38213524	38213631	Ctrl_peak_21649
chr11	38921794	38922134	Ctrl_peak_21666
chr11	40058651	40058841	Ctrl_peak_21686
chr1	36641782	36641882	Ctrl_peak_2172
chr11	44245185	44245285	Ctrl_peak_21805
chr11	44834775	44834875	Ctrl_peak_21838
chr11	47235816	47236056	Ctrl_peak_22019
chr11	47460330	47460531	Ctrl_peak_22039
chr11	47611735	47611964	Ctrl_peak_22051
chr11	49348242	49348342	Ctrl_peak_22076
chr11	49547839	49548020	Ctrl_peak_22078
chr11	59880978	59881078	Ctrl_peak_22247
chr11	60331453	60331566	Ctrl_peak_22259
chr11	60620364	60620475	Ctrl_peak_22277
chr11	63614883	63615052	Ctrl_peak_22502
chr11	64375596	64375718	Ctrl_peak_22578
chr11	64815305	64815489	Ctrl_peak_22631
chr11	65778886	65778986	Ctrl_peak_22757
chr11	65779242	65779396	Ctrl_peak_22758
chr11	66824512	66824651	Ctrl_peak_22853
chr1	4654490	4654626	Ctrl_peak_229
chr11	69286253	69286441	Ctrl_peak_23002
chr11	72975444	72975625	Ctrl_peak_23200
chr11	73852493	73852698	Ctrl_peak_23246
chr11	76614468	76614658	Ctrl_peak_23413
chr11	78729460	78729560	Ctrl_peak_23519
chr11	80970569	80970669	Ctrl_peak_23619
chr1	40025248	40025594	Ctrl_peak_2392
chr11	88049193	88049293	Ctrl_peak_24010
chr11	88099404	88099504	Ctrl_peak_24016
chr11	88436653	88436800	Ctrl_peak_24040
chr11	88563654	88563910	Ctrl_peak_24048
chr11	89304614	89304802	Ctrl_peak_24087
chr11	89304889	89305221	Ctrl_peak_24088
chr11	89655379	89655483	Ctrl_peak_24098
chr11	90928696	90928914	Ctrl_peak_24165
chr11	91303838	91303970	Ctrl_peak_24190
chr11	91542839	91542939	Ctrl_peak_24208
chr11	92420988	92421114	Ctrl_peak_24267
chr11	93117519	93117679	Ctrl_peak_24315
chr11	96726925	96727025	Ctrl_peak_24527
chr11	97360477	97360577	Ctrl_peak_24559
chr11	97666008	97666108	Ctrl_peak_24574
chr11	102702551	102702669	Ctrl_peak_24847
chr11	103137571	103137676	Ctrl_peak_24876
chr11	103781437	103781800	Ctrl_peak_24911
chr11	104565096	104565256	Ctrl_peak_24959
chr11	105225329	105225566	Ctrl_peak_24986
chr11	105260698	105261092	Ctrl_peak_24988
chr11	105906102	105906218	Ctrl_peak_25031
chr11	110171853	110172039	Ctrl_peak_25269
chr11	111092483	111093198	Ctrl_peak_25316
chr11	123842416	123842516	Ctrl_peak_26139
chr11	123946633	123947096	Ctrl_peak_26145
chr11	123947155	123947289	Ctrl_peak_26146
chr11	126322616	126322791	Ctrl_peak_26317
chr11	128701543	128701643	Ctrl_peak_26494
chr11	129062599	129062709	Ctrl_peak_26517
chr11	129161065	129161216	Ctrl_peak_26524
chr11	129488054	129488184	Ctrl_peak_26540
chr11	130068333	130068433	Ctrl_peak_26576
chr11	133539361	133539597	Ctrl_peak_26806
chr12	6438622	6438745	Ctrl_peak_27216
chr12	7072209	7072417	Ctrl_peak_27299
chr12	8025146	8025441	Ctrl_peak_27344
chr12	8025550	8025929	Ctrl_peak_27345
chr12	9892377	9892675	Ctrl_peak_27440
chr12	10755730	10755937	Ctrl_peak_27475
chr12	12245618	12245718	Ctrl_peak_27545
chr12	12838296	12838455	Ctrl_peak_27572
chr12	15104105	15104246	Ctrl_peak_27705
chr12	19936493	19936685	Ctrl_peak_27963
chr12	20015642	20015743	Ctrl_peak_27969
chr12	23920890	23921025	Ctrl_peak_28168
chr12	28210766	28210866	Ctrl_peak_28408
chr12	32543576	32544129	Ctrl_peak_28619
chr12	39423078	39423367	Ctrl_peak_28712
chr12	41288015	41288128	Ctrl_peak_28789
chr12	51236649	51237018	Ctrl_peak_29301
chr12	52309150	52309411	Ctrl_peak_29359
chr12	52473384	52473575	Ctrl_peak_29384
chr12	54332173	54332618	Ctrl_peak_29523
chr12	59776629	59776755	Ctrl_peak_29907
chr12	59948774	59948949	Ctrl_peak_29918
chr12	60360183	60360285	Ctrl_peak_29934
chr12	60971678	60971790	Ctrl_peak_29962
chr12	61228694	61228889	Ctrl_peak_29965
chr12	61263719	61263819	Ctrl_peak_29967
chr12	61806109	61806228	Ctrl_peak_29983
chr1	50489305	50489423	Ctrl_peak_3009
chr1	50489545	50489735	Ctrl_peak_3010
chr1	50513594	50514253	Ctrl_peak_3011
chr12	64215861	64216027	Ctrl_peak_30118
chr1	50571282	50571438	Ctrl_peak_3012
chr1	50576469	50576640	Ctrl_peak_3013
chr1	50629334	50629642	Ctrl_peak_3015
chr12	64937308	64937763	Ctrl_peak_30155
chr1	50649273	50649452	Ctrl_peak_3016
chr1	50733841	50734003	Ctrl_peak_3019
chr1	50737755	50737855	Ctrl_peak_3020
chr1	50745748	50745849	Ctrl_peak_3021
chr12	66208480	66208629	Ctrl_peak_30221
chr1	50824735	50824918	Ctrl_peak_3026
chr1	50944963	50945118	Ctrl_peak_3034
chr12	69070342	69070457	Ctrl_peak_30372
chr12	72540420	72540520	Ctrl_peak_30565
chr12	74445734	74445995	Ctrl_peak_30626
chr12	74635688	74635934	Ctrl_peak_30634
chr12	75784626	75785268	Ctrl_peak_30691
chr12	75922224	75922324	Ctrl_peak_30702
chr1	52537438	52537538	Ctrl_peak_3103
chr12	82693511	82693636	Ctrl_peak_31122
chr12	82987920	82988020	Ctrl_peak_31140
chr12	83262027	83262133	Ctrl_peak_31166
chr12	84412717	84412884	Ctrl_peak_31218
chr12	85424893	85424993	Ctrl_peak_31264
chr12	85702951	85703089	Ctrl_peak_31279
chr12	86343144	86343431	Ctrl_peak_31313
chr12	87835818	87835956	Ctrl_peak_31357
chr1	53298198	53298329	Ctrl_peak_3136
chr12	88807056	88807205	Ctrl_peak_31409
chr12	89190374	89190522	Ctrl_peak_31433
chr12	89619711	89619951	Ctrl_peak_31460
chr12	93288941	93289049	Ctrl_peak_31652
chr12	102133201	102133363	Ctrl_peak_32163
chr12	103615965	103616065	Ctrl_peak_32257
chr12	104514992	104515095	Ctrl_peak_32314
chr1	55013647	55014003	Ctrl_peak_3244
chr12	107975029	107975311	Ctrl_peak_32492
chr1	55246769	55247430	Ctrl_peak_3258
chr12	110044178	110044278	Ctrl_peak_32615
chr12	113495134	113495234	Ctrl_peak_32791
chr12	113950383	113950555	Ctrl_peak_32837
chr12	114269490	114269590	Ctrl_peak_32854
chr12	114334014	114334140	Ctrl_peak_32857
chr12	116329246	116329346	Ctrl_peak_32922
chr1	55754032	55754132	Ctrl_peak_3293
chr12	119211903	119212562	Ctrl_peak_33052
chr12	119312681	119312974	Ctrl_peak_33057
chr12	119313050	119313183	Ctrl_peak_33058
chr12	125677524	125677630	Ctrl_peak_33456
chr12	125705082	125705182	Ctrl_peak_33461
chr12	126250849	126250952	Ctrl_peak_33492
chr12	126346233	126346550	Ctrl_peak_33496
chr1	57093569	57093717	Ctrl_peak_3353
chr12	127550594	127550696	Ctrl_peak_33549
chr12	127630480	127630781	Ctrl_peak_33560
chr12	129274054	129274154	Ctrl_peak_33652
chr12	130263591	130263691	Ctrl_peak_33697
chr13	23500432	23500926	Ctrl_peak_34004
chr13	23501299	23501399	Ctrl_peak_34006
chr1	58393316	58393416	Ctrl_peak_3426
chr1	58790792	58790892	Ctrl_peak_3454
chr13	36738356	36738465	Ctrl_peak_34548
chr1	58856905	58857005	Ctrl_peak_3459
chr13	37890886	37891077	Ctrl_peak_34620
chr13	38519131	38519260	Ctrl_peak_34646
chr13	40419272	40419372	Ctrl_peak_34750
chr13	40746255	40746570	Ctrl_peak_34757
chr13	45908461	45908561	Ctrl_peak_35006
chr1	59660551	59660651	Ctrl_peak_3515
chr13	49070885	49071081	Ctrl_peak_35162
chr1	59749206	59749306	Ctrl_peak_3520
chr13	50604573	50604673	Ctrl_peak_35258
chr13	54205825	54205925	Ctrl_peak_35448
chr1	60182396	60182529	Ctrl_peak_3546
chr13	54842480	54842786	Ctrl_peak_35482
chr13	55146800	55146967	Ctrl_peak_35495
chr13	55575023	55575335	Ctrl_peak_35518
chr13	56686757	56686980	Ctrl_peak_35563
chr13	57083256	57083405	Ctrl_peak_35580
chr13	57086598	57086714	Ctrl_peak_35581
chr13	57860565	57861069	Ctrl_peak_35599
chr13	57861188	57861312	Ctrl_peak_35600
chr13	58410829	58410933	Ctrl_peak_35640
chr13	58544538	58544638	Ctrl_peak_35647
chr13	59286350	59286659	Ctrl_peak_35673
chr13	59855662	59855884	Ctrl_peak_35703
chr13	62037271	62037398	Ctrl_peak_35830
chr13	62495929	62496142	Ctrl_peak_35853
chr13	62547465	62547625	Ctrl_peak_35855
chr13	62602387	62602616	Ctrl_peak_35859
chr13	63015090	63015223	Ctrl_peak_35874
chr13	63418065	63418272	Ctrl_peak_35893
chr13	63660087	63660290	Ctrl_peak_35899
chr13	63758902	63759153	Ctrl_peak_35904
chr13	64010120	64010220	Ctrl_peak_35911
chr13	64115527	64115696	Ctrl_peak_35916
chr13	64493554	64493758	Ctrl_peak_35927
chr13	65012244	65012344	Ctrl_peak_35942
chr13	65021614	65021839	Ctrl_peak_35945
chr13	65454515	65454652	Ctrl_peak_35962
chr13	65571563	65571676	Ctrl_peak_35967
chr13	66342683	66343188	Ctrl_peak_35992
chr13	67931843	67931976	Ctrl_peak_36082
chr13	68170261	68170450	Ctrl_peak_36094
chr13	68259858	68260077	Ctrl_peak_36098
chr13	68688148	68688315	Ctrl_peak_36112
chr13	68708219	68708348	Ctrl_peak_36114
chr13	68783128	68783293	Ctrl_peak_36115
chr13	69853521	69853621	Ctrl_peak_36157
chr13	70446985	70447096	Ctrl_peak_36184
chr13	70998564	70998866	Ctrl_peak_36214
chr13	71506804	71506928	Ctrl_peak_36240
chr13	71589725	71589976	Ctrl_peak_36243
chr13	72145870	72146038	Ctrl_peak_36269
chr13	74137491	74137602	Ctrl_peak_36364
chr1	61887260	61887438	Ctrl_peak_3638
chr13	74626640	74626795	Ctrl_peak_36402
chr13	75050216	75050316	Ctrl_peak_36428
chr13	77096233	77096376	Ctrl_peak_36539
chr13	77696631	77696929	Ctrl_peak_36578
chr13	78427738	78428248	Ctrl_peak_36622
chr13	78620260	78620360	Ctrl_peak_36636
chr13	81326094	81326278	Ctrl_peak_36796
chr13	82244304	82244446	Ctrl_peak_36831
chr13	83676402	83676663	Ctrl_peak_36881
chr13	84241930	84242052	Ctrl_peak_36902
chr13	84441944	84442088	Ctrl_peak_36912
chr13	85810795	85810895	Ctrl_peak_36993
chr13	85986748	85986862	Ctrl_peak_37004
chr13	86136317	86136417	Ctrl_peak_37011
chr13	86182577	86183032	Ctrl_peak_37016
chr13	86936159	86936261	Ctrl_peak_37042
chr13	87194408	87194745	Ctrl_peak_37057
chr13	87310672	87310772	Ctrl_peak_37062
chr13	87444347	87444665	Ctrl_peak_37069
chr13	87509391	87509561	Ctrl_peak_37073
chr13	87533655	87533970	Ctrl_peak_37075
chr13	87534385	87534796	Ctrl_peak_37076
chr13	87738893	87739072	Ctrl_peak_37085
chr13	89013137	89013251	Ctrl_peak_37134
chr13	89815365	89815515	Ctrl_peak_37165
chr13	90015330	90015751	Ctrl_peak_37176
chr13	90229625	90229836	Ctrl_peak_37186
chr13	90398838	90399092	Ctrl_peak_37191
chr13	90864024	90864233	Ctrl_peak_37211
chr13	91677226	91677326	Ctrl_peak_37256
chr13	94380054	94380208	Ctrl_peak_37395
chr13	94467046	94467256	Ctrl_peak_37400
chr13	95211073	95211362	Ctrl_peak_37442
chr13	96294214	96294480	Ctrl_peak_37504
chr13	98356701	98356804	Ctrl_peak_37625
chr13	99258695	99258829	Ctrl_peak_37677
chr1	64479231	64479331	Ctrl_peak_3795
chr13	103691992	103692092	Ctrl_peak_37962
chr13	104320622	104320824	Ctrl_peak_37996
chr13	104685786	104686063	Ctrl_peak_38016
chr13	104892388	104892488	Ctrl_peak_38024
chr13	105506699	105506808	Ctrl_peak_38054
chr13	105671053	105671238	Ctrl_peak_38060
chr13	109538845	109538960	Ctrl_peak_38275
chr13	109792863	109793060	Ctrl_peak_38290
chr13	109793153	109793716	Ctrl_peak_38291
chr13	110522042	110522291	Ctrl_peak_38336
chr13	110880746	110880912	Ctrl_peak_38362
chr13	113783916	113784149	Ctrl_peak_38530
chr14	24101226	24101425	Ctrl_peak_38828
chr14	24164752	24164883	Ctrl_peak_38830
chr14	24779900	24780438	Ctrl_peak_38878
chr14	24780536	24780709	Ctrl_peak_38879
chr14	38464614	38464714	Ctrl_peak_39370
chr14	38768195	38768306	Ctrl_peak_39390
chr14	38768432	38768616	Ctrl_peak_39391
chr14	41623617	41623831	Ctrl_peak_39498
chr14	44224000	44224516	Ctrl_peak_39571
chr14	44984920	44985190	Ctrl_peak_39595
chr14	45267611	45267801	Ctrl_peak_39607
chr14	45267902	45268018	Ctrl_peak_39608
chr14	47099761	47099886	Ctrl_peak_39688
chr14	47488871	47489070	Ctrl_peak_39701
chr14	48729688	48729859	Ctrl_peak_39750
chr14	49092824	49092935	Ctrl_peak_39766
chr14	49224886	49224986	Ctrl_peak_39770
chr14	49396292	49396446	Ctrl_peak_39777
chr14	55271602	55271721	Ctrl_peak_40107
chr14	56010674	56010827	Ctrl_peak_40141
chr14	60379290	60379390	Ctrl_peak_40355
chr14	62459030	62459142	Ctrl_peak_40506
chr14	62682785	62682885	Ctrl_peak_40518
chr14	63247808	63248463	Ctrl_peak_40532
chr14	63444752	63444852	Ctrl_peak_40535
chr14	64393661	64393796	Ctrl_peak_40577
chr14	66560724	66560834	Ctrl_peak_40705
chr14	67614315	67614423	Ctrl_peak_40743
chr14	69095526	69095661	Ctrl_peak_40820
chr14	71720838	71721232	Ctrl_peak_40976
chr14	71721327	71721442	Ctrl_peak_40977
chr1	1080081	1080223	Ctrl_peak_41
chr14	77192610	77192767	Ctrl_peak_41260
chr1	7973262	7973480	Ctrl_peak_414
chr14	80319440	80319611	Ctrl_peak_41480
chr14	81378466	81378571	Ctrl_peak_41527
chr1	69994222	69994339	Ctrl_peak_4156
chr14	82717680	82718132	Ctrl_peak_41612
chr14	83032293	83032446	Ctrl_peak_41632
chr14	83371930	83372081	Ctrl_peak_41647
chr14	83372258	83372358	Ctrl_peak_41648
chr1	70222972	70223109	Ctrl_peak_4170
chr1	70578717	70578838	Ctrl_peak_4186
chr14	88809405	88809511	Ctrl_peak_41879
chr14	88918726	88918876	Ctrl_peak_41884
chr14	95330788	95331043	Ctrl_peak_42209
chr14	96180381	96180818	Ctrl_peak_42258
chr14	96445270	96445370	Ctrl_peak_42274
chr14	99584382	99584740	Ctrl_peak_42394
chr14	99882103	99882292	Ctrl_peak_42420
chr14	102554938	102555038	Ctrl_peak_42567
chr15	25104095	25104226	Ctrl_peak_42853
chr15	26095508	26095608	Ctrl_peak_42875
chr15	26874246	26874723	Ctrl_peak_42896
chr15	27076528	27076900	Ctrl_peak_42913
chr15	27819227	27819365	Ctrl_peak_42936
chr15	29948972	29949072	Ctrl_peak_42993
chr15	34458837	34458961	Ctrl_peak_43166
chr15	35598575	35598741	Ctrl_peak_43221
chr15	36102211	36102316	Ctrl_peak_43236
chr15	37661349	37661461	Ctrl_peak_43307
chr15	39275794	39275919	Ctrl_peak_43368
chr15	40417356	40417486	Ctrl_peak_43425
chr1	74118394	74118517	Ctrl_peak_4365
chr15	45571299	45571705	Ctrl_peak_43693
chr1	74663708	74664211	Ctrl_peak_4385
chr15	51436472	51436577	Ctrl_peak_43957
chr15	51895886	51896103	Ctrl_peak_43983
chr15	52730805	52731011	Ctrl_peak_44034
chr15	54210410	54210534	Ctrl_peak_44107
chr15	54421056	54421213	Ctrl_peak_44115
chr15	54490125	54490598	Ctrl_peak_44116
chr15	54894135	54894270	Ctrl_peak_44128
chr15	57025365	57025554	Ctrl_peak_44209
chr15	57529516	57529640	Ctrl_peak_44231
chr15	57592878	57592978	Ctrl_peak_44236
chr15	60652028	60652128	Ctrl_peak_44382
chr15	63245221	63245530	Ctrl_peak_44499
chr15	65654190	65654387	Ctrl_peak_44653
chr15	67127116	67127228	Ctrl_peak_44746
chr1	76207862	76207975	Ctrl_peak_4490
chr15	70326001	70326354	Ctrl_peak_44935
chr15	71507289	71507872	Ctrl_peak_44994
chr15	81079804	81079904	Ctrl_peak_45573
chr15	82051192	82051315	Ctrl_peak_45620
chr15	87723767	87723882	Ctrl_peak_45876
chr15	88485464	88485810	Ctrl_peak_45914
chr15	90029928	90030033	Ctrl_peak_46031
chr15	90191562	90191763	Ctrl_peak_46037
chr1	78396990	78397090	Ctrl_peak_4618
chr15	92382913	92383296	Ctrl_peak_46188
chr15	92952934	92953034	Ctrl_peak_46235
chr15	96304586	96304686	Ctrl_peak_46411
chr15	97527199	97527989	Ctrl_peak_46490
chr15	98418774	98419098	Ctrl_peak_46535
chr15	98965442	98965572	Ctrl_peak_46576
chr16	4238631	4238731	Ctrl_peak_47137
chr16	4968756	4968862	Ctrl_peak_47197
chr16	6532964	6533349	Ctrl_peak_47275
chr16	7406447	7406547	Ctrl_peak_47307
chr1	80773994	80774131	Ctrl_peak_4732
chr1	80814976	80815244	Ctrl_peak_4734
chr16	11327110	11327389	Ctrl_peak_47437
chr16	11654572	11654672	Ctrl_peak_47461
chr1	81377290	81377461	Ctrl_peak_4757
chr1	81679061	81679175	Ctrl_peak_4770
chr1	81710940	81711252	Ctrl_peak_4771
chr1	81794896	81794996	Ctrl_peak_4777
chr16	22959503	22959703	Ctrl_peak_47808
chr16	24175872	24175972	Ctrl_peak_47866
chr16	26007443	26007595	Ctrl_peak_47928
chr16	26776515	26776710	Ctrl_peak_47945
chr1	82170048	82170148	Ctrl_peak_4798
chr16	31053296	31053460	Ctrl_peak_48175
chr16	47502074	47502174	Ctrl_peak_48279
chr16	49372012	49372112	Ctrl_peak_48341
chr16	50707720	50707883	Ctrl_peak_48414
chr1	83048189	83048289	Ctrl_peak_4842
chr16	51585088	51585188	Ctrl_peak_48446
chr16	51789286	51789386	Ctrl_peak_48452
chr16	51806962	51807110	Ctrl_peak_48455
chr16	51807422	51807777	Ctrl_peak_48456
chr1	83266967	83267132	Ctrl_peak_4850
chr16	55282494	55282651	Ctrl_peak_48585
chr16	55794236	55794433	Ctrl_peak_48602
chr16	56047976	56048174	Ctrl_peak_48607
chr16	56063091	56063194	Ctrl_peak_48608
chr16	57181619	57181719	Ctrl_peak_48684
chr16	59548858	59548973	Ctrl_peak_48834
chr16	59549101	59549269	Ctrl_peak_48835
chr16	59999606	59999706	Ctrl_peak_48851
chr16	60157539	60157660	Ctrl_peak_48855
chr16	60448579	60448792	Ctrl_peak_48865
chr16	60670095	60670504	Ctrl_peak_48869
chr16	60679509	60679682	Ctrl_peak_48870
chr16	61076765	61076941	Ctrl_peak_48882
chr16	61162470	61162664	Ctrl_peak_48884
chr16	61162717	61162996	Ctrl_peak_48885
chr16	61163084	61163221	Ctrl_peak_48886
chr16	61165419	61165616	Ctrl_peak_48887
chr16	61383365	61383465	Ctrl_peak_48894
chr16	61429738	61429838	Ctrl_peak_48897
chr16	61489232	61489401	Ctrl_peak_48900
chr16	61806604	61806710	Ctrl_peak_48912
chr16	61975687	61975805	Ctrl_peak_48923
chr16	62193213	62193313	Ctrl_peak_48947
chr16	62758834	62758961	Ctrl_peak_48974
chr16	64617211	64617345	Ctrl_peak_49036
chr16	64671900	64672054	Ctrl_peak_49041
chr16	64844206	64844440	Ctrl_peak_49044
chr16	66116461	66116561	Ctrl_peak_49103
chr16	66129662	66129860	Ctrl_peak_49104
chr16	66612797	66613007	Ctrl_peak_49141
chr16	66613097	66613214	Ctrl_peak_49142
chr16	67271022	67271136	Ctrl_peak_49206
chr16	67441848	67441980	Ctrl_peak_49219
chr16	71946890	71946990	Ctrl_peak_49494
chr16	76827772	76827888	Ctrl_peak_49707
chr16	80080748	80080864	Ctrl_peak_49838
chr16	82694025	82694125	Ctrl_peak_49967
chr16	88043306	88043549	Ctrl_peak_50228
chr1	86081749	86081877	Ctrl_peak_5036
chr17	440596	440696	Ctrl_peak_50394
chr17	4612989	4613117	Ctrl_peak_50642
chr1	87047106	87047206	Ctrl_peak_5091
chr17	8512202	8512447	Ctrl_peak_50934
chr17	11567486	11567595	Ctrl_peak_51053
chr17	15820688	15821353	Ctrl_peak_51181
chr17	17109466	17109653	Ctrl_peak_51244
chr1	87598256	87598356	Ctrl_peak_5128
chr17	26634337	26634452	Ctrl_peak_51496
chr17	33759559	33759730	Ctrl_peak_51824
chr1	89078896	89078996	Ctrl_peak_5224
chr17	41832727	41832941	Ctrl_peak_52310
chr17	46065015	46065115	Ctrl_peak_52625
chr1	89822703	89822846	Ctrl_peak_5271
chr17	47968045	47968225	Ctrl_peak_52780
chr17	49991092	49991192	Ctrl_peak_52948
chr17	50354061	50354261	Ctrl_peak_52960
chr17	50840186	50840413	Ctrl_peak_52975
chr17	51533388	51533540	Ctrl_peak_52995
chr17	55123647	55123783	Ctrl_peak_53160
chr17	56380766	56380892	Ctrl_peak_53255
chr17	56564851	56565615	Ctrl_peak_53271
chr17	60215208	60215897	Ctrl_peak_53418
chr1	90908968	90909087	Ctrl_peak_5353
chr17	62926335	62926435	Ctrl_peak_53562
chr17	63790737	63790904	Ctrl_peak_53604
chr17	67367795	67367942	Ctrl_peak_53814
chr17	68418451	68418551	Ctrl_peak_53860
chr17	69735861	69736008	Ctrl_peak_53899
chr17	70636596	70636915	Ctrl_peak_53943
chr17	72440681	72440834	Ctrl_peak_54056
chr17	72999161	72999479	Ctrl_peak_54101
chr17	75284588	75284699	Ctrl_peak_54295
chr17	79316603	79316778	Ctrl_peak_54523
chr17	80873027	80873127	Ctrl_peak_54642
chr18	976843	976943	Ctrl_peak_54695
chr18	1092160	1092260	Ctrl_peak_54704
chr18	1349844	1349944	Ctrl_peak_54707
chr18	1578684	1578784	Ctrl_peak_54715
chr18	3412058	3412275	Ctrl_peak_54783
chr18	3469018	3469163	Ctrl_peak_54787
chr18	4119276	4119686	Ctrl_peak_54824
chr18	5097727	5097827	Ctrl_peak_54873
chr18	6929903	6930113	Ctrl_peak_54975
chr18	12776693	12777037	Ctrl_peak_55230
chr18	12777174	12777292	Ctrl_peak_55231
chr18	12777444	12777648	Ctrl_peak_55232
chr18	14431279	14431618	Ctrl_peak_55280
chr18	14458637	14458835	Ctrl_peak_55281
chr18	22756558	22756735	Ctrl_peak_55465
chr18	23407967	23408067	Ctrl_peak_55485
chr18	24434425	24434554	Ctrl_peak_55540
chr18	25373150	25373250	Ctrl_peak_55598
chr18	26313956	26314085	Ctrl_peak_55640
chr18	26592499	26592633	Ctrl_peak_55649
chr18	27291874	27292283	Ctrl_peak_55670
chr18	27838879	27839033	Ctrl_peak_55687
chr18	30881238	30881357	Ctrl_peak_55853
chr18	31611940	31612040	Ctrl_peak_55891
chr18	31767349	31767607	Ctrl_peak_55897
chr18	31951909	31952009	Ctrl_peak_55912
chr1	95007974	95008089	Ctrl_peak_5592
chr18	32455141	32455270	Ctrl_peak_55949
chr18	32847132	32847638	Ctrl_peak_55976
chr18	34642459	34642578	Ctrl_peak_56070
chr18	36300250	36300350	Ctrl_peak_56161
chr18	38501278	38501378	Ctrl_peak_56253
chr18	38602584	38602749	Ctrl_peak_56261
chr1	95608415	95608765	Ctrl_peak_5641
chr18	42324750	42324850	Ctrl_peak_56426
chr18	45153584	45153684	Ctrl_peak_56575
chr18	50543476	50543576	Ctrl_peak_56832
chr18	50582432	50582580	Ctrl_peak_56835
chr18	50929104	50929298	Ctrl_peak_56848
chr18	52954775	52954937	Ctrl_peak_56950
chr18	58289081	58289230	Ctrl_peak_57241
chr1	97483338	97483438	Ctrl_peak_5729
chr18	60153698	60153828	Ctrl_peak_57338
chr1	97580422	97580761	Ctrl_peak_5736
chr18	61842726	61842997	Ctrl_peak_57465
chr18	62704231	62704424	Ctrl_peak_57495
chr18	64843411	64843511	Ctrl_peak_57588
chr18	65123166	65123460	Ctrl_peak_57601
chr18	65684512	65684641	Ctrl_peak_57633
chr18	66796556	66796727	Ctrl_peak_57682
chr18	66897486	66897841	Ctrl_peak_57684
chr18	67505929	67506750	Ctrl_peak_57710
chr18	75162342	75162442	Ctrl_peak_57996
chr18	76399343	76399443	Ctrl_peak_58043
chr18	77397537	77397874	Ctrl_peak_58076
chr19	427212	427312	Ctrl_peak_58133
chr19	428047	428147	Ctrl_peak_58134
chr19	3250870	3250970	Ctrl_peak_58422
chr19	3607794	3607923	Ctrl_peak_58460
chr19	6590639	6590739	Ctrl_peak_58669
chr19	6591116	6591265	Ctrl_peak_58671
chr19	6677857	6678111	Ctrl_peak_58674
chr19	6710676	6710836	Ctrl_peak_58675
chr19	8506840	8506946	Ctrl_peak_58805
chr19	10872541	10872667	Ctrl_peak_58940
chr19	12983786	12984290	Ctrl_peak_59115
chr19	13409418	13409600	Ctrl_peak_59159
chr19	14869753	14870047	Ctrl_peak_59259
chr19	14887426	14887618	Ctrl_peak_59261
chr19	15121426	15121593	Ctrl_peak_59265
chr19	15121904	15122084	Ctrl_peak_59266
chr19	18979886	18980024	Ctrl_peak_59532
chr19	23386617	23387045	Ctrl_peak_59693
chr19	29895962	29896415	Ctrl_peak_59774
chr19	36642788	36642888	Ctrl_peak_60068
chr19	40722890	40723207	Ctrl_peak_60307
chr19	40904700	40905016	Ctrl_peak_60313
chr1	106184124	106184292	Ctrl_peak_6052
chr19	46056767	46057030	Ctrl_peak_60643
chr19	47153393	47153493	Ctrl_peak_60753
chr19	47602161	47602261	Ctrl_peak_60790
chr1	107560305	107560481	Ctrl_peak_6088
chr19	51505447	51505551	Ctrl_peak_61193
chr19	51602043	51602336	Ctrl_peak_61201
chr19	54933435	54933600	Ctrl_peak_61427
chr19	55392805	55393052	Ctrl_peak_61436
chr19	55603372	55603597	Ctrl_peak_61448
chr19	56729222	56729325	Ctrl_peak_61535
chr19	58867808	58867908	Ctrl_peak_61635
chr19	58951430	58951848	Ctrl_peak_61644
chr2	91278	91412	Ctrl_peak_61672
chr2	4475248	4475348	Ctrl_peak_61908
chr2	7105639	7105827	Ctrl_peak_62050
chr2	8209319	8209419	Ctrl_peak_62114
chr2	8597161	8597580	Ctrl_peak_62133
chr1	109918780	109918976	Ctrl_peak_6233
chr2	12292000	12292202	Ctrl_peak_62351
chr2	15626138	15626308	Ctrl_peak_62460
chr2	16152865	16152982	Ctrl_peak_62500
chr2	16153332	16153621	Ctrl_peak_62501
chr2	16159458	16159598	Ctrl_peak_62502
chr2	18264685	18264820	Ctrl_peak_62644
chr2	18463408	18463508	Ctrl_peak_62659
chr2	21033384	21033555	Ctrl_peak_62826
chr2	21033629	21033838	Ctrl_peak_62827
chr2	21125145	21125314	Ctrl_peak_62828
chr2	23886136	23886364	Ctrl_peak_62975
chr2	25149522	25149708	Ctrl_peak_63032
chr2	25427179	25427379	Ctrl_peak_63048
chr2	28469096	28469196	Ctrl_peak_63242
chr2	28604465	28604565	Ctrl_peak_63248
chr2	33585602	33585729	Ctrl_peak_63461
chr2	35661805	35662314	Ctrl_peak_63545
chr2	39187065	39187197	Ctrl_peak_63756
chr2	39187270	39187379	Ctrl_peak_63757
chr2	39471055	39471251	Ctrl_peak_63776
chr2	40797276	40797476	Ctrl_peak_63860
chr2	41797006	41797106	Ctrl_peak_63908
chr2	43295250	43295552	Ctrl_peak_64001
chr2	43379633	43379749	Ctrl_peak_64008
chr2	44882810	44882910	Ctrl_peak_64080
chr2	48800079	48800206	Ctrl_peak_64290
chr2	50337486	50337652	Ctrl_peak_64376
chr1	113392860	113392977	Ctrl_peak_6438
chr1	113397372	113397472	Ctrl_peak_6439
chr2	51466904	51467034	Ctrl_peak_64445
chr2	54086522	54087495	Ctrl_peak_64557
chr2	54517184	54517338	Ctrl_peak_64574
chr2	54935938	54936086	Ctrl_peak_64605
chr2	58250929	58251029	Ctrl_peak_64757
chr2	58767775	58767981	Ctrl_peak_64786
chr1	114996200	114996303	Ctrl_peak_6501
chr2	67478975	67479210	Ctrl_peak_65209
chr1	116021865	116022029	Ctrl_peak_6546
chr2	75135901	75136001	Ctrl_peak_65662
chr2	77523837	77524155	Ctrl_peak_65783
chr2	78127362	78127473	Ctrl_peak_65807
chr2	78127537	78127744	Ctrl_peak_65808
chr2	78157202	78157302	Ctrl_peak_65809
chr2	79722050	79722194	Ctrl_peak_65865
chr2	80277583	80277777	Ctrl_peak_65906
chr2	81225183	81225283	Ctrl_peak_65951
chr2	81531969	81532069	Ctrl_peak_65967
chr2	82167793	82167914	Ctrl_peak_65991
chr2	82212169	82212331	Ctrl_peak_65994
chr2	82426361	82426547	Ctrl_peak_66003
chr2	82461561	82461817	Ctrl_peak_66005
chr2	82622779	82622934	Ctrl_peak_66012
chr2	82643585	82643723	Ctrl_peak_66014
chr2	83162407	83162573	Ctrl_peak_66020
chr2	83273168	83273268	Ctrl_peak_66027
chr2	83295098	83295293	Ctrl_peak_66028
chr2	83316318	83316530	Ctrl_peak_66031
chr2	83511267	83511637	Ctrl_peak_66036
chr2	86550487	86550590	Ctrl_peak_66197
chr2	96804248	96804348	Ctrl_peak_66327
chr2	97505214	97505314	Ctrl_peak_66375
chr2	102238924	102239024	Ctrl_peak_66571
chr2	104172779	104172885	Ctrl_peak_66664
chr2	106735932	106736032	Ctrl_peak_66806
chr2	107200777	107200926	Ctrl_peak_66833
chr2	107749354	107749465	Ctrl_peak_66855
chr1	118704180	118704339	Ctrl_peak_6695
chr2	113925041	113925210	Ctrl_peak_67067
chr1	119025808	119026213	Ctrl_peak_6707
chr2	124490276	124490376	Ctrl_peak_67567
chr2	125271630	125271730	Ctrl_peak_67608
chr1	120174075	120174572	Ctrl_peak_6762
chr2	125718745	125719012	Ctrl_peak_67623
chr2	127529498	127529668	Ctrl_peak_67697
chr1	120438939	120439141	Ctrl_peak_6784
chr2	130794572	130794672	Ctrl_peak_67865
chr2	130908102	130908212	Ctrl_peak_67869
chr2	131674049	131674165	Ctrl_peak_67910
chr2	131966762	131967114	Ctrl_peak_67932
chr2	132404385	132404644	Ctrl_peak_67956
chr2	132481495	132481941	Ctrl_peak_67964
chr2	139213384	139213547	Ctrl_peak_68262
chr2	140602798	140602898	Ctrl_peak_68342
chr2	141413107	141413541	Ctrl_peak_68377
chr2	142404455	142404555	Ctrl_peak_68427
chr2	143370822	143371054	Ctrl_peak_68474
chr2	143444733	143444833	Ctrl_peak_68477
chr2	144819351	144819451	Ctrl_peak_68562
chr2	145147122	145147545	Ctrl_peak_68580
chr2	145739877	145740047	Ctrl_peak_68614
chr2	146402331	146402513	Ctrl_peak_68644
chr2	148884603	148884703	Ctrl_peak_68753
chr2	151592375	151592879	Ctrl_peak_68896
chr2	154308267	154308401	Ctrl_peak_69029
chr2	154423941	154424044	Ctrl_peak_69047
chr2	155186116	155186309	Ctrl_peak_69085
chr2	159001234	159001746	Ctrl_peak_69325
chr1	147789506	147789638	Ctrl_peak_6947
chr1	12290312	12290412	Ctrl_peak_695
chr2	163335350	163335455	Ctrl_peak_69605
chr2	164688444	164688636	Ctrl_peak_69681
chr1	149215017	149215136	Ctrl_peak_6969
chr2	166774547	166774647	Ctrl_peak_69816
chr2	167041382	167041617	Ctrl_peak_69835
chr2	168567231	168567331	Ctrl_peak_69918
chr2	172051870	172051970	Ctrl_peak_70107
chr2	172974994	172975102	Ctrl_peak_70148
chr2	173843062	173843198	Ctrl_peak_70191
chr2	174048929	174049029	Ctrl_peak_70199
chr2	174714173	174714349	Ctrl_peak_70237
chr1	150503147	150503247	Ctrl_peak_7035
chr2	176971686	176971789	Ctrl_peak_70357
chr2	177354864	177355606	Ctrl_peak_70384
chr2	177502699	177502820	Ctrl_peak_70389
chr2	178491183	178491317	Ctrl_peak_70454
chr2	180397824	180398062	Ctrl_peak_70566
chr2	180743514	180743614	Ctrl_peak_70592
chr2	181630213	181630387	Ctrl_peak_70654
chr2	181808147	181808252	Ctrl_peak_70662
chr2	185326432	185326570	Ctrl_peak_70885
chr2	186405106	186405226	Ctrl_peak_70940
chr2	186481164	186481277	Ctrl_peak_70945
chr2	187246386	187246486	Ctrl_peak_70990
chr2	187246623	187246737	Ctrl_peak_70991
chr2	188089728	188090068	Ctrl_peak_71038
chr2	188535237	188535368	Ctrl_peak_71069
chr2	189837512	189837619	Ctrl_peak_71141
chr2	190507148	190507296	Ctrl_peak_71186
chr2	190744058	190744450	Ctrl_peak_71203
chr2	191492625	191492822	Ctrl_peak_71258
chr2	191625533	191625720	Ctrl_peak_71269
chr2	193520711	193520905	Ctrl_peak_71392
chr2	193679753	193679853	Ctrl_peak_71397
chr2	193955180	193955300	Ctrl_peak_71413
chr2	194366973	194367802	Ctrl_peak_71437
chr2	194793983	194794097	Ctrl_peak_71455
chr2	196163952	196164078	Ctrl_peak_71503
chr2	196412321	196412514	Ctrl_peak_71521
chr2	196833631	196833751	Ctrl_peak_71543
chr2	197607330	197607481	Ctrl_peak_71593
chr2	199009528	199009663	Ctrl_peak_71684
chr2	199666452	199666652	Ctrl_peak_71724
chr2	200793059	200793159	Ctrl_peak_71805
chr2	201124367	201124467	Ctrl_peak_71827
chr2	201281661	201281814	Ctrl_peak_71839
chr2	202004641	202004834	Ctrl_peak_71879
chr2	202483820	202484089	Ctrl_peak_71904
chr2	204778804	204778921	Ctrl_peak_72025
chr1	154403210	154403310	Ctrl_peak_7215
chr2	208908655	208908960	Ctrl_peak_72279
chr2	208988761	208989301	Ctrl_peak_72285
chr2	210172465	210172611	Ctrl_peak_72354
chr2	211785319	211785427	Ctrl_peak_72472
chr1	13927311	13927490	Ctrl_peak_725
chr2	212631367	212631854	Ctrl_peak_72529
chr2	213024893	213024993	Ctrl_peak_72551
chr2	213153130	213153330	Ctrl_peak_72558
chr2	215004399	215004612	Ctrl_peak_72669
chr2	224382390	224382590	Ctrl_peak_73262
chr2	225102744	225102881	Ctrl_peak_73314
chr1	155830171	155830544	Ctrl_peak_7332
chr2	225468777	225468896	Ctrl_peak_73338
chr2	226608778	226609022	Ctrl_peak_73413
chr2	229779473	229779573	Ctrl_peak_73589
chr2	231692918	231693023	Ctrl_peak_73694
chr2	231693148	231693322	Ctrl_peak_73695
chr2	232055067	232055190	Ctrl_peak_73719
chr2	232055290	232055509	Ctrl_peak_73720
chr2	233995357	233995474	Ctrl_peak_73877
chr2	234113117	234113259	Ctrl_peak_73878
chr2	234733204	234733364	Ctrl_peak_73900
chr2	237756668	237756816	Ctrl_peak_74065
chr2	239037423	239037704	Ctrl_peak_74145
chr2	240080331	240080527	Ctrl_peak_74204
chr2	241611992	241612502	Ctrl_peak_74265
chr20	623192	623361	Ctrl_peak_74388
chr20	4530338	4530476	Ctrl_peak_74621
chr20	6021702	6021948	Ctrl_peak_74701
chr20	7133563	7133663	Ctrl_peak_74769
chr20	7577232	7577585	Ctrl_peak_74789
chr20	7695313	7695413	Ctrl_peak_74793
chr20	7783773	7783883	Ctrl_peak_74797
chr20	7784091	7784744	Ctrl_peak_74798
chr20	8476616	8476716	Ctrl_peak_74838
chr20	9056207	9056323	Ctrl_peak_74872
chr1	157948895	157949142	Ctrl_peak_7505
chr20	16030499	16030599	Ctrl_peak_75249
chr20	17307891	17308326	Ctrl_peak_75296
chr20	19916698	19916835	Ctrl_peak_75416
chr1	158551187	158551287	Ctrl_peak_7545
chr20	24459402	24459522	Ctrl_peak_75616
chr1	159026162	159026365	Ctrl_peak_7562
chr20	25129415	25129593	Ctrl_peak_75638
chr20	29525150	29525443	Ctrl_peak_75689
chr20	29534834	29535033	Ctrl_peak_75690
chr20	29550789	29550897	Ctrl_peak_75691
chr20	30182852	30182975	Ctrl_peak_75705
chr20	33451131	33451382	Ctrl_peak_75891
chr20	33451480	33451605	Ctrl_peak_75892
chr20	34658393	34658605	Ctrl_peak_75966
chr20	35482867	35483049	Ctrl_peak_76029
chr1	159899204	159899798	Ctrl_peak_7610
chr20	39293108	39293302	Ctrl_peak_76191
chr20	44116427	44116527	Ctrl_peak_76352
chr20	44728225	44728491	Ctrl_peak_76402
chr20	49261918	49262018	Ctrl_peak_76624
chr20	51347753	51347994	Ctrl_peak_76698
chr20	52364764	52364864	Ctrl_peak_76724
chr20	53278398	53278546	Ctrl_peak_76763
chr20	53278640	53278922	Ctrl_peak_76764
chr20	53297354	53297585	Ctrl_peak_76765
chr20	53297771	53297871	Ctrl_peak_76766
chr20	53405301	53405495	Ctrl_peak_76767
chr20	53596986	53597169	Ctrl_peak_76768
chr20	53782690	53782962	Ctrl_peak_76774
chr20	53883847	53883965	Ctrl_peak_76775
chr20	53971359	53971568	Ctrl_peak_76776
chr20	54032298	54032409	Ctrl_peak_76777
chr20	54207662	54207932	Ctrl_peak_76783
chr20	55434493	55434593	Ctrl_peak_76803
chr20	57133682	57133816	Ctrl_peak_76876
chr20	58568955	58569055	Ctrl_peak_76928
chr20	61687765	61687875	Ctrl_peak_77047
chr1	161161103	161161203	Ctrl_peak_7715
chr21	18233989	18234098	Ctrl_peak_77219
chr21	21154675	21154880	Ctrl_peak_77310
chr21	21226655	21226828	Ctrl_peak_77312
chr21	21389038	21389230	Ctrl_peak_77314
chr21	22699302	22699415	Ctrl_peak_77348
chr21	26656141	26656362	Ctrl_peak_77359
chr21	26733069	26733169	Ctrl_peak_77362
chr21	26746154	26746266	Ctrl_peak_77365
chr21	27150885	27150985	Ctrl_peak_77378
chr21	28050465	28050565	Ctrl_peak_77406
chr1	161575635	161576054	Ctrl_peak_7750
chr21	38936143	38936468	Ctrl_peak_77810
chr21	43795415	43795547	Ctrl_peak_77975
chr1	162403006	162403106	Ctrl_peak_7802
chr21	45285429	45285529	Ctrl_peak_78058
chr21	47474682	47474788	Ctrl_peak_78182
chr22	17756416	17756521	Ctrl_peak_78227
chr1	162897484	162897642	Ctrl_peak_7826
chr1	15434307	15434442	Ctrl_peak_786
chr22	29319955	29320119	Ctrl_peak_78652
chr22	38543345	38543448	Ctrl_peak_79067
chr22	38592918	38593059	Ctrl_peak_79070
chr22	48014134	48014278	Ctrl_peak_79593
chr22	48179907	48180069	Ctrl_peak_79596
chr3	1248064	1248199	Ctrl_peak_79704
chr3	1642840	1642967	Ctrl_peak_79725
chr3	1842403	1842553	Ctrl_peak_79731
chr3	1864643	1864751	Ctrl_peak_79732
chr3	3933508	3933608	Ctrl_peak_79827
chr3	9550598	9550826	Ctrl_peak_80146
chr3	10376074	10376233	Ctrl_peak_80212
chr3	14466507	14466665	Ctrl_peak_80438
chr3	15613758	15613858	Ctrl_peak_80512
chr1	167013391	167013642	Ctrl_peak_8055
chr3	16648149	16648249	Ctrl_peak_80568
chr3	18709220	18709353	Ctrl_peak_80701
chr3	19617952	19618052	Ctrl_peak_80760
chr3	21622519	21622619	Ctrl_peak_80865
chr3	22662194	22662329	Ctrl_peak_80919
chr3	23255403	23255581	Ctrl_peak_80966
chr3	23632522	23632622	Ctrl_peak_80987
chr1	167442304	167442404	Ctrl_peak_8102
chr3	25128321	25128421	Ctrl_peak_81109
chr3	28241662	28242445	Ctrl_peak_81301
chr3	28500693	28500835	Ctrl_peak_81312
chr3	28544211	28544323	Ctrl_peak_81318
chr3	30951638	30951744	Ctrl_peak_81443
chr3	31307643	31307743	Ctrl_peak_81466
chr3	34549683	34549783	Ctrl_peak_81670
chr3	34682262	34682374	Ctrl_peak_81678
chr3	35479687	35479842	Ctrl_peak_81707
chr3	39508843	39509190	Ctrl_peak_81946
chr3	44263272	44263417	Ctrl_peak_82202
chr1	170938729	170938829	Ctrl_peak_8312
chr3	65342109	65342834	Ctrl_peak_83307
chr3	70889404	70889514	Ctrl_peak_83568
chr3	72396997	72397245	Ctrl_peak_83655
chr3	72704208	72704648	Ctrl_peak_83665
chr3	74297089	74297189	Ctrl_peak_83748
chr3	74512759	74512976	Ctrl_peak_83757
chr3	74625101	74625202	Ctrl_peak_83762
chr3	76749006	76749106	Ctrl_peak_83858
chr1	172134047	172134147	Ctrl_peak_8387
chr3	79374979	79375621	Ctrl_peak_83993
chr3	79428044	79428144	Ctrl_peak_83997
chr3	79966935	79967040	Ctrl_peak_84023
chr3	80092559	80092714	Ctrl_peak_84029
chr3	80312490	80312590	Ctrl_peak_84041
chr3	81502878	81503024	Ctrl_peak_84088
chr3	81820185	81820285	Ctrl_peak_84104
chr3	82764425	82764538	Ctrl_peak_84142
chr3	86763706	86763917	Ctrl_peak_84290
chr3	87101706	87102063	Ctrl_peak_84302
chr3	88256011	88256278	Ctrl_peak_84363
chr3	88356794	88357157	Ctrl_peak_84365
chr3	95060345	95060536	Ctrl_peak_84457
chr3	95067801	95068006	Ctrl_peak_84459
chr3	96391638	96391738	Ctrl_peak_84487
chr3	97122328	97122442	Ctrl_peak_84518
chr1	173638591	173639101	Ctrl_peak_8465
chr3	102498967	102499067	Ctrl_peak_84807
chr3	103385924	103386024	Ctrl_peak_84833
chr3	104464230	104464461	Ctrl_peak_84879
chr3	104769738	104769893	Ctrl_peak_84892
chr3	104876386	104876596	Ctrl_peak_84898
chr3	104890951	104891105	Ctrl_peak_84899
chr3	105072466	105073023	Ctrl_peak_84905
chr3	105601404	105601747	Ctrl_peak_84935
chr3	106067867	106067999	Ctrl_peak_84951
chr3	106549270	106549441	Ctrl_peak_84966
chr3	106684354	106684525	Ctrl_peak_84970
chr3	107204612	107204752	Ctrl_peak_85005
chr3	108779581	108779682	Ctrl_peak_85107
chr3	109035117	109035551	Ctrl_peak_85120
chr3	110533533	110533671	Ctrl_peak_85196
chr3	110607611	110607947	Ctrl_peak_85198
chr3	111546122	111546531	Ctrl_peak_85251
chr3	112200286	112200578	Ctrl_peak_85309
chr3	116514873	116514973	Ctrl_peak_85574
chr1	175474361	175474559	Ctrl_peak_8566
chr3	120188237	120188368	Ctrl_peak_85781
chr3	120384956	120385056	Ctrl_peak_85794
chr1	176156086	176156186	Ctrl_peak_8598
chr3	127634025	127634159	Ctrl_peak_86148
chr3	128273924	128274140	Ctrl_peak_86184
chr3	133464886	133465008	Ctrl_peak_86469
chr3	138058684	138058790	Ctrl_peak_86694
chr3	142287220	142287882	Ctrl_peak_86916
chr3	143398108	143398262	Ctrl_peak_86992
chr3	143712459	143712664	Ctrl_peak_87020
chr3	149996890	149997000	Ctrl_peak_87382
chr3	151788546	151788718	Ctrl_peak_87496
chr3	153102111	153102224	Ctrl_peak_87573
chr3	155090729	155090829	Ctrl_peak_87693
chr3	156173535	156173850	Ctrl_peak_87759
chr3	156174658	156175026	Ctrl_peak_87760
chr3	156992525	156992854	Ctrl_peak_87817
chr1	179560678	179561527	Ctrl_peak_8782
chr3	157816858	157817001	Ctrl_peak_87874
chr3	158575752	158575921	Ctrl_peak_87918
chr3	158927179	158927296	Ctrl_peak_87930
chr3	162440705	162440997	Ctrl_peak_88126
chr3	162458976	162459341	Ctrl_peak_88127
chr3	163083624	163083771	Ctrl_peak_88138
chr3	163700892	163701002	Ctrl_peak_88166
chr3	163705541	163705646	Ctrl_peak_88167
chr3	164709872	164710021	Ctrl_peak_88211
chr3	164737017	164737117	Ctrl_peak_88212
chr3	164943494	164943636	Ctrl_peak_88226
chr3	165001176	165001404	Ctrl_peak_88231
chr3	165113036	165113207	Ctrl_peak_88238
chr3	165636351	165636774	Ctrl_peak_88264
chr3	166171389	166171572	Ctrl_peak_88284
chr3	166649963	166650151	Ctrl_peak_88306
chr3	168174193	168174357	Ctrl_peak_88397
chr3	173537352	173537490	Ctrl_peak_88717
chr3	173537719	173537985	Ctrl_peak_88718
chr3	173949820	173950071	Ctrl_peak_88743
chr3	173950403	173950781	Ctrl_peak_88744
chr3	175117323	175117456	Ctrl_peak_88791
chr3	175931196	175931296	Ctrl_peak_88824
chr3	175931407	175931792	Ctrl_peak_88825
chr3	176079672	176080588	Ctrl_peak_88838
chr3	181441494	181441604	Ctrl_peak_89154
chr3	182693048	182693149	Ctrl_peak_89234
chr3	183959214	183959448	Ctrl_peak_89312
chr1	182025796	182026449	Ctrl_peak_8933
chr1	182095681	182095781	Ctrl_peak_8940
chr3	185514512	185514612	Ctrl_peak_89420
chr3	185762992	185763102	Ctrl_peak_89437
chr3	188367198	188367342	Ctrl_peak_89625
chr1	182568615	182568720	Ctrl_peak_8966
chr3	189484275	189484472	Ctrl_peak_89695
chr3	191209876	191209989	Ctrl_peak_89823
chr3	191645833	191646129	Ctrl_peak_89839
chr3	191956089	191956289	Ctrl_peak_89860
chr3	193031137	193031255	Ctrl_peak_89926
chr3	193879085	193879274	Ctrl_peak_89994
chr3	194208462	194208575	Ctrl_peak_90026
chr1	183430696	183430815	Ctrl_peak_9027
chr4	2062722	2062875	Ctrl_peak_90367
chr1	184160299	184160492	Ctrl_peak_9071
chr4	8359567	8359772	Ctrl_peak_90717
chr1	184195364	184195464	Ctrl_peak_9074
chr4	13416895	13417463	Ctrl_peak_90923
chr4	14283400	14283500	Ctrl_peak_90969
chr4	14864553	14864780	Ctrl_peak_90995
chr4	17551300	17551420	Ctrl_peak_91131
chr4	18077591	18077707	Ctrl_peak_91154
chr4	18160718	18160989	Ctrl_peak_91158
chr4	18161084	18161259	Ctrl_peak_91159
chr4	18198499	18198612	Ctrl_peak_91161
chr4	18293117	18293222	Ctrl_peak_91164
chr4	18298191	18298291	Ctrl_peak_91165
chr4	18419631	18420509	Ctrl_peak_91169
chr4	18519828	18519963	Ctrl_peak_91172
chr4	20044077	20044177	Ctrl_peak_91213
chr4	21666176	21666311	Ctrl_peak_91271
chr4	23156529	23156686	Ctrl_peak_91343
chr4	23326665	23326809	Ctrl_peak_91353
chr4	24220924	24221186	Ctrl_peak_91396
chr4	25076855	25077093	Ctrl_peak_91446
chr4	25090299	25090420	Ctrl_peak_91448
chr4	25211421	25211614	Ctrl_peak_91454
chr4	26730476	26730647	Ctrl_peak_91532
chr4	27542892	27542994	Ctrl_peak_91581
chr4	28118708	28119046	Ctrl_peak_91605
chr4	28119134	28119331	Ctrl_peak_91606
chr4	28169117	28169273	Ctrl_peak_91607
chr4	28189117	28189311	Ctrl_peak_91609
chr4	28230748	28230933	Ctrl_peak_91612
chr4	29495513	29495739	Ctrl_peak_91649
chr4	29568316	29568426	Ctrl_peak_91650
chr4	30150554	30150706	Ctrl_peak_91667
chr4	30151240	30151473	Ctrl_peak_91668
chr4	30371638	30372270	Ctrl_peak_91672
chr4	30544878	30544978	Ctrl_peak_91682
chr4	30838477	30838592	Ctrl_peak_91697
chr4	31236166	31236332	Ctrl_peak_91719
chr4	31351666	31352005	Ctrl_peak_91727
chr4	31443918	31444176	Ctrl_peak_91731
chr4	31547447	31547597	Ctrl_peak_91734
chr4	32120437	32120639	Ctrl_peak_91752
chr4	32351490	32351590	Ctrl_peak_91762
chr4	32717625	32717924	Ctrl_peak_91780
chr4	33014311	33014472	Ctrl_peak_91789
chr4	34263088	34263213	Ctrl_peak_91830
chr4	34766239	34766489	Ctrl_peak_91845
chr4	35051873	35052010	Ctrl_peak_91855
chr4	35836512	35836619	Ctrl_peak_91883
chr4	36131767	36131907	Ctrl_peak_91899
chr4	37301202	37301397	Ctrl_peak_91948
chr4	38016089	38016449	Ctrl_peak_91994
chr1	1563981	1564098	Ctrl_peak_92
chr4	39817183	39817290	Ctrl_peak_92082
chr4	40781234	40781372	Ctrl_peak_92138
chr4	41148840	41148950	Ctrl_peak_92157
chr1	187010357	187010520	Ctrl_peak_9227
chr4	44252510	44252610	Ctrl_peak_92278
chr4	46067764	46067973	Ctrl_peak_92348
chr4	46725916	46726047	Ctrl_peak_92364
chr4	46726170	46726580	Ctrl_peak_92365
chr4	55894534	55894650	Ctrl_peak_92577
chr4	56024206	56024321	Ctrl_peak_92584
chr1	187734826	187735103	Ctrl_peak_9263
chr4	59140830	59140999	Ctrl_peak_92728
chr4	59348298	59348398	Ctrl_peak_92731
chr4	59466674	59466787	Ctrl_peak_92736
chr4	60191508	60191609	Ctrl_peak_92748
chr4	61366180	61366327	Ctrl_peak_92791
chr4	61923727	61923827	Ctrl_peak_92816
chr1	188131301	188131401	Ctrl_peak_9285
chr4	62797960	62798060	Ctrl_peak_92862
chr4	63374046	63374165	Ctrl_peak_92886
chr4	64116132	64116344	Ctrl_peak_92911
chr4	64344173	64344376	Ctrl_peak_92915
chr4	65603444	65603881	Ctrl_peak_92967
chr1	1564231	1564428	Ctrl_peak_93
chr4	66622454	66622560	Ctrl_peak_93005
chr4	70214531	70214632	Ctrl_peak_93184
chr4	70584761	70584877	Ctrl_peak_93199
chr4	71302786	71303362	Ctrl_peak_93230
chr4	71308360	71308460	Ctrl_peak_93231
chr1	189118705	189119186	Ctrl_peak_9324
chr4	72694179	72694374	Ctrl_peak_93321
chr1	189665880	189665982	Ctrl_peak_9343
chr4	75311021	75311121	Ctrl_peak_93452
chr4	76995827	76995927	Ctrl_peak_93535
chr4	79551264	79551410	Ctrl_peak_93694
chr1	190227143	190227453	Ctrl_peak_9375
chr4	82057627	82057756	Ctrl_peak_93808
chr1	190296313	190296413	Ctrl_peak_9381
chr1	190775755	190775855	Ctrl_peak_9409
chr4	88001507	88001617	Ctrl_peak_94135
chr1	191194917	191195018	Ctrl_peak_9421
chr4	89896077	89896182	Ctrl_peak_94245
chr4	90602432	90602778	Ctrl_peak_94285
chr4	91025291	91025391	Ctrl_peak_94310
chr1	17475911	17476056	Ctrl_peak_944
chr4	93536239	93536434	Ctrl_peak_94416
chr4	93906441	93906658	Ctrl_peak_94421
chr4	94006105	94006257	Ctrl_peak_94424
chr4	95826832	95826932	Ctrl_peak_94514
chr4	97919677	97919820	Ctrl_peak_94615
chr4	98554816	98554916	Ctrl_peak_94638
chr4	99495653	99495802	Ctrl_peak_94681
chr4	100581657	100581757	Ctrl_peak_94749
chr1	192305252	192305362	Ctrl_peak_9481
chr4	103086857	103087025	Ctrl_peak_94877
chr4	104916249	104916426	Ctrl_peak_94992
chr1	193306558	193306658	Ctrl_peak_9549
chr4	114001240	114001552	Ctrl_peak_95492
chr4	115714381	115714575	Ctrl_peak_95601
chr4	116415226	116415371	Ctrl_peak_95632
chr4	116702663	116702763	Ctrl_peak_95644
chr4	117423226	117423423	Ctrl_peak_95668
chr4	117901704	117901804	Ctrl_peak_95690
chr4	118104641	118104809	Ctrl_peak_95700
chr4	118178668	118178868	Ctrl_peak_95702
chr4	118520684	118520784	Ctrl_peak_95718
chr4	118720073	118720388	Ctrl_peak_95727
chr4	119186531	119187294	Ctrl_peak_95759
chr4	124616710	124616810	Ctrl_peak_96099
chr4	125810745	125810878	Ctrl_peak_96159
chr4	126261475	126261743	Ctrl_peak_96186
chr4	126482757	126482909	Ctrl_peak_96193
chr4	127018311	127018429	Ctrl_peak_96223
chr1	194956626	194956733	Ctrl_peak_9624
chr4	127440230	127440330	Ctrl_peak_96242
chr4	127750871	127751007	Ctrl_peak_96260
chr1	195026498	195026598	Ctrl_peak_9627
chr4	128968608	128968744	Ctrl_peak_96321
chr4	129885532	129885645	Ctrl_peak_96388
chr4	130067058	130067256	Ctrl_peak_96397
chr1	17858514	17858635	Ctrl_peak_964
chr4	130851301	130851401	Ctrl_peak_96433
chr4	130947379	130947751	Ctrl_peak_96436
chr4	131106361	131106505	Ctrl_peak_96445
chr1	195578748	195578849	Ctrl_peak_9646
chr4	134126053	134126153	Ctrl_peak_96547
chr1	195817076	195817599	Ctrl_peak_9655
chr4	134306312	134306449	Ctrl_peak_96558
chr4	134960630	134960910	Ctrl_peak_96595
chr4	135835472	135835597	Ctrl_peak_96633
chr4	135929437	135929607	Ctrl_peak_96636
chr4	136121934	136122034	Ctrl_peak_96643
chr4	136129169	136129269	Ctrl_peak_96644
chr4	136147592	136147730	Ctrl_peak_96645
chr4	136219988	136220113	Ctrl_peak_96649
chr4	136369089	136369381	Ctrl_peak_96656
chr4	136629450	136629579	Ctrl_peak_96668
chr4	137316357	137316931	Ctrl_peak_96692
chr4	137316994	137317094	Ctrl_peak_96693
chr4	137511737	137511889	Ctrl_peak_96700
chr4	138341983	138342723	Ctrl_peak_96744
chr4	138417483	138417598	Ctrl_peak_96748
chr1	196331364	196331464	Ctrl_peak_9684
chr4	139949717	139949835	Ctrl_peak_96847
chr4	142253813	142254481	Ctrl_peak_97042
chr4	143512208	143512368	Ctrl_peak_97120
chr1	196866268	196866495	Ctrl_peak_9718
chr1	196866614	196866899	Ctrl_peak_9719
chr4	151245254	151245356	Ctrl_peak_97584
chr4	158303124	158303330	Ctrl_peak_98004
chr4	160710151	160710265	Ctrl_peak_98153
chr4	162047831	162047931	Ctrl_peak_98201
chr4	162119121	162119286	Ctrl_peak_98207
chr4	162957071	162957259	Ctrl_peak_98248
chr4	163102337	163102552	Ctrl_peak_98263
chr4	163340002	163340118	Ctrl_peak_98271
chr4	164111107	164111258	Ctrl_peak_98313
chr4	167433368	167433537	Ctrl_peak_98508
chr4	167447205	167447328	Ctrl_peak_98509
chr4	167612938	167613060	Ctrl_peak_98518
chr4	167613204	167613326	Ctrl_peak_98519
chr4	168609576	168609989	Ctrl_peak_98562
chr1	198806840	198806940	Ctrl_peak_9859
chr1	198962943	198963044	Ctrl_peak_9865
chr4	172124844	172124970	Ctrl_peak_98758
chr4	176268106	176268206	Ctrl_peak_98994
chr4	176856066	176856511	Ctrl_peak_99024
chr1	199728482	199728589	Ctrl_peak_9903
chr4	177509680	177509876	Ctrl_peak_99067
chr4	177613381	177613495	Ctrl_peak_99074
chr4	177822367	177822618	Ctrl_peak_99085
chr4	178348019	178348119	Ctrl_peak_99125
chr4	178366115	178366232	Ctrl_peak_99128
chr4	179670229	179670329	Ctrl_peak_99192
chr4	180087766	180087867	Ctrl_peak_99209
chr4	180091288	180091733	Ctrl_peak_99210
chr4	180873359	180873459	Ctrl_peak_99243
chr4	182870854	182871542	Ctrl_peak_99345
chr4	183420270	183420402	Ctrl_peak_99377
chr4	183685535	183685653	Ctrl_peak_99395
chr4	186093533	186093693	Ctrl_peak_99554
chr4	186744147	186744249	Ctrl_peak_99596
chr4	187219295	187219436	Ctrl_peak_99636
chr4	187219550	187219769	Ctrl_peak_99637
chr4	187421960	187422168	Ctrl_peak_99641
chr4	187810310	187810488	Ctrl_peak_99674
chr4	188154281	188154468	Ctrl_peak_99688
chr1	200842380	200842734	Ctrl_peak_9969
chr1	200842879	200843333	Ctrl_peak_9970
chr4	188943076	188943184	Ctrl_peak_99720
chr4	190942245	190942444	Ctrl_peak_99805
chr5	82874	82983	Ctrl_peak_99810
chr5	1841484	1841584	Ctrl_peak_99914
