# Supplementary material for: TRIM28-Regulated Transposon Repression Is Required for Human Germline Competency and Not Primed or Naive Human Pluripotency
Source: Stem Cell Reports. 2017 Dec 28;10(1):243–56. doi: 10.1016/j.stemcr.2017.11.020 (PMC5768987; doi:10.1016/j.stemcr.2017.11.020)
Supplement: Table S4. Description of TEs, Related to Figure 6 [file mmc5.xlsx]

## Sheet: Fig. 6D
TE_id	Chromosome	Start	End	Direction	Exp in control	Exp in T28KO	Expression type
HERVH48-int_21	chr14	70811369	70817202	+	0.690287	0.848642	No change
HERVH48-int_27	chr19	20656776	20663520	-	1.04574	1.13548	No change
HERVH48-int_28	chr19	23527534	23531079	+	2.13896	1.77752	No change
HERVH48-int_29	chr19	23532245	23533799	+	1.34395	0.557934	No change
HERVH48-int_50	chr5	43072823	43075775	-	0.506485	0.840833	No change
HERVH48-int_59	chr7	102613657	102614555	+	0.174811	0.692811	No change
HERVH48-int_60	chr7	102614856	102618096	+	0.0813444	0.775516	Up
HERVH48-int_72	chr8	138293563	138300052	+	0.011268	0.00996655	No change
HERVH48-int_74	chrX	57245361	57251297	+	0.106556	0.512881	Up
HERVH48-int_75	chrX	68916879	68923674	-	0.191546	0.160269	No change
HERVH48-int_8	chr1	246800455	246803401	-	0.266823	0.217887	No change
HERVH48-int_9	chr1	247449443	247454164	+	0.108523	0.237948	No change
HERVH-int_10	chr1	30676525	30681960	+	1.06862	1.40027	No change
HERVH-int_100	chr1	222146420	222152299	-	43.5558	30.5756	No change
HERVH-int_1007	chr5	76175726	76181435	-	1.27996	3.61391	No change
HERVH-int_1008	chr5	76181549	76182842	-	0.114027	0.857763	Up
HERVH-int_1009	chr5	81249123	81255054	+	10.9919	6.96519	No change
HERVH-int_101	chr1	223197738	223203498	-	56.2851	44.0724	No change
HERVH-int_1010	chr5	83994493	84000000	+	54.1538	30.804	No change
HERVH-int_1011	chr5	92159449	92165413	+	25.1909	17.5196	No change
HERVH-int_1012	chr5	95502532	95508124	-	7.16165	5.17153	No change
HERVH-int_1017	chr5	98346528	98352658	-	0.90695	7.72958	Up
HERVH-int_1018	chr5	100319996	100325928	-	22.7218	15.6737	No change
HERVH-int_102	chr1	225027638	225033784	-	2.8198	3.05895	No change
HERVH-int_1021	chr5	103367411	103373014	+	12.6587	8.7054	No change
HERVH-int_1022	chr5	103399336	103406182	-	12.1219	9.62549	No change
HERVH-int_1023	chr5	106314289	106319787	+	43.4926	24.9976	No change
HERVH-int_1024	chr5	107887502	107890719	+	49.9159	29.0379	No change
HERVH-int_1025	chr5	107903362	107909806	-	5.23251	4.38926	No change
HERVH-int_1026	chr5	109866637	109871214	+	12.1553	8.03682	No change
HERVH-int_1028	chr5	116382111	116387942	-	20.0209	11.9825	No change
HERVH-int_103	chr1	225073160	225081252	+	0.103219	0.352146	Up
HERVH-int_1031	chr5	118285936	118288341	-	3.18985	1.96441	No change
HERVH-int_1034	chr5	121952588	121960069	-	2.57876	3.47841	No change
HERVH-int_1035	chr5	123639451	123645169	+	7.90155	5.00139	No change
HERVH-int_1036	chr5	123832728	123838432	+	19.1336	10.3969	No change
HERVH-int_1037	chr5	124302379	124307149	-	2.93058	2.21342	No change
HERVH-int_104	chr1	227021204	227026105	+	2.95812	1.95441	No change
HERVH-int_1040	chr5	126002788	126006082	-	0.148555	0.460497	No change
HERVH-int_1041	chr5	126007036	126008314	-	3.56239	3.25875	No change
HERVH-int_1043	chr5	126009173	126010758	-	0.131011	0.606673	Up
HERVH-int_1044	chr5	126175029	126181397	-	51.6109	35.0441	No change
HERVH-int_1046	chr5	128067038	128071690	+	1.67848	1.57873	No change
HERVH-int_1047	chr5	130907573	130914619	+	0.73068	0.74522	No change
HERVH-int_1048	chr5	130916278	130917873	+	0.352252	0.153648	No change
HERVH-int_1051	chr5	135637062	135642710	+	20.7541	12.9087	No change
HERVH-int_1052	chr5	135876632	135881082	-	29.1401	20.0303	No change
HERVH-int_1053	chr5	135882020	135886428	-	31.2567	19.6754	No change
HERVH-int_1054	chr5	135901029	135906934	-	37.3486	23.6218	No change
HERVH-int_1055	chr5	136072732	136075313	+	0.607572	0.820278	No change
HERVH-int_1063	chr5	152829247	152834990	-	34.7785	21.6611	No change
HERVH-int_1065	chr5	160675416	160682020	+	5.99952	4.29002	No change
HERVH-int_1067	chr5	162761366	162767591	+	0.498541	1.28214	No change
HERVH-int_1068	chr5	166167063	166171655	-	2.32875	1.9498	No change
HERVH-int_1070	chr5	166725633	166730683	-	7.36163	5.84758	No change
HERVH-int_1072	chr5	170189085	170194868	-	16.449	9.73815	No change
HERVH-int_1073	chr5	170427581	170432148	-	1.86462	1.53515	No change
HERVH-int_1074	chr5	170433767	170435850	-	0.196144	0.348016	No change
HERVH-int_1075	chr5	178616658	178617626	-	5.63461	11.9915	No change
HERVH-int_1076	chr5	179842688	179847511	-	49.7965	122.56	No change
HERVH-int_1077	chr6	3167270	3170818	+	6.30014	5.39726	No change
HERVH-int_1078	chr6	3172184	3174090	+	2.17381	2.53537	No change
HERVH-int_1079	chr6	6028043	6033833	-	56.0181	19.4086	No change
HERVH-int_1081	chr6	14297173	14303054	-	37.5999	28.1753	No change
HERVH-int_1083	chr6	16886216	16891878	+	27.4483	14.8175	No change
HERVH-int_1085	chr6	19539693	19545044	+	13.8928	9.59155	No change
HERVH-int_1088	chr6	33313687	33318663	+	2.18399	2.73435	No change
HERVH-int_109	chr1	229548165	229554412	+	7.38735	7.15682	No change
HERVH-int_1091	chr6	39099289	39104296	-	1.79842	5.12649	No change
HERVH-int_1092	chr6	40829137	40835963	-	3.07173	4.53261	No change
HERVH-int_1093	chr6	51803039	51806034	+	4.15697	2.81115	No change
HERVH-int_1094	chr6	51806353	51809224	+	6.14984	4.43577	No change
HERVH-int_1095	chr6	55875537	55881584	-	4.75329	3.56996	No change
HERVH-int_11	chr1	32897938	32903639	+	12.9552	9.74448	No change
HERVH-int_110	chr1	230736962	230744840	+	7.76741	53.1611	Up
HERVH-int_1100	chr6	64660120	64666415	+	0.668146	0.842652	No change
HERVH-int_1102	chr6	68577521	68584349	-	0.3789	0.763607	No change
HERVH-int_1105	chr6	78367738	78376158	-	24.0954	26.3678	No change
HERVH-int_1108	chr6	81195185	81197540	-	18.7664	11.2195	No change
HERVH-int_1112	chr6	82055929	82060877	-	30.6073	17.1766	No change
HERVH-int_1113	chr6	87307970	87313619	-	3.22486	2.08921	No change
HERVH-int_1116	chr6	95263637	95269328	-	123.388	28.6819	No change
HERVH-int_1117	chr6	98227364	98233201	+	50.8995	28.0945	No change
HERVH-int_1118	chr6	102550300	102556086	+	13.0868	8.54629	No change
HERVH-int_112	chr1	232253861	232259691	+	46.6539	35.7533	No change
HERVH-int_1120	chr6	110176978	110182782	-	13.4712	8.27522	No change
HERVH-int_1121	chr6	114332939	114339309	-	4.90794	1.89664	No change
HERVH-int_1123	chr6	115352957	115358783	+	48.0528	29.6276	No change
HERVH-int_1124	chr6	117979960	117986363	-	2.84059	11.8376	Up
HERVH-int_1125	chr6	120783653	120789279	-	42.1285	27.9922	No change
HERVH-int_1126	chr6	121245971	121252003	+	12.0848	7.93729	No change
HERVH-int_1127	chr6	121941568	121947446	-	56.0348	39.8175	No change
HERVH-int_1129	chr6	123877989	123883489	+	7.51215	4.30132	No change
HERVH-int_113	chr1	232365375	232370745	-	37.4214	30.0776	No change
HERVH-int_1131	chr6	125211553	125212937	+	8.63592	8.73792	No change
HERVH-int_1132	chr6	125214528	125218909	+	44.5301	29.3033	No change
HERVH-int_1133	chr6	126022994	126028909	-	57.9004	37.6814	No change
HERVH-int_1134	chr6	127169991	127175599	+	30.3043	20.3527	No change
HERVH-int_1135	chr6	130513456	130519367	+	15.5791	10.2246	No change
HERVH-int_1136	chr6	131616497	131622336	+	41.9339	28.9046	No change
HERVH-int_1137	chr6	131644436	131650277	+	21.6724	24.6811	No change
HERVH-int_1138	chr6	131659940	131665704	+	22.9422	18.8506	No change
HERVH-int_1139	chr6	131724065	131729682	+	17.0429	14.0434	No change
HERVH-int_114	chr1	233819195	233824390	-	31.9283	35.0559	No change
HERVH-int_1140	chr6	131825467	131830326	-	38.4373	23.559	No change
HERVH-int_1141	chr6	132222690	132228557	+	44.1806	33.8101	No change
HERVH-int_1143	chr6	137382560	137388258	-	8.46868	6.50147	No change
HERVH-int_1144	chr6	140578633	140584217	-	12.9637	8.78842	No change
HERVH-int_1146	chr6	142336803	142342919	+	39.7826	23.6561	No change
HERVH-int_1147	chr6	145244311	145249994	+	16.3654	11.8738	No change
HERVH-int_1148	chr6	145424322	145429993	-	11.6077	8.00838	No change
HERVH-int_1149	chr6	146771605	146777605	-	24.4308	16.1151	No change
HERVH-int_115	chr1	233824371	233824501	+	1.69906	5.31604	No change
HERVH-int_1151	chr6	147952163	147953818	-	5.17347	11.9384	No change
HERVH-int_1152	chr6	148960908	148966644	+	17.4729	11.0015	No change
HERVH-int_1153	chr6	152811474	152816574	+	0.39668	0.627447	No change
HERVH-int_1156	chr6	158121674	158127614	-	10.6553	11.8629	No change
HERVH-int_1157	chr6	159301418	159303542	-	0.822493	9.64947	Up
HERVH-int_1158	chr6	159303843	159308953	-	2.02415	8.34915	Up
HERVH-int_1159	chr6	159309264	159309534	-	0.121724	3.42556	Up
HERVH-int_116	chr1	237095617	237101222	-	20.3199	15.4156	No change
HERVH-int_1160	chr6	159309651	159310247	-	1.34423	10.3346	Up
HERVH-int_1161	chr6	160649683	160655354	+	1.48918	1.53461	No change
HERVH-int_1162	chr6	160707643	160713346	-	21.5295	13.7024	No change
HERVH-int_1163	chr6	161198262	161201878	+	1.85108	2.6767	No change
HERVH-int_1164	chr6	164759802	164765812	-	13.449	7.97428	No change
HERVH-int_1166	chr6	169078776	169079799	-	2.56616	1.66318	No change
HERVH-int_118	chr1	241597189	241603182	+	11.4806	9.52368	No change
HERVH-int_1184	chr7	6998377	7001894	-	15.0644	9.4736	No change
HERVH-int_1185	chr7	9393035	9398837	-	31.1075	20.6671	No change
HERVH-int_1186	chr7	9497332	9503848	-	2.49998	2.01637	No change
HERVH-int_1188	chr7	12700387	12705219	+	0.306229	1.05713	Up
HERVH-int_1189	chr7	17453687	17460387	+	1.95481	1.36689	No change
HERVH-int_1190	chr7	20160332	20166178	+	4.38539	3.82481	No change
HERVH-int_1192	chr7	22742977	22748932	+	7.56551	5.90071	No change
HERVH-int_1193	chr7	22953084	22958547	+	0.963539	1.50874	No change
HERVH-int_1195	chr7	26063820	26069429	-	57.5508	27.1813	No change
HERVH-int_1196	chr7	29824608	29832141	+	21.9044	20.8207	No change
HERVH-int_1197	chr7	30519185	30524899	+	1.65608	1.63126	No change
HERVH-int_1199	chr7	32872173	32877883	+	4.93729	3.14459	No change
HERVH-int_12	chr1	35097561	35102350	-	24.5241	17.2959	No change
HERVH-int_1201	chr7	34339744	34345184	-	32.6265	16.8198	No change
HERVH-int_1202	chr7	42910175	42916003	-	51.0668	31.0995	No change
HERVH-int_1205	chr7	52400619	52406737	-	1.46994	1.07245	No change
HERVH-int_1206	chr7	64139928	64147280	+	4.08804	4.60453	No change
HERVH-int_1208	chr7	75408230	75409095	+	0.0379948	0.195877	No change
HERVH-int_1209	chr7	75409321	75412836	+	0.37483	0.658249	No change
HERVH-int_121	chr10	3037746	3040372	-	1.86085	2.13262	No change
HERVH-int_1212	chr7	76969254	76975197	+	1.51296	2.30031	No change
HERVH-int_1214	chr7	92108507	92114588	-	0.619915	1.45186	No change
HERVH-int_1217	chr7	99320774	99327555	+	0.215904	0.305723	No change
HERVH-int_1218	chr7	100519902	100525640	+	3.77018	3.26212	No change
HERVH-int_1219	chr7	106168198	106174104	-	1.81252	0.944627	No change
HERVH-int_122	chr10	5512731	5514756	+	0.815976	0.938745	No change
HERVH-int_1220	chr7	106470080	106475691	+	0.0699106	0.0405592	No change
HERVH-int_1221	chr7	106475911	106478964	+	0.0281753	0.086036	No change
HERVH-int_1222	chr7	109231891	109237736	-	8.70514	6.32639	No change
HERVH-int_1223	chr7	109281765	109287697	-	1.70298	1.78548	No change
HERVH-int_1224	chr7	112874486	112879363	-	47.9555	25.6836	No change
HERVH-int_1225	chr7	116096023	116101190	+	19.1622	13.2971	No change
HERVH-int_1228	chr7	120525754	120531445	-	8.95887	6.13168	No change
HERVH-int_1229	chr7	120955434	120961347	+	51.3099	32.2108	No change
HERVH-int_1231	chr7	122456783	122460596	+	33.4305	20.7678	No change
HERVH-int_1234	chr7	124600723	124604006	-	0.633446	1.24425	No change
HERVH-int_1235	chr7	124899849	124904691	-	53.2242	31.9172	No change
HERVH-int_1236	chr7	125550019	125555793	+	30.6621	19.6049	No change
HERVH-int_1237	chr7	125557611	125564164	+	5.39717	4.03239	No change
HERVH-int_1238	chr7	138014000	138019276	+	4.1096	8.13809	No change
HERVH-int_1239	chr7	138049445	138053044	+	4.09844	2.92501	No change
HERVH-int_124	chr10	6671541	6677503	-	35.5374	22.1009	No change
HERVH-int_1240	chr7	139146211	139150158	+	9.904	6.28373	No change
HERVH-int_1241	chr7	139150465	139152150	+	5.62204	3.41039	No change
HERVH-int_1242	chr7	141277876	141284242	-	2.28863	2.71879	No change
HERVH-int_1243	chr7	142802210	142807597	+	0.489997	0.607568	No change
HERVH-int_1249	chr7	148006508	148012707	-	5.99943	5.72493	No change
HERVH-int_125	chr10	6839045	6844915	-	35.2991	22.6204	No change
HERVH-int_1250	chr7	150004329	150009372	+	0.0554936	0.0850071	No change
HERVH-int_1252	chr8	5293988	5299768	-	3.36941	2.52476	No change
HERVH-int_1255	chr8	8026245	8029782	+	9.80574	6.32197	No change
HERVH-int_1258	chr8	8916424	8922705	-	5.41986	4.14849	No change
HERVH-int_126	chr10	17672036	17674160	-	30.0257	14.3609	No change
HERVH-int_1261	chr8	10428591	10434839	+	3.34522	3.11742	No change
HERVH-int_1266	chr8	37858187	37861640	-	3.75165	5.38603	No change
HERVH-int_1267	chr8	50332352	50338885	+	0.848665	0.98731	No change
HERVH-int_1268	chr8	61217939	61224568	-	1.72947	3.4796	No change
HERVH-int_127	chr10	20408133	20413863	-	20.6039	11.9655	No change
HERVH-int_1270	chr8	64059898	64065823	-	0.877901	2.03913	No change
HERVH-int_1271	chr8	69885179	69891004	+	34.2231	21.0443	No change
HERVH-int_1272	chr8	72576900	72579950	+	2.52395	2.66178	No change
HERVH-int_1273	chr8	72580263	72582683	+	0.331436	0.489555	No change
HERVH-int_1274	chr8	72587172	72592895	+	44.749	29.3631	No change
HERVH-int_1275	chr8	80298341	80303920	-	44.0868	22.9758	No change
HERVH-int_1276	chr8	82810251	82816178	-	1.78638	3.43294	No change
HERVH-int_1277	chr8	82826646	82830994	+	2.03077	1.31517	No change
HERVH-int_1278	chr8	82831293	82832126	+	0.289838	0.183083	No change
HERVH-int_128	chr10	26005350	26011855	+	6.51478	4.83305	No change
HERVH-int_1282	chr8	85975066	85981388	+	5.13531	3.56621	No change
HERVH-int_1283	chr8	89754446	89759757	-	16.8345	12.1611	No change
HERVH-int_1286	chr8	98187257	98192967	+	21.9494	15.9058	No change
HERVH-int_1287	chr8	98212998	98218884	+	40.7162	26.8174	No change
HERVH-int_1291	chr8	100955923	100961837	+	44.239	43.8943	No change
HERVH-int_1292	chr8	104014306	104016817	+	0.339841	0.687535	No change
HERVH-int_1293	chr8	105298140	105304321	+	30.8765	19.1545	No change
HERVH-int_1294	chr8	110313306	110319688	+	0.561612	0.712422	No change
HERVH-int_1295	chr8	113208103	113213632	+	9.33199	6.52825	No change
HERVH-int_1299	chr8	116224482	116230207	+	50.008	34.5057	No change
HERVH-int_13	chr1	35597626	35603626	-	5.96843	5.19592	No change
HERVH-int_1300	chr8	116827174	116831632	+	37.6281	17.9061	No change
HERVH-int_1302	chr8	128443948	128449709	+	50.2824	32.2722	No change
HERVH-int_1303	chr8	129624147	129629876	-	37.128	21.1853	No change
HERVH-int_1304	chr8	129926705	129932566	+	5.52826	4.06465	No change
HERVH-int_1308	chr8	133092485	133098249	-	42.8089	32.0383	No change
HERVH-int_1309	chr8	136779434	136785255	-	16.7203	11.1092	No change
HERVH-int_131	chr10	32422627	32427780	-	0.625459	1.54341	No change
HERVH-int_1310	chr8	138421660	138426131	-	10.9804	6.53616	No change
HERVH-int_1311	chr8	138836885	138842760	-	9.18376	7.15296	No change
HERVH-int_1312	chr8	146179305	146185384	-	9.08092	6.00519	No change
HERVH-int_1313	chr9	2275706	2281524	+	8.98441	8.36166	No change
HERVH-int_1314	chr9	2509687	2515547	+	0.236732	0.535278	No change
HERVH-int_1316	chr9	6020021	6022201	+	0.0763689	0.189017	No change
HERVH-int_1317	chr9	10884982	10890804	+	5.56709	3.77151	No change
HERVH-int_1319	chr9	12948344	12954127	+	51.2703	29.6535	No change
HERVH-int_132	chr10	35690533	35695102	-	1.64199	1.99498	No change
HERVH-int_1320	chr9	21487322	21491079	-	33.5854	22.4381	No change
HERVH-int_1323	chr9	25668927	25675215	+	4.61274	3.28007	No change
HERVH-int_1325	chr9	31326305	31334695	+	4.07729	8.22655	No change
HERVH-int_1327	chr9	35003290	35009330	+	5.36207	6.30174	No change
HERVH-int_1328	chr9	35154100	35156607	-	0.877198	1.32266	No change
HERVH-int_1329	chr9	35636816	35639022	+	0.206785	2.70127	Up
HERVH-int_133	chr10	35695841	35697680	-	1.13888	0.748335	No change
HERVH-int_1337	chr9	76700499	76706352	+	41.8991	27.4949	No change
HERVH-int_1339	chr9	80795610	80801735	+	16.0658	10.2832	No change
HERVH-int_134	chr10	46066622	46071533	+	4.91556	3.45274	No change
HERVH-int_1340	chr9	82752210	82758063	+	42.5329	25.7726	No change
HERVH-int_1342	chr9	85316477	85321201	-	29.4389	12.4524	No change
HERVH-int_1343	chr9	85498648	85504404	+	45.7259	27.7155	No change
HERVH-int_1344	chr9	88073235	88081859	+	24.3864	22.3174	No change
HERVH-int_1345	chr9	88494146	88495849	-	1.50994	3.59179	No change
HERVH-int_1346	chr9	88495850	88499425	+	0.330745	3.04533	Up
HERVH-int_1348	chr9	88761013	88762344	+	0.350785	5.53794	Up
HERVH-int_1349	chr9	89201749	89203972	-	14.0173	6.92419	No change
HERVH-int_135	chr10	53793517	53799321	-	46.4982	31.8461	No change
HERVH-int_1350	chr9	90025609	90031621	+	71.4027	50.438	No change
HERVH-int_1352	chr9	94833980	94840505	+	3.99792	3.59062	No change
HERVH-int_1353	chr9	96109870	96115626	+	55.2951	54.8262	No change
HERVH-int_1355	chr9	99976776	99982296	+	48.4675	31.7567	No change
HERVH-int_1357	chr9	101029080	101032663	-	12.6389	6.93919	No change
HERVH-int_1359	chr9	102432063	102438183	+	34.3022	21.9975	No change
HERVH-int_136	chr10	55252483	55253706	-	21.7439	14.7336	No change
HERVH-int_1360	chr9	102902464	102908804	-	6.24198	4.59158	No change
HERVH-int_1361	chr9	109550563	109556130	+	6.21924	4.68128	No change
HERVH-int_1362	chr9	117936931	117942614	-	10.074	7.30543	No change
HERVH-int_1363	chr9	118235460	118241197	+	21.7171	14.2601	No change
HERVH-int_1364	chr9	118601457	118607208	-	53.7402	36.9035	No change
HERVH-int_1366	chr9	124552281	124559048	+	35.5477	30.5657	No change
HERVH-int_1368	chr9	128836729	128842693	-	9.442	6.10214	No change
HERVH-int_137	chr10	55259789	55264487	-	35.0025	22.9265	No change
HERVH-int_1372	chr9	134422601	134426317	+	3.222	3.60008	No change
HERVH-int_1375	chr9	140740880	140744917	+	0.575399	1.25509	No change
HERVH-int_1378	chrX	3476770	3478202	-	1.20386	1.1943	No change
HERVH-int_1379	chrX	4458515	4464361	-	30.072	20.1674	No change
HERVH-int_138	chr10	55926436	55932261	+	51.7993	33.7295	No change
HERVH-int_1382	chrX	12957984	12963656	+	35.2932	29.8718	No change
HERVH-int_1383	chrX	16062837	16068537	-	18.5365	14.7829	No change
HERVH-int_1384	chrX	16197325	16202557	-	13.4757	13.7605	No change
HERVH-int_1385	chrX	16236500	16240380	-	1.52579	1.5414	No change
HERVH-int_1387	chrX	27304340	27313095	-	0.42535	0.860537	No change
HERVH-int_1388	chrX	28520712	28522052	-	4.18361	14.9253	Up
HERVH-int_139	chr10	57731272	57735847	+	0.95758	1.23933	No change
HERVH-int_1390	chrX	28522461	28526011	-	1.68817	1.235	No change
HERVH-int_1391	chrX	28910237	28916285	-	5.86814	5.13021	No change
HERVH-int_1394	chrX	30467049	30472978	-	10.5917	7.66413	No change
HERVH-int_1396	chrX	35627539	35630647	+	2.10265	1.69367	No change
HERVH-int_1397	chrX	37317683	37320501	-	3.34846	2.35135	No change
HERVH-int_14	chr1	38373487	38374125	+	0.179578	1.97282	Up
HERVH-int_1400	chrX	55814840	55819838	-	1.46552	1.94776	No change
HERVH-int_1401	chrX	63870976	63877545	+	10.1985	11.1216	No change
HERVH-int_1402	chrX	64349180	64354974	-	1.56529	2.05158	No change
HERVH-int_1403	chrX	64581469	64585829	+	1.34766	2.46695	No change
HERVH-int_1404	chrX	70484230	70486737	+	2.30683	2.94119	No change
HERVH-int_1405	chrX	70487034	70489460	+	0.850891	2.66041	No change
HERVH-int_1407	chrX	70491433	70492681	+	4.23631	11.7985	No change
HERVH-int_1408	chrX	72747793	72753783	+	3.79855	3.52143	No change
HERVH-int_1409	chrX	73021293	73026964	-	46.8088	43.9856	No change
HERVH-int_1410	chrX	73028033	73029220	-	44.9363	34.4305	No change
HERVH-int_1411	chrX	73341434	73346583	-	0.320966	2.1526	Up
HERVH-int_1412	chrX	73346882	73350354	-	1.78113	2.57514	No change
HERVH-int_1415	chrX	81982215	81988398	+	1.16956	1.19955	No change
HERVH-int_1416	chrX	86236887	86242490	+	13.155	8.60856	No change
HERVH-int_1417	chrX	86936680	86942644	+	44.6734	26.9487	No change
HERVH-int_1418	chrX	90028312	90034154	-	30.6306	17.0721	No change
HERVH-int_1419	chrX	91355239	91360916	-	32.0274	18.2276	No change
HERVH-int_1420	chrX	91528082	91533793	-	24.8079	13.591	No change
HERVH-int_1421	chrX	92079427	92084344	+	26.9943	16.6495	No change
HERVH-int_1423	chrX	93953819	93960088	-	34.9266	23.5459	No change
HERVH-int_1424	chrX	95879024	95885447	+	11.9694	8.31449	No change
HERVH-int_1426	chrX	97779244	97785068	-	47.6161	30.0048	No change
HERVH-int_1428	chrX	100041607	100046853	-	0.522773	1.43747	No change
HERVH-int_1429	chrX	102683983	102690366	-	2.34972	3.70013	No change
HERVH-int_143	chr10	60626240	60627091	-	6.96812	4.22734	No change
HERVH-int_1431	chrX	103017989	103022234	-	4.32509	5.29401	No change
HERVH-int_1433	chrX	108421574	108427387	+	10.8255	8.88188	No change
HERVH-int_1434	chrX	109109303	109114091	-	106.945	27.5679	Down
HERVH-int_1435	chrX	110787035	110792901	+	57.5754	33.2892	No change
HERVH-int_1436	chrX	111773608	111779585	+	35.0665	22.4768	No change
HERVH-int_1437	chrX	112351946	112357652	-	17.7584	13.7105	No change
HERVH-int_1439	chrX	113283263	113288757	+	11.5369	11.6562	No change
HERVH-int_1440	chrX	113701125	113706984	+	85.2535	41.0648	No change
HERVH-int_1441	chrX	113835733	113841698	-	64.6581	36.7646	No change
HERVH-int_1442	chrX	115126856	115130549	+	0.303356	0.167162	No change
HERVH-int_1444	chrX	115854285	115860680	-	4.25827	6.03994	No change
HERVH-int_1445	chrX	115946416	115952190	-	48.8131	31.2269	No change
HERVH-int_1448	chrX	118451736	118457434	-	35.0511	26.1524	No change
HERVH-int_145	chr10	81723664	81725300	+	4.92018	6.93135	No change
HERVH-int_1450	chrX	121355857	121361638	+	32.2377	23.2278	No change
HERVH-int_1451	chrX	124522687	124528409	-	39.2631	27.3392	No change
HERVH-int_1455	chrX	129411348	129414166	+	0.689246	0.728593	No change
HERVH-int_1456	chrX	130846053	130851792	+	17.0342	10.5929	No change
HERVH-int_1458	chrX	137346517	137352494	-	14.2368	8.34735	No change
HERVH-int_146	chr10	84817264	84823121	+	0.393182	0.47432	No change
HERVH-int_1460	chrX	141315409	141320844	+	1.57055	2.40926	No change
HERVH-int_1461	chrX	141511162	141516747	-	11.8129	5.78087	No change
HERVH-int_1465	chrX	148397136	148401945	+	28.6091	17.0267	No change
HERVH-int_1466	chrX	152360384	152367302	-	0.406509	0.302485	No change
HERVH-int_147	chr10	88320995	88326415	-	3.04341	4.73532	No change
HERVH-int_149	chr10	91044477	91050644	+	2.23132	2.24015	No change
HERVH-int_15	chr1	38374262	38378647	+	1.85034	4.11633	No change
HERVH-int_150	chr10	91840775	91846549	-	40.621	24.1948	No change
HERVH-int_151	chr10	92054740	92060479	+	27.8111	14.9376	No change
HERVH-int_152	chr10	92567046	92573015	+	21.252	15.1093	No change
HERVH-int_155	chr10	99322055	99324053	-	0.82193	1.12145	No change
HERVH-int_156	chr10	101020021	101023832	+	0.681444	1.9022	No change
HERVH-int_158	chr10	102140677	102142228	+	7.03913	7.32663	No change
HERVH-int_16	chr1	38378957	38379845	+	0.316851	1.57233	Up
HERVH-int_162	chr10	102943513	102948165	-	0.576991	0.90581	No change
HERVH-int_164	chr10	104965198	104968083	+	1.3959	4.95914	Up
HERVH-int_165	chr10	104968394	104971155	+	2.00811	6.17471	No change
HERVH-int_166	chr10	104971436	104973414	+	1.32438	5.66643	No change
HERVH-int_167	chr10	105279964	105282021	-	1.38641	2.70984	No change
HERVH-int_168	chr10	107487395	107493543	+	1.76195	1.92556	No change
HERVH-int_169	chr10	107776498	107782856	-	3.25381	3.44941	No change
HERVH-int_17	chr1	38890786	38896451	+	16.4119	12.6284	No change
HERVH-int_170	chr10	110358808	110360574	+	0.405124	0.413542	No change
HERVH-int_171	chr10	111322516	111328010	+	5.4081	4.83761	No change
HERVH-int_172	chr10	118240187	118246030	+	17.1096	11.4094	No change
HERVH-int_174	chr10	120656007	120656467	+	5.04524	6.77746	No change
HERVH-int_175	chr10	120656981	120659856	+	1.80901	1.9683	No change
HERVH-int_180	chr11	3669179	3674866	+	11.241	6.35497	No change
HERVH-int_185	chr11	6091052	6097114	-	25.8457	15.4934	No change
HERVH-int_187	chr11	7933698	7939454	-	38.8765	21.4299	No change
HERVH-int_188	chr11	14545807	14550608	+	2.77909	3.42019	No change
HERVH-int_189	chr11	18664801	18671021	+	1.74654	7.80627	Up
HERVH-int_19	chr1	43322383	43323280	+	0.310968	0.434811	No change
HERVH-int_190	chr11	20589421	20594201	+	30.7531	16.3143	No change
HERVH-int_194	chr11	25508041	25512510	-	6.48148	4.62087	No change
HERVH-int_195	chr11	27650619	27656473	-	57.916	38.4296	No change
HERVH-int_199	chr11	37599933	37604922	-	0.073336	0.289089	No change
HERVH-int_2	chr1	5104856	5113158	+	17.7689	12.8237	No change
HERVH-int_20	chr1	43323394	43325555	+	0.280589	0.691215	No change
HERVH-int_201	chr11	42142539	42146852	+	51.64	43.0878	No change
HERVH-int_202	chr11	49342135	49348393	-	0.701936	0.670812	No change
HERVH-int_204	chr11	63220111	63226979	+	4.48175	8.63474	No change
HERVH-int_205	chr11	66341068	66344427	+	14.6235	11.895	No change
HERVH-int_206	chr11	67527156	67532835	+	13.7768	11.5961	No change
HERVH-int_209	chr11	67620957	67624432	-	6.63039	5.98891	No change
HERVH-int_21	chr1	43551205	43556828	+	12.6876	8.33965	No change
HERVH-int_210	chr11	68390173	68392572	+	1.31194	2.22213	No change
HERVH-int_211	chr11	68393497	68400264	+	7.94635	9.02462	No change
HERVH-int_213	chr11	69903572	69905007	-	1.92829	5.11118	Up
HERVH-int_215	chr11	70060778	70066262	-	9.97698	6.93077	No change
HERVH-int_216	chr11	71448621	71452160	+	6.77999	9.43027	No change
HERVH-int_219	chr11	77261220	77266752	+	2.65298	2.04445	No change
HERVH-int_22	chr1	45781646	45786155	+	2.18769	2.55787	No change
HERVH-int_220	chr11	77791882	77796627	+	0.446176	0.317888	No change
HERVH-int_226	chr11	83053028	83056621	-	2.3723	1.98479	No change
HERVH-int_227	chr11	83130178	83134599	+	2.02516	1.80795	No change
HERVH-int_230	chr11	83153227	83159588	-	5.04094	3.67884	No change
HERVH-int_232	chr11	89114472	89120727	+	0.874246	1.01477	No change
HERVH-int_233	chr11	94078891	94088700	+	15.6167	10.3448	No change
HERVH-int_235	chr11	94752548	94757239	-	5.31611	4.47602	No change
HERVH-int_237	chr11	95042583	95050967	+	22.1616	17.9664	No change
HERVH-int_238	chr11	96458635	96464674	+	42.3271	28.1274	No change
HERVH-int_239	chr11	102774730	102780638	-	12.8291	9.27864	No change
HERVH-int_24	chr1	48674674	48680493	-	13.3908	8.06319	No change
HERVH-int_242	chr11	118587743	118591723	-	31.0737	16.4013	No change
HERVH-int_243	chr11	118600884	118602564	-	1.92464	1.59274	No change
HERVH-int_244	chr11	121508060	121514269	-	15.2591	11.3981	No change
HERVH-int_245	chr11	122417235	122426310	+	5.06482	6.14275	No change
HERVH-int_246	chr11	122695136	122697277	+	1.86217	1.21949	No change
HERVH-int_248	chr11	123736029	123741772	-	4.74372	3.72198	No change
HERVH-int_25	chr1	53890009	53895701	+	19.9217	18.1514	No change
HERVH-int_252	chr11	130623393	130629032	-	34.0159	25.1448	No change
HERVH-int_259	chr12	8957475	8963172	+	17.5324	11.2506	No change
HERVH-int_26	chr1	53898553	53900850	+	0.180264	3.96534	Up
HERVH-int_262	chr12	10115036	10121289	-	5.40927	3.89518	No change
HERVH-int_263	chr12	10485575	10491242	-	46.3202	33.7889	No change
HERVH-int_264	chr12	11615103	11620954	-	35.1682	23.4434	No change
HERVH-int_267	chr12	13412573	13418453	-	9.00674	6.37151	No change
HERVH-int_268	chr12	14384341	14390021	+	0.729979	1.12224	No change
HERVH-int_27	chr1	55363577	55369257	-	13.8445	6.63215	No change
HERVH-int_270	chr12	17174828	17180297	-	16.3284	10.7997	No change
HERVH-int_276	chr12	18348595	18356661	+	6.43367	9.65261	No change
HERVH-int_277	chr12	20915843	20921986	+	10.2243	8.53379	No change
HERVH-int_278	chr12	20970842	20975551	-	28.4565	16.58	No change
HERVH-int_280	chr12	25316147	25322449	+	5.56735	5.0083	No change
HERVH-int_282	chr12	29288864	29293734	-	6.45074	2.63595	No change
HERVH-int_284	chr12	30209014	30215449	+	7.62908	4.41471	No change
HERVH-int_285	chr12	33240784	33243791	-	0.242935	0.799367	No change
HERVH-int_286	chr12	34418480	34427192	+	4.11841	4.91069	No change
HERVH-int_288	chr12	46425701	46426605	+	5.93742	4.62611	No change
HERVH-int_289	chr12	46426914	46429689	+	1.24034	1.61479	No change
HERVH-int_29	chr1	55488381	55494042	+	49.6031	46.0355	No change
HERVH-int_291	chr12	46715088	46720120	-	1.47632	4.01238	No change
HERVH-int_292	chr12	48505127	48509459	-	1.61988	1.64326	No change
HERVH-int_293	chr12	55324466	55326490	-	0.025196	0.361242	Up
HERVH-int_294	chr12	55336322	55342150	-	1.29519	4.41093	No change
HERVH-int_295	chr12	59495425	59500861	+	11.8652	8.59562	No change
HERVH-int_296	chr12	59716969	59722767	-	53.4754	31.926	No change
HERVH-int_298	chr12	61980887	61986712	+	1.61359	1.29142	No change
HERVH-int_299	chr12	63152551	63154537	+	0.365648	1.9908	Up
HERVH-int_3	chr1	5174547	5178948	+	52.9823	33.1145	No change
HERVH-int_30	chr1	64038415	64040557	-	2.36754	2.51539	No change
HERVH-int_300	chr12	68160584	68166126	-	60.739	38.8122	No change
HERVH-int_301	chr12	70479070	70484075	+	47.445	22.4784	No change
HERVH-int_302	chr12	70525049	70526576	-	0.221081	0.921242	Up
HERVH-int_303	chr12	73097002	73102749	+	37.9382	23.7881	No change
HERVH-int_31	chr1	64815626	64821444	-	39.2844	24.4459	No change
HERVH-int_310	chr12	73395628	73401507	-	1.68435	1.25216	No change
HERVH-int_311	chr12	76685500	76691563	+	1.53655	1.53323	No change
HERVH-int_313	chr12	79933628	79939405	+	53.2235	37.0896	No change
HERVH-int_317	chr12	87332459	87338532	+	35.5018	22.7789	No change
HERVH-int_32	chr1	66108890	66113717	-	34.2382	25.7095	No change
HERVH-int_320	chr12	96142640	96148668	+	40.4213	28.6269	No change
HERVH-int_324	chr12	103616902	103622333	-	43.6955	24.98	No change
HERVH-int_325	chr12	110843163	110846550	-	1.79349	2.50388	No change
HERVH-int_326	chr12	110846939	110848873	-	0.15835	0.316605	No change
HERVH-int_328	chr12	114493549	114501194	+	0.530239	2.43165	Up
HERVH-int_329	chr12	127638200	127642614	+	0.317897	0.471658	No change
HERVH-int_33	chr1	68851687	68857675	+	37.5972	29.9433	No change
HERVH-int_330	chr12	133466097	133470792	+	1.82383	2.56407	No change
HERVH-int_331	chr12	133471242	133475085	+	0.755935	1.3785	No change
HERVH-int_332	chr13	35373391	35377485	+	48.7019	30.9978	No change
HERVH-int_333	chr13	36890462	36896328	+	38.3985	33.632	No change
HERVH-int_334	chr13	38543144	38548691	-	13.6835	9.78011	No change
HERVH-int_336	chr13	43633808	43635738	-	7.42753	6.93508	No change
HERVH-int_337	chr13	48630480	48636425	+	9.05451	7.29089	No change
HERVH-int_338	chr13	49440847	49446595	-	1.06451	2.08701	No change
HERVH-int_339	chr13	51744002	51749142	+	124.044	99.3304	No change
HERVH-int_34	chr1	70833312	70839707	+	6.26259	7.59544	No change
HERVH-int_340	chr13	53531518	53534076	-	2.89803	1.81705	No change
HERVH-int_343	chr13	56152363	56158222	-	41.304	25.4751	No change
HERVH-int_344	chr13	56229066	56234937	-	38.193	22.4768	No change
HERVH-int_345	chr13	56614385	56620409	+	36.4876	22.7913	No change
HERVH-int_346	chr13	56686545	56692393	-	45.836	27.2606	No change
HERVH-int_351	chr13	66715464	66721168	-	62.7173	24.5366	No change
HERVH-int_352	chr13	66800501	66806472	-	33.475	21.723	No change
HERVH-int_354	chr13	79848217	79853956	+	15.4435	10.622	No change
HERVH-int_355	chr13	80757646	80764114	+	5.77503	5.50573	No change
HERVH-int_356	chr13	82440230	82446566	+	5.95535	6.00294	No change
HERVH-int_357	chr13	84482436	84487973	-	22.0409	13.1354	No change
HERVH-int_359	chr13	87838704	87844363	-	12.6969	7.70385	No change
HERVH-int_36	chr1	73446129	73451173	-	36.2415	21.6211	No change
HERVH-int_360	chr13	89165074	89170998	-	46.1067	28.0791	No change
HERVH-int_361	chr13	91491818	91497398	+	18.6125	12.7534	No change
HERVH-int_362	chr13	91500827	91506532	-	30.0103	20.3302	No change
HERVH-int_363	chr13	98294572	98300463	+	12.9312	6.85784	No change
HERVH-int_365	chr13	109917438	109923464	+	18.697	16.6018	No change
HERVH-int_366	chr14	21168995	21174738	+	0.436569	4.30927	Up
HERVH-int_367	chr14	21282677	21284889	-	1.49588	4.44101	No change
HERVH-int_368	chr14	25894778	25898328	-	0.0655908	0.278912	No change
HERVH-int_37	chr1	73453484	73459285	-	28.6344	19.3459	No change
HERVH-int_374	chr14	38659843	38665730	+	48.2365	27.8562	No change
HERVH-int_375	chr14	41985074	41991084	+	44.4251	27.1072	No change
HERVH-int_378	chr14	47013209	47018871	+	25.7049	14.776	No change
HERVH-int_379	chr14	47573400	47577968	+	41.2476	28.0692	No change
HERVH-int_384	chr14	53595463	53602270	+	0.855494	0.798024	No change
HERVH-int_386	chr14	61599970	61605878	-	8.38657	5.962	No change
HERVH-int_388	chr14	71590924	71596723	+	11.4135	7.93641	No change
HERVH-int_39	chr1	77360498	77366072	-	15.7536	9.52196	No change
HERVH-int_390	chr14	73599086	73600744	-	0.121341	0.272364	No change
HERVH-int_391	chr14	74170042	74175916	+	55.8429	42.1788	No change
HERVH-int_392	chr14	76046841	76052840	-	3.36489	5.57164	No change
HERVH-int_393	chr14	78067486	78068447	+	1.69287	2.80315	No change
HERVH-int_398	chr14	87701035	87707135	-	6.87207	6.31133	No change
HERVH-int_40	chr1	79337872	79346600	+	0.675358	0.979054	No change
HERVH-int_400	chr14	92509322	92516165	-	0.799607	1.3334	No change
HERVH-int_401	chr14	93226084	93229886	+	1.3626	0.813403	No change
HERVH-int_403	chr14	96439368	96445197	+	11.2596	7.50608	No change
HERVH-int_405	chr14	99451542	99459276	+	33.4632	31.3771	No change
HERVH-int_406	chr14	101771591	101777584	-	1.66426	2.01723	No change
HERVH-int_407	chr14	102706294	102712106	+	0.75807	1.58821	No change
HERVH-int_410	chr15	35530830	35536038	+	25.3004	21.8443	No change
HERVH-int_413	chr15	41423494	41427331	+	0.161077	0.413292	No change
HERVH-int_414	chr15	41427648	41429819	+	1.53729	1.47414	No change
HERVH-int_415	chr15	43176957	43182546	+	1.23972	2.41776	No change
HERVH-int_417	chr15	53030755	53037401	+	11.7569	7.56419	No change
HERVH-int_418	chr15	53719041	53724660	-	22.6921	14.7082	No change
HERVH-int_42	chr1	80104447	80110172	-	9.73277	7.9301	No change
HERVH-int_420	chr15	69280446	69281275	+	0.0844928	1.01965	Up
HERVH-int_421	chr15	74646485	74652125	+	1.11318	4.02483	No change
HERVH-int_422	chr15	83371129	83377152	+	2.82237	3.90039	No change
HERVH-int_425	chr15	89090499	89094532	-	45.7195	32.0313	No change
HERVH-int_426	chr15	89103501	89105494	-	11.2459	6.88907	No change
HERVH-int_427	chr15	90676525	90677725	+	0.0673242	0.341481	No change
HERVH-int_428	chr15	90677887	90681532	+	3.77291	5.26735	No change
HERVH-int_429	chr15	93054537	93060655	+	11.755	9.14115	No change
HERVH-int_43	chr1	80162027	80167747	-	14.6643	8.29623	No change
HERVH-int_430	chr15	94011142	94012091	-	0.0401428	0.225567	No change
HERVH-int_432	chr15	95293978	95303605	+	13.2409	7.54186	No change
HERVH-int_433	chr15	97415067	97420897	-	67.8375	18.4538	No change
HERVH-int_434	chr15	100980462	100986406	+	13.8861	9.66232	No change
HERVH-int_435	chr15	101612692	101618498	+	16.3697	9.36637	No change
HERVH-int_438	chr16	9764387	9771158	-	18.6019	14.9068	No change
HERVH-int_44	chr1	81710968	81716892	+	29.7865	19.9343	No change
HERVH-int_440	chr16	10386711	10389091	+	1.0097	1.84899	No change
HERVH-int_441	chr16	13446440	13451918	-	45.5472	26.9168	No change
HERVH-int_443	chr16	19004378	19008623	-	1.03387	2.3157	No change
HERVH-int_451	chr16	30871472	30873178	+	1.03968	0.997055	No change
HERVH-int_452	chr16	30873457	30876227	+	0.608057	1.18868	No change
HERVH-int_455	chr16	47872652	47878475	+	1.2528	1.35198	No change
HERVH-int_456	chr16	52249985	52251309	-	1.43453	1.83759	No change
HERVH-int_457	chr16	59548815	59556868	-	7.54022	8.60211	No change
HERVH-int_458	chr16	60112439	60118482	+	52.3557	31.1808	No change
HERVH-int_461	chr16	63013144	63019112	-	19.055	10.3716	No change
HERVH-int_462	chr16	65263708	65269252	-	114.326	23.4757	Down
HERVH-int_465	chr16	70650427	70660022	-	38.8408	23.9711	No change
HERVH-int_468	chr16	86775625	86781261	-	40.9407	24.5276	No change
HERVH-int_469	chr17	6636284	6640771	-	4.63879	3.10117	No change
HERVH-int_471	chr17	19791855	19796911	-	0.301045	0.963949	No change
HERVH-int_475	chr17	52489140	52494163	+	0.471691	0.716402	No change
HERVH-int_476	chr17	53545134	53547058	+	0.038003	0.182022	No change
HERVH-int_477	chr17	53547363	53549951	+	0.340897	0.248909	No change
HERVH-int_480	chr17	66791595	66794238	-	0.240236	0.306048	No change
HERVH-int_481	chr17	72499394	72502559	+	2.09697	1.79543	No change
HERVH-int_482	chr17	73248702	73254362	+	24.4874	15.9091	No change
HERVH-int_483	chr17	74602070	74607593	-	21.759	24.8	No change
HERVH-int_487	chr18	9423226	9426212	-	0.828307	1.14012	No change
HERVH-int_488	chr18	20864974	20870010	+	17.3157	11.5727	No change
HERVH-int_489	chr18	26272991	26278845	-	23.2232	14.835	No change
HERVH-int_49	chr1	94295893	94296435	+	0.166068	3.09193	Up
HERVH-int_490	chr18	28864162	28869890	-	0.330615	0.431701	No change
HERVH-int_491	chr18	29383746	29390019	+	11.5631	9.20383	No change
HERVH-int_492	chr18	29580446	29586244	+	1.80489	12.0874	Up
HERVH-int_493	chr18	32795992	32802476	+	5.17483	3.58701	No change
HERVH-int_494	chr18	32936104	32941755	-	6.60468	4.99365	No change
HERVH-int_495	chr18	33424026	33430382	+	5.84168	4.26045	No change
HERVH-int_497	chr18	40132406	40138107	-	1.67817	2.19107	No change
HERVH-int_498	chr18	40317011	40322310	+	6.76187	4.68092	No change
HERVH-int_50	chr1	94296576	94298584	+	2.28395	12.2322	Up
HERVH-int_502	chr18	54082667	54088572	+	45.5383	30.9336	No change
HERVH-int_503	chr18	54731880	54739733	-	32.1512	24.9942	No change
HERVH-int_504	chr18	56308454	56313083	-	0.363189	0.77953	No change
HERVH-int_506	chr18	62348966	62354558	+	12.3474	7.89196	No change
HERVH-int_508	chr18	71960324	71966271	+	0.438324	0.671587	No change
HERVH-int_51	chr1	94299660	94302644	+	1.88105	11.5701	Up
HERVH-int_510	chr19	5847400	5850218	+	1.90814	2.26516	No change
HERVH-int_512	chr19	5853588	5854724	+	1.06376	1.4449	No change
HERVH-int_513	chr19	5855021	5857664	+	0.154115	0.314771	No change
HERVH-int_516	chr19	9650019	9651409	+	0.125979	0.350451	No change
HERVH-int_517	chr19	9652566	9657598	+	0.580056	0.656575	No change
HERVH-int_52	chr1	95032034	95036345	-	2.61545	2.26997	No change
HERVH-int_520	chr19	9746673	9752891	-	0.381969	0.551666	No change
HERVH-int_521	chr19	9852502	9857939	+	0.266793	0.427904	No change
HERVH-int_522	chr19	9859336	9862648	+	0.483966	2.58052	Up
HERVH-int_525	chr19	15939548	15945535	+	0.201689	0.350393	No change
HERVH-int_526	chr19	17704375	17708904	+	12.8141	9.14265	No change
HERVH-int_527	chr19	20198496	20207590	-	14.4195	15.2309	No change
HERVH-int_53	chr1	95036646	95038382	-	0.334791	0.77333	No change
HERVH-int_532	chr19	20701637	20707276	-	1.11531	1.20711	No change
HERVH-int_537	chr19	21313916	21318059	-	0.407434	0.45675	No change
HERVH-int_538	chr19	22040886	22046695	+	2.02213	3.54268	No change
HERVH-int_539	chr19	22751072	22757822	+	29.8029	16.9619	No change
HERVH-int_54	chr1	99266611	99272414	-	6.36705	5.07089	No change
HERVH-int_540	chr19	23209231	23215033	-	1.96408	2.24628	No change
HERVH-int_542	chr19	23361592	23362545	+	0.771301	0.387922	No change
HERVH-int_545	chr19	23732295	23737856	+	0.174939	8.75013	Up
HERVH-int_546	chr19	28922530	28926619	-	10.8286	10.2789	No change
HERVH-int_547	chr19	35005001	35008630	+	0.458447	0.881152	No change
HERVH-int_548	chr19	36646377	36651925	-	25.6565	15.376	No change
HERVH-int_549	chr19	36750410	36756122	-	24.3453	10.4914	No change
HERVH-int_550	chr19	39241006	39245935	+	11.9548	8.90071	No change
HERVH-int_551	chr19	42951108	42954318	-	0.7579	1.03863	No change
HERVH-int_552	chr19	43827663	43833536	-	30.6246	49.1128	No change
HERVH-int_553	chr19	46605462	46612578	-	0.957723	1.0384	No change
HERVH-int_554	chr19	46704898	46706643	-	0.458714	0.695062	No change
HERVH-int_555	chr19	46776446	46782109	-	5.91768	3.28617	No change
HERVH-int_556	chr19	47553127	47558666	-	33.365	18.2559	No change
HERVH-int_557	chr19	47896086	47902013	+	17.1756	10.9153	No change
HERVH-int_558	chr19	53123937	53130568	+	3.89257	2.06527	No change
HERVH-int_559	chr19	53131048	53136648	+	16.0167	10.158	No change
HERVH-int_56	chr1	102062786	102068998	-	3.25392	3.20938	No change
HERVH-int_562	chr19	55405661	55411957	-	14.2012	8.83513	No change
HERVH-int_564	chr19	55634173	55636929	+	4.39764	2.3262	No change
HERVH-int_568	chr2	3863139	3868930	-	0.702088	1.58775	No change
HERVH-int_569	chr2	5140902	5146863	+	36.3776	20.1106	No change
HERVH-int_570	chr2	8012837	8019022	-	35.9613	22.1497	No change
HERVH-int_571	chr2	12709806	12715565	+	21.089	13.1286	No change
HERVH-int_572	chr2	12766461	12772383	+	34.5091	21.7688	No change
HERVH-int_573	chr2	13303884	13309849	-	13.0925	9.72114	No change
HERVH-int_574	chr2	16973212	16978970	-	34.7653	24.4252	No change
HERVH-int_575	chr2	20282323	20287884	+	1.82719	2.58446	No change
HERVH-int_58	chr1	105139160	105145391	+	1.34946	1.37061	No change
HERVH-int_583	chr2	36826243	36831904	+	21.8539	13.8878	No change
HERVH-int_589	chr2	45261600	45267291	-	23.8638	14.8723	No change
HERVH-int_59	chr1	109015912	109021218	+	17.0504	10.2458	No change
HERVH-int_590	chr2	47809795	47818785	-	1.47716	1.92941	No change
HERVH-int_591	chr2	52250122	52254738	-	4.19967	3.53423	No change
HERVH-int_592	chr2	54734039	54736679	-	1.85684	1.76161	No change
HERVH-int_593	chr2	57419398	57425831	+	21.2419	12.0121	No change
HERVH-int_595	chr2	57456676	57462340	+	4.72285	3.05061	No change
HERVH-int_596	chr2	58340567	58346265	-	27.6774	16.2779	No change
HERVH-int_597	chr2	58541304	58546523	+	15.5334	10.536	No change
HERVH-int_6	chr1	13887336	13893989	+	1.63388	1.4767	No change
HERVH-int_600	chr2	64303297	64307067	-	20.8799	15.8148	No change
HERVH-int_601	chr2	64479548	64484780	+	62.335	40.7062	No change
HERVH-int_602	chr2	66471021	66476634	+	30.2982	18.2487	No change
HERVH-int_604	chr2	69670143	69676473	-	2.20656	2.5064	No change
HERVH-int_605	chr2	70847682	70853541	+	13.8808	8.61185	No change
HERVH-int_609	chr2	75440857	75446663	-	38.8134	25.6647	No change
HERVH-int_612	chr2	78192266	78197976	+	28.2649	16.5697	No change
HERVH-int_613	chr2	78985329	78990369	+	0.983218	1.01335	No change
HERVH-int_615	chr2	79278526	79284198	+	18.0493	10.0971	No change
HERVH-int_616	chr2	79438472	79444833	-	8.83101	6.03198	No change
HERVH-int_617	chr2	81102924	81107286	-	27.6961	16.0905	No change
HERVH-int_619	chr2	84019934	84021604	-	2.17949	1.4562	No change
HERVH-int_624	chr2	101794548	101795335	-	0.040596	2.51767	Up
HERVH-int_625	chr2	110975461	110976770	+	0.264007	0.199799	No change
HERVH-int_627	chr2	117888205	117892654	+	0.259337	0.391145	No change
HERVH-int_628	chr2	118036329	118042085	+	38.0706	24.1195	No change
HERVH-int_629	chr2	124416655	124418673	-	0.0986448	0.0419806	No change
HERVH-int_63	chr1	113362767	113365854	-	17.3658	15.4619	No change
HERVH-int_632	chr2	141183963	141189971	+	8.06897	4.97581	No change
HERVH-int_633	chr2	143247248	143252894	-	1.4211	1.73656	No change
HERVH-int_636	chr2	151809931	151816617	+	1.84315	3.50897	No change
HERVH-int_638	chr2	152165582	152171737	+	1.21764	1.42978	No change
HERVH-int_64	chr1	113366164	113368676	-	8.7707	10.1828	No change
HERVH-int_641	chr2	155440283	155443701	-	4.36263	3.0711	No change
HERVH-int_642	chr2	155723741	155731072	+	14.3066	10.5154	No change
HERVH-int_644	chr2	158197552	158199986	-	1.2974	0.850958	No change
HERVH-int_645	chr2	158200013	158201959	+	0.0333065	0.407062	Up
HERVH-int_647	chr2	165315670	165319794	+	36.9218	23.9979	No change
HERVH-int_648	chr2	166564062	166572708	-	21.4778	19.098	No change
HERVH-int_65	chr1	114572294	114575106	+	0.920987	0.845	No change
HERVH-int_650	chr2	171833968	171839896	-	13.4209	10.1261	No change
HERVH-int_651	chr2	173406826	173409014	+	1.66421	2.64011	No change
HERVH-int_653	chr2	183908914	183914378	+	2.5293	2.1635	No change
HERVH-int_655	chr2	188535210	188540996	-	22.2369	16.2059	No change
HERVH-int_656	chr2	188898225	188903863	+	7.13605	7.0756	No change
HERVH-int_657	chr2	189029448	189031076	-	0.149063	0.46753	No change
HERVH-int_66	chr1	116051762	116058068	-	0.61072	1.07766	No change
HERVH-int_661	chr2	192995614	193000837	+	24.5956	16.611	No change
HERVH-int_662	chr2	193370805	193372514	+	0.881271	1.3101	No change
HERVH-int_663	chr2	193373937	193377908	+	13.1145	9.22955	No change
HERVH-int_664	chr2	193783029	193789561	+	4.45019	3.47501	No change
HERVH-int_665	chr2	194995426	195001278	-	8.07484	5.83533	No change
HERVH-int_666	chr2	198443134	198448349	+	2.0902	2.2271	No change
HERVH-int_668	chr2	200044088	200050394	+	23.6913	14.4123	No change
HERVH-int_67	chr1	117404969	117411017	+	2.18543	17.7968	Up
HERVH-int_671	chr2	204826665	204832357	-	17.2514	11.0062	No change
HERVH-int_673	chr2	207881942	207888008	+	5.211	4.46901	No change
HERVH-int_674	chr2	209080649	209086659	-	12.5362	6.82659	No change
HERVH-int_678	chr2	210164037	210169656	+	31.3165	18.4074	No change
HERVH-int_679	chr2	212126532	212132378	+	0.648259	0.765403	No change
HERVH-int_680	chr2	215954662	215960754	+	1.87243	1.93014	No change
HERVH-int_681	chr2	216787026	216792849	+	52.8469	31.2186	No change
HERVH-int_682	chr2	219038743	219044609	-	21.9982	15.1918	No change
HERVH-int_684	chr2	224056162	224060223	-	10.5433	8.04635	No change
HERVH-int_685	chr2	224952071	224958232	-	2.86801	3.65964	No change
HERVH-int_687	chr2	225161350	225167080	+	15.2332	11.1723	No change
HERVH-int_691	chr2	238515427	238521297	+	19.7998	11.9001	No change
HERVH-int_693	chr20	877520	879894	+	0.111154	0.212199	No change
HERVH-int_695	chr20	1707885	1714216	-	0.989333	1.01175	No change
HERVH-int_696	chr20	12320915	12326587	-	54.7413	34.1685	No change
HERVH-int_697	chr20	12734467	12740281	+	48.2505	27.4145	No change
HERVH-int_699	chr20	15128341	15134148	-	9.87446	7.06374	No change
HERVH-int_7	chr1	20367774	20372275	-	0.469121	0.74191	No change
HERVH-int_700	chr20	18497766	18503403	-	3.71083	4.10786	No change
HERVH-int_702	chr20	37221039	37227442	-	10.3364	6.79978	No change
HERVH-int_703	chr20	38721751	38722986	+	17.0772	10.7051	No change
HERVH-int_705	chr20	38897694	38903401	+	37.1363	31.2069	No change
HERVH-int_706	chr20	43298870	43305415	+	3.96864	3.05274	No change
HERVH-int_708	chr20	44387973	44393884	+	12.0849	6.89423	No change
HERVH-int_709	chr21	17351930	17357679	-	7.10945	3.40471	No change
HERVH-int_710	chr21	17764278	17765617	-	1.0516	0.655788	No change
HERVH-int_711	chr21	17766452	17770854	-	2.90147	2.02272	No change
HERVH-int_712	chr21	18264530	18270560	+	5.05582	4.79385	No change
HERVH-int_714	chr21	18493759	18500075	+	5.56281	4.39652	No change
HERVH-int_715	chr21	27228148	27229026	+	0.234419	0.466717	No change
HERVH-int_716	chr21	27600198	27605806	-	3.50023	2.86225	No change
HERVH-int_718	chr21	38960228	38961714	-	8.60177	6.51345	No change
HERVH-int_719	chr21	38961987	38964810	-	6.8717	4.15317	No change
HERVH-int_72	chr1	163561099	163566319	+	3.70753	2.8268	No change
HERVH-int_720	chr21	42326695	42332622	+	34.0028	18.7636	No change
HERVH-int_721	chr21	44220957	44226688	-	5.23704	4.02365	No change
HERVH-int_722	chr22	17092198	17096039	+	57.7087	43.8836	No change
HERVH-int_727	chr22	39453317	39458975	-	1.18838	1.85277	No change
HERVH-int_728	chr22	39462099	39464313	-	0.155816	0.165059	No change
HERVH-int_73	chr1	169652211	169656767	+	0.928951	0.819206	No change
HERVH-int_731	chr3	6439274	6444762	+	14.1755	8.42962	No change
HERVH-int_733	chr3	16785693	16791571	+	19.676	12.44	No change
HERVH-int_737	chr3	26199143	26207066	-	2.65122	6.24131	No change
HERVH-int_738	chr3	27591073	27595294	-	3.13191	3.45729	No change
HERVH-int_739	chr3	27640493	27644654	+	0.280524	1.43052	Up
HERVH-int_740	chr3	32108959	32117579	+	1.42732	3.74284	No change
HERVH-int_744	chr3	35915896	35921517	-	10.6127	7.4799	No change
HERVH-int_745	chr3	37247199	37251353	+	1.87494	3.31606	No change
HERVH-int_746	chr3	38111987	38122295	-	13.2622	17.0805	No change
HERVH-int_747	chr3	38123976	38125219	-	5.59704	6.06013	No change
HERVH-int_748	chr3	39619323	39625109	-	15.5435	11.3894	No change
HERVH-int_749	chr3	40602387	40608169	+	15.9523	12.3439	No change
HERVH-int_750	chr3	44386150	44391885	-	3.22063	4.08263	No change
HERVH-int_752	chr3	44896516	44900874	-	2.28333	2.02423	No change
HERVH-int_753	chr3	46287766	46293556	-	22.792	14.1025	No change
HERVH-int_754	chr3	46368227	46374348	-	0.399472	0.450799	No change
HERVH-int_755	chr3	46429176	46433648	-	0.59252	1.23878	No change
HERVH-int_757	chr3	46433831	46434893	-	0.0179357	0.0999845	No change
HERVH-int_76	chr1	178009376	178015065	+	0.999993	43.3635	Up
HERVH-int_760	chr3	48762661	48767580	-	1.19337	0.677294	No change
HERVH-int_762	chr3	54668511	54674231	-	321.95	219.897	No change
HERVH-int_763	chr3	57337830	57343143	+	11.5503	7.37731	No change
HERVH-int_764	chr3	58578098	58581431	+	0.328838	0.34053	No change
HERVH-int_766	chr3	67088286	67094608	-	1.76398	1.58958	No change
HERVH-int_767	chr3	70483823	70489570	-	8.49018	6.12276	No change
HERVH-int_768	chr3	72072277	72078051	+	9.27596	11.9751	No change
HERVH-int_769	chr3	75519057	75524834	-	6.5772	5.01999	No change
HERVH-int_77	chr1	183582345	183588508	+	50.4197	30.4511	No change
HERVH-int_770	chr3	76583843	76587297	-	0.230167	0.0258419	No change
HERVH-int_771	chr3	78372804	78376934	+	20.3421	16.6328	No change
HERVH-int_773	chr3	78633483	78638069	-	35.7966	26.1608	No change
HERVH-int_775	chr3	80435278	80440590	+	2.00011	3.44502	No change
HERVH-int_776	chr3	83403327	83406751	-	0.276944	0.643022	No change
HERVH-int_777	chr3	84236111	84242555	-	0.613694	0.728074	No change
HERVH-int_778	chr3	86586219	86593080	-	0.944374	1.67279	No change
HERVH-int_78	chr1	185917411	185923348	-	52.7553	33.5062	No change
HERVH-int_780	chr3	90120695	90122131	-	1.43943	0.801774	No change
HERVH-int_782	chr3	93656899	93662915	+	0.332817	0.92904	No change
HERVH-int_784	chr3	97909932	97915635	+	0.802337	0.820102	No change
HERVH-int_787	chr3	104158772	104164619	-	33.2732	20.4881	No change
HERVH-int_788	chr3	106641616	106647219	-	14.2653	9.74805	No change
HERVH-int_790	chr3	112137259	112142212	-	68.6892	119.264	No change
HERVH-int_791	chr3	115512330	115518013	-	57.2971	36.8169	No change
HERVH-int_794	chr3	125582593	125588340	+	12.6197	8.37638	No change
HERVH-int_797	chr3	128548269	128553785	-	21.4777	13.3416	No change
HERVH-int_798	chr3	128554926	128560870	-	1.48765	1.58456	No change
HERVH-int_799	chr3	128678661	128684243	+	48.2668	28.8474	No change
HERVH-int_8	chr1	23323998	23330896	-	1.1679	4.45466	Up
HERVH-int_80	chr1	187734640	187740032	-	21.6743	17.1421	No change
HERVH-int_800	chr3	129777945	129783817	+	13.065	11.9652	No change
HERVH-int_803	chr3	129868074	129871533	-	6.22337	6.7522	No change
HERVH-int_804	chr3	131228067	131233052	-	0.200763	0.474408	No change
HERVH-int_806	chr3	135936281	135939442	-	1.37977	3.68193	No change
HERVH-int_807	chr3	135939739	135942556	-	0.488762	0.780769	No change
HERVH-int_808	chr3	137314443	137320032	+	7.35698	5.61145	No change
HERVH-int_81	chr1	192947647	192949670	-	0.810386	0.465703	No change
HERVH-int_810	chr3	141411026	141415286	-	0.783519	0.664584	No change
HERVH-int_811	chr3	143516287	143524767	+	1.81202	2.1417	No change
HERVH-int_813	chr3	144830987	144834692	+	7.47926	6.33524	No change
HERVH-int_815	chr3	145428282	145433882	+	9.74278	5.45897	No change
HERVH-int_816	chr3	146071604	146077250	+	3.34453	2.83351	No change
HERVH-int_817	chr3	146079873	146085759	+	8.08448	5.88761	No change
HERVH-int_818	chr3	147869316	147875148	+	13.2218	10.5826	No change
HERVH-int_819	chr3	148132031	148137883	+	32.323	20.17	No change
HERVH-int_821	chr3	152314805	152320942	+	8.72834	5.52076	No change
HERVH-int_823	chr3	153543371	153547230	-	0.831657	1.3513	No change
HERVH-int_824	chr3	154992226	154998587	-	6.15967	4.11488	No change
HERVH-int_828	chr3	161439703	161445565	-	10.0422	7.37111	No change
HERVH-int_829	chr3	161871209	161877425	-	0.937209	1.06177	No change
HERVH-int_830	chr3	162430248	162436046	+	1.40818	1.09275	No change
HERVH-int_831	chr3	162440606	162445017	-	7.29218	6.83398	No change
HERVH-int_832	chr3	163625318	163631776	+	4.92653	2.96727	No change
HERVH-int_833	chr3	164059969	164065637	-	13.5309	9.11258	No change
HERVH-int_834	chr3	166218393	166224206	-	6.92847	4.56357	No change
HERVH-int_835	chr3	166540369	166547501	-	6.67585	6.60019	No change
HERVH-int_836	chr3	167140181	167148963	+	0.762401	0.940919	No change
HERVH-int_839	chr3	170389966	170396051	-	8.64337	5.24301	No change
HERVH-int_84	chr1	205840874	205844220	+	1.07292	2.76066	No change
HERVH-int_840	chr3	170399547	170407095	-	14.0431	11.0502	No change
HERVH-int_841	chr3	170535404	170541550	-	16.391	11.5849	No change
HERVH-int_844	chr3	175545273	175554009	+	6.80141	7.29644	No change
HERVH-int_846	chr3	176039407	176045151	-	27.9605	17.1697	No change
HERVH-int_847	chr3	177383622	177388920	-	17.1374	12.3681	No change
HERVH-int_849	chr3	177925751	177932446	+	5.22092	3.13041	No change
HERVH-int_85	chr1	205853701	205859552	-	1.11444	1.36756	No change
HERVH-int_850	chr3	179233093	179234856	-	0.644509	0.255657	No change
HERVH-int_851	chr3	179234857	179240270	+	5.07688	4.46697	No change
HERVH-int_852	chr3	179240274	179244136	-	1.27542	1.28706	No change
HERVH-int_853	chr3	185091637	185097495	-	2.57304	2.71493	No change
HERVH-int_854	chr3	186375563	186381479	+	5.94817	4.29856	No change
HERVH-int_856	chr3	187184087	187189788	-	12.4294	9.15578	No change
HERVH-int_857	chr3	189862389	189867991	+	23.8789	13.9477	No change
HERVH-int_859	chr3	191384049	191390167	-	37.2017	20.6226	No change
HERVH-int_86	chr1	209622150	209627347	+	31.1586	48.9467	No change
HERVH-int_860	chr3	191613173	191618899	-	11.9838	8.74848	No change
HERVH-int_861	chr3	191645809	191646784	-	4.02141	7.56188	No change
HERVH-int_863	chr3	192713434	192719177	+	12.3812	8.92875	No change
HERVH-int_865	chr4	398313	399773	-	1.73051	1.29093	No change
HERVH-int_867	chr4	401370	403088	-	0.280366	1.16003	Up
HERVH-int_87	chr1	210284435	210289552	-	1.50637	2.31264	No change
HERVH-int_870	chr4	8484126	8490436	-	14.6924	10.8287	No change
HERVH-int_871	chr4	9096126	9099642	+	2.99448	2.06699	No change
HERVH-int_873	chr4	9640597	9646377	+	7.35066	5.40124	No change
HERVH-int_875	chr4	11807908	11813562	+	11.9886	6.39215	No change
HERVH-int_877	chr4	14171572	14177600	-	19.1236	10.1755	No change
HERVH-int_878	chr4	16999370	17005548	+	28.2473	20.2767	No change
HERVH-int_88	chr1	210360949	210369023	+	0.88848	1.62309	No change
HERVH-int_881	chr4	20631394	20637601	-	10.4427	7.36956	No change
HERVH-int_882	chr4	23724496	23729489	-	46.676	36.1808	No change
HERVH-int_883	chr4	24324907	24329833	+	28.8745	15.7995	No change
HERVH-int_884	chr4	24502598	24508373	+	55.9519	37.4017	No change
HERVH-int_886	chr4	27980524	27982996	+	1.75435	2.86981	No change
HERVH-int_89	chr1	213017153	213020148	+	0.976687	1.28907	No change
HERVH-int_892	chr4	54886246	54891713	+	1.89494	16.7854	Up
HERVH-int_893	chr4	59156906	59161705	-	0.551697	0.687803	No change
HERVH-int_894	chr4	62629936	62635743	-	41.7162	25.5365	No change
HERVH-int_895	chr4	68896664	68903291	+	2.45318	2.78197	No change
HERVH-int_896	chr4	71897527	71902991	+	1.36827	1.55904	No change
HERVH-int_897	chr4	79634996	79640875	-	54.5539	55.7752	No change
HERVH-int_898	chr4	80475124	80480863	-	50.0893	34.1071	No change
HERVH-int_899	chr4	87395924	87401673	+	4.06019	2.60018	No change
HERVH-int_900	chr4	88842955	88847147	+	40.821	31.652	No change
HERVH-int_904	chr4	89265316	89270364	-	1.88441	1.48648	No change
HERVH-int_906	chr4	92544791	92550850	+	29.9396	17.6061	No change
HERVH-int_907	chr4	92575753	92581719	-	39.1619	22.6268	No change
HERVH-int_908	chr4	92946923	92952313	+	12.1091	13.8702	No change
HERVH-int_909	chr4	93192643	93198799	-	32.2384	20.728	No change
HERVH-int_91	chr1	215583460	215589026	-	52.2318	29.085	No change
HERVH-int_910	chr4	93360105	93365805	-	45.2548	26.8056	No change
HERVH-int_913	chr4	95304076	95310411	-	12.256	9.29654	No change
HERVH-int_914	chr4	98058143	98061231	-	1.62274	1.40424	No change
HERVH-int_915	chr4	101912850	101918632	-	1.45059	1.89566	No change
HERVH-int_916	chr4	104474927	104480631	-	35.2535	22.0519	No change
HERVH-int_917	chr4	104862425	104868186	+	3.41036	3.38642	No change
HERVH-int_920	chr4	116896856	116902379	-	18.7352	13.176	No change
HERVH-int_921	chr4	118173263	118178944	+	13.2916	8.81744	No change
HERVH-int_923	chr4	120914819	120920821	+	44.1923	23.7888	No change
HERVH-int_924	chr4	123932622	123934510	-	0.667718	2.85799	Up
HERVH-int_927	chr4	126482775	126488611	-	38.3453	24.0202	No change
HERVH-int_928	chr4	127066339	127071698	-	15.0587	10.1507	No change
HERVH-int_929	chr4	128432193	128438257	-	11.5675	8.08918	No change
HERVH-int_930	chr4	129562049	129567764	-	10.5835	8.19503	No change
HERVH-int_931	chr4	131688564	131694423	+	6.0105	4.38064	No change
HERVH-int_933	chr4	131931244	131933476	+	3.48508	4.23183	No change
HERVH-int_935	chr4	133039333	133045046	+	7.25701	6.15453	No change
HERVH-int_938	chr4	134933367	134939535	+	4.83366	3.48005	No change
HERVH-int_939	chr4	135599092	135604707	-	15.1274	11.7314	No change
HERVH-int_94	chr1	216318943	216326030	+	32.2593	29.5634	No change
HERVH-int_941	chr4	136088590	136094273	-	15.6878	12.0398	No change
HERVH-int_943	chr4	139848990	139854697	+	13.1687	8.51832	No change
HERVH-int_944	chr4	140079133	140081209	-	1.53679	2.19489	No change
HERVH-int_945	chr4	141135429	141140347	+	24.2119	14.887	No change
HERVH-int_946	chr4	146173841	146178134	-	0.49923	0.831641	No change
HERVH-int_947	chr4	146619975	146624655	+	38.1518	39.7719	No change
HERVH-int_948	chr4	146753764	146759654	+	60.7108	42.355	No change
HERVH-int_949	chr4	152734039	152739385	-	15.4006	11.5688	No change
HERVH-int_950	chr4	153662507	153668299	-	46.236	30.0589	No change
HERVH-int_951	chr4	154977698	154984957	+	0.804164	0.699002	No change
HERVH-int_953	chr4	156029430	156035389	-	10.2273	7.50312	No change
HERVH-int_955	chr4	157521348	157527186	+	48.4166	31.7877	No change
HERVH-int_956	chr4	163630334	163635899	+	17.4567	12.4671	No change
HERVH-int_957	chr4	164014322	164019061	+	27.3678	14.3786	No change
HERVH-int_958	chr4	164021089	164025474	-	0.693646	0.71861	No change
HERVH-int_959	chr4	167441852	167447582	+	16.4703	10.2062	No change
HERVH-int_96	chr1	218767652	218773407	-	40.4001	29.5644	No change
HERVH-int_962	chr4	167637276	167643205	+	34.4558	22.0542	No change
HERVH-int_964	chr4	168797463	168803172	+	8.05903	5.57201	No change
HERVH-int_965	chr4	168844002	168849777	+	9.6137	6.507	No change
HERVH-int_966	chr4	171037581	171043309	+	9.33599	7.4298	No change
HERVH-int_967	chr4	171598847	171603485	+	7.89832	5.24783	No change
HERVH-int_969	chr4	173876811	173883463	-	3.01341	2.17384	No change
HERVH-int_97	chr1	222121123	222121996	+	1.34306	0.482616	No change
HERVH-int_970	chr4	176382318	176388337	-	18.0366	10.909	No change
HERVH-int_971	chr4	177215388	177221499	-	5.29985	4.19129	No change
HERVH-int_972	chr4	179128274	179134496	+	4.88409	3.90346	No change
HERVH-int_973	chr4	180087630	180091722	-	38.593	18.2378	No change
HERVH-int_974	chr4	180324672	180330448	+	0.858676	1.24351	No change
HERVH-int_975	chr4	180641678	180648049	+	4.35461	3.19777	No change
HERVH-int_976	chr4	183735463	183740072	+	20.7072	26.1933	No change
HERVH-int_977	chr4	186965177	186970826	-	6.78317	4.89222	No change
HERVH-int_978	chr4	187163110	187168738	-	1.33023	1.38647	No change
HERVH-int_979	chr4	190400693	190406557	-	21.1791	11.5923	No change
HERVH-int_980	chr4	190847056	190853016	+	7.15659	5.64035	No change
HERVH-int_983	chr5	702586	708616	+	29.8965	20.7737	No change
HERVH-int_986	chr5	7057711	7063854	-	2.95804	1.76687	No change
HERVH-int_987	chr5	7263693	7269444	+	31.7608	23.344	No change
HERVH-int_99	chr1	222139266	222144975	+	21.3537	15.1869	No change
HERVH-int_990	chr5	9007900	9009669	-	4.72532	4.30276	No change
HERVH-int_992	chr5	12663720	12668442	-	48.2645	35.1011	No change
HERVH-int_993	chr5	16420078	16425535	+	9.52125	6.67593	No change
HERVH-int_994	chr5	18535320	18544127	+	29.9523	17.1284	No change
HERVH-int_995	chr5	18668952	18674707	-	35.8884	23.5315	No change
HERVH-int_996	chr5	22094811	22100248	+	5.98216	4.79257	No change

## Sheet: Fig. 6E
TE_id	Chromosome	Start	End	Direction	Exp in control	Exp in T28KO	Expression type
ERV24_Prim-int_153	chr2	62319603	62321615	-	0.0247299	0.0735423	No change
ERV24_Prim-int_302	chr7	48188385	48188614	-	2.82101	12.4542	Up
ERV3-16A3_I-int_1936	chr2	63572280	63573407	+	0	0.0551196	No change
ERV3-16A3_I-int_3255	chr5	18600254	18601053	+	0	0.0565636	No change
ERV3-16A3_I-int_3597	chr5	179678957	179679131	+	2.65511	1.72362	No change
ERV3-16A3_I-int_3598	chr5	179679125	179679731	-	0.788719	0.494901	No change
ERV3-16A3_I-int_3599	chr5	179679731	179680175	+	1.18856	0.726368	No change
ERV3-16A3_I-int_4491	chr8	71012188	71015682	-	0.0100235	0.00646742	No change
ERV3-16A3_LTR_382	chr2	86977233	86977332	-	3.92799	1.91392	No change
ERVL-B4-int_2071	chr5	18576578	18578562	-	0	0	No change
ERVL-B4-int_2221	chr6	2163601	2165870	-	0.00744424	0.184601	Up
ERVL-B4-int_226	chr10	16225677	16228685	-	0	0	No change
ERVL-B4-int_3124	chrX	134474634	134476109	+	2.72489	1.04103	Down
ERVL-B4-int_350	chr11	2376018	2377312	+	0.0894987	0.678961	No change
ERVL-B4-int_451	chr11	116167367	116168178	+	0.0833094	0.540357	No change
ERVL-B4-int_640	chr13	23501500	23502752	-	0.131511	0.704665	No change
ERVL-E-int_1631	chr13	45958204	45958966	-	1.07228	2.11112	No change
ERVL-E-int_2820	chr19	9598553	9598628	+	3.0349	4.81199	No change
ERVL-E-int_2826	chr19	9602910	9604038	+	0.39894	1.11795	No change
ERVL-E-int_3030	chr2	48274223	48274974	+	0.820101	1.71498	No change
ERVL-E-int_4406	chr4	88858790	88860463	-	0.0341562	0.0514881	No change
ERVL-E-int_456	chr1	160903980	160904193	+	0.299991	5.2456	Up
ERVL-E-int_6833	chr9	94986279	94986816	+	5.6203	4.52388	No change
ERVL-E-int_6834	chr9	94987142	94988278	+	2.7963	2.20041	No change
ERVL-E-int_779	chr10	43821291	43822297	-	0.0357244	0.469935	Up
ERVL-int_643	chrX	53184558	53184888	-	1.68567	1.5916	No change
Harlequin-int_1	chr1	1347632	1352150	-	0.218654	0.205219	No change
Harlequin-int_11	chr1	46791220	46795427	-	0.483439	0.654103	No change
Harlequin-int_115	chr2	214271506	214276671	+	0.0980119	0.145991	No change
Harlequin-int_121	chr21	44363567	44369805	-	1.2149	3.33236	Up
Harlequin-int_125	chr3	20405455	20412938	-	0.122538	0.194928	No change
Harlequin-int_127	chr3	87782822	87790410	-	0.0406866	0.0951237	No change
Harlequin-int_129	chr3	132014915	132021683	-	0.218626	0.559302	Up
Harlequin-int_130	chr3	132022526	132029258	+	0.0691704	0.221883	No change
Harlequin-int_143	chr4	44827611	44830661	-	0.187529	0.274352	No change
Harlequin-int_148	chr4	72504015	72511700	+	0.0854945	0.153643	No change
Harlequin-int_150	chr4	92959581	92966440	-	0.237941	0.297397	No change
Harlequin-int_152	chr4	104144784	104152609	+	0.126837	0.290899	No change
Harlequin-int_159	chr5	37778165	37784425	-	0.101084	0.178287	No change
Harlequin-int_160	chr5	37784575	37786259	-	0.853487	0.929048	No change
Harlequin-int_163	chr5	64470007	64475515	+	0.348221	0.778173	No change
Harlequin-int_165	chr5	81563093	81569562	-	0.594189	0.699827	No change
Harlequin-int_170	chr5	158793200	158800877	+	0.110748	0.179185	No change
Harlequin-int_171	chr5	162740046	162746484	-	0.358654	0.508752	No change
Harlequin-int_173	chr6	2310643	2318332	-	0.209141	0.311899	No change
Harlequin-int_174	chr6	26075268	26081988	+	0.106275	0.186514	No change
Harlequin-int_175	chr6	31149643	31154546	-	0.40829	0.508262	No change
Harlequin-int_183	chr6	47608996	47615879	+	0.11086	0.194444	No change
Harlequin-int_185	chr6	111605374	111611832	-	4.60948	3.2834	No change
Harlequin-int_19	chr1	113368802	113375346	+	0.661651	0.44987	No change
Harlequin-int_20	chr1	114905590	114912214	-	0.0846295	0.107183	No change
Harlequin-int_22	chr1	167832329	167839141	+	0.850055	1.69993	No change
Harlequin-int_220	chr7	5062201	5068347	-	0.2543	0.271927	No change
Harlequin-int_222	chr7	10965640	10967872	+	0.234929	0.286951	No change
Harlequin-int_223	chr7	24828910	24835408	-	0.106035	0.230799	No change
Harlequin-int_224	chr7	30847143	30849511	+	0.365822	0.329129	No change
Harlequin-int_232	chr7	129218671	129222928	+	0.0712183	0.282764	Up
Harlequin-int_234	chr7	134856016	134860710	+	0.620904	1.05943	No change
Harlequin-int_24	chr1	173656970	173657647	-	0.981885	0.761294	No change
Harlequin-int_242	chr8	54287714	54292375	-	0.089499	0.134978	No change
Harlequin-int_244	chr8	56618642	56620341	+	0.172659	0.456944	No change
Harlequin-int_249	chr8	59604696	59611431	+	0.211907	0.198043	No change
Harlequin-int_25	chr1	206282459	206288851	-	0.512759	0.581611	No change
Harlequin-int_255	chr9	29377116	29384675	+	0.290801	0.287704	No change
Harlequin-int_256	chr9	88976101	88982430	-	0.0452339	0.0478794	No change
Harlequin-int_260	chrX	10552833	10557401	-	0.255075	0.479709	No change
Harlequin-int_261	chrX	48712124	48715005	+	0.357833	0.610194	No change
Harlequin-int_264	chrX	53539641	53546448	+	0.402711	0.895225	Up
Harlequin-int_272	chrX	115032766	115040555	-	2.20136	3.40599	No change
Harlequin-int_274	chrX	119277542	119278214	+	0.155868	8.28127	Up
Harlequin-int_28	chr1	227777155	227784355	-	0.411703	0.802153	No change
Harlequin-int_30	chr1	227905493	227907375	+	0.0174631	0.831063	Up
Harlequin-int_31	chr1	248061633	248069197	-	0.134211	0.110139	No change
Harlequin-int_34	chr10	30765871	30771349	+	0.107947	0.18451	No change
Harlequin-int_35	chr10	61486284	61493800	-	0.155962	0.290218	No change
Harlequin-int_38	chr10	61527853	61531247	-	0.30283	0.668788	No change
Harlequin-int_42	chr10	85926942	85932221	-	0.278264	1.36716	Up
Harlequin-int_43	chr10	96144243	96147154	+	0.147618	0.183743	No change
Harlequin-int_48	chr10	99315221	99321564	-	0.30044	0.487914	No change
Harlequin-int_50	chr11	59952919	59960661	+	0.0664204	0.126071	No change
Harlequin-int_54	chr11	92836690	92844023	-	0.144813	0.340218	Up
Harlequin-int_62	chr12	50128740	50134344	+	0.33776	0.419826	No change
Harlequin-int_64	chr12	68934008	68941758	+	0.100283	0.223385	No change
Harlequin-int_65	chr12	73212090	73217696	-	0.0875607	0.181108	No change
Harlequin-int_67	chr13	23457699	23463986	+	0.181368	1.05751	Up
Harlequin-int_70	chr14	61581094	61585859	-	0.100884	0.186582	No change
Harlequin-int_73	chr16	34849010	34855735	-	0.0922644	0.123204	No change
Harlequin-int_74	chr17	33827762	33835384	+	0.117076	0.183704	No change
Harlequin-int_76	chr17	48490049	48497828	-	0.220852	0.350295	No change
Harlequin-int_83	chr18	8913645	8921363	+	0.0854484	0.289237	Up
Harlequin-int_84	chr18	10599602	10604198	-	0.213332	0.308813	No change
Harlequin-int_85	chr19	6597897	6599996	+	2.38694	2.95876	No change
Harlequin-int_86	chr19	9813749	9819159	+	0.140984	0.881398	Up
Harlequin-int_87	chr19	19892363	19897067	-	1.35777	1.16861	No change
Harlequin-int_88	chr19	20608930	20615404	-	0.162226	0.154169	No change
Harlequin-int_94	chr19	22451184	22456415	-	0.14969	0.159804	No change
Harlequin-int_97	chr19	23337334	23339590	-	0.198514	0.384532	No change
Harlequin-int_98	chr19	23339902	23343032	-	0.226601	0.443272	No change
Harlequin-int_99	chr19	23344662	23347078	-	0.302212	0.41819	No change
HERV15-int_34	chrX	119280309	119286843	+	0.106853	0.620119	Up
HERV15-int_5	chr12	10515932	10520997	+	0.140511	0.279562	No change
HERV15-int_9	chr16	91012	93450	+	1.45402	1.01353	No change
HERV16-int_176	chr11	2367121	2368660	+	0	0.918846	Up
HERV17-int_100	chr13	69795758	69799468	+	0.349664	0.0985015	No change
HERV17-int_104	chr14	22704432	22712069	+	0.155865	0.274379	No change
HERV17-int_117	chr15	55597080	55604574	-	0.676786	1.84854	Up
HERV17-int_120	chr15	92841377	92845430	+	0.147939	0.19001	No change
HERV17-int_128	chr17	48476383	48478471	-	0.0860602	0.215322	No change
HERV17-int_130	chr17	48479870	48480825	-	0.0932904	0.602953	No change
HERV17-int_133	chr17	53088886	53095859	-	0.434983	1.84072	Up
HERV17-int_142	chr19	20210345	20212278	+	0.704117	0.593042	No change
HERV17-int_143	chr19	21812187	21817584	+	0.0701224	0.18728	No change
HERV17-int_145	chr19	22928179	22934876	+	0.394459	0.508997	No change
HERV17-int_155	chr2	17520208	17527981	+	0.129541	0.229765	No change
HERV17-int_156	chr2	30741399	30743130	+	0.152444	0.214887	No change
HERV17-int_164	chr2	53985542	53988562	+	0.106393	0.122511	No change
HERV17-int_165	chr2	76098816	76106624	+	0.0979976	0.128614	No change
HERV17-int_166	chr2	79390297	79397479	-	0.0880227	0.292315	Up
HERV17-int_168	chr2	96885048	96887650	-	0.139307	0.288988	No change
HERV17-int_17	chr1	110394855	110400764	-	0.130903	0.427839	Up
HERV17-int_170	chr2	106825670	106830857	+	0.111571	0.245449	No change
HERV17-int_182	chr2	176189871	176191257	+	0.144065	0.44847	No change
HERV17-int_2	chr1	46851454	46854826	-	0.0654076	1.09024	Up
HERV17-int_20	chr1	155592181	155592826	-	0.20574	0.674307	No change
HERV17-int_200	chr21	20125062	20132866	-	0.114898	0.158571	No change
HERV17-int_201	chr21	28226756	28234325	+	0.145779	0.307475	No change
HERV17-int_207	chr3	19913257	19918133	-	0.226625	0.173743	No change
HERV17-int_210	chr3	38330909	38337204	-	0.158104	0.435254	Up
HERV17-int_212	chr3	39699869	39701565	+	0.329286	0.716218	No change
HERV17-int_216	chr3	87989944	87995529	-	0.124527	0.199988	No change
HERV17-int_218	chr3	96385319	96392198	-	0.291638	0.870491	Up
HERV17-int_22	chr1	155594258	155596455	-	0.0636164	0.0738914	No change
HERV17-int_230	chr3	149474249	149476612	-	0.110114	0.402655	No change
HERV17-int_231	chr3	150572043	150579124	+	0.155734	0.407287	Up
HERV17-int_24	chr1	155606358	155606782	-	0.562808	1.48849	No change
HERV17-int_240	chr3	191376573	191383381	+	0.135361	0.352553	Up
HERV17-int_241	chr4	185552	189771	-	0.130619	0.276319	No change
HERV17-int_251	chr4	42287455	42294913	-	0.239685	0.256001	No change
HERV17-int_259	chr4	83395833	83401206	+	0.50684	0.513561	No change
HERV17-int_271	chr4	153762981	153763482	+	2.23962	2.05801	No change
HERV17-int_275	chr4	171117025	171118255	-	0.0129874	0	No change
HERV17-int_276	chr4	183920546	183925553	+	0.123804	0.342757	Up
HERV17-int_280	chr5	31395239	31397921	-	0.122435	0.0826706	No change
HERV17-int_287	chr5	59954322	59955795	+	0.155368	0.112327	No change
HERV17-int_290	chr5	74600280	74602253	+	0.0585339	0.0754306	No change
HERV17-int_294	chr5	107909807	107913213	-	0.274161	1.02499	No change
HERV17-int_3	chr1	46855131	46856998	-	0.110068	1.15265	Up
HERV17-int_301	chr6	24676916	24683328	-	1.9678	2.39756	No change
HERV17-int_302	chr6	52779674	52781730	-	0.168978	0.438171	No change
HERV17-int_303	chr6	52782029	52786712	-	0.110069	0.26207	No change
HERV17-int_304	chr6	65714885	65721860	+	0.0401225	0.0994856	No change
HERV17-int_306	chr6	84153479	84160109	+	0.125793	0.404145	Up
HERV17-int_307	chr6	85421420	85428091	-	0.0630821	0.202182	No change
HERV17-int_312	chr6	89123912	89131226	-	0.179461	0.302333	No change
HERV17-int_315	chr6	111452221	111459276	+	0.707528	0.580919	No change
HERV17-int_322	chr6	143400938	143408849	-	0.107832	0.139156	No change
HERV17-int_327	chr6	167304568	167311741	+	0.166759	0.375196	No change
HERV17-int_33	chr1	227812215	227819260	-	0.0964068	0.193813	No change
HERV17-int_339	chr7	92097313	92105910	-	4.69782	19.8834	Up
HERV17-int_340	chr7	92106024	92107506	-	2.97564	13.0865	No change
HERV17-int_342	chr7	107977725	107984934	+	0.185867	0.360667	No change
HERV17-int_343	chr7	114019143	114026375	-	0.1671	0.47673	Up
HERV17-int_365	chr8	125912007	125916298	-	0.033577	0.551994	Up
HERV17-int_373	chr9	35640302	35642824	-	0.593767	1.04198	No change
HERV17-int_375	chr9	91554926	91559339	-	0.0673777	0.0982999	No change
HERV17-int_376	chr9	94742841	94744359	+	0.0803411	0.333732	No change
HERV17-int_382	chrX	7617210	7622109	-	0.123526	0.362763	No change
HERV17-int_385	chrX	57427576	57432043	-	0.118967	0.175173	No change
HERV17-int_391	chrX	79211390	79218593	+	0.127893	0.195575	No change
HERV17-int_405	chrX	131063279	131067072	-	0.201646	0.749554	Up
HERV17-int_406	chrX	139159755	139162980	+	0.0993461	0.177141	No change
HERV17-int_407	chrX	147987785	147988683	+	0.450831	0.196905	No change
HERV17-int_46	chr10	86285127	86290825	-	0.0299182	0.0996287	No change
HERV17-int_47	chr10	96594326	96601291	-	0.0810589	0.238894	Up
HERV17-int_52	chr11	9369353	9371164	-	0.189456	0.798184	Up
HERV17-int_59	chr11	26611978	26617837	-	0.069206	0.119403	No change
HERV17-int_6	chr1	47417563	47424579	+	0.0795013	0.283572	No change
HERV17-int_65	chr11	77569374	77574524	-	0.336943	0.625506	No change
HERV17-int_74	chr12	8914010	8921064	-	0.438618	0.331089	No change
HERV17-int_77	chr12	32428459	32429605	+	0.337482	0.374824	No change
HERV17-int_82	chr12	40777438	40783340	+	0.0705772	0.0911543	No change
HERV17-int_83	chr12	51296259	51306170	-	0.124039	1.0004	Up
HERV17-int_93	chr12	132357774	132359738	-	0.23726	1.64584	Up
HERV17-int_94	chr12	132359880	132360435	-	0.0343203	1.04822	Up
HERV17-int_95	chr12	132360735	132365497	-	0.0869521	0.624525	Up
HERV17-int_97	chr13	55627766	55635877	+	0.759707	0.254158	Down
HERV1_I-int_11	chr21	15488336	15494296	+	0.0140165	0.020512	No change
HERV1_I-int_14	chr4	115509347	115517486	-	0.0368373	0.180597	Up
HERV1_I-int_3	chr10	43140507	43150417	+	0.00170444	0.228391	Up
HERV30-int_32	chr6	118938265	118947965	+	0.0862051	0.0760498	No change
HERV35I-int_162	chr16	48624403	48626062	+	0.276589	0.138893	No change
HERV35I-int_163	chr16	48626164	48627638	+	1.12367	0.652484	No change
HERV35I-int_205	chr19	46635334	46636463	-	0.292509	0.308097	No change
HERV35I-int_37	chr11	122690807	122692244	+	0	0.524735	Up
HERV35I-int_429	chr9	97313036	97313543	-	0.319302	0.901878	No change
HERV35I-int_470	chrX	113230621	113231635	+	2.53169	3.12134	No change
HERV35I-int_471	chrX	113232066	113232960	+	3.5051	3.50189	No change
HERV3-int_141	chr7	64450702	64460314	-	1.04145	3.33862	Up
HERV3-int_143	chr7	134860707	134865303	+	0.0655664	0.346972	Up
HERV3-int_144	chr7	138241503	138250894	-	0.556204	1.00101	No change
HERV3-int_48	chr16	94342	96385	+	1.28784	0.776684	No change
HERV3-int_63	chr19	21621715	21623980	-	0.501926	0.590719	No change
HERV3-int_66	chr19	24000870	24007091	-	1.47857	2.02571	No change
HERV3-int_67	chr19	50455752	50458462	+	0.220796	0.14423	No change
HERV3-int_90	chr2	122442705	122444134	-	0.132625	0.672902	No change
HERV3-int_93	chr3	112020705	112027378	+	0.00253124	0.106142	Up
HERV3-int_95	chr3	128573367	128576307	-	0.114501	6.39743	Up
HERV3-int_96	chr3	128576610	128578999	-	0.107629	1.79706	Up
HERV4_I-int_100	chr19	58762440	58763509	-	4.24754	5.2763	No change
HERV4_I-int_136	chr4	168304	168948	+	0.272832	0.260887	No change
HERV4_I-int_148	chr4	89363785	89364887	+	1.2395	4.83618	Up
HERV4_I-int_162	chr5	23231113	23231904	-	9.70642	1.45964	Down
HERV4_I-int_177	chr5	150625223	150629477	-	0.0209432	0.146009	No change
HERV4_I-int_196	chr7	30612019	30612752	-	2.17804	3.53897	No change
HERV4_I-int_256	chr9	29130141	29131213	+	0.411467	0.502659	No change
HERV4_I-int_264	chr9	140838453	140840262	-	0.253833	0.012179	Down
HERV4_I-int_61	chr13	100144557	100146517	-	0.0172357	0.652884	Up
HERV4_I-int_94	chr19	23848854	23849761	+	3.84443	3.13717	No change
HERV4_I-int_95	chr19	23851894	23852395	+	5.41227	4.59678	No change
HERV4_I-int_96	chr19	23852678	23854478	+	2.539	2.31864	No change
HERV4_I-int_99	chr19	58760797	58761957	-	1.04202	1.04593	No change
HERV9-int_102	chr21	30727322	30728558	-	0.21175	0.153299	No change
HERV9-int_105	chr3	38481268	38487949	-	0.105836	0.189369	No change
HERV9-int_106	chr3	44585077	44592457	-	0.0334234	0.12257	Up
HERV9-int_107	chr3	51776277	51781996	+	0.0234206	0.424829	Up
HERV9-int_115	chr3	163519390	163525103	+	0.0428553	0.160553	No change
HERV9-int_117	chr4	63918250	63928243	+	0.00848381	0.0304099	No change
HERV9-int_12	chr1	171274022	171282056	+	0.00210244	0.0957159	Up
HERV9-int_123	chr4	185835889	185841635	-	0.0305785	0.201754	Up
HERV9-int_124	chr5	19302988	19307848	-	0.0316681	0.164512	Up
HERV9-int_132	chr5	72222537	72230928	+	0.0312615	0.334419	Up
HERV9-int_136	chr5	114327899	114335803	+	0.0221138	0.222415	Up
HERV9-int_137	chr5	125556441	125565912	+	0.0275374	0.157686	Up
HERV9-int_138	chr5	129969076	129973748	+	0.0419504	0.205817	Up
HERV9-int_14	chr1	173337002	173345116	+	0.0230916	0.129684	Up
HERV9-int_140	chr5	138882528	138890961	+	0.0535478	0.538891	Up
HERV9-int_144	chr6	9722194	9728644	+	0.0527242	0.0603362	No change
HERV9-int_145	chr6	16455961	16464856	+	0.0725216	0.112643	No change
HERV9-int_149	chr6	38584305	38592262	+	0.0506082	0.0782961	No change
HERV9-int_153	chr6	74614003	74619521	+	0.0395791	0.343454	Up
HERV9-int_155	chr6	87381417	87391268	-	0.0214844	0.188163	Up
HERV9-int_156	chr6	115552806	115562565	-	0.0336148	0.184083	Up
HERV9-int_157	chr6	116416695	116418117	+	0.250167	0.265571	No change
HERV9-int_159	chr6	151170263	151177828	+	0.111994	0.319395	Up
HERV9-int_171	chr7	37242291	37244705	-	0.0198523	0.17105	No change
HERV9-int_173	chr7	54022393	54030680	-	0.0292839	0.245842	Up
HERV9-int_189	chr7	82266193	82271529	+	0.0196295	0.237262	Up
HERV9-int_19	chr10	17053187	17060974	-	0.041262	0.16574	No change
HERV9-int_191	chr7	91076820	91085361	-	0.0410317	0.205099	Up
HERV9-int_195	chr8	27349970	27355889	-	0.00892545	0.068513	No change
HERV9-int_198	chr8	39733526	39743260	-	0.0313993	0.171928	Up
HERV9-int_199	chr8	42414851	42423593	-	0.0214327	0.157087	Up
HERV9-int_201	chr8	50339191	50348410	+	0.00703054	0.154273	Up
HERV9-int_203	chr8	52203209	52210388	-	0	0.0653393	Up
HERV9-int_205	chr8	54050561	54056200	-	0.00936863	0.1498	Up
HERV9-int_206	chr8	54371903	54381759	+	0.033098	0.126563	No change
HERV9-int_208	chr8	74818260	74826275	+	0.00647701	0.0929459	Up
HERV9-int_217	chr9	23916279	23926437	-	0.0281514	0.138419	Up
HERV9-int_218	chr9	79104205	79105453	-	0.286027	0.48086	No change
HERV9-int_219	chr9	88762345	88771769	-	0.0107884	0.278024	Up
HERV9-int_224	chrX	114739982	114744165	-	0.032678	0.158655	Up
HERV9-int_225	chrX	115374640	115382763	+	0.0291184	0.148839	Up
HERV9-int_226	chrX	126528619	126536737	+	0.0165725	0.191724	Up
HERV9-int_24	chr10	59592125	59601964	+	0.019076	0.200721	Up
HERV9-int_27	chr10	96523531	96532539	-	0.0168461	0.092546	Up
HERV9-int_31	chr11	39581764	39588839	+	0.0261778	0.0572386	No change
HERV9-int_33	chr11	93851410	93859010	+	0.0432867	0.211756	No change
HERV9-int_35	chr11	101102623	101110936	-	0.0430847	0.450718	Up
HERV9-int_36	chr11	110270543	110277868	+	0.0546856	0.267143	Up
HERV9-int_38	chr12	18186413	18193005	+	0.0258607	0.326411	Up
HERV9-int_41	chr12	82290175	82299467	+	0.0185436	0.0725821	No change
HERV9-int_44	chr12	95842891	95849886	-	0.0146656	0.083007	Up
HERV9-int_46	chr12	128094912	128102718	+	0.0253791	0.0717429	No change
HERV9-int_47	chr12	131819416	131824656	+	0.0196393	0.121473	No change
HERV9-int_5	chr1	58632832	58641150	+	0.0423588	0.260715	Up
HERV9-int_51	chr13	55274507	55278660	+	0.0158274	0.0263188	No change
HERV9-int_56	chr13	108544367	108549978	-	0.037777	0.239874	Up
HERV9-int_57	chr13	111841561	111851459	-	0.16506	0.258221	No change
HERV9-int_6	chr1	66882670	66890497	-	0.0173471	0.0599647	No change
HERV9-int_65	chr15	45164500	45168573	-	0.0207353	0.0246059	No change
HERV9-int_72	chr17	26038938	26045158	+	0.0109144	0.167945	Up
HERV9-int_74	chr17	30089058	30099147	+	0.0188171	0.091224	Up
HERV9-int_76	chr17	52363532	52366642	+	0.0221235	0.108961	No change
HERV9-int_77	chr17	52366925	52370973	+	0.00470547	0.105271	Up
HERV9-int_78	chr17	52405925	52410139	+	0.019824	0.0053624	No change
HERV9-int_79	chr18	23811639	23818514	-	0.434262	0.247165	No change
HERV9-int_80	chr18	23824673	23825764	-	0.252261	0.0758285	No change
HERV9-int_81	chr19	5158470	5165795	-	0.0863064	0.339541	Up
HERV9-int_83	chr19	9424756	9430376	-	0.0226313	0.0652262	No change
HERV9-int_85	chr19	33184012	33185537	-	0.218366	1.01948	Up
HERV9-int_91	chr2	148068877	148076904	+	0.0348238	0.227843	Up
HERV9-int_93	chr2	173455011	173456420	-	0.398511	2.69857	Up
HERV9-int_96	chr2	218981730	218986884	-	0.0495252	0.286406	Up
HERV9-int_99	chr21	18669251	18677759	+	0.00960337	0.0685801	Up
HERV9NC-int_10	chr1	119713987	119723014	+	0.119033	0.61006	Up
HERV9NC-int_100	chr4	25240055	25248793	-	0.279052	1.32731	Up
HERV9NC-int_101	chr4	28305202	28311464	+	0.0255595	0.0994893	No change
HERV9NC-int_102	chr4	45532299	45538852	+	0.0481906	0.230251	Up
HERV9NC-int_104	chr4	59170766	59175928	+	0.0456436	0.317905	Up
HERV9NC-int_105	chr4	59322921	59330200	+	0.0499234	0.127493	No change
HERV9NC-int_107	chr4	64050157	64055929	+	0.0323022	0.149328	Up
HERV9NC-int_109	chr4	68140211	68149093	-	0.0434404	0.264467	Up
HERV9NC-int_11	chr1	154643044	154651788	+	0.0763734	1.30524	Up
HERV9NC-int_110	chr4	76963685	76972373	-	0.0677096	4.05728	Up
HERV9NC-int_112	chr4	102552702	102558883	-	0.0407991	0.209588	Up
HERV9NC-int_113	chr4	103155325	103161001	+	0.0519578	0.140958	No change
HERV9NC-int_115	chr4	159578476	159586993	+	0.0710142	0.308064	Up
HERV9NC-int_118	chr4	173291803	173299249	-	0.0334964	0.257188	Up
HERV9NC-int_119	chr4	185656858	185663783	+	0.0592168	0.458338	Up
HERV9NC-int_121	chr5	32552436	32558999	-	0.0367873	0.318499	Up
HERV9NC-int_122	chr5	32672677	32678934	-	0.0218463	0.130166	Up
HERV9NC-int_124	chr5	49665089	49673817	+	0.0195318	0.186142	Up
HERV9NC-int_125	chr5	76203973	76210083	+	0.070383	0.500977	Up
HERV9NC-int_128	chr5	112955806	112961142	-	0.0485837	0.119499	No change
HERV9NC-int_129	chr5	157306157	157315000	+	0.0458181	0.176635	Up
HERV9NC-int_13	chr1	161222504	161226385	+	0.053505	0.173825	No change
HERV9NC-int_130	chr6	19270843	19278463	+	0.0387377	0.175638	Up
HERV9NC-int_132	chr6	52823672	52827782	-	0.0492513	0.380155	Up
HERV9NC-int_133	chr6	64035503	64043151	-	0.0681179	0.545255	Up
HERV9NC-int_136	chr6	70176913	70183433	+	0.112831	0.429512	Up
HERV9NC-int_138	chr6	99709870	99716065	-	0.0426913	0.256561	Up
HERV9NC-int_14	chr1	161442621	161450084	+	0.0488969	0.281649	Up
HERV9NC-int_140	chr6	141497240	141502951	+	0.0422754	0.157745	Up
HERV9NC-int_143	chr7	23894808	23901214	-	0.0383117	0.142254	No change
HERV9NC-int_144	chr7	124949368	124954894	+	0.0742156	0.27703	No change
HERV9NC-int_145	chr7	144114152	144121696	-	0.0484986	0.60057	Up
HERV9NC-int_147	chr7	151727681	151732912	-	0.240649	0.596864	No change
HERV9NC-int_148	chr8	4440167	4442369	+	0.00725455	0.22315	Up
HERV9NC-int_149	chr8	29161589	29170085	+	0.0645717	0.686828	Up
HERV9NC-int_150	chr8	50562172	50568992	-	0.0352666	0.24209	Up
HERV9NC-int_151	chr8	53866201	53875118	+	0.0193597	0.148543	Up
HERV9NC-int_152	chr8	53982817	53990743	-	0.0239523	0.13016	Up
HERV9NC-int_154	chr8	93405673	93413911	-	0.0271065	0.147713	Up
HERV9NC-int_155	chr8	99811460	99814008	+	0.0611224	0.313967	Up
HERV9NC-int_16	chr1	175070212	175078158	-	0.0190977	0.382841	Up
HERV9NC-int_160	chr9	22433697	22440110	+	0.0520699	0.340976	Up
HERV9NC-int_163	chr9	26826021	26830183	+	0.0657635	0.221199	No change
HERV9NC-int_165	chrX	26515980	26522371	+	0.0542171	0.122837	No change
HERV9NC-int_166	chrX	70715707	70720630	-	0.123912	0.309136	No change
HERV9NC-int_168	chrX	74392372	74399918	-	0.0231629	0.370494	Up
HERV9NC-int_170	chrX	104127841	104134485	+	0.0130848	0.189246	Up
HERV9NC-int_173	chrX	117412219	117417232	-	0.0345012	0.89102	Up
HERV9NC-int_176	chrX	150722898	150731816	-	0.0532189	0.564599	Up
HERV9NC-int_22	chr1	211396443	211402185	+	0.0448856	0.16073	No change
HERV9NC-int_23	chr10	5094172	5103398	-	0.0354925	0.452105	Up
HERV9NC-int_28	chr10	110800335	110808830	+	0.0199597	0.159494	Up
HERV9NC-int_29	chr10	121643599	121649812	+	0.0949772	0.231024	No change
HERV9NC-int_3	chr1	63218928	63228332	+	0.0845382	0.533008	Up
HERV9NC-int_30	chr11	23955475	23964385	-	0.0411297	0.460673	Up
HERV9NC-int_31	chr11	25022630	25028264	-	0.0248075	0.108915	No change
HERV9NC-int_32	chr11	42895286	42904470	+	0.0590342	0.721548	Up
HERV9NC-int_33	chr11	67386324	67394513	+	0.194502	4.92781	Up
HERV9NC-int_34	chr11	85318073	85324508	+	0.0192371	0.199811	Up
HERV9NC-int_35	chr11	96506654	96510965	+	0.0277896	0.120869	No change
HERV9NC-int_37	chr12	1819919	1824664	-	0.112443	0.215838	No change
HERV9NC-int_38	chr12	8939679	8948723	+	0.822385	4.9912	Up
HERV9NC-int_4	chr1	87267301	87272623	-	0.0707054	0.305329	Up
HERV9NC-int_40	chr12	20929535	20937279	-	0.0112262	0.252946	Up
HERV9NC-int_42	chr12	29536055	29539738	-	0.0276931	0.425492	Up
HERV9NC-int_44	chr13	24098551	24106996	+	0.0522715	0.254319	Up
HERV9NC-int_45	chr13	27786128	27794954	+	0.0930006	0.351183	Up
HERV9NC-int_46	chr13	32181868	32184298	-	0.056629	0.384122	Up
HERV9NC-int_47	chr13	54890512	54892874	+	0.280122	0.0361059	Down
HERV9NC-int_48	chr13	55276666	55280517	+	0.0168306	0.0387925	No change
HERV9NC-int_51	chr13	100729584	100737179	+	0.0903148	1.09885	Up
HERV9NC-int_52	chr13	100934517	100938211	+	0.276339	1.18064	Up
HERV9NC-int_54	chr14	32174025	32181895	-	0.0633103	0.250794	Up
HERV9NC-int_57	chr16	21640777	21649236	-	0.410624	0.485705	No change
HERV9NC-int_60	chr17	72902017	72904845	-	0.00673542	0.279708	Up
HERV9NC-int_61	chr17	72904846	72910548	+	0.0503118	0.485474	Up
HERV9NC-int_62	chr18	48637181	48642851	-	0.0635484	0.650033	Up
HERV9NC-int_63	chr18	48644484	48647853	-	0.0755892	0.437556	Up
HERV9NC-int_64	chr19	8444045	8450504	+	0.228145	0.521955	No change
HERV9NC-int_68	chr19	39311977	39317658	+	0.444435	1.10022	No change
HERV9NC-int_70	chr2	9036390	9043380	-	0.0780825	0.237594	No change
HERV9NC-int_71	chr2	33278608	33281395	-	0.121904	1.06646	Up
HERV9NC-int_72	chr2	34128551	34129999	-	0.0475167	0.561684	Up
HERV9NC-int_73	chr2	47326689	47335721	+	0.0606085	0.629413	Up
HERV9NC-int_75	chr2	98438110	98443612	+	0.498782	0.556414	No change
HERV9NC-int_79	chr2	135562854	135568530	-	0.0255453	0.146973	Up
HERV9NC-int_8	chr1	105653098	105657400	+	0.0243475	0.130046	Up
HERV9NC-int_83	chr2	203361451	203369340	+	0.16038	0.791355	Up
HERV9NC-int_86	chr3	17816434	17821576	+	0.061648	0.13368	No change
HERV9NC-int_88	chr3	33487954	33496479	+	0.134979	8.06849	Up
HERV9NC-int_9	chr1	118768727	118775495	+	0.029638	0.0476115	No change
HERV9NC-int_92	chr3	95306375	95314880	-	0.0309187	0.16681	Up
HERV9NC-int_93	chr3	148289110	148295380	+	0.0515892	0.245487	Up
HERV9NC-int_95	chr3	151382534	151389069	-	0.0401897	0.16763	Up
HERV9NC-int_96	chr3	152277065	152282205	+	0.0268351	0.421766	Up
HERV9NC-int_99	chr3	190906580	190910037	+	0.033937	0.130791	No change
HERV9N-int_10	chr1	96613227	96618993	+	0.0115587	0.0945347	Up
HERV9N-int_103	chr4	41021755	41024151	+	0.510002	0.535738	No change
HERV9N-int_105	chr4	83256795	83260455	-	0.0511926	0.0817882	No change
HERV9N-int_107	chr4	113128217	113131694	+	0.0243827	0.14075	No change
HERV9N-int_11	chr1	103209417	103215431	-	0.0304441	0.091798	No change
HERV9N-int_110	chr4	161583304	161589197	+	0.20312	0.115777	No change
HERV9N-int_114	chr5	12853764	12857094	+	0.056363	0.191825	No change
HERV9N-int_120	chr5	51693106	51699682	+	0.0613816	0.133759	No change
HERV9N-int_125	chr5	54381913	54387220	-	0.0576457	0.109729	No change
HERV9N-int_132	chr5	118763045	118768971	-	0.0439013	0.117001	No change
HERV9N-int_133	chr5	146380558	146386007	+	0.0644309	0.246694	No change
HERV9N-int_139	chr6	116412257	116416680	+	0.167236	0.243654	No change
HERV9N-int_156	chr8	49145386	49148449	+	0.0331929	0.119493	No change
HERV9N-int_159	chr8	54349246	54355781	-	0.015698	0.0563112	No change
HERV9N-int_16	chr1	177288515	177293877	+	0.075158	0.269915	No change
HERV9N-int_167	chr9	79105449	79110625	-	0.315121	0.620828	No change
HERV9N-int_168	chrX	51222049	51226185	+	0.0536254	0.330701	Up
HERV9N-int_170	chrX	108520727	108524286	-	0.0683529	0.359764	Up
HERV9N-int_18	chr1	188226268	188232988	-	0.0200683	0.0994746	No change
HERV9N-int_19	chr1	195107363	195110907	+	0.0449032	0.120803	No change
HERV9N-int_20	chr10	5905305	5909594	+	0.106429	0.289053	No change
HERV9N-int_26	chr10	69443398	69450483	-	0.0319973	0.131529	No change
HERV9N-int_28	chr10	91165974	91172704	+	0.241226	0.591219	Up
HERV9N-int_29	chr10	116796660	116802531	+	0.0240173	0.127323	Up
HERV9N-int_40	chr12	29322886	29324320	-	0.27335	0.306986	No change
HERV9N-int_42	chr12	29327653	29328862	-	0.029726	0.0513811	No change
HERV9N-int_46	chr12	82763128	82768423	-	0.0672418	0.126569	No change
HERV9N-int_55	chr12	108215665	108219329	+	0.0433442	0.255187	Up
HERV9N-int_58	chr14	81979314	81982876	+	0.169028	0.263293	No change
HERV9N-int_65	chr18	5085229	5091205	+	0.0283731	0.103109	No change
HERV9N-int_67	chr19	33186368	33191428	-	0.141872	0.473071	Up
HERV9N-int_69	chr2	40899133	40903888	+	0.0518749	0.21161	Up
HERV9N-int_7	chr1	48903576	48908979	+	0.23696	0.486786	No change
HERV9N-int_71	chr2	63549909	63555800	+	0.0605944	0.305735	Up
HERV9N-int_72	chr2	81262250	81267935	+	0.0613296	0.280757	Up
HERV9N-int_76	chr2	163923029	163929849	+	0.0286904	0.0977245	No change
HERV9N-int_79	chr2	184372097	184377891	-	0.030167	0.103037	No change
HERV9N-int_8	chr1	58156763	58159572	+	0.029087	0.0969052	No change
HERV9N-int_84	chr20	32739866	32745959	+	0.0729509	0.307701	Up
HERV9N-int_88	chr3	20310921	20316437	+	0.0310715	0.102093	No change
HERV9N-int_89	chr3	34560196	34566093	-	0.0316724	0.0582345	No change
HERV9N-int_93	chr3	51883819	51889473	+	0.057534	0.172361	No change
HERV9N-int_95	chr3	73203361	73208888	-	0.0718608	0.210775	No change
HERV9N-int_97	chr3	113064867	113070152	+	0.0256295	0.136575	No change
HERV9N-int_98	chr3	125323169	125326639	+	0.0552388	0.175529	No change
HERV9N-int_99	chr3	140590857	140596428	+	0.0829828	0.227764	No change
HERVE_a-int_11	chr10	85868201	85876949	+	0.0360989	0.0982049	No change
HERVE_a-int_110	chrX	56050893	56058652	-	0.0567351	0.0968164	No change
HERVE_a-int_13	chr11	60861066	60866313	+	0.0464867	0.152844	No change
HERVE_a-int_22	chr12	74658089	74666801	+	0.0383973	0.173247	Up
HERVE_a-int_24	chr12	101036746	101042405	-	0.0341953	0.20103	No change
HERVE_a-int_25	chr13	67971385	67980046	+	0.0299695	0.10597	No change
HERVE_a-int_37	chr19	6597059	6597903	+	0.427303	0.69031	No change
HERVE_a-int_38	chr19	6600109	6602013	+	0.842948	1.36824	No change
HERVE_a-int_43	chr19	20692743	20701350	-	0.325478	0.349857	No change
HERVE_a-int_50	chr2	188380581	188381806	+	0.167752	0.101881	No change
HERVE_a-int_54	chr21	34031679	34037069	+	0.250412	0.407218	No change
HERVE_a-int_70	chr4	92010149	92018230	-	0.0106045	0.0240792	No change
HERVE_a-int_72	chr4	138399465	138408198	+	0.0436876	0.137599	No change
HERVE_a-int_77	chr5	111859600	111868330	+	0.0339562	0.104982	No change
HERVE_a-int_85	chr6	123066654	123070407	-	0.0290585	0.277958	Up
HERVE-int_11	chr11	25489246	25490276	-	0.288678	0.345979	No change
HERVE-int_116	chr5	87484792	87486546	-	0.45832	0.444727	No change
HERVE-int_119	chr6	89371918	89380669	+	0.135382	0.109103	No change
HERVE-int_12	chr11	43805542	43807048	-	0.261079	0.430755	No change
HERVE-int_14	chr11	67612629	67620956	-	0.132101	0.72864	Up
HERVE-int_175	chrX	48996302	49000339	-	0.165021	0.339421	No change
HERVE-int_18	chr11	71452161	71460472	+	0.42859	2.12716	Up
HERVE-int_25	chr12	9559901	9560502	+	0.499313	0.220407	No change
HERVE-int_37	chr13	41449180	41454961	-	0.281723	0.428525	No change
HERVE-int_57	chr17	26557545	26566365	-	0.0336768	0.122862	No change
HERVE-int_61	chr19	12053723	12057647	-	0.67753	1.03132	No change
HERVE-int_63	chr19	29097746	29105724	+	0.363265	0.263753	No change
HERVE-int_66	chr19	53459980	53465446	+	0.156062	0.227415	No change
HERVE-int_79	chr2	232265423	232273554	+	1.60053	2.0253	No change
HERVE-int_81	chr20	24908581	24913663	+	0.0135388	0.365957	Up
HERVE-int_9	chr10	35257963	35264191	+	0.0171644	0.0833023	No change
HERVE-int_96	chr3	129859755	129868073	-	0.160051	0.639542	Up
HERV-Fc1-int_1	chr11	5956478	5959159	+	0.455551	5.33173	Up
HERV-Fc1_LTR1_11	chr7	64295273	64300536	-	6.47175	98.9749	Up
HERV-Fc1_LTR1_12	chr7	153106483	153111238	-	1.24457	18.9126	Up
HERV-Fc1_LTR1_9	chr4	109515398	109515743	-	0.960706	19.15	Up
HERV-Fc1_LTR3_3	chr2	84101057	84106618	-	0.627681	10.031	Up
HERV-Fc2-int_1	chr11	5950003	5954967	+	0.280757	4.50051	Up
HERVFH19-int_69	chr8	607153	607945	-	1.88192	1.74786	No change
HERVFH19-int_80	chrX	47144748	47153532	-	0	0.0793855	Up
HERVFH19-int_81	chrX	71440198	71442445	+	0.348597	0.622755	No change
HERVFH19-int_85	chrX	71444619	71447595	+	0.376032	0.393478	No change
HERVFH19-int_86	chrX	71448185	71449758	+	0.600894	0.904807	No change
HERVFH21-int_13	chr1	36795462	36798753	+	0.194604	0.210475	No change
HERVFH21-int_25	chr11	3373407	3379550	-	0.643615	0.513116	No change
HERVFH21-int_28	chr12	133471102	133471241	+	0.603326	1.35291	No change
HERVFH21-int_37	chr14	102700172	102705870	+	0.0326649	0.0490174	No change
HERVFH21-int_44	chr16	30559153	30560079	-	0.261736	0.067084	No change
HERVFH21-int_46	chr19	20054660	20060628	+	0.127389	0.0851436	No change
HERVFH21-int_53	chr3	141417807	141421822	-	0.00420697	0.0267283	No change
HERVFH21-int_82	chr8	48907814	48911810	-	0.00799525	1.99688	Up
HERVH48-int_21	chr14	70811369	70817202	+	0.690287	0.848642	No change
HERVH48-int_27	chr19	20656776	20663520	-	1.04574	1.13548	No change
HERVH48-int_28	chr19	23527534	23531079	+	2.13896	1.77752	No change
HERVH48-int_29	chr19	23532245	23533799	+	1.34395	0.557934	No change
HERVH48-int_50	chr5	43072823	43075775	-	0.506485	0.840833	No change
HERVH48-int_59	chr7	102613657	102614555	+	0.174811	0.692811	No change
HERVH48-int_60	chr7	102614856	102618096	+	0.0813444	0.775516	Up
HERVH48-int_72	chr8	138293563	138300052	+	0.011268	0.00996655	No change
HERVH48-int_74	chrX	57245361	57251297	+	0.106556	0.512881	Up
HERVH48-int_75	chrX	68916879	68923674	-	0.191546	0.160269	No change
HERVH48-int_8	chr1	246800455	246803401	-	0.266823	0.217887	No change
HERVH48-int_9	chr1	247449443	247454164	+	0.108523	0.237948	No change
HERVH-int_10	chr1	30676525	30681960	+	1.06862	1.40027	No change
HERVH-int_100	chr1	222146420	222152299	-	43.5558	30.5756	No change
HERVH-int_1007	chr5	76175726	76181435	-	1.27996	3.61391	No change
HERVH-int_1008	chr5	76181549	76182842	-	0.114027	0.857763	Up
HERVH-int_1009	chr5	81249123	81255054	+	10.9919	6.96519	No change
HERVH-int_101	chr1	223197738	223203498	-	56.2851	44.0724	No change
HERVH-int_1010	chr5	83994493	84000000	+	54.1538	30.804	No change
HERVH-int_1011	chr5	92159449	92165413	+	25.1909	17.5196	No change
HERVH-int_1012	chr5	95502532	95508124	-	7.16165	5.17153	No change
HERVH-int_1017	chr5	98346528	98352658	-	0.90695	7.72958	Up
HERVH-int_1018	chr5	100319996	100325928	-	22.7218	15.6737	No change
HERVH-int_102	chr1	225027638	225033784	-	2.8198	3.05895	No change
HERVH-int_1021	chr5	103367411	103373014	+	12.6587	8.7054	No change
HERVH-int_1022	chr5	103399336	103406182	-	12.1219	9.62549	No change
HERVH-int_1023	chr5	106314289	106319787	+	43.4926	24.9976	No change
HERVH-int_1024	chr5	107887502	107890719	+	49.9159	29.0379	No change
HERVH-int_1025	chr5	107903362	107909806	-	5.23251	4.38926	No change
HERVH-int_1026	chr5	109866637	109871214	+	12.1553	8.03682	No change
HERVH-int_1028	chr5	116382111	116387942	-	20.0209	11.9825	No change
HERVH-int_103	chr1	225073160	225081252	+	0.103219	0.352146	Up
HERVH-int_1031	chr5	118285936	118288341	-	3.18985	1.96441	No change
HERVH-int_1034	chr5	121952588	121960069	-	2.57876	3.47841	No change
HERVH-int_1035	chr5	123639451	123645169	+	7.90155	5.00139	No change
HERVH-int_1036	chr5	123832728	123838432	+	19.1336	10.3969	No change
HERVH-int_1037	chr5	124302379	124307149	-	2.93058	2.21342	No change
HERVH-int_104	chr1	227021204	227026105	+	2.95812	1.95441	No change
HERVH-int_1040	chr5	126002788	126006082	-	0.148555	0.460497	No change
HERVH-int_1041	chr5	126007036	126008314	-	3.56239	3.25875	No change
HERVH-int_1043	chr5	126009173	126010758	-	0.131011	0.606673	Up
HERVH-int_1044	chr5	126175029	126181397	-	51.6109	35.0441	No change
HERVH-int_1046	chr5	128067038	128071690	+	1.67848	1.57873	No change
HERVH-int_1047	chr5	130907573	130914619	+	0.73068	0.74522	No change
HERVH-int_1048	chr5	130916278	130917873	+	0.352252	0.153648	No change
HERVH-int_1051	chr5	135637062	135642710	+	20.7541	12.9087	No change
HERVH-int_1052	chr5	135876632	135881082	-	29.1401	20.0303	No change
HERVH-int_1053	chr5	135882020	135886428	-	31.2567	19.6754	No change
HERVH-int_1054	chr5	135901029	135906934	-	37.3486	23.6218	No change
HERVH-int_1055	chr5	136072732	136075313	+	0.607572	0.820278	No change
HERVH-int_1063	chr5	152829247	152834990	-	34.7785	21.6611	No change
HERVH-int_1065	chr5	160675416	160682020	+	5.99952	4.29002	No change
HERVH-int_1067	chr5	162761366	162767591	+	0.498541	1.28214	No change
HERVH-int_1068	chr5	166167063	166171655	-	2.32875	1.9498	No change
HERVH-int_1070	chr5	166725633	166730683	-	7.36163	5.84758	No change
HERVH-int_1072	chr5	170189085	170194868	-	16.449	9.73815	No change
HERVH-int_1073	chr5	170427581	170432148	-	1.86462	1.53515	No change
HERVH-int_1074	chr5	170433767	170435850	-	0.196144	0.348016	No change
HERVH-int_1075	chr5	178616658	178617626	-	5.63461	11.9915	No change
HERVH-int_1076	chr5	179842688	179847511	-	49.7965	122.56	No change
HERVH-int_1077	chr6	3167270	3170818	+	6.30014	5.39726	No change
HERVH-int_1078	chr6	3172184	3174090	+	2.17381	2.53537	No change
HERVH-int_1079	chr6	6028043	6033833	-	56.0181	19.4086	No change
HERVH-int_1081	chr6	14297173	14303054	-	37.5999	28.1753	No change
HERVH-int_1083	chr6	16886216	16891878	+	27.4483	14.8175	No change
HERVH-int_1085	chr6	19539693	19545044	+	13.8928	9.59155	No change
HERVH-int_1088	chr6	33313687	33318663	+	2.18399	2.73435	No change
HERVH-int_109	chr1	229548165	229554412	+	7.38735	7.15682	No change
HERVH-int_1091	chr6	39099289	39104296	-	1.79842	5.12649	No change
HERVH-int_1092	chr6	40829137	40835963	-	3.07173	4.53261	No change
HERVH-int_1093	chr6	51803039	51806034	+	4.15697	2.81115	No change
HERVH-int_1094	chr6	51806353	51809224	+	6.14984	4.43577	No change
HERVH-int_1095	chr6	55875537	55881584	-	4.75329	3.56996	No change
HERVH-int_11	chr1	32897938	32903639	+	12.9552	9.74448	No change
HERVH-int_110	chr1	230736962	230744840	+	7.76741	53.1611	Up
HERVH-int_1100	chr6	64660120	64666415	+	0.668146	0.842652	No change
HERVH-int_1102	chr6	68577521	68584349	-	0.3789	0.763607	No change
HERVH-int_1105	chr6	78367738	78376158	-	24.0954	26.3678	No change
HERVH-int_1108	chr6	81195185	81197540	-	18.7664	11.2195	No change
HERVH-int_1112	chr6	82055929	82060877	-	30.6073	17.1766	No change
HERVH-int_1113	chr6	87307970	87313619	-	3.22486	2.08921	No change
HERVH-int_1116	chr6	95263637	95269328	-	123.388	28.6819	No change
HERVH-int_1117	chr6	98227364	98233201	+	50.8995	28.0945	No change
HERVH-int_1118	chr6	102550300	102556086	+	13.0868	8.54629	No change
HERVH-int_112	chr1	232253861	232259691	+	46.6539	35.7533	No change
HERVH-int_1120	chr6	110176978	110182782	-	13.4712	8.27522	No change
HERVH-int_1121	chr6	114332939	114339309	-	4.90794	1.89664	No change
HERVH-int_1123	chr6	115352957	115358783	+	48.0528	29.6276	No change
HERVH-int_1124	chr6	117979960	117986363	-	2.84059	11.8376	Up
HERVH-int_1125	chr6	120783653	120789279	-	42.1285	27.9922	No change
HERVH-int_1126	chr6	121245971	121252003	+	12.0848	7.93729	No change
HERVH-int_1127	chr6	121941568	121947446	-	56.0348	39.8175	No change
HERVH-int_1129	chr6	123877989	123883489	+	7.51215	4.30132	No change
HERVH-int_113	chr1	232365375	232370745	-	37.4214	30.0776	No change
HERVH-int_1131	chr6	125211553	125212937	+	8.63592	8.73792	No change
HERVH-int_1132	chr6	125214528	125218909	+	44.5301	29.3033	No change
HERVH-int_1133	chr6	126022994	126028909	-	57.9004	37.6814	No change
HERVH-int_1134	chr6	127169991	127175599	+	30.3043	20.3527	No change
HERVH-int_1135	chr6	130513456	130519367	+	15.5791	10.2246	No change
HERVH-int_1136	chr6	131616497	131622336	+	41.9339	28.9046	No change
HERVH-int_1137	chr6	131644436	131650277	+	21.6724	24.6811	No change
HERVH-int_1138	chr6	131659940	131665704	+	22.9422	18.8506	No change
HERVH-int_1139	chr6	131724065	131729682	+	17.0429	14.0434	No change
HERVH-int_114	chr1	233819195	233824390	-	31.9283	35.0559	No change
HERVH-int_1140	chr6	131825467	131830326	-	38.4373	23.559	No change
HERVH-int_1141	chr6	132222690	132228557	+	44.1806	33.8101	No change
HERVH-int_1143	chr6	137382560	137388258	-	8.46868	6.50147	No change
HERVH-int_1144	chr6	140578633	140584217	-	12.9637	8.78842	No change
HERVH-int_1146	chr6	142336803	142342919	+	39.7826	23.6561	No change
HERVH-int_1147	chr6	145244311	145249994	+	16.3654	11.8738	No change
HERVH-int_1148	chr6	145424322	145429993	-	11.6077	8.00838	No change
HERVH-int_1149	chr6	146771605	146777605	-	24.4308	16.1151	No change
HERVH-int_115	chr1	233824371	233824501	+	1.69906	5.31604	No change
HERVH-int_1151	chr6	147952163	147953818	-	5.17347	11.9384	No change
HERVH-int_1152	chr6	148960908	148966644	+	17.4729	11.0015	No change
HERVH-int_1153	chr6	152811474	152816574	+	0.39668	0.627447	No change
HERVH-int_1156	chr6	158121674	158127614	-	10.6553	11.8629	No change
HERVH-int_1157	chr6	159301418	159303542	-	0.822493	9.64947	Up
HERVH-int_1158	chr6	159303843	159308953	-	2.02415	8.34915	Up
HERVH-int_1159	chr6	159309264	159309534	-	0.121724	3.42556	Up
HERVH-int_116	chr1	237095617	237101222	-	20.3199	15.4156	No change
HERVH-int_1160	chr6	159309651	159310247	-	1.34423	10.3346	Up
HERVH-int_1161	chr6	160649683	160655354	+	1.48918	1.53461	No change
HERVH-int_1162	chr6	160707643	160713346	-	21.5295	13.7024	No change
HERVH-int_1163	chr6	161198262	161201878	+	1.85108	2.6767	No change
HERVH-int_1164	chr6	164759802	164765812	-	13.449	7.97428	No change
HERVH-int_1166	chr6	169078776	169079799	-	2.56616	1.66318	No change
HERVH-int_118	chr1	241597189	241603182	+	11.4806	9.52368	No change
HERVH-int_1184	chr7	6998377	7001894	-	15.0644	9.4736	No change
HERVH-int_1185	chr7	9393035	9398837	-	31.1075	20.6671	No change
HERVH-int_1186	chr7	9497332	9503848	-	2.49998	2.01637	No change
HERVH-int_1188	chr7	12700387	12705219	+	0.306229	1.05713	Up
HERVH-int_1189	chr7	17453687	17460387	+	1.95481	1.36689	No change
HERVH-int_1190	chr7	20160332	20166178	+	4.38539	3.82481	No change
HERVH-int_1192	chr7	22742977	22748932	+	7.56551	5.90071	No change
HERVH-int_1193	chr7	22953084	22958547	+	0.963539	1.50874	No change
HERVH-int_1195	chr7	26063820	26069429	-	57.5508	27.1813	No change
HERVH-int_1196	chr7	29824608	29832141	+	21.9044	20.8207	No change
HERVH-int_1197	chr7	30519185	30524899	+	1.65608	1.63126	No change
HERVH-int_1199	chr7	32872173	32877883	+	4.93729	3.14459	No change
HERVH-int_12	chr1	35097561	35102350	-	24.5241	17.2959	No change
HERVH-int_1201	chr7	34339744	34345184	-	32.6265	16.8198	No change
HERVH-int_1202	chr7	42910175	42916003	-	51.0668	31.0995	No change
HERVH-int_1205	chr7	52400619	52406737	-	1.46994	1.07245	No change
HERVH-int_1206	chr7	64139928	64147280	+	4.08804	4.60453	No change
HERVH-int_1208	chr7	75408230	75409095	+	0.0379948	0.195877	No change
HERVH-int_1209	chr7	75409321	75412836	+	0.37483	0.658249	No change
HERVH-int_121	chr10	3037746	3040372	-	1.86085	2.13262	No change
HERVH-int_1212	chr7	76969254	76975197	+	1.51296	2.30031	No change
HERVH-int_1214	chr7	92108507	92114588	-	0.619915	1.45186	No change
HERVH-int_1217	chr7	99320774	99327555	+	0.215904	0.305723	No change
HERVH-int_1218	chr7	100519902	100525640	+	3.77018	3.26212	No change
HERVH-int_1219	chr7	106168198	106174104	-	1.81252	0.944627	No change
HERVH-int_122	chr10	5512731	5514756	+	0.815976	0.938745	No change
HERVH-int_1220	chr7	106470080	106475691	+	0.0699106	0.0405592	No change
HERVH-int_1221	chr7	106475911	106478964	+	0.0281753	0.086036	No change
HERVH-int_1222	chr7	109231891	109237736	-	8.70514	6.32639	No change
HERVH-int_1223	chr7	109281765	109287697	-	1.70298	1.78548	No change
HERVH-int_1224	chr7	112874486	112879363	-	47.9555	25.6836	No change
HERVH-int_1225	chr7	116096023	116101190	+	19.1622	13.2971	No change
HERVH-int_1228	chr7	120525754	120531445	-	8.95887	6.13168	No change
HERVH-int_1229	chr7	120955434	120961347	+	51.3099	32.2108	No change
HERVH-int_1231	chr7	122456783	122460596	+	33.4305	20.7678	No change
HERVH-int_1234	chr7	124600723	124604006	-	0.633446	1.24425	No change
HERVH-int_1235	chr7	124899849	124904691	-	53.2242	31.9172	No change
HERVH-int_1236	chr7	125550019	125555793	+	30.6621	19.6049	No change
HERVH-int_1237	chr7	125557611	125564164	+	5.39717	4.03239	No change
HERVH-int_1238	chr7	138014000	138019276	+	4.1096	8.13809	No change
HERVH-int_1239	chr7	138049445	138053044	+	4.09844	2.92501	No change
HERVH-int_124	chr10	6671541	6677503	-	35.5374	22.1009	No change
HERVH-int_1240	chr7	139146211	139150158	+	9.904	6.28373	No change
HERVH-int_1241	chr7	139150465	139152150	+	5.62204	3.41039	No change
HERVH-int_1242	chr7	141277876	141284242	-	2.28863	2.71879	No change
HERVH-int_1243	chr7	142802210	142807597	+	0.489997	0.607568	No change
HERVH-int_1249	chr7	148006508	148012707	-	5.99943	5.72493	No change
HERVH-int_125	chr10	6839045	6844915	-	35.2991	22.6204	No change
HERVH-int_1250	chr7	150004329	150009372	+	0.0554936	0.0850071	No change
HERVH-int_1252	chr8	5293988	5299768	-	3.36941	2.52476	No change
HERVH-int_1255	chr8	8026245	8029782	+	9.80574	6.32197	No change
HERVH-int_1258	chr8	8916424	8922705	-	5.41986	4.14849	No change
HERVH-int_126	chr10	17672036	17674160	-	30.0257	14.3609	No change
HERVH-int_1261	chr8	10428591	10434839	+	3.34522	3.11742	No change
HERVH-int_1266	chr8	37858187	37861640	-	3.75165	5.38603	No change
HERVH-int_1267	chr8	50332352	50338885	+	0.848665	0.98731	No change
HERVH-int_1268	chr8	61217939	61224568	-	1.72947	3.4796	No change
HERVH-int_127	chr10	20408133	20413863	-	20.6039	11.9655	No change
HERVH-int_1270	chr8	64059898	64065823	-	0.877901	2.03913	No change
HERVH-int_1271	chr8	69885179	69891004	+	34.2231	21.0443	No change
HERVH-int_1272	chr8	72576900	72579950	+	2.52395	2.66178	No change
HERVH-int_1273	chr8	72580263	72582683	+	0.331436	0.489555	No change
HERVH-int_1274	chr8	72587172	72592895	+	44.749	29.3631	No change
HERVH-int_1275	chr8	80298341	80303920	-	44.0868	22.9758	No change
HERVH-int_1276	chr8	82810251	82816178	-	1.78638	3.43294	No change
HERVH-int_1277	chr8	82826646	82830994	+	2.03077	1.31517	No change
HERVH-int_1278	chr8	82831293	82832126	+	0.289838	0.183083	No change
HERVH-int_128	chr10	26005350	26011855	+	6.51478	4.83305	No change
HERVH-int_1282	chr8	85975066	85981388	+	5.13531	3.56621	No change
HERVH-int_1283	chr8	89754446	89759757	-	16.8345	12.1611	No change
HERVH-int_1286	chr8	98187257	98192967	+	21.9494	15.9058	No change
HERVH-int_1287	chr8	98212998	98218884	+	40.7162	26.8174	No change
HERVH-int_1291	chr8	100955923	100961837	+	44.239	43.8943	No change
HERVH-int_1292	chr8	104014306	104016817	+	0.339841	0.687535	No change
HERVH-int_1293	chr8	105298140	105304321	+	30.8765	19.1545	No change
HERVH-int_1294	chr8	110313306	110319688	+	0.561612	0.712422	No change
HERVH-int_1295	chr8	113208103	113213632	+	9.33199	6.52825	No change
HERVH-int_1299	chr8	116224482	116230207	+	50.008	34.5057	No change
HERVH-int_13	chr1	35597626	35603626	-	5.96843	5.19592	No change
HERVH-int_1300	chr8	116827174	116831632	+	37.6281	17.9061	No change
HERVH-int_1302	chr8	128443948	128449709	+	50.2824	32.2722	No change
HERVH-int_1303	chr8	129624147	129629876	-	37.128	21.1853	No change
HERVH-int_1304	chr8	129926705	129932566	+	5.52826	4.06465	No change
HERVH-int_1308	chr8	133092485	133098249	-	42.8089	32.0383	No change
HERVH-int_1309	chr8	136779434	136785255	-	16.7203	11.1092	No change
HERVH-int_131	chr10	32422627	32427780	-	0.625459	1.54341	No change
HERVH-int_1310	chr8	138421660	138426131	-	10.9804	6.53616	No change
HERVH-int_1311	chr8	138836885	138842760	-	9.18376	7.15296	No change
HERVH-int_1312	chr8	146179305	146185384	-	9.08092	6.00519	No change
HERVH-int_1313	chr9	2275706	2281524	+	8.98441	8.36166	No change
HERVH-int_1314	chr9	2509687	2515547	+	0.236732	0.535278	No change
HERVH-int_1316	chr9	6020021	6022201	+	0.0763689	0.189017	No change
HERVH-int_1317	chr9	10884982	10890804	+	5.56709	3.77151	No change
HERVH-int_1319	chr9	12948344	12954127	+	51.2703	29.6535	No change
HERVH-int_132	chr10	35690533	35695102	-	1.64199	1.99498	No change
HERVH-int_1320	chr9	21487322	21491079	-	33.5854	22.4381	No change
HERVH-int_1323	chr9	25668927	25675215	+	4.61274	3.28007	No change
HERVH-int_1325	chr9	31326305	31334695	+	4.07729	8.22655	No change
HERVH-int_1327	chr9	35003290	35009330	+	5.36207	6.30174	No change
HERVH-int_1328	chr9	35154100	35156607	-	0.877198	1.32266	No change
HERVH-int_1329	chr9	35636816	35639022	+	0.206785	2.70127	Up
HERVH-int_133	chr10	35695841	35697680	-	1.13888	0.748335	No change
HERVH-int_1337	chr9	76700499	76706352	+	41.8991	27.4949	No change
HERVH-int_1339	chr9	80795610	80801735	+	16.0658	10.2832	No change
HERVH-int_134	chr10	46066622	46071533	+	4.91556	3.45274	No change
HERVH-int_1340	chr9	82752210	82758063	+	42.5329	25.7726	No change
HERVH-int_1342	chr9	85316477	85321201	-	29.4389	12.4524	No change
HERVH-int_1343	chr9	85498648	85504404	+	45.7259	27.7155	No change
HERVH-int_1344	chr9	88073235	88081859	+	24.3864	22.3174	No change
HERVH-int_1345	chr9	88494146	88495849	-	1.50994	3.59179	No change
HERVH-int_1346	chr9	88495850	88499425	+	0.330745	3.04533	Up
HERVH-int_1348	chr9	88761013	88762344	+	0.350785	5.53794	Up
HERVH-int_1349	chr9	89201749	89203972	-	14.0173	6.92419	No change
HERVH-int_135	chr10	53793517	53799321	-	46.4982	31.8461	No change
HERVH-int_1350	chr9	90025609	90031621	+	71.4027	50.438	No change
HERVH-int_1352	chr9	94833980	94840505	+	3.99792	3.59062	No change
HERVH-int_1353	chr9	96109870	96115626	+	55.2951	54.8262	No change
HERVH-int_1355	chr9	99976776	99982296	+	48.4675	31.7567	No change
HERVH-int_1357	chr9	101029080	101032663	-	12.6389	6.93919	No change
HERVH-int_1359	chr9	102432063	102438183	+	34.3022	21.9975	No change
HERVH-int_136	chr10	55252483	55253706	-	21.7439	14.7336	No change
HERVH-int_1360	chr9	102902464	102908804	-	6.24198	4.59158	No change
HERVH-int_1361	chr9	109550563	109556130	+	6.21924	4.68128	No change
HERVH-int_1362	chr9	117936931	117942614	-	10.074	7.30543	No change
HERVH-int_1363	chr9	118235460	118241197	+	21.7171	14.2601	No change
HERVH-int_1364	chr9	118601457	118607208	-	53.7402	36.9035	No change
HERVH-int_1366	chr9	124552281	124559048	+	35.5477	30.5657	No change
HERVH-int_1368	chr9	128836729	128842693	-	9.442	6.10214	No change
HERVH-int_137	chr10	55259789	55264487	-	35.0025	22.9265	No change
HERVH-int_1372	chr9	134422601	134426317	+	3.222	3.60008	No change
HERVH-int_1375	chr9	140740880	140744917	+	0.575399	1.25509	No change
HERVH-int_1378	chrX	3476770	3478202	-	1.20386	1.1943	No change
HERVH-int_1379	chrX	4458515	4464361	-	30.072	20.1674	No change
HERVH-int_138	chr10	55926436	55932261	+	51.7993	33.7295	No change
HERVH-int_1382	chrX	12957984	12963656	+	35.2932	29.8718	No change
HERVH-int_1383	chrX	16062837	16068537	-	18.5365	14.7829	No change
HERVH-int_1384	chrX	16197325	16202557	-	13.4757	13.7605	No change
HERVH-int_1385	chrX	16236500	16240380	-	1.52579	1.5414	No change
HERVH-int_1387	chrX	27304340	27313095	-	0.42535	0.860537	No change
HERVH-int_1388	chrX	28520712	28522052	-	4.18361	14.9253	Up
HERVH-int_139	chr10	57731272	57735847	+	0.95758	1.23933	No change
HERVH-int_1390	chrX	28522461	28526011	-	1.68817	1.235	No change
HERVH-int_1391	chrX	28910237	28916285	-	5.86814	5.13021	No change
HERVH-int_1394	chrX	30467049	30472978	-	10.5917	7.66413	No change
HERVH-int_1396	chrX	35627539	35630647	+	2.10265	1.69367	No change
HERVH-int_1397	chrX	37317683	37320501	-	3.34846	2.35135	No change
HERVH-int_14	chr1	38373487	38374125	+	0.179578	1.97282	Up
HERVH-int_1400	chrX	55814840	55819838	-	1.46552	1.94776	No change
HERVH-int_1401	chrX	63870976	63877545	+	10.1985	11.1216	No change
HERVH-int_1402	chrX	64349180	64354974	-	1.56529	2.05158	No change
HERVH-int_1403	chrX	64581469	64585829	+	1.34766	2.46695	No change
HERVH-int_1404	chrX	70484230	70486737	+	2.30683	2.94119	No change
HERVH-int_1405	chrX	70487034	70489460	+	0.850891	2.66041	No change
HERVH-int_1407	chrX	70491433	70492681	+	4.23631	11.7985	No change
HERVH-int_1408	chrX	72747793	72753783	+	3.79855	3.52143	No change
HERVH-int_1409	chrX	73021293	73026964	-	46.8088	43.9856	No change
HERVH-int_1410	chrX	73028033	73029220	-	44.9363	34.4305	No change
HERVH-int_1411	chrX	73341434	73346583	-	0.320966	2.1526	Up
HERVH-int_1412	chrX	73346882	73350354	-	1.78113	2.57514	No change
HERVH-int_1415	chrX	81982215	81988398	+	1.16956	1.19955	No change
HERVH-int_1416	chrX	86236887	86242490	+	13.155	8.60856	No change
HERVH-int_1417	chrX	86936680	86942644	+	44.6734	26.9487	No change
HERVH-int_1418	chrX	90028312	90034154	-	30.6306	17.0721	No change
HERVH-int_1419	chrX	91355239	91360916	-	32.0274	18.2276	No change
HERVH-int_1420	chrX	91528082	91533793	-	24.8079	13.591	No change
HERVH-int_1421	chrX	92079427	92084344	+	26.9943	16.6495	No change
HERVH-int_1423	chrX	93953819	93960088	-	34.9266	23.5459	No change
HERVH-int_1424	chrX	95879024	95885447	+	11.9694	8.31449	No change
HERVH-int_1426	chrX	97779244	97785068	-	47.6161	30.0048	No change
HERVH-int_1428	chrX	100041607	100046853	-	0.522773	1.43747	No change
HERVH-int_1429	chrX	102683983	102690366	-	2.34972	3.70013	No change
HERVH-int_143	chr10	60626240	60627091	-	6.96812	4.22734	No change
HERVH-int_1431	chrX	103017989	103022234	-	4.32509	5.29401	No change
HERVH-int_1433	chrX	108421574	108427387	+	10.8255	8.88188	No change
HERVH-int_1434	chrX	109109303	109114091	-	106.945	27.5679	Down
HERVH-int_1435	chrX	110787035	110792901	+	57.5754	33.2892	No change
HERVH-int_1436	chrX	111773608	111779585	+	35.0665	22.4768	No change
HERVH-int_1437	chrX	112351946	112357652	-	17.7584	13.7105	No change
HERVH-int_1439	chrX	113283263	113288757	+	11.5369	11.6562	No change
HERVH-int_1440	chrX	113701125	113706984	+	85.2535	41.0648	No change
HERVH-int_1441	chrX	113835733	113841698	-	64.6581	36.7646	No change
HERVH-int_1442	chrX	115126856	115130549	+	0.303356	0.167162	No change
HERVH-int_1444	chrX	115854285	115860680	-	4.25827	6.03994	No change
HERVH-int_1445	chrX	115946416	115952190	-	48.8131	31.2269	No change
HERVH-int_1448	chrX	118451736	118457434	-	35.0511	26.1524	No change
HERVH-int_145	chr10	81723664	81725300	+	4.92018	6.93135	No change
HERVH-int_1450	chrX	121355857	121361638	+	32.2377	23.2278	No change
HERVH-int_1451	chrX	124522687	124528409	-	39.2631	27.3392	No change
HERVH-int_1455	chrX	129411348	129414166	+	0.689246	0.728593	No change
HERVH-int_1456	chrX	130846053	130851792	+	17.0342	10.5929	No change
HERVH-int_1458	chrX	137346517	137352494	-	14.2368	8.34735	No change
HERVH-int_146	chr10	84817264	84823121	+	0.393182	0.47432	No change
HERVH-int_1460	chrX	141315409	141320844	+	1.57055	2.40926	No change
HERVH-int_1461	chrX	141511162	141516747	-	11.8129	5.78087	No change
HERVH-int_1465	chrX	148397136	148401945	+	28.6091	17.0267	No change
HERVH-int_1466	chrX	152360384	152367302	-	0.406509	0.302485	No change
HERVH-int_147	chr10	88320995	88326415	-	3.04341	4.73532	No change
HERVH-int_149	chr10	91044477	91050644	+	2.23132	2.24015	No change
HERVH-int_15	chr1	38374262	38378647	+	1.85034	4.11633	No change
HERVH-int_150	chr10	91840775	91846549	-	40.621	24.1948	No change
HERVH-int_151	chr10	92054740	92060479	+	27.8111	14.9376	No change
HERVH-int_152	chr10	92567046	92573015	+	21.252	15.1093	No change
HERVH-int_155	chr10	99322055	99324053	-	0.82193	1.12145	No change
HERVH-int_156	chr10	101020021	101023832	+	0.681444	1.9022	No change
HERVH-int_158	chr10	102140677	102142228	+	7.03913	7.32663	No change
HERVH-int_16	chr1	38378957	38379845	+	0.316851	1.57233	Up
HERVH-int_162	chr10	102943513	102948165	-	0.576991	0.90581	No change
HERVH-int_164	chr10	104965198	104968083	+	1.3959	4.95914	Up
HERVH-int_165	chr10	104968394	104971155	+	2.00811	6.17471	No change
HERVH-int_166	chr10	104971436	104973414	+	1.32438	5.66643	No change
HERVH-int_167	chr10	105279964	105282021	-	1.38641	2.70984	No change
HERVH-int_168	chr10	107487395	107493543	+	1.76195	1.92556	No change
HERVH-int_169	chr10	107776498	107782856	-	3.25381	3.44941	No change
HERVH-int_17	chr1	38890786	38896451	+	16.4119	12.6284	No change
HERVH-int_170	chr10	110358808	110360574	+	0.405124	0.413542	No change
HERVH-int_171	chr10	111322516	111328010	+	5.4081	4.83761	No change
HERVH-int_172	chr10	118240187	118246030	+	17.1096	11.4094	No change
HERVH-int_174	chr10	120656007	120656467	+	5.04524	6.77746	No change
HERVH-int_175	chr10	120656981	120659856	+	1.80901	1.9683	No change
HERVH-int_180	chr11	3669179	3674866	+	11.241	6.35497	No change
HERVH-int_185	chr11	6091052	6097114	-	25.8457	15.4934	No change
HERVH-int_187	chr11	7933698	7939454	-	38.8765	21.4299	No change
HERVH-int_188	chr11	14545807	14550608	+	2.77909	3.42019	No change
HERVH-int_189	chr11	18664801	18671021	+	1.74654	7.80627	Up
HERVH-int_19	chr1	43322383	43323280	+	0.310968	0.434811	No change
HERVH-int_190	chr11	20589421	20594201	+	30.7531	16.3143	No change
HERVH-int_194	chr11	25508041	25512510	-	6.48148	4.62087	No change
HERVH-int_195	chr11	27650619	27656473	-	57.916	38.4296	No change
HERVH-int_199	chr11	37599933	37604922	-	0.073336	0.289089	No change
HERVH-int_2	chr1	5104856	5113158	+	17.7689	12.8237	No change
HERVH-int_20	chr1	43323394	43325555	+	0.280589	0.691215	No change
HERVH-int_201	chr11	42142539	42146852	+	51.64	43.0878	No change
HERVH-int_202	chr11	49342135	49348393	-	0.701936	0.670812	No change
HERVH-int_204	chr11	63220111	63226979	+	4.48175	8.63474	No change
HERVH-int_205	chr11	66341068	66344427	+	14.6235	11.895	No change
HERVH-int_206	chr11	67527156	67532835	+	13.7768	11.5961	No change
HERVH-int_209	chr11	67620957	67624432	-	6.63039	5.98891	No change
HERVH-int_21	chr1	43551205	43556828	+	12.6876	8.33965	No change
HERVH-int_210	chr11	68390173	68392572	+	1.31194	2.22213	No change
HERVH-int_211	chr11	68393497	68400264	+	7.94635	9.02462	No change
HERVH-int_213	chr11	69903572	69905007	-	1.92829	5.11118	Up
HERVH-int_215	chr11	70060778	70066262	-	9.97698	6.93077	No change
HERVH-int_216	chr11	71448621	71452160	+	6.77999	9.43027	No change
HERVH-int_219	chr11	77261220	77266752	+	2.65298	2.04445	No change
HERVH-int_22	chr1	45781646	45786155	+	2.18769	2.55787	No change
HERVH-int_220	chr11	77791882	77796627	+	0.446176	0.317888	No change
HERVH-int_226	chr11	83053028	83056621	-	2.3723	1.98479	No change
HERVH-int_227	chr11	83130178	83134599	+	2.02516	1.80795	No change
HERVH-int_230	chr11	83153227	83159588	-	5.04094	3.67884	No change
HERVH-int_232	chr11	89114472	89120727	+	0.874246	1.01477	No change
HERVH-int_233	chr11	94078891	94088700	+	15.6167	10.3448	No change
HERVH-int_235	chr11	94752548	94757239	-	5.31611	4.47602	No change
HERVH-int_237	chr11	95042583	95050967	+	22.1616	17.9664	No change
HERVH-int_238	chr11	96458635	96464674	+	42.3271	28.1274	No change
HERVH-int_239	chr11	102774730	102780638	-	12.8291	9.27864	No change
HERVH-int_24	chr1	48674674	48680493	-	13.3908	8.06319	No change
HERVH-int_242	chr11	118587743	118591723	-	31.0737	16.4013	No change
HERVH-int_243	chr11	118600884	118602564	-	1.92464	1.59274	No change
HERVH-int_244	chr11	121508060	121514269	-	15.2591	11.3981	No change
HERVH-int_245	chr11	122417235	122426310	+	5.06482	6.14275	No change
HERVH-int_246	chr11	122695136	122697277	+	1.86217	1.21949	No change
HERVH-int_248	chr11	123736029	123741772	-	4.74372	3.72198	No change
HERVH-int_25	chr1	53890009	53895701	+	19.9217	18.1514	No change
HERVH-int_252	chr11	130623393	130629032	-	34.0159	25.1448	No change
HERVH-int_259	chr12	8957475	8963172	+	17.5324	11.2506	No change
HERVH-int_26	chr1	53898553	53900850	+	0.180264	3.96534	Up
HERVH-int_262	chr12	10115036	10121289	-	5.40927	3.89518	No change
HERVH-int_263	chr12	10485575	10491242	-	46.3202	33.7889	No change
HERVH-int_264	chr12	11615103	11620954	-	35.1682	23.4434	No change
HERVH-int_267	chr12	13412573	13418453	-	9.00674	6.37151	No change
HERVH-int_268	chr12	14384341	14390021	+	0.729979	1.12224	No change
HERVH-int_27	chr1	55363577	55369257	-	13.8445	6.63215	No change
HERVH-int_270	chr12	17174828	17180297	-	16.3284	10.7997	No change
HERVH-int_276	chr12	18348595	18356661	+	6.43367	9.65261	No change
HERVH-int_277	chr12	20915843	20921986	+	10.2243	8.53379	No change
HERVH-int_278	chr12	20970842	20975551	-	28.4565	16.58	No change
HERVH-int_280	chr12	25316147	25322449	+	5.56735	5.0083	No change
HERVH-int_282	chr12	29288864	29293734	-	6.45074	2.63595	No change
HERVH-int_284	chr12	30209014	30215449	+	7.62908	4.41471	No change
HERVH-int_285	chr12	33240784	33243791	-	0.242935	0.799367	No change
HERVH-int_286	chr12	34418480	34427192	+	4.11841	4.91069	No change
HERVH-int_288	chr12	46425701	46426605	+	5.93742	4.62611	No change
HERVH-int_289	chr12	46426914	46429689	+	1.24034	1.61479	No change
HERVH-int_29	chr1	55488381	55494042	+	49.6031	46.0355	No change
HERVH-int_291	chr12	46715088	46720120	-	1.47632	4.01238	No change
HERVH-int_292	chr12	48505127	48509459	-	1.61988	1.64326	No change
HERVH-int_293	chr12	55324466	55326490	-	0.025196	0.361242	Up
HERVH-int_294	chr12	55336322	55342150	-	1.29519	4.41093	No change
HERVH-int_295	chr12	59495425	59500861	+	11.8652	8.59562	No change
HERVH-int_296	chr12	59716969	59722767	-	53.4754	31.926	No change
HERVH-int_298	chr12	61980887	61986712	+	1.61359	1.29142	No change
HERVH-int_299	chr12	63152551	63154537	+	0.365648	1.9908	Up
HERVH-int_3	chr1	5174547	5178948	+	52.9823	33.1145	No change
HERVH-int_30	chr1	64038415	64040557	-	2.36754	2.51539	No change
HERVH-int_300	chr12	68160584	68166126	-	60.739	38.8122	No change
HERVH-int_301	chr12	70479070	70484075	+	47.445	22.4784	No change
HERVH-int_302	chr12	70525049	70526576	-	0.221081	0.921242	Up
HERVH-int_303	chr12	73097002	73102749	+	37.9382	23.7881	No change
HERVH-int_31	chr1	64815626	64821444	-	39.2844	24.4459	No change
HERVH-int_310	chr12	73395628	73401507	-	1.68435	1.25216	No change
HERVH-int_311	chr12	76685500	76691563	+	1.53655	1.53323	No change
HERVH-int_313	chr12	79933628	79939405	+	53.2235	37.0896	No change
HERVH-int_317	chr12	87332459	87338532	+	35.5018	22.7789	No change
HERVH-int_32	chr1	66108890	66113717	-	34.2382	25.7095	No change
HERVH-int_320	chr12	96142640	96148668	+	40.4213	28.6269	No change
HERVH-int_324	chr12	103616902	103622333	-	43.6955	24.98	No change
HERVH-int_325	chr12	110843163	110846550	-	1.79349	2.50388	No change
HERVH-int_326	chr12	110846939	110848873	-	0.15835	0.316605	No change
HERVH-int_328	chr12	114493549	114501194	+	0.530239	2.43165	Up
HERVH-int_329	chr12	127638200	127642614	+	0.317897	0.471658	No change
HERVH-int_33	chr1	68851687	68857675	+	37.5972	29.9433	No change
HERVH-int_330	chr12	133466097	133470792	+	1.82383	2.56407	No change
HERVH-int_331	chr12	133471242	133475085	+	0.755935	1.3785	No change
HERVH-int_332	chr13	35373391	35377485	+	48.7019	30.9978	No change
HERVH-int_333	chr13	36890462	36896328	+	38.3985	33.632	No change
HERVH-int_334	chr13	38543144	38548691	-	13.6835	9.78011	No change
HERVH-int_336	chr13	43633808	43635738	-	7.42753	6.93508	No change
HERVH-int_337	chr13	48630480	48636425	+	9.05451	7.29089	No change
HERVH-int_338	chr13	49440847	49446595	-	1.06451	2.08701	No change
HERVH-int_339	chr13	51744002	51749142	+	124.044	99.3304	No change
HERVH-int_34	chr1	70833312	70839707	+	6.26259	7.59544	No change
HERVH-int_340	chr13	53531518	53534076	-	2.89803	1.81705	No change
HERVH-int_343	chr13	56152363	56158222	-	41.304	25.4751	No change
HERVH-int_344	chr13	56229066	56234937	-	38.193	22.4768	No change
HERVH-int_345	chr13	56614385	56620409	+	36.4876	22.7913	No change
HERVH-int_346	chr13	56686545	56692393	-	45.836	27.2606	No change
HERVH-int_351	chr13	66715464	66721168	-	62.7173	24.5366	No change
HERVH-int_352	chr13	66800501	66806472	-	33.475	21.723	No change
HERVH-int_354	chr13	79848217	79853956	+	15.4435	10.622	No change
HERVH-int_355	chr13	80757646	80764114	+	5.77503	5.50573	No change
HERVH-int_356	chr13	82440230	82446566	+	5.95535	6.00294	No change
HERVH-int_357	chr13	84482436	84487973	-	22.0409	13.1354	No change
HERVH-int_359	chr13	87838704	87844363	-	12.6969	7.70385	No change
HERVH-int_36	chr1	73446129	73451173	-	36.2415	21.6211	No change
HERVH-int_360	chr13	89165074	89170998	-	46.1067	28.0791	No change
HERVH-int_361	chr13	91491818	91497398	+	18.6125	12.7534	No change
HERVH-int_362	chr13	91500827	91506532	-	30.0103	20.3302	No change
HERVH-int_363	chr13	98294572	98300463	+	12.9312	6.85784	No change
HERVH-int_365	chr13	109917438	109923464	+	18.697	16.6018	No change
HERVH-int_366	chr14	21168995	21174738	+	0.436569	4.30927	Up
HERVH-int_367	chr14	21282677	21284889	-	1.49588	4.44101	No change
HERVH-int_368	chr14	25894778	25898328	-	0.0655908	0.278912	No change
HERVH-int_37	chr1	73453484	73459285	-	28.6344	19.3459	No change
HERVH-int_374	chr14	38659843	38665730	+	48.2365	27.8562	No change
HERVH-int_375	chr14	41985074	41991084	+	44.4251	27.1072	No change
HERVH-int_378	chr14	47013209	47018871	+	25.7049	14.776	No change
HERVH-int_379	chr14	47573400	47577968	+	41.2476	28.0692	No change
HERVH-int_384	chr14	53595463	53602270	+	0.855494	0.798024	No change
HERVH-int_386	chr14	61599970	61605878	-	8.38657	5.962	No change
HERVH-int_388	chr14	71590924	71596723	+	11.4135	7.93641	No change
HERVH-int_39	chr1	77360498	77366072	-	15.7536	9.52196	No change
HERVH-int_390	chr14	73599086	73600744	-	0.121341	0.272364	No change
HERVH-int_391	chr14	74170042	74175916	+	55.8429	42.1788	No change
HERVH-int_392	chr14	76046841	76052840	-	3.36489	5.57164	No change
HERVH-int_393	chr14	78067486	78068447	+	1.69287	2.80315	No change
HERVH-int_398	chr14	87701035	87707135	-	6.87207	6.31133	No change
HERVH-int_40	chr1	79337872	79346600	+	0.675358	0.979054	No change
HERVH-int_400	chr14	92509322	92516165	-	0.799607	1.3334	No change
HERVH-int_401	chr14	93226084	93229886	+	1.3626	0.813403	No change
HERVH-int_403	chr14	96439368	96445197	+	11.2596	7.50608	No change
HERVH-int_405	chr14	99451542	99459276	+	33.4632	31.3771	No change
HERVH-int_406	chr14	101771591	101777584	-	1.66426	2.01723	No change
HERVH-int_407	chr14	102706294	102712106	+	0.75807	1.58821	No change
HERVH-int_410	chr15	35530830	35536038	+	25.3004	21.8443	No change
HERVH-int_413	chr15	41423494	41427331	+	0.161077	0.413292	No change
HERVH-int_414	chr15	41427648	41429819	+	1.53729	1.47414	No change
HERVH-int_415	chr15	43176957	43182546	+	1.23972	2.41776	No change
HERVH-int_417	chr15	53030755	53037401	+	11.7569	7.56419	No change
HERVH-int_418	chr15	53719041	53724660	-	22.6921	14.7082	No change
HERVH-int_42	chr1	80104447	80110172	-	9.73277	7.9301	No change
HERVH-int_420	chr15	69280446	69281275	+	0.0844928	1.01965	Up
HERVH-int_421	chr15	74646485	74652125	+	1.11318	4.02483	No change
HERVH-int_422	chr15	83371129	83377152	+	2.82237	3.90039	No change
HERVH-int_425	chr15	89090499	89094532	-	45.7195	32.0313	No change
HERVH-int_426	chr15	89103501	89105494	-	11.2459	6.88907	No change
HERVH-int_427	chr15	90676525	90677725	+	0.0673242	0.341481	No change
HERVH-int_428	chr15	90677887	90681532	+	3.77291	5.26735	No change
HERVH-int_429	chr15	93054537	93060655	+	11.755	9.14115	No change
HERVH-int_43	chr1	80162027	80167747	-	14.6643	8.29623	No change
HERVH-int_430	chr15	94011142	94012091	-	0.0401428	0.225567	No change
HERVH-int_432	chr15	95293978	95303605	+	13.2409	7.54186	No change
HERVH-int_433	chr15	97415067	97420897	-	67.8375	18.4538	No change
HERVH-int_434	chr15	100980462	100986406	+	13.8861	9.66232	No change
HERVH-int_435	chr15	101612692	101618498	+	16.3697	9.36637	No change
HERVH-int_438	chr16	9764387	9771158	-	18.6019	14.9068	No change
HERVH-int_44	chr1	81710968	81716892	+	29.7865	19.9343	No change
HERVH-int_440	chr16	10386711	10389091	+	1.0097	1.84899	No change
HERVH-int_441	chr16	13446440	13451918	-	45.5472	26.9168	No change
HERVH-int_443	chr16	19004378	19008623	-	1.03387	2.3157	No change
HERVH-int_451	chr16	30871472	30873178	+	1.03968	0.997055	No change
HERVH-int_452	chr16	30873457	30876227	+	0.608057	1.18868	No change
HERVH-int_455	chr16	47872652	47878475	+	1.2528	1.35198	No change
HERVH-int_456	chr16	52249985	52251309	-	1.43453	1.83759	No change
HERVH-int_457	chr16	59548815	59556868	-	7.54022	8.60211	No change
HERVH-int_458	chr16	60112439	60118482	+	52.3557	31.1808	No change
HERVH-int_461	chr16	63013144	63019112	-	19.055	10.3716	No change
HERVH-int_462	chr16	65263708	65269252	-	114.326	23.4757	Down
HERVH-int_465	chr16	70650427	70660022	-	38.8408	23.9711	No change
HERVH-int_468	chr16	86775625	86781261	-	40.9407	24.5276	No change
HERVH-int_469	chr17	6636284	6640771	-	4.63879	3.10117	No change
HERVH-int_471	chr17	19791855	19796911	-	0.301045	0.963949	No change
HERVH-int_475	chr17	52489140	52494163	+	0.471691	0.716402	No change
HERVH-int_476	chr17	53545134	53547058	+	0.038003	0.182022	No change
HERVH-int_477	chr17	53547363	53549951	+	0.340897	0.248909	No change
HERVH-int_480	chr17	66791595	66794238	-	0.240236	0.306048	No change
HERVH-int_481	chr17	72499394	72502559	+	2.09697	1.79543	No change
HERVH-int_482	chr17	73248702	73254362	+	24.4874	15.9091	No change
HERVH-int_483	chr17	74602070	74607593	-	21.759	24.8	No change
HERVH-int_487	chr18	9423226	9426212	-	0.828307	1.14012	No change
HERVH-int_488	chr18	20864974	20870010	+	17.3157	11.5727	No change
HERVH-int_489	chr18	26272991	26278845	-	23.2232	14.835	No change
HERVH-int_49	chr1	94295893	94296435	+	0.166068	3.09193	Up
HERVH-int_490	chr18	28864162	28869890	-	0.330615	0.431701	No change
HERVH-int_491	chr18	29383746	29390019	+	11.5631	9.20383	No change
HERVH-int_492	chr18	29580446	29586244	+	1.80489	12.0874	Up
HERVH-int_493	chr18	32795992	32802476	+	5.17483	3.58701	No change
HERVH-int_494	chr18	32936104	32941755	-	6.60468	4.99365	No change
HERVH-int_495	chr18	33424026	33430382	+	5.84168	4.26045	No change
HERVH-int_497	chr18	40132406	40138107	-	1.67817	2.19107	No change
HERVH-int_498	chr18	40317011	40322310	+	6.76187	4.68092	No change
HERVH-int_50	chr1	94296576	94298584	+	2.28395	12.2322	Up
HERVH-int_502	chr18	54082667	54088572	+	45.5383	30.9336	No change
HERVH-int_503	chr18	54731880	54739733	-	32.1512	24.9942	No change
HERVH-int_504	chr18	56308454	56313083	-	0.363189	0.77953	No change
HERVH-int_506	chr18	62348966	62354558	+	12.3474	7.89196	No change
HERVH-int_508	chr18	71960324	71966271	+	0.438324	0.671587	No change
HERVH-int_51	chr1	94299660	94302644	+	1.88105	11.5701	Up
HERVH-int_510	chr19	5847400	5850218	+	1.90814	2.26516	No change
HERVH-int_512	chr19	5853588	5854724	+	1.06376	1.4449	No change
HERVH-int_513	chr19	5855021	5857664	+	0.154115	0.314771	No change
HERVH-int_516	chr19	9650019	9651409	+	0.125979	0.350451	No change
HERVH-int_517	chr19	9652566	9657598	+	0.580056	0.656575	No change
HERVH-int_52	chr1	95032034	95036345	-	2.61545	2.26997	No change
HERVH-int_520	chr19	9746673	9752891	-	0.381969	0.551666	No change
HERVH-int_521	chr19	9852502	9857939	+	0.266793	0.427904	No change
HERVH-int_522	chr19	9859336	9862648	+	0.483966	2.58052	Up
HERVH-int_525	chr19	15939548	15945535	+	0.201689	0.350393	No change
HERVH-int_526	chr19	17704375	17708904	+	12.8141	9.14265	No change
HERVH-int_527	chr19	20198496	20207590	-	14.4195	15.2309	No change
HERVH-int_53	chr1	95036646	95038382	-	0.334791	0.77333	No change
HERVH-int_532	chr19	20701637	20707276	-	1.11531	1.20711	No change
HERVH-int_537	chr19	21313916	21318059	-	0.407434	0.45675	No change
HERVH-int_538	chr19	22040886	22046695	+	2.02213	3.54268	No change
HERVH-int_539	chr19	22751072	22757822	+	29.8029	16.9619	No change
HERVH-int_54	chr1	99266611	99272414	-	6.36705	5.07089	No change
HERVH-int_540	chr19	23209231	23215033	-	1.96408	2.24628	No change
HERVH-int_542	chr19	23361592	23362545	+	0.771301	0.387922	No change
HERVH-int_545	chr19	23732295	23737856	+	0.174939	8.75013	Up
HERVH-int_546	chr19	28922530	28926619	-	10.8286	10.2789	No change
HERVH-int_547	chr19	35005001	35008630	+	0.458447	0.881152	No change
HERVH-int_548	chr19	36646377	36651925	-	25.6565	15.376	No change
HERVH-int_549	chr19	36750410	36756122	-	24.3453	10.4914	No change
HERVH-int_550	chr19	39241006	39245935	+	11.9548	8.90071	No change
HERVH-int_551	chr19	42951108	42954318	-	0.7579	1.03863	No change
HERVH-int_552	chr19	43827663	43833536	-	30.6246	49.1128	No change
HERVH-int_553	chr19	46605462	46612578	-	0.957723	1.0384	No change
HERVH-int_554	chr19	46704898	46706643	-	0.458714	0.695062	No change
HERVH-int_555	chr19	46776446	46782109	-	5.91768	3.28617	No change
HERVH-int_556	chr19	47553127	47558666	-	33.365	18.2559	No change
HERVH-int_557	chr19	47896086	47902013	+	17.1756	10.9153	No change
HERVH-int_558	chr19	53123937	53130568	+	3.89257	2.06527	No change
HERVH-int_559	chr19	53131048	53136648	+	16.0167	10.158	No change
HERVH-int_56	chr1	102062786	102068998	-	3.25392	3.20938	No change
HERVH-int_562	chr19	55405661	55411957	-	14.2012	8.83513	No change
HERVH-int_564	chr19	55634173	55636929	+	4.39764	2.3262	No change
HERVH-int_568	chr2	3863139	3868930	-	0.702088	1.58775	No change
HERVH-int_569	chr2	5140902	5146863	+	36.3776	20.1106	No change
HERVH-int_570	chr2	8012837	8019022	-	35.9613	22.1497	No change
HERVH-int_571	chr2	12709806	12715565	+	21.089	13.1286	No change
HERVH-int_572	chr2	12766461	12772383	+	34.5091	21.7688	No change
HERVH-int_573	chr2	13303884	13309849	-	13.0925	9.72114	No change
HERVH-int_574	chr2	16973212	16978970	-	34.7653	24.4252	No change
HERVH-int_575	chr2	20282323	20287884	+	1.82719	2.58446	No change
HERVH-int_58	chr1	105139160	105145391	+	1.34946	1.37061	No change
HERVH-int_583	chr2	36826243	36831904	+	21.8539	13.8878	No change
HERVH-int_589	chr2	45261600	45267291	-	23.8638	14.8723	No change
HERVH-int_59	chr1	109015912	109021218	+	17.0504	10.2458	No change
HERVH-int_590	chr2	47809795	47818785	-	1.47716	1.92941	No change
HERVH-int_591	chr2	52250122	52254738	-	4.19967	3.53423	No change
HERVH-int_592	chr2	54734039	54736679	-	1.85684	1.76161	No change
HERVH-int_593	chr2	57419398	57425831	+	21.2419	12.0121	No change
HERVH-int_595	chr2	57456676	57462340	+	4.72285	3.05061	No change
HERVH-int_596	chr2	58340567	58346265	-	27.6774	16.2779	No change
HERVH-int_597	chr2	58541304	58546523	+	15.5334	10.536	No change
HERVH-int_6	chr1	13887336	13893989	+	1.63388	1.4767	No change
HERVH-int_600	chr2	64303297	64307067	-	20.8799	15.8148	No change
HERVH-int_601	chr2	64479548	64484780	+	62.335	40.7062	No change
HERVH-int_602	chr2	66471021	66476634	+	30.2982	18.2487	No change
HERVH-int_604	chr2	69670143	69676473	-	2.20656	2.5064	No change
HERVH-int_605	chr2	70847682	70853541	+	13.8808	8.61185	No change
HERVH-int_609	chr2	75440857	75446663	-	38.8134	25.6647	No change
HERVH-int_612	chr2	78192266	78197976	+	28.2649	16.5697	No change
HERVH-int_613	chr2	78985329	78990369	+	0.983218	1.01335	No change
HERVH-int_615	chr2	79278526	79284198	+	18.0493	10.0971	No change
HERVH-int_616	chr2	79438472	79444833	-	8.83101	6.03198	No change
HERVH-int_617	chr2	81102924	81107286	-	27.6961	16.0905	No change
HERVH-int_619	chr2	84019934	84021604	-	2.17949	1.4562	No change
HERVH-int_624	chr2	101794548	101795335	-	0.040596	2.51767	Up
HERVH-int_625	chr2	110975461	110976770	+	0.264007	0.199799	No change
HERVH-int_627	chr2	117888205	117892654	+	0.259337	0.391145	No change
HERVH-int_628	chr2	118036329	118042085	+	38.0706	24.1195	No change
HERVH-int_629	chr2	124416655	124418673	-	0.0986448	0.0419806	No change
HERVH-int_63	chr1	113362767	113365854	-	17.3658	15.4619	No change
HERVH-int_632	chr2	141183963	141189971	+	8.06897	4.97581	No change
HERVH-int_633	chr2	143247248	143252894	-	1.4211	1.73656	No change
HERVH-int_636	chr2	151809931	151816617	+	1.84315	3.50897	No change
HERVH-int_638	chr2	152165582	152171737	+	1.21764	1.42978	No change
HERVH-int_64	chr1	113366164	113368676	-	8.7707	10.1828	No change
HERVH-int_641	chr2	155440283	155443701	-	4.36263	3.0711	No change
HERVH-int_642	chr2	155723741	155731072	+	14.3066	10.5154	No change
HERVH-int_644	chr2	158197552	158199986	-	1.2974	0.850958	No change
HERVH-int_645	chr2	158200013	158201959	+	0.0333065	0.407062	Up
HERVH-int_647	chr2	165315670	165319794	+	36.9218	23.9979	No change
HERVH-int_648	chr2	166564062	166572708	-	21.4778	19.098	No change
HERVH-int_65	chr1	114572294	114575106	+	0.920987	0.845	No change
HERVH-int_650	chr2	171833968	171839896	-	13.4209	10.1261	No change
HERVH-int_651	chr2	173406826	173409014	+	1.66421	2.64011	No change
HERVH-int_653	chr2	183908914	183914378	+	2.5293	2.1635	No change
HERVH-int_655	chr2	188535210	188540996	-	22.2369	16.2059	No change
HERVH-int_656	chr2	188898225	188903863	+	7.13605	7.0756	No change
HERVH-int_657	chr2	189029448	189031076	-	0.149063	0.46753	No change
HERVH-int_66	chr1	116051762	116058068	-	0.61072	1.07766	No change
HERVH-int_661	chr2	192995614	193000837	+	24.5956	16.611	No change
HERVH-int_662	chr2	193370805	193372514	+	0.881271	1.3101	No change
HERVH-int_663	chr2	193373937	193377908	+	13.1145	9.22955	No change
HERVH-int_664	chr2	193783029	193789561	+	4.45019	3.47501	No change
HERVH-int_665	chr2	194995426	195001278	-	8.07484	5.83533	No change
HERVH-int_666	chr2	198443134	198448349	+	2.0902	2.2271	No change
HERVH-int_668	chr2	200044088	200050394	+	23.6913	14.4123	No change
HERVH-int_67	chr1	117404969	117411017	+	2.18543	17.7968	Up
HERVH-int_671	chr2	204826665	204832357	-	17.2514	11.0062	No change
HERVH-int_673	chr2	207881942	207888008	+	5.211	4.46901	No change
HERVH-int_674	chr2	209080649	209086659	-	12.5362	6.82659	No change
HERVH-int_678	chr2	210164037	210169656	+	31.3165	18.4074	No change
HERVH-int_679	chr2	212126532	212132378	+	0.648259	0.765403	No change
HERVH-int_680	chr2	215954662	215960754	+	1.87243	1.93014	No change
HERVH-int_681	chr2	216787026	216792849	+	52.8469	31.2186	No change
HERVH-int_682	chr2	219038743	219044609	-	21.9982	15.1918	No change
HERVH-int_684	chr2	224056162	224060223	-	10.5433	8.04635	No change
HERVH-int_685	chr2	224952071	224958232	-	2.86801	3.65964	No change
HERVH-int_687	chr2	225161350	225167080	+	15.2332	11.1723	No change
HERVH-int_691	chr2	238515427	238521297	+	19.7998	11.9001	No change
HERVH-int_693	chr20	877520	879894	+	0.111154	0.212199	No change
HERVH-int_695	chr20	1707885	1714216	-	0.989333	1.01175	No change
HERVH-int_696	chr20	12320915	12326587	-	54.7413	34.1685	No change
HERVH-int_697	chr20	12734467	12740281	+	48.2505	27.4145	No change
HERVH-int_699	chr20	15128341	15134148	-	9.87446	7.06374	No change
HERVH-int_7	chr1	20367774	20372275	-	0.469121	0.74191	No change
HERVH-int_700	chr20	18497766	18503403	-	3.71083	4.10786	No change
HERVH-int_702	chr20	37221039	37227442	-	10.3364	6.79978	No change
HERVH-int_703	chr20	38721751	38722986	+	17.0772	10.7051	No change
HERVH-int_705	chr20	38897694	38903401	+	37.1363	31.2069	No change
HERVH-int_706	chr20	43298870	43305415	+	3.96864	3.05274	No change
HERVH-int_708	chr20	44387973	44393884	+	12.0849	6.89423	No change
HERVH-int_709	chr21	17351930	17357679	-	7.10945	3.40471	No change
HERVH-int_710	chr21	17764278	17765617	-	1.0516	0.655788	No change
HERVH-int_711	chr21	17766452	17770854	-	2.90147	2.02272	No change
HERVH-int_712	chr21	18264530	18270560	+	5.05582	4.79385	No change
HERVH-int_714	chr21	18493759	18500075	+	5.56281	4.39652	No change
HERVH-int_715	chr21	27228148	27229026	+	0.234419	0.466717	No change
HERVH-int_716	chr21	27600198	27605806	-	3.50023	2.86225	No change
HERVH-int_718	chr21	38960228	38961714	-	8.60177	6.51345	No change
HERVH-int_719	chr21	38961987	38964810	-	6.8717	4.15317	No change
HERVH-int_72	chr1	163561099	163566319	+	3.70753	2.8268	No change
HERVH-int_720	chr21	42326695	42332622	+	34.0028	18.7636	No change
HERVH-int_721	chr21	44220957	44226688	-	5.23704	4.02365	No change
HERVH-int_722	chr22	17092198	17096039	+	57.7087	43.8836	No change
HERVH-int_727	chr22	39453317	39458975	-	1.18838	1.85277	No change
HERVH-int_728	chr22	39462099	39464313	-	0.155816	0.165059	No change
HERVH-int_73	chr1	169652211	169656767	+	0.928951	0.819206	No change
HERVH-int_731	chr3	6439274	6444762	+	14.1755	8.42962	No change
HERVH-int_733	chr3	16785693	16791571	+	19.676	12.44	No change
HERVH-int_737	chr3	26199143	26207066	-	2.65122	6.24131	No change
HERVH-int_738	chr3	27591073	27595294	-	3.13191	3.45729	No change
HERVH-int_739	chr3	27640493	27644654	+	0.280524	1.43052	Up
HERVH-int_740	chr3	32108959	32117579	+	1.42732	3.74284	No change
HERVH-int_744	chr3	35915896	35921517	-	10.6127	7.4799	No change
HERVH-int_745	chr3	37247199	37251353	+	1.87494	3.31606	No change
HERVH-int_746	chr3	38111987	38122295	-	13.2622	17.0805	No change
HERVH-int_747	chr3	38123976	38125219	-	5.59704	6.06013	No change
HERVH-int_748	chr3	39619323	39625109	-	15.5435	11.3894	No change
HERVH-int_749	chr3	40602387	40608169	+	15.9523	12.3439	No change
HERVH-int_750	chr3	44386150	44391885	-	3.22063	4.08263	No change
HERVH-int_752	chr3	44896516	44900874	-	2.28333	2.02423	No change
HERVH-int_753	chr3	46287766	46293556	-	22.792	14.1025	No change
HERVH-int_754	chr3	46368227	46374348	-	0.399472	0.450799	No change
HERVH-int_755	chr3	46429176	46433648	-	0.59252	1.23878	No change
HERVH-int_757	chr3	46433831	46434893	-	0.0179357	0.0999845	No change
HERVH-int_76	chr1	178009376	178015065	+	0.999993	43.3635	Up
HERVH-int_760	chr3	48762661	48767580	-	1.19337	0.677294	No change
HERVH-int_762	chr3	54668511	54674231	-	321.95	219.897	No change
HERVH-int_763	chr3	57337830	57343143	+	11.5503	7.37731	No change
HERVH-int_764	chr3	58578098	58581431	+	0.328838	0.34053	No change
HERVH-int_766	chr3	67088286	67094608	-	1.76398	1.58958	No change
HERVH-int_767	chr3	70483823	70489570	-	8.49018	6.12276	No change
HERVH-int_768	chr3	72072277	72078051	+	9.27596	11.9751	No change
HERVH-int_769	chr3	75519057	75524834	-	6.5772	5.01999	No change
HERVH-int_77	chr1	183582345	183588508	+	50.4197	30.4511	No change
HERVH-int_770	chr3	76583843	76587297	-	0.230167	0.0258419	No change
HERVH-int_771	chr3	78372804	78376934	+	20.3421	16.6328	No change
HERVH-int_773	chr3	78633483	78638069	-	35.7966	26.1608	No change
HERVH-int_775	chr3	80435278	80440590	+	2.00011	3.44502	No change
HERVH-int_776	chr3	83403327	83406751	-	0.276944	0.643022	No change
HERVH-int_777	chr3	84236111	84242555	-	0.613694	0.728074	No change
HERVH-int_778	chr3	86586219	86593080	-	0.944374	1.67279	No change
HERVH-int_78	chr1	185917411	185923348	-	52.7553	33.5062	No change
HERVH-int_780	chr3	90120695	90122131	-	1.43943	0.801774	No change
HERVH-int_782	chr3	93656899	93662915	+	0.332817	0.92904	No change
HERVH-int_784	chr3	97909932	97915635	+	0.802337	0.820102	No change
HERVH-int_787	chr3	104158772	104164619	-	33.2732	20.4881	No change
HERVH-int_788	chr3	106641616	106647219	-	14.2653	9.74805	No change
HERVH-int_790	chr3	112137259	112142212	-	68.6892	119.264	No change
HERVH-int_791	chr3	115512330	115518013	-	57.2971	36.8169	No change
HERVH-int_794	chr3	125582593	125588340	+	12.6197	8.37638	No change
HERVH-int_797	chr3	128548269	128553785	-	21.4777	13.3416	No change
HERVH-int_798	chr3	128554926	128560870	-	1.48765	1.58456	No change
HERVH-int_799	chr3	128678661	128684243	+	48.2668	28.8474	No change
HERVH-int_8	chr1	23323998	23330896	-	1.1679	4.45466	Up
HERVH-int_80	chr1	187734640	187740032	-	21.6743	17.1421	No change
HERVH-int_800	chr3	129777945	129783817	+	13.065	11.9652	No change
HERVH-int_803	chr3	129868074	129871533	-	6.22337	6.7522	No change
HERVH-int_804	chr3	131228067	131233052	-	0.200763	0.474408	No change
HERVH-int_806	chr3	135936281	135939442	-	1.37977	3.68193	No change
HERVH-int_807	chr3	135939739	135942556	-	0.488762	0.780769	No change
HERVH-int_808	chr3	137314443	137320032	+	7.35698	5.61145	No change
HERVH-int_81	chr1	192947647	192949670	-	0.810386	0.465703	No change
HERVH-int_810	chr3	141411026	141415286	-	0.783519	0.664584	No change
HERVH-int_811	chr3	143516287	143524767	+	1.81202	2.1417	No change
HERVH-int_813	chr3	144830987	144834692	+	7.47926	6.33524	No change
HERVH-int_815	chr3	145428282	145433882	+	9.74278	5.45897	No change
HERVH-int_816	chr3	146071604	146077250	+	3.34453	2.83351	No change
HERVH-int_817	chr3	146079873	146085759	+	8.08448	5.88761	No change
HERVH-int_818	chr3	147869316	147875148	+	13.2218	10.5826	No change
HERVH-int_819	chr3	148132031	148137883	+	32.323	20.17	No change
HERVH-int_821	chr3	152314805	152320942	+	8.72834	5.52076	No change
HERVH-int_823	chr3	153543371	153547230	-	0.831657	1.3513	No change
HERVH-int_824	chr3	154992226	154998587	-	6.15967	4.11488	No change
HERVH-int_828	chr3	161439703	161445565	-	10.0422	7.37111	No change
HERVH-int_829	chr3	161871209	161877425	-	0.937209	1.06177	No change
HERVH-int_830	chr3	162430248	162436046	+	1.40818	1.09275	No change
HERVH-int_831	chr3	162440606	162445017	-	7.29218	6.83398	No change
HERVH-int_832	chr3	163625318	163631776	+	4.92653	2.96727	No change
HERVH-int_833	chr3	164059969	164065637	-	13.5309	9.11258	No change
HERVH-int_834	chr3	166218393	166224206	-	6.92847	4.56357	No change
HERVH-int_835	chr3	166540369	166547501	-	6.67585	6.60019	No change
HERVH-int_836	chr3	167140181	167148963	+	0.762401	0.940919	No change
HERVH-int_839	chr3	170389966	170396051	-	8.64337	5.24301	No change
HERVH-int_84	chr1	205840874	205844220	+	1.07292	2.76066	No change
HERVH-int_840	chr3	170399547	170407095	-	14.0431	11.0502	No change
HERVH-int_841	chr3	170535404	170541550	-	16.391	11.5849	No change
HERVH-int_844	chr3	175545273	175554009	+	6.80141	7.29644	No change
HERVH-int_846	chr3	176039407	176045151	-	27.9605	17.1697	No change
HERVH-int_847	chr3	177383622	177388920	-	17.1374	12.3681	No change
HERVH-int_849	chr3	177925751	177932446	+	5.22092	3.13041	No change
HERVH-int_85	chr1	205853701	205859552	-	1.11444	1.36756	No change
HERVH-int_850	chr3	179233093	179234856	-	0.644509	0.255657	No change
HERVH-int_851	chr3	179234857	179240270	+	5.07688	4.46697	No change
HERVH-int_852	chr3	179240274	179244136	-	1.27542	1.28706	No change
HERVH-int_853	chr3	185091637	185097495	-	2.57304	2.71493	No change
HERVH-int_854	chr3	186375563	186381479	+	5.94817	4.29856	No change
HERVH-int_856	chr3	187184087	187189788	-	12.4294	9.15578	No change
HERVH-int_857	chr3	189862389	189867991	+	23.8789	13.9477	No change
HERVH-int_859	chr3	191384049	191390167	-	37.2017	20.6226	No change
HERVH-int_86	chr1	209622150	209627347	+	31.1586	48.9467	No change
HERVH-int_860	chr3	191613173	191618899	-	11.9838	8.74848	No change
HERVH-int_861	chr3	191645809	191646784	-	4.02141	7.56188	No change
HERVH-int_863	chr3	192713434	192719177	+	12.3812	8.92875	No change
HERVH-int_865	chr4	398313	399773	-	1.73051	1.29093	No change
HERVH-int_867	chr4	401370	403088	-	0.280366	1.16003	Up
HERVH-int_87	chr1	210284435	210289552	-	1.50637	2.31264	No change
HERVH-int_870	chr4	8484126	8490436	-	14.6924	10.8287	No change
HERVH-int_871	chr4	9096126	9099642	+	2.99448	2.06699	No change
HERVH-int_873	chr4	9640597	9646377	+	7.35066	5.40124	No change
HERVH-int_875	chr4	11807908	11813562	+	11.9886	6.39215	No change
HERVH-int_877	chr4	14171572	14177600	-	19.1236	10.1755	No change
HERVH-int_878	chr4	16999370	17005548	+	28.2473	20.2767	No change
HERVH-int_88	chr1	210360949	210369023	+	0.88848	1.62309	No change
HERVH-int_881	chr4	20631394	20637601	-	10.4427	7.36956	No change
HERVH-int_882	chr4	23724496	23729489	-	46.676	36.1808	No change
HERVH-int_883	chr4	24324907	24329833	+	28.8745	15.7995	No change
HERVH-int_884	chr4	24502598	24508373	+	55.9519	37.4017	No change
HERVH-int_886	chr4	27980524	27982996	+	1.75435	2.86981	No change
HERVH-int_89	chr1	213017153	213020148	+	0.976687	1.28907	No change
HERVH-int_892	chr4	54886246	54891713	+	1.89494	16.7854	Up
HERVH-int_893	chr4	59156906	59161705	-	0.551697	0.687803	No change
HERVH-int_894	chr4	62629936	62635743	-	41.7162	25.5365	No change
HERVH-int_895	chr4	68896664	68903291	+	2.45318	2.78197	No change
HERVH-int_896	chr4	71897527	71902991	+	1.36827	1.55904	No change
HERVH-int_897	chr4	79634996	79640875	-	54.5539	55.7752	No change
HERVH-int_898	chr4	80475124	80480863	-	50.0893	34.1071	No change
HERVH-int_899	chr4	87395924	87401673	+	4.06019	2.60018	No change
HERVH-int_900	chr4	88842955	88847147	+	40.821	31.652	No change
HERVH-int_904	chr4	89265316	89270364	-	1.88441	1.48648	No change
HERVH-int_906	chr4	92544791	92550850	+	29.9396	17.6061	No change
HERVH-int_907	chr4	92575753	92581719	-	39.1619	22.6268	No change
HERVH-int_908	chr4	92946923	92952313	+	12.1091	13.8702	No change
HERVH-int_909	chr4	93192643	93198799	-	32.2384	20.728	No change
HERVH-int_91	chr1	215583460	215589026	-	52.2318	29.085	No change
HERVH-int_910	chr4	93360105	93365805	-	45.2548	26.8056	No change
HERVH-int_913	chr4	95304076	95310411	-	12.256	9.29654	No change
HERVH-int_914	chr4	98058143	98061231	-	1.62274	1.40424	No change
HERVH-int_915	chr4	101912850	101918632	-	1.45059	1.89566	No change
HERVH-int_916	chr4	104474927	104480631	-	35.2535	22.0519	No change
HERVH-int_917	chr4	104862425	104868186	+	3.41036	3.38642	No change
HERVH-int_920	chr4	116896856	116902379	-	18.7352	13.176	No change
HERVH-int_921	chr4	118173263	118178944	+	13.2916	8.81744	No change
HERVH-int_923	chr4	120914819	120920821	+	44.1923	23.7888	No change
HERVH-int_924	chr4	123932622	123934510	-	0.667718	2.85799	Up
HERVH-int_927	chr4	126482775	126488611	-	38.3453	24.0202	No change
HERVH-int_928	chr4	127066339	127071698	-	15.0587	10.1507	No change
HERVH-int_929	chr4	128432193	128438257	-	11.5675	8.08918	No change
HERVH-int_930	chr4	129562049	129567764	-	10.5835	8.19503	No change
HERVH-int_931	chr4	131688564	131694423	+	6.0105	4.38064	No change
HERVH-int_933	chr4	131931244	131933476	+	3.48508	4.23183	No change
HERVH-int_935	chr4	133039333	133045046	+	7.25701	6.15453	No change
HERVH-int_938	chr4	134933367	134939535	+	4.83366	3.48005	No change
HERVH-int_939	chr4	135599092	135604707	-	15.1274	11.7314	No change
HERVH-int_94	chr1	216318943	216326030	+	32.2593	29.5634	No change
HERVH-int_941	chr4	136088590	136094273	-	15.6878	12.0398	No change
HERVH-int_943	chr4	139848990	139854697	+	13.1687	8.51832	No change
HERVH-int_944	chr4	140079133	140081209	-	1.53679	2.19489	No change
HERVH-int_945	chr4	141135429	141140347	+	24.2119	14.887	No change
HERVH-int_946	chr4	146173841	146178134	-	0.49923	0.831641	No change
HERVH-int_947	chr4	146619975	146624655	+	38.1518	39.7719	No change
HERVH-int_948	chr4	146753764	146759654	+	60.7108	42.355	No change
HERVH-int_949	chr4	152734039	152739385	-	15.4006	11.5688	No change
HERVH-int_950	chr4	153662507	153668299	-	46.236	30.0589	No change
HERVH-int_951	chr4	154977698	154984957	+	0.804164	0.699002	No change
HERVH-int_953	chr4	156029430	156035389	-	10.2273	7.50312	No change
HERVH-int_955	chr4	157521348	157527186	+	48.4166	31.7877	No change
HERVH-int_956	chr4	163630334	163635899	+	17.4567	12.4671	No change
HERVH-int_957	chr4	164014322	164019061	+	27.3678	14.3786	No change
HERVH-int_958	chr4	164021089	164025474	-	0.693646	0.71861	No change
HERVH-int_959	chr4	167441852	167447582	+	16.4703	10.2062	No change
HERVH-int_96	chr1	218767652	218773407	-	40.4001	29.5644	No change
HERVH-int_962	chr4	167637276	167643205	+	34.4558	22.0542	No change
HERVH-int_964	chr4	168797463	168803172	+	8.05903	5.57201	No change
HERVH-int_965	chr4	168844002	168849777	+	9.6137	6.507	No change
HERVH-int_966	chr4	171037581	171043309	+	9.33599	7.4298	No change
HERVH-int_967	chr4	171598847	171603485	+	7.89832	5.24783	No change
HERVH-int_969	chr4	173876811	173883463	-	3.01341	2.17384	No change
HERVH-int_97	chr1	222121123	222121996	+	1.34306	0.482616	No change
HERVH-int_970	chr4	176382318	176388337	-	18.0366	10.909	No change
HERVH-int_971	chr4	177215388	177221499	-	5.29985	4.19129	No change
HERVH-int_972	chr4	179128274	179134496	+	4.88409	3.90346	No change
HERVH-int_973	chr4	180087630	180091722	-	38.593	18.2378	No change
HERVH-int_974	chr4	180324672	180330448	+	0.858676	1.24351	No change
HERVH-int_975	chr4	180641678	180648049	+	4.35461	3.19777	No change
HERVH-int_976	chr4	183735463	183740072	+	20.7072	26.1933	No change
HERVH-int_977	chr4	186965177	186970826	-	6.78317	4.89222	No change
HERVH-int_978	chr4	187163110	187168738	-	1.33023	1.38647	No change
HERVH-int_979	chr4	190400693	190406557	-	21.1791	11.5923	No change
HERVH-int_980	chr4	190847056	190853016	+	7.15659	5.64035	No change
HERVH-int_983	chr5	702586	708616	+	29.8965	20.7737	No change
HERVH-int_986	chr5	7057711	7063854	-	2.95804	1.76687	No change
HERVH-int_987	chr5	7263693	7269444	+	31.7608	23.344	No change
HERVH-int_99	chr1	222139266	222144975	+	21.3537	15.1869	No change
HERVH-int_990	chr5	9007900	9009669	-	4.72532	4.30276	No change
HERVH-int_992	chr5	12663720	12668442	-	48.2645	35.1011	No change
HERVH-int_993	chr5	16420078	16425535	+	9.52125	6.67593	No change
HERVH-int_994	chr5	18535320	18544127	+	29.9523	17.1284	No change
HERVH-int_995	chr5	18668952	18674707	-	35.8884	23.5315	No change
HERVH-int_996	chr5	22094811	22100248	+	5.98216	4.79257	No change
HERVI-int_11	chr14	93093644	93094452	-	0.537205	6.48696	Up
HERVI-int_14	chr16	10540314	10541537	-	0.195681	0.771959	No change
HERVI-int_15	chr16	72098168	72105913	+	0.0408105	0.00543264	No change
HERVI-int_17	chr18	33412054	33420485	+	0.00400687	0.19753	Up
HERVI-int_18	chr18	44448156	44450296	+	0.751291	3.16756	Up
HERVI-int_19	chr18	44450608	44456660	+	0.460924	4.33957	Up
HERVI-int_20	chr18	44456963	44457835	+	0.214868	9.25453	Up
HERVI-int_24	chr2	128794392	128798119	+	0	2.32886	Up
HERVI-int_25	chr22	22807054	22813792	+	0.00282692	0.186351	Up
HERVI-int_32	chr3	119758222	119759821	+	0.0119123	0.179931	No change
HERVI-int_33	chr3	119760422	119764598	+	0.219568	0.228721	No change
HERVI-int_40	chr6	4384117	4387844	+	0.359194	0.905553	No change
HERVI-int_50	chr8	8216987	8220131	-	0.366666	0.471672	No change
HERVI-int_53	chr9	6080644	6087859	+	0	0	No change
HERVI-int_56	chr9	90658566	90659717	-	0.0165489	0.0780394	No change
HERVI-int_6	chr11	106093154	106101313	+	0.00207023	0.0695084	Up
HERVI-int_7	chr12	10055261	10064009	-	0.00182608	0.0986012	Up
HERVIP10B3-int_100	chr5	154258166	154261328	+	0.975339	6.25369	Up
HERVIP10B3-int_102	chr5	154263794	154265709	+	0.214617	2.64097	Up
HERVIP10B3-int_106	chr6	31297718	31305374	-	0	0.0291464	No change
HERVIP10B3-int_108	chr6	35534186	35535108	-	0.0732797	3.36164	Up
HERVIP10B3-int_111	chr6	118895207	118897771	+	0.154421	10.3485	Up
HERVIP10B3-int_112	chr6	118897874	118899612	+	0.36018	14.6667	Up
HERVIP10B3-int_134	chr7	121145723	121151507	-	0.00876088	2.41351	Up
HERVIP10B3-int_14	chr1	235833404	235834314	+	0.0418632	4.20781	Up
HERVIP10B3-int_142	chr9	90652819	90655054	-	0.00755748	0.465015	Up
HERVIP10B3-int_15	chr1	235836004	235838432	+	0.200652	9.384	Up
HERVIP10B3-int_2	chr1	46222068	46226738	-	0.231272	0.258917	No change
HERVIP10B3-int_23	chr11	2362283	2363077	+	0.0719689	0.75009	No change
HERVIP10B3-int_4	chr1	52683085	52685421	-	0.199362	0.216502	No change
HERVIP10B3-int_45	chr16	30108197	30110361	+	0.0895727	3.25105	Up
HERVIP10B3-int_5	chr1	52685748	52691298	-	0.287028	0.270669	No change
HERVIP10B3-int_55	chr17	75163909	75169975	-	0.0687732	0.0843272	No change
HERVIP10B3-int_56	chr17	75170301	75171291	-	0.306893	0.223686	No change
HERVIP10B3-int_6	chr1	117286114	117290771	+	0	0.0944068	Up
HERVIP10B3-int_7	chr1	173606390	173607421	+	0.0822296	1.03235	Up
HERVIP10B3-int_71	chr19	9738620	9745485	+	0.161877	0.386527	No change
HERVIP10B3-int_79	chr20	40223380	40228311	+	0.312076	0.170099	No change
HERVIP10B3-int_8	chr1	173607779	173612174	+	0.0382974	2.40145	Up
HERVIP10B3-int_80	chr20	47897648	47898670	-	47.0914	39.0004	No change
HERVIP10B3-int_81	chr20	47898908	47901124	-	12.4332	9.83506	No change
HERVIP10B3-int_82	chr20	47901429	47904051	-	13.8207	11.4271	No change
HERVIP10B3-int_87	chr3	14080589	14088818	-	0.583638	3.64987	Up
HERVIP10B3-int_89	chr3	54106276	54110116	+	0.0889428	0.0850978	No change
HERVIP10B3-int_90	chr3	110683324	110687752	-	0.0115169	1.30878	Up
HERVIP10B3-int_91	chr3	120208445	120215009	+	0	0.0094637	No change
HERVIP10B3-int_95	chr4	99934579	99943059	-	0.165938	1.39312	Up
HERVIP10B3-int_98	chr5	63449629	63457369	+	0.00412778	0.0559731	No change
HERVIP10FH-int_10	chr1	46849434	46851452	-	0.407025	1.46267	Up
HERVIP10FH-int_11	chr1	46857015	46857881	-	0.128422	2.18775	Up
HERVIP10FH-int_115	chr19	20470728	20472428	+	0.131704	0.036541	No change
HERVIP10FH-int_116	chr19	20482818	20485466	+	0.0957023	0.202164	No change
HERVIP10FH-int_12	chr1	46858185	46859646	-	0.0239714	0.538511	Up
HERVIP10FH-int_131	chr19	58315279	58316156	-	0.532071	1.1883	No change
HERVIP10FH-int_14	chr1	158992087	158995303	-	0.271165	0.245077	No change
HERVIP10FH-int_148	chr2	122438181	122440459	-	0.262817	5.85869	Up
HERVIP10FH-int_159	chr20	46148834	46150524	-	0.538748	0.211705	No change
HERVIP10FH-int_169	chr21	37476566	37481175	+	0.110833	0.624534	Up
HERVIP10FH-int_17	chr1	173652911	173657165	-	0.271862	0.302076	No change
HERVIP10FH-int_170	chr21	37482018	37483288	+	0.392069	0.361966	No change
HERVIP10FH-int_18	chr1	173657766	173660652	-	0.257796	0.119642	No change
HERVIP10FH-int_180	chr3	5748157	5750665	-	0.0612372	0.0869373	No change
HERVIP10FH-int_184	chr3	51930978	51936926	+	0.183541	0.304203	No change
HERVIP10FH-int_191	chr3	196970428	196971417	-	0.289509	0.201064	No change
HERVIP10FH-int_194	chr4	12427327	12430073	-	0.147328	0.160724	No change
HERVIP10FH-int_198	chr4	42317707	42322627	+	0.896352	0.228442	Down
HERVIP10FH-int_20	chr1	227907883	227909014	-	0.0478073	0.714099	Up
HERVIP10FH-int_203	chr4	108334611	108341160	+	0.0603233	0.183224	No change
HERVIP10FH-int_210	chr5	82269210	82272101	-	0.0821326	0.134223	No change
HERVIP10FH-int_223	chr5	172077613	172083351	-	0.123229	0.0875138	No change
HERVIP10FH-int_227	chr6	66968538	66974750	+	0.0620595	0.127289	No change
HERVIP10FH-int_231	chr6	88191153	88194589	-	0.19615	0.185992	No change
HERVIP10FH-int_233	chr6	117936437	117939803	+	0.133147	0.389213	No change
HERVIP10FH-int_234	chr6	117940119	117943170	+	0.617901	0.859262	No change
HERVIP10FH-int_242	chr6	161730686	161736906	-	0.0613383	0.245132	Up
HERVIP10FH-int_249	chr7	40181352	40185938	-	1.42161	2.24398	No change
HERVIP10FH-int_250	chr7	40186422	40187901	-	0.3884	0.737991	No change
HERVIP10FH-int_256	chr7	94507037	94512407	+	0.0956458	0.0693531	No change
HERVIP10FH-int_262	chr8	8216108	8216998	-	0.0189786	0.0726663	No change
HERVIP10FH-int_267	chr8	66042080	66045727	-	0.14369	0.152467	No change
HERVIP10FH-int_294	chrX	37339302	37344090	+	0.273571	1.58442	Up
HERVIP10FH-int_295	chrX	44858412	44863266	-	0.507941	0.567029	No change
HERVIP10FH-int_296	chrX	65147128	65152897	-	0.0607543	0.0847327	No change
HERVIP10FH-int_30	chr10	29725649	29728338	-	0.38415	0.97793	No change
HERVIP10FH-int_33	chr10	85878304	85882445	-	0.0721029	0.143753	No change
HERVIP10FH-int_39	chr11	2357015	2359998	+	0.245075	4.68709	Up
HERVIP10FH-int_40	chr11	2361002	2362274	+	0.228458	1.90335	Up
HERVIP10FH-int_41	chr11	2363074	2363803	+	0.045083	3.51236	Up
HERVIP10FH-int_47	chr11	100615510	100619778	-	0.615404	0.480887	No change
HERVIP10FH-int_51	chr12	10514740	10515931	+	0.0562312	0.0694617	No change
HERVIP10FH-int_53	chr12	18325626	18331490	+	0.0618138	0.131861	No change
HERVIP10FH-int_6	chr1	13895306	13899690	+	0.117148	0.148556	No change
HERVIP10FH-int_62	chr13	22162161	22164187	+	0.318853	0.300131	No change
HERVIP10FH-int_65	chr14	21290876	21297018	-	0.108129	4.19307	Up
HERVIP10FH-int_66	chr14	31435055	31437608	+	0.548427	0.559979	No change
HERVIP10FH-int_67	chr14	31437900	31438360	+	1.15598	1.01167	No change
HERVIP10FH-int_68	chr14	31438655	31441767	+	0.478726	0.281768	No change
HERVIP10FH-int_72	chr14	53642473	53648743	-	0.373168	0.522455	No change
HERVIP10FH-int_73	chr14	61584061	61586762	-	0.171044	0.320058	No change
HERVIP10FH-int_85	chr15	31803988	31805182	-	0	0.146426	No change
HERVIP10FH-int_87	chr15	80208210	80210547	-	1.21692	1.75989	No change
HERVIP10FH-int_89	chr15	80211989	80213156	-	0.896816	0.785497	No change
HERVIP10F-int_101	chr2	81877084	81885808	-	0.0407026	0.018901	No change
HERVIP10F-int_107	chr2	128798116	128800899	+	0.00606934	2.75812	Up
HERVIP10F-int_11	chr1	31932218	31940166	+	0	0.412915	Up
HERVIP10F-int_111	chr2	153557853	153565651	+	1.10301	0.955197	No change
HERVIP10F-int_113	chr2	231961288	231962819	-	2.48891	2.06856	No change
HERVIP10F-int_114	chr2	231963395	231965407	-	2.33937	1.97326	No change
HERVIP10F-int_115	chr20	772441	779794	+	0.0201372	0.182232	Up
HERVIP10F-int_116	chr20	780105	781588	+	0.319205	0.229264	No change
HERVIP10F-int_123	chr21	37480225	37481546	+	0.052085	0.51197	Up
HERVIP10F-int_127	chr22	42500468	42503342	-	0.00662761	0.824759	Up
HERVIP10F-int_130	chr22	42509838	42511922	-	0.0238755	0.657488	Up
HERVIP10F-int_139	chr3	14011067	14014884	-	0.023016	0.158855	Up
HERVIP10F-int_140	chr3	16056993	16065741	-	0.0438918	0.0408652	No change
HERVIP10F-int_141	chr3	48316799	48320321	+	2.53088	1.93447	No change
HERVIP10F-int_149	chr3	196971425	196975344	-	0.300605	0.369038	No change
HERVIP10F-int_160	chr6	4387850	4389882	+	0.0843457	0.474339	Up
HERVIP10F-int_162	chr6	88188454	88190420	-	0.0688971	0.20127	No change
HERVIP10F-int_170	chr7	43849811	43853331	+	0.0363933	0.0798286	No change
HERVIP10F-int_176	chr7	138127828	138134860	-	0.00996083	0.0913887	Up
HERVIP10F-int_192	chr9	72540227	72549014	-	0.00374024	0.00250733	No change
HERVIP10F-int_194	chrX	37337595	37339313	+	0.166827	0.817273	Up
HERVIP10F-int_195	chrX	44863262	44866034	-	0.270616	0.408315	No change
HERVIP10F-int_25	chr10	18862468	18867040	+	0.0579169	0.0521977	No change
HERVIP10F-int_28	chr11	23014217	23022275	-	0	0.0111471	No change
HERVIP10F-int_35	chr11	69884279	69886571	+	0	0.134193	Up
HERVIP10F-int_41	chr11	125741204	125742395	-	0.293016	1.51101	Up
HERVIP10F-int_42	chr12	10521612	10524857	+	0.0352193	0.403991	Up
HERVIP10F-int_48	chr12	114502359	114510986	+	0.0102896	0.170381	Up
HERVIP10F-int_6	chr1	12763946	12765237	-	0.244611	0.314558	No change
HERVIP10F-int_63	chr14	101782036	101790471	+	0.0150402	0.0281909	No change
HERVIP10F-int_66	chr15	34446911	34454178	-	0.245412	0.243601	No change
HERVIP10F-int_67	chr15	41879701	41885295	+	0.040198	0.0311003	No change
HERVIP10F-int_75	chr16	10588114	10589060	+	0	1.08813	Up
HERVIP10F-int_8	chr1	12768148	12773283	-	0.410671	0.314853	No change
HERVIP10F-int_84	chr18	29554024	29559218	-	0.0502131	0.238253	Up
HERVIP10F-int_9	chr1	31926362	31930795	-	0.0148277	0.765724	Up
HERVIP10F-int_90	chr19	20316020	20317643	+	1.93031	1.12196	No change
HERVIP10F-int_95	chr19	53153810	53154792	+	14.5298	5.2496	Down
HERVIP10F-int_96	chr19	53171714	53173807	+	0.701513	0.407612	No change
HERVK11D-int_12	chr2	101854294	101861560	+	0.0697126	0.107512	No change
HERVK11D-int_13	chr2	171472170	171475960	-	0.103426	0.0689301	No change
HERVK11D-int_19	chr4	110777067	110781093	-	0.124669	0.26928	No change
HERVK11D-int_3	chr11	92676735	92683297	-	0.040961	0.0396395	No change
HERVK11D-int_5	chr15	76931522	76933930	+	0.384473	0.687496	No change
HERVK11-int_10	chr1	160656346	160660574	-	0.411228	0.43243	No change
HERVK11-int_100	chr6	158717307	158724650	-	0.327423	0.758599	No change
HERVK11-int_103	chr7	50646984	50651651	+	0.0968848	0.206706	No change
HERVK11-int_11	chr1	160669807	160673338	-	0.886737	1.11637	No change
HERVK11-int_110	chr8	47495059	47501113	+	0.266528	0.201534	No change
HERVK11-int_111	chr8	67159416	67162348	+	0.137453	0.0861964	No change
HERVK11-int_112	chr8	89682699	89687101	-	0.399079	0.507204	No change
HERVK11-int_115	chr9	31770535	31778847	+	0.0641571	0.120453	No change
HERVK11-int_116	chr9	115154233	115162386	-	0.169782	0.493308	No change
HERVK11-int_117	chrX	34814141	34821556	+	0.0939125	0.134474	No change
HERVK11-int_118	chrX	41503475	41507947	+	0.723005	1.09694	No change
HERVK11-int_119	chrX	42020596	42024055	-	0.184888	0.295082	No change
HERVK11-int_12	chr1	181215131	181224368	+	0.231058	0.394336	No change
HERVK11-int_120	chrX	46345952	46349722	-	0.591213	1.05578	No change
HERVK11-int_123	chrX	56980258	56981768	+	0.199162	0.303384	No change
HERVK11-int_13	chr1	203203335	203204726	+	0.0960595	0.212959	No change
HERVK11-int_16	chr10	83189253	83190980	-	0.531296	0.549462	No change
HERVK11-int_19	chr10	104597866	104604906	-	0.120945	0.300349	No change
HERVK11-int_2	chr1	47366361	47373744	+	0.107178	0.145415	No change
HERVK11-int_20	chr11	6097285	6099999	+	0.0305622	0.0869914	No change
HERVK11-int_22	chr11	15084505	15092088	-	0.132823	0.229	No change
HERVK11-int_24	chr11	50447017	50454791	-	0.0309388	0.0447582	No change
HERVK11-int_27	chr11	55691479	55692879	-	0.324947	0.30966	No change
HERVK11-int_28	chr11	67466021	67469640	+	0.0851292	0.256742	No change
HERVK11-int_30	chr11	101081936	101092113	-	0.063688	0.113466	No change
HERVK11-int_33	chr12	69774488	69776040	-	0.762827	0.647412	No change
HERVK11-int_35	chr12	105693006	105696611	+	0.125082	0.758055	Up
HERVK11-int_36	chr12	105703021	105708223	+	0.3817	0.815674	Up
HERVK11-int_37	chr13	78630689	78633131	-	0.119	0.19266	No change
HERVK11-int_39	chr14	91417846	91420558	+	0.302535	0.435386	No change
HERVK11-int_40	chr15	40978276	40980464	-	1.70272	1.6567	No change
HERVK11-int_44	chr16	59655830	59659804	-	0.531966	0.582863	No change
HERVK11-int_46	chr17	26013125	26022845	-	0.171352	0.243858	No change
HERVK11-int_49	chr18	47746516	47750203	-	0.0281602	0.136661	No change
HERVK11-int_51	chr19	20683030	20692534	-	0.664528	0.790935	No change
HERVK11-int_52	chr19	24030121	24035090	-	0.293806	1.12203	No change
HERVK11-int_53	chr19	24035589	24040241	-	0.112651	0.368243	No change
HERVK11-int_64	chr19	44923475	44925060	+	0.359703	0.338358	No change
HERVK11-int_65	chr2	64215579	64224274	+	0.324762	0.671106	No change
HERVK11-int_66	chr2	77339820	77342728	-	0.0378174	0.135	No change
HERVK11-int_67	chr2	100978450	100982433	-	0.443217	0.666982	No change
HERVK11-int_68	chr2	120131331	120134391	-	0.235291	0.250133	No change
HERVK11-int_69	chr2	211289203	211292827	-	0.287003	0.291692	No change
HERVK11-int_71	chr22	19922383	19927484	+	0.165362	0.428119	No change
HERVK11-int_73	chr3	79100813	79109742	+	0.058448	0.0859624	No change
HERVK11-int_74	chr3	111242992	111249311	+	0.0521106	0.0586401	No change
HERVK11-int_77	chr4	4043850	4050887	-	20.96	23.3308	No change
HERVK11-int_79	chr4	65007748	65013814	-	0.0347923	0.0399492	No change
HERVK11-int_8	chr1	110245237	110252265	+	0.0875042	0.250945	No change
HERVK11-int_89	chr4	165670014	165674401	+	0.167426	0.273134	No change
HERVK11-int_92	chr5	54670667	54672436	-	0.70587	0.469875	No change
HERVK11-int_93	chr5	81195640	81197422	+	0.940169	1.05662	No change
HERVK11-int_94	chr5	171823993	171829676	+	0.662422	2.6644	Up
HERVK11-int_98	chr6	77197058	77206415	-	0.105807	0.160554	No change
HERVK13-int_20	chr17	41425279	41427619	-	0.123657	0.331493	No change
HERVK14C-int_10	chr15	45526676	45535271	-	0.0108298	0.0172155	No change
HERVK14C-int_11	chr16	19404904	19413474	-	0.00777683	0.0841365	Up
HERVK14C-int_14	chr19	41460078	41465095	+	0.00379664	0.0039952	No change
HERVK14C-int_15	chr19	52804393	52805251	-	0.953798	1.11511	No change
HERVK14C-int_2	chr1	155662174	155663470	-	1.17728	1.61807	No change
HERVK14C-int_20	chr4	171049309	171055034	-	0.00295039	0.00779546	No change
HERVK14C-int_25	chr5	145106477	145107435	-	0.0176315	0	No change
HERVK14C-int_3	chr1	155663776	155667166	-	0.480698	0.62432	No change
HERVK14C-int_4	chr1	155668246	155668768	-	1.54986	2.49798	No change
HERVK14-int_1	chr1	62644136	62649461	-	0	0.259984	Up
HERVK14-int_104	chr3	128639416	128640901	+	0.374812	0.294416	No change
HERVK14-int_114	chr4	108249162	108255950	+	0.00484171	0.0906487	Up
HERVK14-int_132	chr6	79563835	79568464	+	0.0482402	0.0931614	No change
HERVK14-int_16	chr10	43794396	43796372	-	0.0192791	0.221204	No change
HERVK14-int_164	chr7	138023950	138028378	+	0.0146374	6.33647	Up
HERVK14-int_165	chr7	138028682	138030604	+	0.0186986	10.381	Up
HERVK14-int_189	chrX	100438235	100444860	-	0.0206328	0.255463	Up
HERVK14-int_191	chrX	117428835	117434699	-	0.00324825	0.253517	Up
HERVK14-int_29	chr11	73649935	73654314	-	0.169487	0.0966018	No change
HERVK14-int_30	chr11	73654622	73658519	-	0.1783	0.211929	No change
HERVK14-int_57	chr15	76555334	76558962	+	0.0143091	0.0654679	No change
HERVK14-int_58	chr15	76559258	76562021	+	0.0936119	0.0952707	No change
HERVK14-int_68	chr19	12561403	12565357	+	0.157941	0.0417027	No change
HERVK14-int_80	chr19	51900605	51902024	-	0.0562879	0.0951498	No change
HERVK14-int_86	chr19	58414347	58415834	+	0.516419	0.466959	No change
HERVK22-int_110	chr2	71615229	71622947	+	1.33883	1.2232	No change
HERVK22-int_111	chr2	128127451	128132971	+	0.160154	0.167948	No change
HERVK22-int_115	chr2	173379429	173384466	+	0.00317144	0.195219	Up
HERVK22-int_120	chr2	231955716	231961287	-	0.927103	0.884283	No change
HERVK22-int_121	chr2	231965408	231966136	-	2.09749	2.59728	No change
HERVK22-int_122	chr20	448506	453546	-	0.121107	0.0994674	No change
HERVK22-int_130	chr3	169795200	169797078	+	0.341369	0.390841	No change
HERVK22-int_141	chr4	107030994	107035825	+	0.0850184	0.0850605	No change
HERVK22-int_149	chr4	159213935	159220207	+	0.0211579	0.176965	No change
HERVK22-int_157	chr6	33017008	33024295	+	0.0468698	0.105786	No change
HERVK22-int_201	chr8	9666808	9669918	+	0	0.020156	No change
HERVK22-int_236	chrX	93746676	93747628	+	0	0.044791	No change
HERVK22-int_26	chr1	242378490	242380094	+	0	0.0653122	No change
HERVK22-int_43	chr12	8711047	8715066	-	0.00397475	0	No change
HERVK22-int_46	chr12	44370083	44374970	-	0.0282243	0.0891501	No change
HERVK22-int_5	chr1	156154095	156157201	-	0.36027	0.270832	No change
HERVK22-int_56	chr12	100558027	100559239	-	1.18056	3.03288	No change
HERVK22-int_60	chr13	103320174	103324913	-	0.345742	0.279001	No change
HERVK22-int_63	chr14	80930731	80933866	+	0.0206745	0.258897	Up
HERVK22-int_7	chr1	156158494	156159504	-	1.54317	0.401602	No change
HERVK22-int_86	chr19	23708251	23711249	-	0.103482	17.73	Up
HERVK22-int_87	chr19	23730433	23731591	+	0.0440387	5.63862	Up
HERVK3-int_102	chr4	39540876	39545988	-	0.0877864	0.254669	No change
HERVK3-int_132	chr6	26288250	26295233	-	0.0118783	0.0433561	No change
HERVK3-int_15	chr11	7922076	7922810	-	0.136017	0.258144	No change
HERVK3-int_167	chrX	57129414	57135829	+	0.143315	0.285322	No change
HERVK3-int_39	chr14	70278180	70282740	+	0.00417714	0.400942	Up
HERVK3-int_64	chr19	22376043	22379350	+	2.96019	1.56012	No change
HERVK3-int_65	chr19	24047631	24050350	+	0.404121	0.24512	No change
HERVK3-int_67	chr19	52307949	52315192	-	0.0739239	0.226308	Up
HERVK3-int_68	chr19	52479128	52484683	+	0.702718	2.20594	Up
HERVK3-int_70	chr19	52913436	52917986	-	2.51094	2.43548	No change
HERVK3-int_71	chr19	52978909	52981957	-	0.0624797	0.0203805	No change
HERVK3-int_75	chr19	53487788	53491295	-	0.188746	0.311887	No change
HERVK3-int_77	chr19	58023984	58029856	+	0.16652	0.200168	No change
HERVK3-int_78	chr19	58817037	58821622	+	3.03049	3.31615	No change
HERVK3-int_81	chr19	58826017	58826633	+	12.4305	15.8101	No change
HERVK9-int_10	chr1	55095960	55101793	+	0.332778	2.35389	Up
HERVK9-int_100	chr19	23714872	23715478	+	0.0263606	6.23412	Up
HERVK9-int_101	chr19	23717196	23722598	+	0.0276922	2.75577	Up
HERVK9-int_103	chr19	23755502	23760120	-	0.151458	2.73387	Up
HERVK9-int_105	chr19	39425804	39432475	-	1.21689	1.29632	No change
HERVK9-int_106	chr19	45134805	45138009	-	1.01559	1.18899	No change
HERVK9-int_107	chr19	52803873	52804692	-	1.48603	1.10136	No change
HERVK9-int_109	chr19	52808373	52811252	-	0.353807	0.399165	No change
HERVK9-int_11	chr1	94910376	94916345	+	0.491727	0.864832	No change
HERVK9-int_110	chr19	53253712	53258793	-	0.959213	1.55757	No change
HERVK9-int_112	chr2	20124335	20128272	+	0.226891	0.855375	Up
HERVK9-int_113	chr2	34139104	34144590	-	0.0870652	0.278897	No change
HERVK9-int_114	chr2	48611680	48612789	+	1.4675	1.02087	No change
HERVK9-int_115	chr2	48613083	48617794	+	0.131194	0.308297	No change
HERVK9-int_116	chr2	56946295	56951353	+	0.261744	0.388114	No change
HERVK9-int_117	chr2	99887144	99892898	-	0.171636	0.268487	No change
HERVK9-int_121	chr2	153034684	153037960	-	0.175069	1.62433	Up
HERVK9-int_122	chr2	153130142	153136276	-	0.077525	0.388558	Up
HERVK9-int_124	chr2	218976979	218981729	+	0.0421613	0.250252	Up
HERVK9-int_125	chr20	5284489	5289358	+	0.0592405	0.539343	Up
HERVK9-int_133	chr3	38462251	38464573	+	0.212187	0.404384	No change
HERVK9-int_136	chr3	49266692	49271511	+	0.117417	0.350028	No change
HERVK9-int_140	chr3	104000276	104006311	-	0.407191	0.406419	No change
HERVK9-int_141	chr3	121114341	121118723	-	0.210448	0.458209	No change
HERVK9-int_142	chr3	125810938	125815731	+	0.0844661	1.51571	Up
HERVK9-int_143	chr3	129620105	129626180	+	0.68673	1.9258	Up
HERVK9-int_144	chr3	151419047	151424511	+	0.100689	0.225926	No change
HERVK9-int_145	chr3	166894689	166901694	-	0.203431	0.219526	No change
HERVK9-int_147	chr3	174769694	174774809	-	0.0463055	0.155979	No change
HERVK9-int_148	chr3	184730544	184737595	-	0.271932	0.305928	No change
HERVK9-int_149	chr3	184822991	184828837	+	0.132464	0.756961	Up
HERVK9-int_15	chr1	150627053	150632192	+	0.417873	0.379235	No change
HERVK9-int_153	chr4	45044065	45051041	+	0.138043	0.211965	No change
HERVK9-int_157	chr4	74231970	74235989	+	0.182974	0.233635	No change
HERVK9-int_159	chr4	87382652	87385693	+	0.0944432	0.3019	No change
HERVK9-int_163	chr4	98018057	98023755	-	0.0533683	0.202609	Up
HERVK9-int_166	chr4	100288212	100294285	+	0.0589762	0.156063	No change
HERVK9-int_167	chr4	100407545	100413281	-	0.102236	0.320509	Up
HERVK9-int_169	chr4	127051904	127056289	+	0.251693	0.30308	No change
HERVK9-int_170	chr4	128192593	128198626	-	0.139459	0.287695	No change
HERVK9-int_172	chr4	136876021	136882178	-	0.405422	0.283975	No change
HERVK9-int_173	chr4	142859023	142862742	-	0.189307	0.177229	No change
HERVK9-int_174	chr4	154609520	154615579	-	0.198184	0.276022	No change
HERVK9-int_176	chr4	175906064	175911751	-	0.0936096	0.206227	No change
HERVK9-int_178	chr4	185965944	185972840	-	0.114431	0.361052	Up
HERVK9-int_18	chr1	154019838	154023693	+	0.476509	0.393043	No change
HERVK9-int_180	chr5	242311	249910	+	3.36355	2.04532	No change
HERVK9-int_181	chr5	1577977	1585502	-	16.5725	8.59193	No change
HERVK9-int_184	chr5	34781881	34787330	-	0.185184	0.242597	No change
HERVK9-int_185	chr5	44788680	44793631	+	0.0540387	0.197486	No change
HERVK9-int_189	chr5	53794049	53798148	-	0.06535	1.52962	Up
HERVK9-int_193	chr5	113047617	113052313	+	0.172235	0.293397	No change
HERVK9-int_194	chr5	114371792	114377975	-	0.137718	0.191335	No change
HERVK9-int_196	chr6	6065195	6068827	-	0.16721	0.131886	No change
HERVK9-int_197	chr6	29843427	29849606	-	0.138947	0.516319	Up
HERVK9-int_199	chr6	45203467	45209437	+	0.240397	0.280564	No change
HERVK9-int_20	chr1	167286603	167292315	-	0.154393	0.239409	No change
HERVK9-int_200	chr6	47280428	47284511	-	0.150012	4.42859	Up
HERVK9-int_206	chr6	71155062	71158754	-	0.184959	1.8377	Up
HERVK9-int_208	chr6	110820377	110827271	+	0.285837	0.606718	No change
HERVK9-int_209	chr6	111237957	111244290	+	0.538535	2.82611	Up
HERVK9-int_21	chr1	178523211	178529616	-	0.181808	0.612787	Up
HERVK9-int_213	chr6	165873093	165877666	+	0.146033	0.328313	No change
HERVK9-int_214	chr6	170902169	170905803	-	0.40151	0.409945	No change
HERVK9-int_221	chr7	35949889	35952238	+	0.643528	0.539695	No change
HERVK9-int_223	chr7	43899298	43904584	-	0.098617	0.231708	No change
HERVK9-int_224	chr7	45765858	45766484	-	4.61762	5.73769	No change
HERVK9-int_225	chr7	46077806	46084750	-	0.213307	0.606667	Up
HERVK9-int_227	chr7	54516532	54522873	+	0.104149	0.389519	Up
HERVK9-int_229	chr7	56220246	56221144	+	0.0376191	1.79097	Up
HERVK9-int_230	chr7	56384633	56390474	+	0.204206	0.440816	No change
HERVK9-int_231	chr7	64408385	64411174	+	0.419079	0.766205	No change
HERVK9-int_232	chr7	94351605	94358621	-	0.257132	0.317964	No change
HERVK9-int_233	chr7	149346117	149349068	-	0.244001	0.341262	No change
HERVK9-int_234	chr7	151735213	151741588	-	0.322925	0.879295	No change
HERVK9-int_235	chr7	155029905	155035897	-	0.152517	0.492321	Up
HERVK9-int_236	chr8	30004582	30009408	-	0.200056	0.24449	No change
HERVK9-int_238	chr8	39730582	39733525	+	0.0692026	0.276165	No change
HERVK9-int_24	chr1	213198831	213205783	-	0.231357	0.521208	No change
HERVK9-int_241	chr8	49157075	49163077	-	0.142794	0.3923	No change
HERVK9-int_244	chr8	54529632	54536645	+	0.252956	0.353596	No change
HERVK9-int_245	chr8	54986821	54989573	+	0.671496	0.867313	No change
HERVK9-int_246	chr8	69800913	69807862	+	0.33746	0.38287	No change
HERVK9-int_247	chr8	75956287	75962342	+	0.147938	0.215522	No change
HERVK9-int_248	chr8	93248771	93254946	+	0.118748	0.381052	Up
HERVK9-int_25	chr1	247187963	247193476	+	0.399727	4.3589	Up
HERVK9-int_251	chr8	146096436	146099198	+	0.232111	0.67592	Up
HERVK9-int_253	chr9	35583262	35585340	+	0.0879609	0.326288	No change
HERVK9-int_254	chr9	96513346	96518095	-	0.0813709	0.931927	Up
HERVK9-int_256	chr9	134555760	134561198	+	0.471732	0.904962	No change
HERVK9-int_26	chr10	42981972	42990050	+	0.245919	4.76782	Up
HERVK9-int_263	chrX	64658333	64663729	-	0.224466	0.554358	Up
HERVK9-int_266	chrX	74547838	74549696	+	0.26982	0.901343	Up
HERVK9-int_272	chrX	115166506	115172708	+	0.0504224	0.106565	No change
HERVK9-int_30	chr10	44082280	44087433	+	0.395156	0.342478	No change
HERVK9-int_31	chr10	55095357	55100154	-	0.235207	0.630394	No change
HERVK9-int_33	chr10	55244914	55245783	-	0	0.0484187	No change
HERVK9-int_34	chr10	65607190	65611441	+	0.855723	1.20235	No change
HERVK9-int_35	chr10	70620848	70623676	-	0	0.166666	Up
HERVK9-int_37	chr10	70625426	70626693	-	0.225007	0.360893	No change
HERVK9-int_4	chr1	16429309	16435307	-	0.209161	0.565053	No change
HERVK9-int_40	chr10	120371954	120375253	-	0.104101	0.546413	Up
HERVK9-int_41	chr10	132089073	132096053	+	0.217487	0.374426	No change
HERVK9-int_44	chr11	59691043	59697229	+	0.156215	0.480779	Up
HERVK9-int_5	chr1	19867971	19874189	+	0.326148	0.398641	No change
HERVK9-int_50	chr12	47837122	47842549	-	0.233604	0.305393	No change
HERVK9-int_51	chr12	50885667	50892629	-	0.170396	0.40694	Up
HERVK9-int_52	chr12	52127981	52134056	-	0.283106	0.759989	Up
HERVK9-int_54	chr12	94749360	94753084	+	0.49254	0.880046	No change
HERVK9-int_56	chr12	105696612	105703018	-	0.15153	3.34092	Up
HERVK9-int_57	chr13	20200462	20205370	+	2.50374	3.89473	No change
HERVK9-int_6	chr1	20323904	20330220	+	0.275423	0.406391	No change
HERVK9-int_63	chr14	42779056	42783392	-	0.039602	0.110666	No change
HERVK9-int_65	chr14	52635191	52639295	+	0.287951	0.276414	No change
HERVK9-int_68	chr14	103700335	103705822	+	0.175674	0.351095	No change
HERVK9-int_69	chr15	23940764	23945606	-	0.19692	0.334365	No change
HERVK9-int_73	chr15	89780216	89783534	-	0.22877	0.359934	No change
HERVK9-int_74	chr16	3126840	3131510	-	0.173133	0.56461	Up
HERVK9-int_75	chr16	10511809	10513101	-	0.349469	1.07739	No change
HERVK9-int_79	chr16	34302891	34309286	-	0.0443853	0.114643	No change
HERVK9-int_82	chr16	74946478	74947155	-	2.13943	1.07205	No change
HERVK9-int_83	chr17	6778465	6784849	-	0.227785	0.490628	Up
HERVK9-int_86	chr17	26023475	26029637	+	0.0969621	0.0481648	No change
HERVK9-int_88	chr17	28313965	28318775	-	0.372187	0.504992	No change
HERVK9-int_89	chr17	29960127	29966038	+	0.0906824	0.242127	No change
HERVK9-int_9	chr1	48978917	48985928	-	0.186515	1.40578	Up
HERVK9-int_90	chr17	47248007	47254052	-	0.404078	0.466182	No change
HERVK9-int_91	chr18	10219924	10225968	-	0.242932	0.248251	No change
HERVK9-int_92	chr19	9564580	9570158	+	0.304096	0.364655	No change
HERVK9-int_93	chr19	9570671	9573274	+	0.0749426	0.33697	No change
HERVK9-int_94	chr19	9822185	9828642	-	0.118502	2.42573	Up
HERVK9-int_95	chr19	12132821	12138629	+	0.343717	0.590245	No change
HERVK9-int_96	chr19	12209141	12215107	-	0.754732	1.44927	No change
HERVK9-int_97	chr19	21521184	21528092	-	0.0687038	0.423633	Up
HERVK9-int_98	chr19	21594825	21601820	-	0.462336	0.695983	No change
HERVK9-int_99	chr19	21849370	21856204	-	0.106846	0.209009	No change
HERVKC4-int_19	chr19	52964120	52969750	-	0.297079	0.334726	No change
HERVKC4-int_33	chr6	27163213	27164058	+	0.0614358	0.396322	No change
HERVKC4-int_36	chr6	122825990	122827839	-	0.430456	0.489317	No change
HERVK-int_1	chr1	12840258	12846078	-	0.917181	1.21171	No change
HERVK-int_10	chr1	155596457	155605636	-	48.3367	25.816	No change
HERVK-int_11	chr1	160661544	160668743	+	28.5269	10.6031	No change
HERVK-int_115	chr5	92792380	92793912	-	0.354717	0.263408	No change
HERVK-int_117	chr5	154015513	154024215	-	0.611755	0.808789	No change
HERVK-int_13	chr1	207808457	207812636	-	13.1403	6.00618	No change
HERVK-int_132	chr7	30757872	30759205	-	0.34844	0.527091	No change
HERVK-int_134	chr7	104389349	104393266	-	30.1228	13.6467	No change
HERVK-int_135	chr7	141451918	141455938	-	3.51702	1.80937	No change
HERVK-int_15	chr10	6866141	6875603	-	14.2116	5.94204	No change
HERVK-int_152	chr8	17765605	17769882	-	1.06958	1.95477	No change
HERVK-int_33	chr11	118591724	118600883	-	23.533	9.07321	No change
HERVK-int_38	chr12	111007843	111009325	+	30.9021	15.784	No change
HERVK-int_4	chr1	33529117	33530711	+	1.00497	1.2466	No change
HERVK-int_43	chr14	24480600	24484985	-	0.440481	0.546388	No change
HERVK-int_55	chr19	20387400	20393442	+	1.297	1.79257	No change
HERVK-int_56	chr19	20393740	20395211	+	2.06697	1.25994	No change
HERVK-int_57	chr19	20395550	20397512	+	0.238766	0.108816	No change
HERVK-int_65	chr19	53862348	53863266	+	0.363064	0.235965	No change
HERVK-int_68	chr2	187385634	187387099	+	0.215974	0.115269	No change
HERVK-int_73	chr20	32717188	32719588	+	1.18366	0.44199	No change
HERVK-int_75	chr21	19933659	19941962	-	23.6087	20.3857	No change
HERVK-int_86	chr3	101410737	101419859	+	65.3132	23.8464	No change
HERVK-int_90	chr3	125609302	125618439	+	18.6147	7.51327	No change
HERVK-int_94	chr3	185280336	185289515	-	45.5737	19.791	No change
HERVK-int_95	chr4	234989	239354	+	0.544907	0.364971	No change
HERVL18-int_12	chr1	168233479	168240170	-	0.0322756	0.0430157	No change
HERVL18-int_126	chr5	106209195	106212679	-	0.110916	0	Down
HERVL18-int_16	chr1	196504741	196507888	-	0	0	No change
HERVL18-int_55	chr14	53740272	53746083	-	0.00274901	0.0961941	Up
HERVL18-int_83	chr2	149011214	149017451	-	0.0219682	0.0874077	No change
HERVL18-int_85	chr2	187296113	187302881	+	0.0447535	0.0299659	No change
HERVL18-int_99	chr4	25360252	25363358	+	0.133207	0.0939103	No change
HERVL40-int_297	chr16	89296896	89297231	+	2.71678	2.09174	No change
HERVL74-int_74	chr16	89297891	89298245	+	10.8943	13.0332	No change
HERVL74-int_76	chr16	89298848	89299185	+	4.74969	4.44424	No change
HERVL-int_1100	chr4	133272217	133278557	-	0.763855	0.87249	No change
HERVL-int_1118	chr4	140370316	140370970	+	1.49312	2.47065	No change
HERVL-int_1218	chr5	37270163	37272089	-	0.0098898	0.010407	No change
HERVL-int_1277	chr5	115061213	115067232	-	0.00796205	0.0144991	No change
HERVL-int_1376	chr6	121955590	121957337	+	0.15509	0.178655	No change
HERVL-int_1377	chr6	121957453	121959014	-	0.592284	0.766779	No change
HERVL-int_1443	chr7	7761390	7767655	+	0.104492	0.146952	No change
HERVL-int_1473	chr7	77499586	77502253	-	0.102506	0.103556	No change
HERVL-int_1495	chr7	108312907	108317231	+	0.0193946	0.174516	Up
HERVL-int_150	chr1	232332298	232337384	-	0.0176974	0.108885	Up
HERVL-int_1551	chr8	53480625	53484030	-	0.00469149	0.162222	Up
HERVL-int_1742	chrX	90313846	90320209	+	0.0112962	0.071325	Up
HERVL-int_1776	chrX	115954026	115954981	+	0.38859	0.158511	No change
HERVL-int_181	chr10	45833833	45836925	+	0.0116231	0.113081	No change
HERVL-int_1817	chrX	134528454	134529499	+	2.33714	0.368064	Down
HERVL-int_1824	chrX	139337195	139343787	-	0.0732509	0.0489684	No change
HERVL-int_216	chr10	109420225	109423662	+	0.0435244	0.353468	Up
HERVL-int_325	chr12	30086376	30089102	-	0.0330186	0.100378	No change
HERVL-int_338	chr12	56792311	56794144	+	0.100041	0.33415	No change
HERVL-int_339	chr12	56795110	56798929	+	0.027102	0.114554	No change
HERVL-int_397	chr12	105996704	106003241	-	0.0176667	0.0256151	No change
HERVL-int_413	chr13	46327321	46333805	-	0.0364788	0.318214	Up
HERVL-int_421	chr13	61070046	61070942	+	0.663718	0.442257	No change
HERVL-int_422	chr13	61071686	61075273	+	0.235493	0.158262	No change
HERVL-int_503	chr14	80691153	80697599	-	0.0637593	0.123198	No change
HERVL-int_567	chr17	34438887	34443737	+	0.035594	0.145745	Up
HERVL-int_574	chr17	68815026	68820131	-	0.0362798	0.0328004	No change
HERVL-int_791	chr2	230984304	230987722	+	0.0583235	0.168798	No change
HERVL-int_881	chr3	48045179	48046569	+	0.728373	0.459014	No change
HERVL-int_95	chr1	114609178	114614602	-	0.0320559	0.0312378	No change
HERVL-int_986	chr4	3455481	3457940	+	0.144793	0.0805184	No change
HERVP71A-int_165	chr7	21540498	21548014	-	0.0671835	0.0737175	No change
HERVP71A-int_19	chr1	247381473	247383209	+	0.0615782	0.862063	Up
HERVP71A-int_21	chr1	247517324	247520104	+	0.0331531	0.389801	Up
HERVP71A-int_87	chr3	5182508	5188707	-	0.286351	0.189056	No change
HERVS71-int_15	chr15	89084751	89089461	+	0.576095	0.721992	No change
HERVS71-int_19	chr18	47931542	47935100	+	0.574317	0.918142	No change
HERVS71-int_24	chr19	6660247	6661734	-	0	0.246517	No change
HERVS71-int_25	chr19	20472837	20482803	+	0.167426	0.513778	No change
HERVS71-int_26	chr19	21871002	21880758	-	0.0494671	0.0817377	No change
HERVS71-int_30	chr19	35212838	35218692	+	0.0184729	0.075667	No change
HERVS71-int_32	chr19	38045648	38049519	-	4.05241	3.66639	No change
HERVS71-int_38	chr3	101350889	101360900	+	0.161488	0.198776	No change
HERVS71-int_44	chr4	4031968	4039301	-	1.96006	3.93667	No change
HERVS71-int_46	chr4	9601453	9608867	+	1.61098	1.87982	No change
HERVS71-int_68	chr7	7027990	7035336	-	0.775699	1.45885	No change
HERVS71-int_69	chr7	29675988	29684927	-	0.0356007	0.113823	No change
HERVS71-int_7	chr11	3530578	3538019	-	1.43695	2.26124	No change
HERVS71-int_9	chr11	67649537	67656986	-	0.559027	1.72052	Up
HUERS-P1-int_104	chr14	60077242	60080013	+	0	0	No change
HUERS-P1-int_152	chr2	33836496	33841967	+	0.0454801	0.121164	No change
HUERS-P1-int_17	chr1	91549449	91553580	+	0.0606803	0.0652756	No change
HUERS-P1-int_215	chr3	44501671	44504493	+	0.139863	0.263815	No change
HUERS-P1-int_22	chr1	110374684	110376478	+	0.0662679	0.175185	No change
HUERS-P1-int_23	chr1	110376756	110379500	+	0.596353	1.63986	No change
HUERS-P1-int_238	chr3	184421351	184425044	-	0.0736041	0.0753237	No change
HUERS-P1-int_24	chr1	110379933	110382385	+	0.474676	0.817644	No change
HUERS-P1-int_305	chr7	43866210	43869543	+	0.0057149	0.0360827	No change
HUERS-P1-int_307	chr7	43870539	43872505	+	0.0629658	0.0782966	No change
HUERS-P1-int_338	chr9	119437010	119441863	+	0.132291	0.0693003	No change
HUERS-P1-int_44	chr11	6707927	6711074	+	0.235828	0.171313	No change
HUERS-P1-int_48	chr11	10121722	10125338	+	0.037802	0.154168	No change
HUERS-P1-int_49	chr11	14186148	14190045	-	0.0315305	0.0280477	No change
HUERS-P1-int_60	chr11	27657728	27660647	-	0.0790307	0.0903728	No change
HUERS-P1-int_71	chr11	122689155	122690805	+	0.0193631	0.801832	Up
HUERS-P1-int_91	chr12	130150556	130153967	+	0	0.00645907	No change
HUERS-P2-int_85	chr21	45905223	45906646	+	2.76007	2.73678	No change
HUERS-P2-int_86	chr21	45907819	45910994	+	3.93109	3.97639	No change
HUERS-P3b-int_1	chr1	32878519	32881108	+	0.0351198	0.00774196	No change
HUERS-P3b-int_136	chr19	43294716	43298870	-	0.00843098	0.214478	Up
HUERS-P3b-int_137	chr19	43605510	43609642	-	0.00921963	0.12773	Up
HUERS-P3b-int_138	chr19	43730570	43734721	-	0.0663832	0.771127	Up
HUERS-P3b-int_139	chr19	43792450	43796354	-	0.0347786	0.976547	Up
HUERS-P3b-int_147	chr2	63526891	63530082	+	0.0105866	0.0188442	No change
HUERS-P3b-int_184	chr3	142003874	142008066	+	0.0572211	0.0838866	No change
HUERS-P3b-int_191	chr3	172383907	172386106	+	0.271705	0.291647	No change
HUERS-P3b-int_258	chr7	7250067	7252158	-	0.36608	0.393575	No change
HUERS-P3b-int_259	chr7	7252555	7254280	-	0.97779	1.37551	No change
HUERS-P3b-int_261	chr7	43705798	43709360	+	0.145908	0.113531	No change
HUERS-P3b-int_262	chr7	64078444	64080981	+	0.686163	0.850478	No change
HUERS-P3b-int_286	chr9	35191706	35193363	-	0.0318827	0.769652	Up
HUERS-P3b-int_302	chrX	73354345	73358354	+	0.26542	0.84897	Up
HUERS-P3b-int_304	chrX	73476370	73480273	+	2.29814	2.79554	No change
HUERS-P3b-int_54	chr11	82386755	82390383	-	0.0556313	0.774022	Up
HUERS-P3b-int_55	chr11	82391581	82394544	-	0.213995	1.56045	Up
HUERS-P3-int_1	chr1	19620766	19622711	-	0.163775	0.155949	No change
HUERS-P3-int_108	chr16	16064873	16065839	-	0.193624	0.251749	No change
HUERS-P3-int_183	chr2	128575625	128577316	+	0.0306997	1.31709	Up
HUERS-P3-int_184	chr2	128577613	128580863	+	0.0175825	0.264511	Up
HUERS-P3-int_222	chr3	176223581	176233494	-	0.00161147	0.00404397	No change
HUERS-P3-int_257	chr5	103513518	103517567	+	0.129052	0.0632597	No change
HUERS-P3-int_273	chr6	33090712	33092780	-	1.60066	4.25009	Up
HUERS-P3-int_279	chr6	118900874	118910113	+	0.0759962	3.15277	Up
HUERS-P3-int_320	chr7	111436436	111440207	+	0.0456926	0.0106306	No change
HUERS-P3-int_360	chr9	15232948	15233324	-	0.180553	1.56888	Up
HUERS-P3-int_386	chrX	89012073	89012820	-	0.0226117	0.732609	Up
HUERS-P3-int_387	chrX	89013345	89018096	-	0.00355525	0.815207	Up
HUERS-P3-int_392	chrX	94338158	94339804	-	0	0	No change
HUERS-P3-int_41	chr10	96883732	96888597	-	0.0204549	0.0090573	No change
HUERS-P3-int_47	chr11	17391921	17398743	+	0.313438	0.316347	No change
HUERS-P3-int_48	chr11	17399058	17400234	+	0.401984	0.113369	No change
HUERS-P3-int_50	chr11	34920716	34928687	+	0.188332	0.118868	No change
HUERS-P3-int_56	chr11	74580362	74585000	+	0.111198	0.158871	No change
HUERS-P3-int_9	chr1	93754289	93755659	-	0.0511274	0.159352	No change
HUERS-P3-int_91	chr13	61075274	61075513	-	2.54087	1.91197	No change
LOR1a_285	chr2	42231223	42231716	-	0.109676	1.06559	No change
LOR1a_286	chr2	47726773	47727289	+	0.0619167	0.0388448	No change
LOR1a_290	chr2	61902376	61902873	+	0.23736	0.998409	No change
LOR1a_593	chr7	149245146	149245645	+	0.927128	0.572806	No change
LOR1a_665	chr9	131543725	131544226	+	1.51383	5.39922	Up
LOR1b_376	chr2	33581070	33581464	-	0.400753	1.25076	No change
LOR1b_492	chr3	38492441	38492853	-	0.472698	1.61103	No change
LOR1b_493	chr3	41981517	41981941	+	0.956223	0.976523	No change
LOR1b_81	chr10	24661033	24661468	-	0.968148	0.975057	No change
LOR1-int_235	chr13	36862451	36864046	+	0.683879	0.887067	No change
LOR1-int_245	chr13	48531053	48537333	+	0.639534	0.624383	No change
LOR1-int_461	chr19	58763505	58764174	-	2.66593	3.37007	No change
LOR1-int_465	chr19	58766844	58767598	-	0.486406	0.922412	No change
LOR1-int_466	chr19	58768246	58768312	-	5.00799	4.80054	No change
LOR1-int_554	chr2	241482803	241483909	+	0.0602599	0.128658	No change
LOR1-int_683	chr4	133336846	133340938	-	0.0722153	0.15523	No change
LOR1-int_747	chr6	142148109	142151088	-	0.304086	0.084457	No change
LOR1-int_768	chr7	30615515	30616096	-	0.461607	0.383098	No change
LOR1-int_864	chr9	29128433	29130142	+	0.0402599	0.298151	No change
LOR1-int_945	chrX	113222010	113223213	+	0.738457	1.21823	No change
LOR1-int_946	chrX	113223598	113224543	+	0.545451	0.504457	No change
LOR1-int_947	chrX	113224915	113226056	+	1.01905	1.27065	No change
LOR1-int_948	chrX	113226188	113229236	+	0.961151	1.07831	No change
LTR10A_109	chr19	20212924	20213443	+	2.04779	0.21169	Down
LTR10A_115	chr2	54248051	54248587	-	0.226929	0.0373954	No change
LTR10A_118	chr2	65271369	65271910	-	0.094264	0.32421	No change
LTR10A_128	chr2	189163573	189164144	-	0.302898	0.830912	No change
LTR10A_14	chr1	107707400	107707952	-	0.0940457	0.0409369	No change
LTR10A_146	chr22	36883200	36883685	-	10.7786	11.4332	No change
LTR10A_165	chr3	196483730	196484264	-	0.816829	0.578091	No change
LTR10A_166	chr4	1740287	1740753	-	5.59847	4.8915	No change
LTR10A_171	chr4	154220700	154221229	+	0.198002	0.281332	No change
LTR10A_181	chr5	82211158	82211683	+	0.400255	0.298065	No change
LTR10A_186	chr5	126856770	126857316	+	14.209	11.0428	No change
LTR10A_195	chr6	15543810	15544291	+	0.286762	0.901072	No change
LTR10A_202	chr6	87923002	87923574	-	1.02412	0.864023	No change
LTR10A_221	chr7	111582452	111583018	+	0.0298427	0.109752	No change
LTR10A_226	chr7	134580494	134581079	+	0.759745	3.87384	Up
LTR10A_231	chr7	156552377	156552957	-	1.36908	1.15841	No change
LTR10A_252	chr9	135906967	135907449	-	1.03114	0.724233	No change
LTR10A_256	chrX	130859046	130859577	+	0.463949	0.28721	No change
LTR10A_59	chr12	132580282	132580851	+	0.376815	0.807902	No change
LTR10B1_30	chr15	49917732	49918180	-	0.700081	1.08668	No change
LTR10B1_41	chr18	1191470	1191946	-	0.155534	0	No change
LTR10B1_89	chr6	118899913	118900052	+	0	6.75407	Up
LTR10B1_90	chr6	132324786	132325217	+	0.0391902	0.103548	No change
LTR10B2_17	chr14	93088786	93089050	-	1.02866	8.29034	No change
LTR10B2_19	chr15	35185284	35185755	-	4.24246	2.3774	No change
LTR10B2_5	chr1	158982347	158982600	-	5.79262	3.51639	No change
LTR10B2_50	chr8	53543420	53543711	-	3.59007	3.18713	No change
LTR10B_26	chr19	29158364	29158862	-	0.610088	0.224609	No change
LTR10B2_7	chr1	235838582	235838870	+	0	3.69174	Up
LTR10C_101	chr12	94815604	94816187	+	0.756646	0.584471	No change
LTR10C_108	chr12	123744556	123745141	+	0.262535	0.187807	No change
LTR10C_121	chr14	53610063	53610651	-	0.808188	0.396683	No change
LTR10C_176	chr19	9685130	9685650	-	0.855958	0.788596	No change
LTR10C_177	chr19	9732342	9732927	-	0.204788	0.423285	No change
LTR10C_180	chr19	12208949	12209140	-	1.10977	3.28547	No change
LTR10C_189	chr19	20720888	20721449	+	2.75369	3.49772	No change
LTR10C_198	chr19	35408164	35408754	-	0.0270755	1.57291	Up
LTR10C_205	chr19	49385668	49386195	-	2.15089	0.947491	No change
LTR10C_22	chr1	100699101	100699684	-	0.84668	0.999352	No change
LTR10C_223	chr2	62600102	62600669	-	0.0335939	0.197276	No change
LTR10C_224	chr2	63795581	63796169	-	0.0867292	0.148419	No change
LTR10C_267	chr21	45912393	45912967	+	1.84041	1.47937	No change
LTR10C_270	chr22	17933845	17934436	-	0.06081	0.037279	No change
LTR10C_306	chr4	386566	387136	+	0.401504	0.298244	No change
LTR10C_327	chr4	89867199	89867562	+	0.145536	0.308141	No change
LTR10C_348	chr5	56528094	56528695	+	5.60319	3.95131	No change
LTR10C_359	chr5	133948499	133949086	+	1.07378	1.03154	No change
LTR10C_365	chr5	171406701	171407291	-	0.348848	0.282848	No change
LTR10C_374	chr6	88248977	88249591	+	0.997993	0.993838	No change
LTR10C_396	chr7	151779272	151779853	-	0.177126	2.39016	Up
LTR10C_397	chr8	164657	165020	+	1.4716	0.842628	No change
LTR10C_40	chr1	233312790	233313376	+	0.0833447	0.181201	No change
LTR10C_411	chr8	55000314	55000904	-	1.21777	0.454628	No change
LTR10C_417	chr8	92027785	92028374	-	0.0646783	0.0680609	No change
LTR10C_418	chr8	104633352	104633940	-	0.164564	0.14938	No change
[truncated: 3,214 more rows]

## Sheet: Fig. 6F
TE_id	Chromosome	Start	End	Direction	Exp in control	Exp in T28KO	Expression type
HERVK11D-int_12	chr2	101854294	101861560	+	0.0697126	0.107512	No change
HERVK11D-int_13	chr2	171472170	171475960	-	0.103426	0.0689301	No change
HERVK11D-int_19	chr4	110777067	110781093	-	0.124669	0.26928	No change
HERVK11D-int_3	chr11	92676735	92683297	-	0.040961	0.0396395	No change
HERVK11D-int_5	chr15	76931522	76933930	+	0.384473	0.687496	No change
HERVK11-int_10	chr1	160656346	160660574	-	0.411228	0.43243	No change
HERVK11-int_100	chr6	158717307	158724650	-	0.327423	0.758599	No change
HERVK11-int_103	chr7	50646984	50651651	+	0.0968848	0.206706	No change
HERVK11-int_11	chr1	160669807	160673338	-	0.886737	1.11637	No change
HERVK11-int_110	chr8	47495059	47501113	+	0.266528	0.201534	No change
HERVK11-int_111	chr8	67159416	67162348	+	0.137453	0.0861964	No change
HERVK11-int_112	chr8	89682699	89687101	-	0.399079	0.507204	No change
HERVK11-int_115	chr9	31770535	31778847	+	0.0641571	0.120453	No change
HERVK11-int_116	chr9	115154233	115162386	-	0.169782	0.493308	No change
HERVK11-int_117	chrX	34814141	34821556	+	0.0939125	0.134474	No change
HERVK11-int_118	chrX	41503475	41507947	+	0.723005	1.09694	No change
HERVK11-int_119	chrX	42020596	42024055	-	0.184888	0.295082	No change
HERVK11-int_12	chr1	181215131	181224368	+	0.231058	0.394336	No change
HERVK11-int_120	chrX	46345952	46349722	-	0.591213	1.05578	No change
HERVK11-int_123	chrX	56980258	56981768	+	0.199162	0.303384	No change
HERVK11-int_13	chr1	203203335	203204726	+	0.0960595	0.212959	No change
HERVK11-int_16	chr10	83189253	83190980	-	0.531296	0.549462	No change
HERVK11-int_19	chr10	104597866	104604906	-	0.120945	0.300349	No change
HERVK11-int_2	chr1	47366361	47373744	+	0.107178	0.145415	No change
HERVK11-int_20	chr11	6097285	6099999	+	0.0305622	0.0869914	No change
HERVK11-int_22	chr11	15084505	15092088	-	0.132823	0.229	No change
HERVK11-int_24	chr11	50447017	50454791	-	0.0309388	0.0447582	No change
HERVK11-int_27	chr11	55691479	55692879	-	0.324947	0.30966	No change
HERVK11-int_28	chr11	67466021	67469640	+	0.0851292	0.256742	No change
HERVK11-int_30	chr11	101081936	101092113	-	0.063688	0.113466	No change
HERVK11-int_33	chr12	69774488	69776040	-	0.762827	0.647412	No change
HERVK11-int_35	chr12	105693006	105696611	+	0.125082	0.758055	Up
HERVK11-int_36	chr12	105703021	105708223	+	0.3817	0.815674	Up
HERVK11-int_37	chr13	78630689	78633131	-	0.119	0.19266	No change
HERVK11-int_39	chr14	91417846	91420558	+	0.302535	0.435386	No change
HERVK11-int_40	chr15	40978276	40980464	-	1.70272	1.6567	No change
HERVK11-int_44	chr16	59655830	59659804	-	0.531966	0.582863	No change
HERVK11-int_46	chr17	26013125	26022845	-	0.171352	0.243858	No change
HERVK11-int_49	chr18	47746516	47750203	-	0.0281602	0.136661	No change
HERVK11-int_51	chr19	20683030	20692534	-	0.664528	0.790935	No change
HERVK11-int_52	chr19	24030121	24035090	-	0.293806	1.12203	No change
HERVK11-int_53	chr19	24035589	24040241	-	0.112651	0.368243	No change
HERVK11-int_64	chr19	44923475	44925060	+	0.359703	0.338358	No change
HERVK11-int_65	chr2	64215579	64224274	+	0.324762	0.671106	No change
HERVK11-int_66	chr2	77339820	77342728	-	0.0378174	0.135	No change
HERVK11-int_67	chr2	100978450	100982433	-	0.443217	0.666982	No change
HERVK11-int_68	chr2	120131331	120134391	-	0.235291	0.250133	No change
HERVK11-int_69	chr2	211289203	211292827	-	0.287003	0.291692	No change
HERVK11-int_71	chr22	19922383	19927484	+	0.165362	0.428119	No change
HERVK11-int_73	chr3	79100813	79109742	+	0.058448	0.0859624	No change
HERVK11-int_74	chr3	111242992	111249311	+	0.0521106	0.0586401	No change
HERVK11-int_77	chr4	4043850	4050887	-	20.96	23.3308	No change
HERVK11-int_79	chr4	65007748	65013814	-	0.0347923	0.0399492	No change
HERVK11-int_8	chr1	110245237	110252265	+	0.0875042	0.250945	No change
HERVK11-int_89	chr4	165670014	165674401	+	0.167426	0.273134	No change
HERVK11-int_92	chr5	54670667	54672436	-	0.70587	0.469875	No change
HERVK11-int_93	chr5	81195640	81197422	+	0.940169	1.05662	No change
HERVK11-int_94	chr5	171823993	171829676	+	0.662422	2.6644	Up
HERVK11-int_98	chr6	77197058	77206415	-	0.105807	0.160554	No change
HERVK13-int_20	chr17	41425279	41427619	-	0.123657	0.331493	No change
HERVK14C-int_10	chr15	45526676	45535271	-	0.0108298	0.0172155	No change
HERVK14C-int_11	chr16	19404904	19413474	-	0.00777683	0.0841365	Up
HERVK14C-int_14	chr19	41460078	41465095	+	0.00379664	0.0039952	No change
HERVK14C-int_15	chr19	52804393	52805251	-	0.953798	1.11511	No change
HERVK14C-int_2	chr1	155662174	155663470	-	1.17728	1.61807	No change
HERVK14C-int_20	chr4	171049309	171055034	-	0.00295039	0.00779546	No change
HERVK14C-int_25	chr5	145106477	145107435	-	0.0176315	0	No change
HERVK14C-int_3	chr1	155663776	155667166	-	0.480698	0.62432	No change
HERVK14C-int_4	chr1	155668246	155668768	-	1.54986	2.49798	No change
HERVK14-int_1	chr1	62644136	62649461	-	0	0.259984	Up
HERVK14-int_104	chr3	128639416	128640901	+	0.374812	0.294416	No change
HERVK14-int_114	chr4	108249162	108255950	+	0.00484171	0.0906487	Up
HERVK14-int_132	chr6	79563835	79568464	+	0.0482402	0.0931614	No change
HERVK14-int_16	chr10	43794396	43796372	-	0.0192791	0.221204	No change
HERVK14-int_164	chr7	138023950	138028378	+	0.0146374	6.33647	Up
HERVK14-int_165	chr7	138028682	138030604	+	0.0186986	10.381	Up
HERVK14-int_189	chrX	100438235	100444860	-	0.0206328	0.255463	Up
HERVK14-int_191	chrX	117428835	117434699	-	0.00324825	0.253517	Up
HERVK14-int_29	chr11	73649935	73654314	-	0.169487	0.0966018	No change
HERVK14-int_30	chr11	73654622	73658519	-	0.1783	0.211929	No change
HERVK14-int_57	chr15	76555334	76558962	+	0.0143091	0.0654679	No change
HERVK14-int_58	chr15	76559258	76562021	+	0.0936119	0.0952707	No change
HERVK14-int_68	chr19	12561403	12565357	+	0.157941	0.0417027	No change
HERVK14-int_80	chr19	51900605	51902024	-	0.0562879	0.0951498	No change
HERVK14-int_86	chr19	58414347	58415834	+	0.516419	0.466959	No change
HERVK22-int_110	chr2	71615229	71622947	+	1.33883	1.2232	No change
HERVK22-int_111	chr2	128127451	128132971	+	0.160154	0.167948	No change
HERVK22-int_115	chr2	173379429	173384466	+	0.00317144	0.195219	Up
HERVK22-int_120	chr2	231955716	231961287	-	0.927103	0.884283	No change
HERVK22-int_121	chr2	231965408	231966136	-	2.09749	2.59728	No change
HERVK22-int_122	chr20	448506	453546	-	0.121107	0.0994674	No change
HERVK22-int_130	chr3	169795200	169797078	+	0.341369	0.390841	No change
HERVK22-int_141	chr4	107030994	107035825	+	0.0850184	0.0850605	No change
HERVK22-int_149	chr4	159213935	159220207	+	0.0211579	0.176965	No change
HERVK22-int_157	chr6	33017008	33024295	+	0.0468698	0.105786	No change
HERVK22-int_201	chr8	9666808	9669918	+	0	0.020156	No change
HERVK22-int_236	chrX	93746676	93747628	+	0	0.044791	No change
HERVK22-int_26	chr1	242378490	242380094	+	0	0.0653122	No change
HERVK22-int_43	chr12	8711047	8715066	-	0.00397475	0	No change
HERVK22-int_46	chr12	44370083	44374970	-	0.0282243	0.0891501	No change
HERVK22-int_5	chr1	156154095	156157201	-	0.36027	0.270832	No change
HERVK22-int_56	chr12	100558027	100559239	-	1.18056	3.03288	No change
HERVK22-int_60	chr13	103320174	103324913	-	0.345742	0.279001	No change
HERVK22-int_63	chr14	80930731	80933866	+	0.0206745	0.258897	Up
HERVK22-int_7	chr1	156158494	156159504	-	1.54317	0.401602	No change
HERVK22-int_86	chr19	23708251	23711249	-	0.103482	17.73	Up
HERVK22-int_87	chr19	23730433	23731591	+	0.0440387	5.63862	Up
HERVK3-int_102	chr4	39540876	39545988	-	0.0877864	0.254669	No change
HERVK3-int_132	chr6	26288250	26295233	-	0.0118783	0.0433561	No change
HERVK3-int_15	chr11	7922076	7922810	-	0.136017	0.258144	No change
HERVK3-int_167	chrX	57129414	57135829	+	0.143315	0.285322	No change
HERVK3-int_39	chr14	70278180	70282740	+	0.00417714	0.400942	Up
HERVK3-int_64	chr19	22376043	22379350	+	2.96019	1.56012	No change
HERVK3-int_65	chr19	24047631	24050350	+	0.404121	0.24512	No change
HERVK3-int_67	chr19	52307949	52315192	-	0.0739239	0.226308	Up
HERVK3-int_68	chr19	52479128	52484683	+	0.702718	2.20594	Up
HERVK3-int_70	chr19	52913436	52917986	-	2.51094	2.43548	No change
HERVK3-int_71	chr19	52978909	52981957	-	0.0624797	0.0203805	No change
HERVK3-int_75	chr19	53487788	53491295	-	0.188746	0.311887	No change
HERVK3-int_77	chr19	58023984	58029856	+	0.16652	0.200168	No change
HERVK3-int_78	chr19	58817037	58821622	+	3.03049	3.31615	No change
HERVK3-int_81	chr19	58826017	58826633	+	12.4305	15.8101	No change
HERVK9-int_10	chr1	55095960	55101793	+	0.332778	2.35389	Up
HERVK9-int_100	chr19	23714872	23715478	+	0.0263606	6.23412	Up
HERVK9-int_101	chr19	23717196	23722598	+	0.0276922	2.75577	Up
HERVK9-int_103	chr19	23755502	23760120	-	0.151458	2.73387	Up
HERVK9-int_105	chr19	39425804	39432475	-	1.21689	1.29632	No change
HERVK9-int_106	chr19	45134805	45138009	-	1.01559	1.18899	No change
HERVK9-int_107	chr19	52803873	52804692	-	1.48603	1.10136	No change
HERVK9-int_109	chr19	52808373	52811252	-	0.353807	0.399165	No change
HERVK9-int_11	chr1	94910376	94916345	+	0.491727	0.864832	No change
HERVK9-int_110	chr19	53253712	53258793	-	0.959213	1.55757	No change
HERVK9-int_112	chr2	20124335	20128272	+	0.226891	0.855375	Up
HERVK9-int_113	chr2	34139104	34144590	-	0.0870652	0.278897	No change
HERVK9-int_114	chr2	48611680	48612789	+	1.4675	1.02087	No change
HERVK9-int_115	chr2	48613083	48617794	+	0.131194	0.308297	No change
HERVK9-int_116	chr2	56946295	56951353	+	0.261744	0.388114	No change
HERVK9-int_117	chr2	99887144	99892898	-	0.171636	0.268487	No change
HERVK9-int_121	chr2	153034684	153037960	-	0.175069	1.62433	Up
HERVK9-int_122	chr2	153130142	153136276	-	0.077525	0.388558	Up
HERVK9-int_124	chr2	218976979	218981729	+	0.0421613	0.250252	Up
HERVK9-int_125	chr20	5284489	5289358	+	0.0592405	0.539343	Up
HERVK9-int_133	chr3	38462251	38464573	+	0.212187	0.404384	No change
HERVK9-int_136	chr3	49266692	49271511	+	0.117417	0.350028	No change
HERVK9-int_140	chr3	104000276	104006311	-	0.407191	0.406419	No change
HERVK9-int_141	chr3	121114341	121118723	-	0.210448	0.458209	No change
HERVK9-int_142	chr3	125810938	125815731	+	0.0844661	1.51571	Up
HERVK9-int_143	chr3	129620105	129626180	+	0.68673	1.9258	Up
HERVK9-int_144	chr3	151419047	151424511	+	0.100689	0.225926	No change
HERVK9-int_145	chr3	166894689	166901694	-	0.203431	0.219526	No change
HERVK9-int_147	chr3	174769694	174774809	-	0.0463055	0.155979	No change
HERVK9-int_148	chr3	184730544	184737595	-	0.271932	0.305928	No change
HERVK9-int_149	chr3	184822991	184828837	+	0.132464	0.756961	Up
HERVK9-int_15	chr1	150627053	150632192	+	0.417873	0.379235	No change
HERVK9-int_153	chr4	45044065	45051041	+	0.138043	0.211965	No change
HERVK9-int_157	chr4	74231970	74235989	+	0.182974	0.233635	No change
HERVK9-int_159	chr4	87382652	87385693	+	0.0944432	0.3019	No change
HERVK9-int_163	chr4	98018057	98023755	-	0.0533683	0.202609	Up
HERVK9-int_166	chr4	100288212	100294285	+	0.0589762	0.156063	No change
HERVK9-int_167	chr4	100407545	100413281	-	0.102236	0.320509	Up
HERVK9-int_169	chr4	127051904	127056289	+	0.251693	0.30308	No change
HERVK9-int_170	chr4	128192593	128198626	-	0.139459	0.287695	No change
HERVK9-int_172	chr4	136876021	136882178	-	0.405422	0.283975	No change
HERVK9-int_173	chr4	142859023	142862742	-	0.189307	0.177229	No change
HERVK9-int_174	chr4	154609520	154615579	-	0.198184	0.276022	No change
HERVK9-int_176	chr4	175906064	175911751	-	0.0936096	0.206227	No change
HERVK9-int_178	chr4	185965944	185972840	-	0.114431	0.361052	Up
HERVK9-int_18	chr1	154019838	154023693	+	0.476509	0.393043	No change
HERVK9-int_180	chr5	242311	249910	+	3.36355	2.04532	No change
HERVK9-int_181	chr5	1577977	1585502	-	16.5725	8.59193	No change
HERVK9-int_184	chr5	34781881	34787330	-	0.185184	0.242597	No change
HERVK9-int_185	chr5	44788680	44793631	+	0.0540387	0.197486	No change
HERVK9-int_189	chr5	53794049	53798148	-	0.06535	1.52962	Up
HERVK9-int_193	chr5	113047617	113052313	+	0.172235	0.293397	No change
HERVK9-int_194	chr5	114371792	114377975	-	0.137718	0.191335	No change
HERVK9-int_196	chr6	6065195	6068827	-	0.16721	0.131886	No change
HERVK9-int_197	chr6	29843427	29849606	-	0.138947	0.516319	Up
HERVK9-int_199	chr6	45203467	45209437	+	0.240397	0.280564	No change
HERVK9-int_20	chr1	167286603	167292315	-	0.154393	0.239409	No change
HERVK9-int_200	chr6	47280428	47284511	-	0.150012	4.42859	Up
HERVK9-int_206	chr6	71155062	71158754	-	0.184959	1.8377	Up
HERVK9-int_208	chr6	110820377	110827271	+	0.285837	0.606718	No change
HERVK9-int_209	chr6	111237957	111244290	+	0.538535	2.82611	Up
HERVK9-int_21	chr1	178523211	178529616	-	0.181808	0.612787	Up
HERVK9-int_213	chr6	165873093	165877666	+	0.146033	0.328313	No change
HERVK9-int_214	chr6	170902169	170905803	-	0.40151	0.409945	No change
HERVK9-int_221	chr7	35949889	35952238	+	0.643528	0.539695	No change
HERVK9-int_223	chr7	43899298	43904584	-	0.098617	0.231708	No change
HERVK9-int_224	chr7	45765858	45766484	-	4.61762	5.73769	No change
HERVK9-int_225	chr7	46077806	46084750	-	0.213307	0.606667	Up
HERVK9-int_227	chr7	54516532	54522873	+	0.104149	0.389519	Up
HERVK9-int_229	chr7	56220246	56221144	+	0.0376191	1.79097	Up
HERVK9-int_230	chr7	56384633	56390474	+	0.204206	0.440816	No change
HERVK9-int_231	chr7	64408385	64411174	+	0.419079	0.766205	No change
HERVK9-int_232	chr7	94351605	94358621	-	0.257132	0.317964	No change
HERVK9-int_233	chr7	149346117	149349068	-	0.244001	0.341262	No change
HERVK9-int_234	chr7	151735213	151741588	-	0.322925	0.879295	No change
HERVK9-int_235	chr7	155029905	155035897	-	0.152517	0.492321	Up
HERVK9-int_236	chr8	30004582	30009408	-	0.200056	0.24449	No change
HERVK9-int_238	chr8	39730582	39733525	+	0.0692026	0.276165	No change
HERVK9-int_24	chr1	213198831	213205783	-	0.231357	0.521208	No change
HERVK9-int_241	chr8	49157075	49163077	-	0.142794	0.3923	No change
HERVK9-int_244	chr8	54529632	54536645	+	0.252956	0.353596	No change
HERVK9-int_245	chr8	54986821	54989573	+	0.671496	0.867313	No change
HERVK9-int_246	chr8	69800913	69807862	+	0.33746	0.38287	No change
HERVK9-int_247	chr8	75956287	75962342	+	0.147938	0.215522	No change
HERVK9-int_248	chr8	93248771	93254946	+	0.118748	0.381052	Up
HERVK9-int_25	chr1	247187963	247193476	+	0.399727	4.3589	Up
HERVK9-int_251	chr8	146096436	146099198	+	0.232111	0.67592	Up
HERVK9-int_253	chr9	35583262	35585340	+	0.0879609	0.326288	No change
HERVK9-int_254	chr9	96513346	96518095	-	0.0813709	0.931927	Up
HERVK9-int_256	chr9	134555760	134561198	+	0.471732	0.904962	No change
HERVK9-int_26	chr10	42981972	42990050	+	0.245919	4.76782	Up
HERVK9-int_263	chrX	64658333	64663729	-	0.224466	0.554358	Up
HERVK9-int_266	chrX	74547838	74549696	+	0.26982	0.901343	Up
HERVK9-int_272	chrX	115166506	115172708	+	0.0504224	0.106565	No change
HERVK9-int_30	chr10	44082280	44087433	+	0.395156	0.342478	No change
HERVK9-int_31	chr10	55095357	55100154	-	0.235207	0.630394	No change
HERVK9-int_33	chr10	55244914	55245783	-	0	0.0484187	No change
HERVK9-int_34	chr10	65607190	65611441	+	0.855723	1.20235	No change
HERVK9-int_35	chr10	70620848	70623676	-	0	0.166666	Up
HERVK9-int_37	chr10	70625426	70626693	-	0.225007	0.360893	No change
HERVK9-int_4	chr1	16429309	16435307	-	0.209161	0.565053	No change
HERVK9-int_40	chr10	120371954	120375253	-	0.104101	0.546413	Up
HERVK9-int_41	chr10	132089073	132096053	+	0.217487	0.374426	No change
HERVK9-int_44	chr11	59691043	59697229	+	0.156215	0.480779	Up
HERVK9-int_5	chr1	19867971	19874189	+	0.326148	0.398641	No change
HERVK9-int_50	chr12	47837122	47842549	-	0.233604	0.305393	No change
HERVK9-int_51	chr12	50885667	50892629	-	0.170396	0.40694	Up
HERVK9-int_52	chr12	52127981	52134056	-	0.283106	0.759989	Up
HERVK9-int_54	chr12	94749360	94753084	+	0.49254	0.880046	No change
HERVK9-int_56	chr12	105696612	105703018	-	0.15153	3.34092	Up
HERVK9-int_57	chr13	20200462	20205370	+	2.50374	3.89473	No change
HERVK9-int_6	chr1	20323904	20330220	+	0.275423	0.406391	No change
HERVK9-int_63	chr14	42779056	42783392	-	0.039602	0.110666	No change
HERVK9-int_65	chr14	52635191	52639295	+	0.287951	0.276414	No change
HERVK9-int_68	chr14	103700335	103705822	+	0.175674	0.351095	No change
HERVK9-int_69	chr15	23940764	23945606	-	0.19692	0.334365	No change
HERVK9-int_73	chr15	89780216	89783534	-	0.22877	0.359934	No change
HERVK9-int_74	chr16	3126840	3131510	-	0.173133	0.56461	Up
HERVK9-int_75	chr16	10511809	10513101	-	0.349469	1.07739	No change
HERVK9-int_79	chr16	34302891	34309286	-	0.0443853	0.114643	No change
HERVK9-int_82	chr16	74946478	74947155	-	2.13943	1.07205	No change
HERVK9-int_83	chr17	6778465	6784849	-	0.227785	0.490628	Up
HERVK9-int_86	chr17	26023475	26029637	+	0.0969621	0.0481648	No change
HERVK9-int_88	chr17	28313965	28318775	-	0.372187	0.504992	No change
HERVK9-int_89	chr17	29960127	29966038	+	0.0906824	0.242127	No change
HERVK9-int_9	chr1	48978917	48985928	-	0.186515	1.40578	Up
HERVK9-int_90	chr17	47248007	47254052	-	0.404078	0.466182	No change
HERVK9-int_91	chr18	10219924	10225968	-	0.242932	0.248251	No change
HERVK9-int_92	chr19	9564580	9570158	+	0.304096	0.364655	No change
HERVK9-int_93	chr19	9570671	9573274	+	0.0749426	0.33697	No change
HERVK9-int_94	chr19	9822185	9828642	-	0.118502	2.42573	Up
HERVK9-int_95	chr19	12132821	12138629	+	0.343717	0.590245	No change
HERVK9-int_96	chr19	12209141	12215107	-	0.754732	1.44927	No change
HERVK9-int_97	chr19	21521184	21528092	-	0.0687038	0.423633	Up
HERVK9-int_98	chr19	21594825	21601820	-	0.462336	0.695983	No change
HERVK9-int_99	chr19	21849370	21856204	-	0.106846	0.209009	No change
HERVKC4-int_19	chr19	52964120	52969750	-	0.297079	0.334726	No change
HERVKC4-int_33	chr6	27163213	27164058	+	0.0614358	0.396322	No change
HERVKC4-int_36	chr6	122825990	122827839	-	0.430456	0.489317	No change
HERVK-int_1	chr1	12840258	12846078	-	0.917181	1.21171	No change
HERVK-int_10	chr1	155596457	155605636	-	48.3367	25.816	No change
HERVK-int_11	chr1	160661544	160668743	+	28.5269	10.6031	No change
HERVK-int_115	chr5	92792380	92793912	-	0.354717	0.263408	No change
HERVK-int_117	chr5	154015513	154024215	-	0.611755	0.808789	No change
HERVK-int_13	chr1	207808457	207812636	-	13.1403	6.00618	No change
HERVK-int_132	chr7	30757872	30759205	-	0.34844	0.527091	No change
HERVK-int_134	chr7	104389349	104393266	-	30.1228	13.6467	No change
HERVK-int_135	chr7	141451918	141455938	-	3.51702	1.80937	No change
HERVK-int_15	chr10	6866141	6875603	-	14.2116	5.94204	No change
HERVK-int_152	chr8	17765605	17769882	-	1.06958	1.95477	No change
HERVK-int_33	chr11	118591724	118600883	-	23.533	9.07321	No change
HERVK-int_38	chr12	111007843	111009325	+	30.9021	15.784	No change
HERVK-int_4	chr1	33529117	33530711	+	1.00497	1.2466	No change
HERVK-int_43	chr14	24480600	24484985	-	0.440481	0.546388	No change
HERVK-int_55	chr19	20387400	20393442	+	1.297	1.79257	No change
HERVK-int_56	chr19	20393740	20395211	+	2.06697	1.25994	No change
HERVK-int_57	chr19	20395550	20397512	+	0.238766	0.108816	No change
HERVK-int_65	chr19	53862348	53863266	+	0.363064	0.235965	No change
HERVK-int_68	chr2	187385634	187387099	+	0.215974	0.115269	No change
HERVK-int_73	chr20	32717188	32719588	+	1.18366	0.44199	No change
HERVK-int_75	chr21	19933659	19941962	-	23.6087	20.3857	No change
HERVK-int_86	chr3	101410737	101419859	+	65.3132	23.8464	No change
HERVK-int_90	chr3	125609302	125618439	+	18.6147	7.51327	No change
HERVK-int_94	chr3	185280336	185289515	-	45.5737	19.791	No change
HERVK-int_95	chr4	234989	239354	+	0.544907	0.364971	No change

## Sheet: Fig. 6G
TE_id	Chromosome	Start	End	Direction	Exp in control	Exp in T28KO	Expression type
SVA_A_1035	chr8	48049110	48050313	+	0.93588	0.366024	No change
SVA_A_1049	chr8	94844927	94845981	-	0.506515	0.75829	No change
SVA_A_1069	chr9	5434088	5435334	+	0.647874	0.845416	No change
SVA_A_1078	chr9	35182469	35184754	-	0.149495	0.82485	Up
SVA_A_1086	chr9	87140676	87143172	-	0.0708911	0.303124	No change
SVA_A_1090	chr9	99892020	99893571	-	0.274511	0.325232	No change
SVA_A_1092	chr9	101225886	101227416	+	0.138329	0.498966	No change
SVA_A_1093	chr9	103154467	103156164	+	0.0800092	0.181921	No change
SVA_A_1095	chr9	106996527	106998391	-	0.289223	0.473158	No change
SVA_A_1105	chr9	125473050	125474220	+	0.325029	0.491421	No change
SVA_A_1124	chrX	23540943	23542239	+	0.350066	0.647628	No change
SVA_A_1125	chrX	25923349	25924915	+	0.225957	0.317586	No change
SVA_A_1126	chrX	27475983	27477677	+	0.0877667	0.322788	No change
SVA_A_1129	chrX	30771477	30772893	-	1.20422	2.51903	No change
SVA_A_1132	chrX	40721215	40722923	+	1.30516	14.7681	Up
SVA_A_1144	chrX	54598442	54599938	-	0.753977	1.19516	No change
SVA_A_1148	chrX	69568203	69570389	-	0.0484827	0.348188	Up
SVA_A_115	chr10	43737944	43739850	+	0.293175	0.483171	No change
SVA_A_1152	chrX	70894998	70895852	+	0.772219	0.532969	No change
SVA_A_1153	chrX	70896282	70897402	+	1.12032	1.46418	No change
SVA_A_1157	chrX	72289044	72290391	+	0.114939	0.348653	No change
SVA_A_1158	chrX	74553764	74556198	-	0.100965	0.379992	No change
SVA_A_116	chr10	43824252	43826082	+	0.115829	0.574078	Up
SVA_A_117	chr10	44039267	44040100	+	0.245594	0.906922	No change
SVA_A_1171	chrX	121789223	121789939	+	0.345354	0.783355	No change
SVA_A_119	chr10	45843061	45844653	+	0.206466	1.92899	Up
SVA_A_123	chr10	60003131	60004819	+	0.396708	0.77047	No change
SVA_A_125	chr10	64688027	64689314	-	0.0527489	0.267268	No change
SVA_A_129	chr10	71997832	72000000	-	0.321349	0.327751	No change
SVA_A_180	chr11	70302395	70303319	-	0.405611	0.61714	No change
SVA_A_183	chr11	72620085	72621885	+	0.290294	0.326202	No change
SVA_A_184	chr11	73839613	73841174	-	0.306596	0.646239	No change
SVA_A_187	chr11	78590050	78591515	+	0.214086	0.426614	No change
SVA_A_191	chr11	90796049	90797650	+	2.20322	2.21619	No change
SVA_A_20	chr1	33774382	33775959	-	0.402628	0.532044	No change
SVA_A_212	chr12	11611303	11611953	+	0.493821	1.92215	Up
SVA_A_220	chr12	46393390	46394914	+	0.322691	0.440687	No change
SVA_A_231	chr12	56886979	56887907	-	0.29628	0.529815	No change
SVA_A_236	chr12	58058272	58060126	+	0.0904663	0.436292	No change
SVA_A_238	chr12	62403917	62405545	+	0.220764	0.575447	No change
SVA_A_243	chr12	70200360	70201736	-	0.572587	0.493362	No change
SVA_A_250	chr12	102482489	102483557	-	0.580684	0.570663	No change
SVA_A_259	chr12	120715294	120716864	-	0.15299	0.758876	Up
SVA_A_265	chr13	19409928	19411913	-	208.424	324.359	No change
SVA_A_27	chr1	45571560	45572897	+	0.147731	0.520494	No change
SVA_A_272	chr13	42145535	42146946	+	0.941341	0.869053	No change
SVA_A_273	chr13	43050396	43051122	+	0.83265	1.34365	No change
SVA_A_288	chr14	23576908	23577709	-	0.299129	0.788754	No change
SVA_A_298	chr14	51833335	51833936	+	0.254021	1.0127	No change
SVA_A_303	chr14	67807386	67808898	+	0.607664	1.03119	No change
SVA_A_315	chr14	92653391	92654300	-	0.866102	1.3468	No change
SVA_A_329	chr15	35374702	35375400	+	0.0514882	1.10616	Up
SVA_A_339	chr15	55737239	55739977	-	0.37349	0.495305	No change
SVA_A_348	chr15	68513549	68515479	+	0.284249	0.29341	No change
SVA_A_386	chr16	48092461	48093581	-	0.321714	0.619564	No change
SVA_A_388	chr16	53658693	53660070	+	0.250735	0.367362	No change
SVA_A_417	chr17	16048076	16048187	+	12.3038	7.294	No change
SVA_A_423	chr17	19588126	19589107	+	0.480665	1.00074	No change
SVA_A_428	chr17	26985275	26987289	-	0.414569	0.363181	No change
SVA_A_435	chr17	30506185	30507666	+	0.422501	0.242344	No change
SVA_A_462	chr17	80411077	80412333	-	0.156529	0.958455	No change
SVA_A_473	chr18	10505444	10507404	-	0.0794591	0.344824	No change
SVA_A_479	chr18	18717005	18718480	-	0.304686	1.11929	Up
SVA_A_487	chr18	48886895	48887496	-	0.236143	0.834136	No change
SVA_A_521	chr19	20286142	20287623	-	0.361752	1.0668	No change
SVA_A_522	chr19	21441697	21444630	-	0.0285927	0.362888	Up
SVA_A_524	chr19	23472170	23473615	-	0.403481	0.633582	No change
SVA_A_525	chr19	24146230	24147935	+	0.149171	1.74208	No change
SVA_A_532	chr19	38854130	38855377	-	0.126621	0.487388	No change
SVA_A_548	chr19	53223023	53224976	-	0.601451	0.658856	No change
SVA_A_561	chr2	25756872	25759631	-	0.2308	0.270355	No change
SVA_A_57	chr1	160501235	160503102	+	0.253869	1.3448	Up
SVA_A_580	chr2	86771467	86773523	-	0.146253	1.4657	Up
SVA_A_581	chr2	86775311	86777550	-	0.104532	0.471744	Up
SVA_A_614	chr2	188501015	188502931	-	0.149897	0.634219	Up
SVA_A_616	chr2	202030311	202031707	-	1278.43	2030.16	No change
SVA_A_619	chr2	203931063	203931844	-	0.560106	0.498295	No change
SVA_A_641	chr20	5432943	5434810	+	0.0924642	0.266384	No change
SVA_A_643	chr20	9365447	9366935	-	0.0582068	0.6637	Up
SVA_A_66	chr1	167740240	167741395	-	0.252907	0.935916	No change
SVA_A_67	chr1	167774883	167776296	-	0.0891348	0.335375	No change
SVA_A_709	chr3	88352385	88353485	+	0.374218	0.510921	No change
SVA_A_711	chr3	101269749	101271340	+	0.148091	0.545498	No change
SVA_A_718	chr3	122443497	122444278	-	0.425972	1.99294	Up
SVA_A_745	chr4	388789	390572	+	0.574905	1.10131	No change
SVA_A_757	chr4	45209976	45211326	+	0.23436	0.385138	No change
SVA_A_766	chr4	84863985	84865850	-	0.047597	0.729747	Up
SVA_A_777	chr4	107241932	107243459	+	1.55537	1.47946	No change
SVA_A_778	chr4	110598986	110600803	-	0.0745469	0.423376	No change
SVA_A_805	chr5	37518789	37519839	-	0.505518	0.517776	No change
SVA_A_807	chr5	49903313	49904972	+	0.182942	0.468655	No change
SVA_A_808	chr5	50069672	50071412	-	0.133984	0.396515	No change
SVA_A_809	chr5	56813729	56815053	-	0.222051	0.517464	No change
SVA_A_811	chr5	57858324	57861029	-	0.0587109	0.185329	No change
SVA_A_812	chr5	59726373	59727908	-	0.811683	1.14748	No change
SVA_A_818	chr5	63521527	63522505	+	0.224579	0.713587	No change
SVA_A_82	chr1	225983295	225984538	-	0.589139	0.724543	No change
SVA_A_821	chr5	68516328	68517018	+	1.7389	1.49308	No change
SVA_A_833	chr5	82733635	82734300	+	0.278996	1.05697	No change
SVA_A_85	chr1	227463285	227464792	+	0.21321	0.383972	No change
SVA_A_858	chr5	163010064	163011620	-	0.41417	0.443228	No change
SVA_A_861	chr5	175641496	175642363	+	0.118323	0.704288	No change
SVA_A_862	chr5	176410226	176412107	+	0.171964	0.288429	No change
SVA_A_865	chr5	177122269	177123446	-	0.087159	0.553811	Up
SVA_A_898	chr6	69830898	69832401	-	0.145308	0.457717	No change
SVA_A_92	chr1	234402624	234404198	-	0.261901	0.341082	No change
SVA_A_947	chr7	6262713	6263480	+	0.534649	0.827047	No change
SVA_A_951	chr7	26215480	26217248	-	0.217693	0.369171	No change
SVA_A_956	chr7	36236045	36237517	+	1.74624	2.29895	No change
SVA_A_960	chr7	44909927	44912260	-	0.0895385	0.279156	No change
SVA_A_963	chr7	54511194	54512827	+	0.227427	0.274792	No change
SVA_A_988	chr7	91655652	91657622	+	0.182903	0.520856	No change
SVA_A_997	chr7	128855558	128857119	+	0.198364	0.568285	No change
SVA_A_999	chr7	129302608	129304014	-	0.53219	1.04046	No change
SVA_B_10	chr1	34546995	34548688	+	0.16167	0.471923	No change
SVA_B_101	chr10	128792595	128793956	-	0.645281	0.743281	No change
SVA_B_104	chr11	5981457	5982994	+	0.301781	0.643276	No change
SVA_B_105	chr11	8544299	8545876	+	0.121752	0.472033	No change
SVA_B_107	chr11	15707384	15708010	-	1.69	2.53416	No change
SVA_B_110	chr11	33264594	33266139	+	0.419353	0.462107	No change
SVA_B_117	chr11	60277087	60278658	+	0.163061	0.582406	No change
SVA_B_12	chr1	40273327	40274626	+	0.732574	0.7444	No change
SVA_B_120	chr11	74038874	74040191	+	0.318618	0.576646	No change
SVA_B_126	chr11	77644234	77645453	+	0.632787	0.789992	No change
SVA_B_127	chr11	79210252	79211876	+	0.456776	0.61808	No change
SVA_B_128	chr11	79515042	79516118	+	0.221827	0.466957	No change
SVA_B_129	chr11	98640329	98641541	-	1.01811	1.75832	No change
SVA_B_13	chr1	40334741	40336198	+	0.290307	0.657255	No change
SVA_B_132	chr11	109016165	109016793	+	0.478387	0.763191	No change
SVA_B_134	chr11	118861703	118863268	-	0.523862	0.633224	No change
SVA_B_138	chr12	12770616	12772018	-	0.970392	0.871795	No change
SVA_B_144	chr12	42743206	42744817	-	1.00105	1.34817	No change
SVA_B_148	chr12	56041536	56042973	-	0.327059	0.587839	No change
SVA_B_15	chr1	45580319	45581813	-	0.179091	0.940261	Up
SVA_B_152	chr12	57888303	57889814	-	0.515139	0.565363	No change
SVA_B_155	chr12	69768196	69769694	-	0.458121	0.589713	No change
SVA_B_156	chr12	70246367	70248114	-	0.208195	0.526499	No change
SVA_B_157	chr12	74981311	74982761	-	0.264804	0.637862	No change
SVA_B_163	chr12	112394299	112396094	+	0.310081	0.54534	No change
SVA_B_165	chr12	118168277	118169856	+	0.420986	1.02186	No change
SVA_B_17	chr1	46230729	46231381	-	0.829235	1.00786	No change
SVA_B_172	chr13	33294786	33296515	-	0.0495635	0.704627	Up
SVA_B_174	chr13	36886817	36886884	+	28.1233	17.7502	No change
SVA_B_175	chr13	38938029	38938706	+	0.630278	0.8652	No change
SVA_B_178	chr13	53391631	53392987	+	0.294055	0.555663	No change
SVA_B_183	chr13	88213317	88214683	+	0.165052	0.457319	No change
SVA_B_184	chr13	96497437	96498625	-	0.321388	0.577883	No change
SVA_B_185	chr13	96579916	96581453	-	0.308587	0.484934	No change
SVA_B_186	chr13	109963226	109964747	+	0.512542	0.617908	No change
SVA_B_189	chr13	113332239	113333407	-	1.38728	1.52999	No change
SVA_B_190	chr14	20333871	20335441	+	0.187842	0.370377	No change
SVA_B_191	chr14	20911352	20911975	+	0.665152	0.806495	No change
SVA_B_195	chr14	24205515	24206771	+	0.216933	0.500986	No change
SVA_B_196	chr14	24366902	24368471	-	0.255304	0.458467	No change
SVA_B_198	chr14	32596378	32597593	-	0.264451	0.677489	No change
SVA_B_199	chr14	34944644	34946133	+	0.373407	0.665668	No change
SVA_B_205	chr14	51933687	51935015	-	0.300011	0.429396	No change
SVA_B_212	chr14	77363786	77365271	-	0.806097	0.905393	No change
SVA_B_216	chr14	81928235	81929547	-	1.08164	1.1393	No change
SVA_B_223	chr15	31476143	31477630	+	0.116093	0.757815	Up
SVA_B_227	chr15	42893065	42893835	-	0.734036	0.274688	No change
SVA_B_228	chr15	43296543	43298302	+	0.275219	0.587306	No change
SVA_B_230	chr15	46389634	46391015	-	0.179054	0.490348	No change
SVA_B_232	chr15	50464334	50465917	+	0.41798	0.896476	No change
SVA_B_234	chr15	52751372	52752877	-	0.747006	1.46782	No change
SVA_B_235	chr15	55073025	55074324	-	0.490911	0.533529	No change
SVA_B_240	chr15	71163292	71164789	-	0.297327	0.246394	No change
SVA_B_241	chr15	77191525	77192696	+	0.691764	1.49118	No change
SVA_B_243	chr15	80939536	80940720	+	0.307433	0.398809	No change
SVA_B_244	chr15	89066641	89068195	+	3.9168	5.13126	No change
SVA_B_265	chr16	76533468	76534169	-	0.742329	1.19652	No change
SVA_B_267	chr16	87751948	87753288	+	0.336078	0.579161	No change
SVA_B_273	chr17	16048194	16049620	+	1.06479	0.853542	No change
SVA_B_276	chr17	19853612	19855222	+	0.425481	0.379096	No change
SVA_B_277	chr17	20460318	20461343	+	0.383911	0.592397	No change
SVA_B_280	chr17	37489563	37490741	+	0.96715	1.26415	No change
SVA_B_292	chr17	63832915	63834224	+	0.646508	0.629576	No change
SVA_B_294	chr17	66111758	66113137	-	0.490029	0.871801	No change
SVA_B_295	chr17	67191701	67193146	-	0.431114	0.940868	No change
SVA_B_30	chr1	109595266	109596821	+	1.68227	1.14209	No change
SVA_B_307	chr18	11613517	11614795	+	0.241078	0.728818	No change
SVA_B_308	chr18	11647327	11648517	+	0.357256	0.853184	No change
SVA_B_312	chr18	30727346	30728444	-	0.651297	0.777503	No change
SVA_B_313	chr18	45353824	45355319	+	0.276761	0.576733	No change
SVA_B_316	chr18	48135093	48135788	-	0.541896	0.784298	No change
SVA_B_32	chr1	117842797	117843466	-	0.759946	0.944383	No change
SVA_B_327	chr19	11787078	11788748	-	0.409257	0.396208	No change
SVA_B_331	chr19	19880273	19881642	+	0.325808	0.742041	No change
SVA_B_332	chr19	21394762	21396282	-	0.187743	0.856492	Up
SVA_B_333	chr19	21625784	21627216	-	2.02804	2.19877	No change
SVA_B_334	chr19	22503878	22505247	-	0.356982	0.381046	No change
SVA_B_336	chr19	23343033	23344614	-	0.38239	1.53381	No change
SVA_B_34	chr1	146532804	146534331	+	0.685386	0.906074	No change
SVA_B_340	chr19	44707448	44708984	+	0.294772	0.912698	No change
SVA_B_343	chr19	50893833	50894977	-	0.305055	0.511772	No change
SVA_B_350	chr2	38203987	38205494	-	0.484931	2.59455	Up
SVA_B_351	chr2	50638206	50639464	+	0.460544	1.24863	No change
SVA_B_353	chr2	56000063	56001869	-	3.24102	7.86129	No change
SVA_B_356	chr2	70493597	70494947	-	2.57363	1.73599	No change
SVA_B_357	chr2	74350699	74352067	+	0.783198	0.815017	No change
SVA_B_36	chr1	160902415	160903956	+	1.96943	4.08448	No change
SVA_B_360	chr2	89225715	89226384	+	0.607005	2.33014	Up
SVA_B_364	chr2	112429619	112431067	+	0.308878	0.475493	No change
SVA_B_37	chr1	160998735	161000000	+	0.351388	0.551243	No change
SVA_B_370	chr2	130590599	130591901	+	0.728071	0.85458	No change
SVA_B_374	chr2	161304818	161306349	+	0.259845	0.686563	No change
SVA_B_377	chr2	170711860	170713335	-	1.79698	1.88192	No change
SVA_B_378	chr2	173564489	173565770	-	0.675971	1.02139	No change
SVA_B_379	chr2	184343253	184344742	+	0.524788	0.492385	No change
SVA_B_380	chr2	190517646	190519221	+	0.332347	0.778387	No change
SVA_B_385	chr2	201906659	201908168	+	0.547795	0.589366	No change
SVA_B_39	chr1	163515297	163516279	-	0.508318	0.962265	No change
SVA_B_394	chr2	220615259	220616743	-	0.409429	0.589156	No change
SVA_B_395	chr2	239959606	239960205	-	0.280008	1.05599	No change
SVA_B_40	chr1	168805971	168807373	+	0.224794	0.509658	No change
SVA_B_411	chr20	37035768	37036997	+	0.406904	0.579084	No change
SVA_B_413	chr20	41966500	41967723	-	0.232321	0.591813	No change
SVA_B_422	chr21	37764236	37765552	-	0.462885	0.467363	No change
SVA_B_423	chr21	45241632	45242927	+	0.321908	0.496771	No change
SVA_B_425	chr22	22201317	22202740	+	1.30144	1.4691	No change
SVA_B_426	chr22	31579369	31580946	-	0.307768	0.422811	No change
SVA_B_428	chr22	38805406	38806730	-	1.23959	1.06164	No change
SVA_B_433	chr22	43003126	43004270	+	0.390957	0.450521	No change
SVA_B_436	chr3	2957883	2959039	-	0.40151	0.830347	No change
SVA_B_437	chr3	5284071	5285197	-	0.168602	0.421359	No change
SVA_B_442	chr3	38105503	38106881	-	0.309415	0.920809	No change
SVA_B_444	chr3	39696783	39698146	+	0.349998	0.755932	No change
SVA_B_448	chr3	50840517	50842211	-	0.385523	0.576961	No change
SVA_B_449	chr3	51641123	51642906	-	0.946545	1.41619	No change
SVA_B_45	chr1	189194141	189195869	+	0.174389	0.378528	No change
SVA_B_454	chr3	72836852	72838245	+	0.44656	0.723771	No change
SVA_B_457	chr3	97199076	97200045	-	0.501824	1.14271	No change
SVA_B_458	chr3	113177033	113178275	+	0.363321	0.436368	No change
SVA_B_462	chr3	118960771	118962389	+	0.389027	0.815131	No change
SVA_B_463	chr3	120908903	120910380	-	0.146405	0.343638	No change
SVA_B_468	chr3	127027723	127028558	+	0.573897	0.610448	No change
SVA_B_473	chr3	138503240	138504679	+	0.711263	0.538137	No change
SVA_B_477	chr3	166735864	166737479	+	0.180505	1.52349	Up
SVA_B_479	chr3	178749765	178751291	+	0.295891	0.352551	No change
SVA_B_48	chr1	203810286	203811750	-	2.03735	2.76117	No change
SVA_B_480	chr3	181643096	181644451	-	0.232591	0.39034	No change
SVA_B_487	chr3	186152643	186154023	-	0.300282	0.438565	No change
SVA_B_488	chr3	190842248	190843568	-	0.25809	0.439018	No change
SVA_B_489	chr3	196111875	196113264	+	0.16853	0.577783	No change
SVA_B_490	chr3	196488021	196489546	-	7.24699	15.6122	Up
SVA_B_491	chr4	3095644	3097241	-	0.566679	0.871155	No change
SVA_B_492	chr4	6838275	6839679	-	0.727705	1.0301	No change
SVA_B_493	chr4	7603399	7604935	-	0.292586	0.435024	No change
SVA_B_498	chr4	25250433	25251838	-	0.171188	0.422077	No change
SVA_B_50	chr1	212187884	212189069	+	1.42471	1.2417	No change
SVA_B_502	chr4	44169328	44170631	+	0.406204	0.58175	No change
SVA_B_503	chr4	48187835	48189464	+	2.43026	2.16371	No change
SVA_B_505	chr4	53858152	53859577	+	0.454013	0.637367	No change
SVA_B_506	chr4	54005016	54006389	+	0.221952	0.629214	No change
SVA_B_508	chr4	70902695	70904173	+	0.253138	0.434881	No change
SVA_B_511	chr4	78927720	78929041	-	0.440662	0.76235	No change
SVA_B_512	chr4	80165797	80167544	+	0.163533	0.385238	No change
SVA_B_516	chr4	104643821	104645205	+	0.463216	0.958631	No change
SVA_B_520	chr4	114717043	114718406	+	0.114262	0.348307	No change
SVA_B_523	chr4	119712665	119714060	+	0.884744	0.367629	No change
SVA_B_524	chr4	122159115	122160512	+	0.0949909	0.440747	No change
SVA_B_525	chr4	124605461	124606930	+	0.251128	0.353481	No change
SVA_B_526	chr4	127691743	127693327	+	0.224956	0.367817	No change
SVA_B_53	chr1	224536936	224538411	-	0.315736	0.305575	No change
SVA_B_532	chr4	151874499	151875927	+	0.521435	1.80342	No change
SVA_B_533	chr4	151884302	151885990	+	0.761935	1.50923	No change
SVA_B_539	chr4	170599566	170601099	-	0.449841	0.558546	No change
SVA_B_54	chr1	225802716	225804045	+	1.48757	1.82542	No change
SVA_B_540	chr4	170748972	170750389	+	1.01992	0.972409	No change
SVA_B_541	chr4	171086798	171088279	-	0.394911	0.472878	No change
SVA_B_549	chr5	42981982	42982425	+	0.461805	3.35004	Up
SVA_B_55	chr1	231589280	231590759	+	0.323787	0.42334	No change
SVA_B_551	chr5	43665343	43666731	-	0.277748	0.298093	No change
SVA_B_552	chr5	43745275	43747244	-	0.119031	0.239812	No change
SVA_B_553	chr5	43823987	43825510	-	0.311813	0.553532	No change
SVA_B_554	chr5	55553510	55554710	-	0.305895	0.413735	No change
SVA_B_555	chr5	55693036	55694522	-	0.253843	0.389398	No change
SVA_B_557	chr5	62379048	62380446	-	0.131401	0.392345	No change
SVA_B_56	chr1	236591282	236592518	-	0.406574	0.908018	No change
SVA_B_562	chr5	75846178	75847723	-	0.815966	1.61986	No change
SVA_B_566	chr5	93321103	93322739	+	0.263059	0.535866	No change
SVA_B_568	chr5	109167888	109169419	-	0.34793	0.65285	No change
SVA_B_569	chr5	118334155	118335407	+	0.188189	0.675152	No change
SVA_B_572	chr5	156366959	156368344	+	0.142611	0.464701	No change
SVA_B_576	chr5	179957567	179959000	-	0.725604	0.510036	No change
SVA_B_579	chr6	13133487	13135040	+	0.160612	0.415899	No change
SVA_B_582	chr6	25585776	25587246	-	0.20793	0.327396	No change
SVA_B_583	chr6	27497150	27497852	-	0.540409	0.766372	No change
SVA_B_584	chr6	27620709	27622183	+	0.330931	0.739219	No change
SVA_B_586	chr6	28469292	28470908	+	0.490228	1.5808	No change
SVA_B_594	chr6	42653816	42655248	-	0.805892	0.690253	No change
SVA_B_597	chr6	47411094	47412397	-	0.382637	0.7297	No change
SVA_B_598	chr6	56585152	56586032	-	1.05243	1.70128	No change
SVA_B_599	chr6	57912046	57913431	+	0.305399	0.464701	No change
SVA_B_600	chr6	58516306	58517729	+	0.104481	0.487243	No change
SVA_B_601	chr6	70676030	70676679	+	0.574572	0.828957	No change
SVA_B_609	chr6	122050219	122051596	-	0.477378	0.888934	No change
SVA_B_612	chr6	144790840	144792208	-	0.172231	0.494873	No change
SVA_B_63	chr10	9314499	9315996	-	0.613114	0.832139	No change
SVA_B_64	chr10	9896965	9897747	-	0.405777	0.741053	No change
SVA_B_643	chr7	2200739	2202237	+	0.609024	0.681744	No change
SVA_B_650	chr7	28026250	28027823	+	0.232596	0.326028	No change
SVA_B_654	chr7	32792761	32794408	+	0.570337	1.10121	No change
SVA_B_660	chr7	47961481	47962945	+	0.21298	0.349916	No change
SVA_B_667	chr7	64013979	64015384	+	0.855055	0.91233	No change
SVA_B_67	chr10	12267773	12269302	-	5.77262	4.52577	No change
SVA_B_675	chr7	82754024	82755219	+	0.526461	0.580206	No change
SVA_B_677	chr7	92173723	92175177	-	0.538523	1.04669	No change
SVA_B_684	chr7	128102893	128104338	+	0.378834	0.969785	No change
SVA_B_686	chr7	138063057	138063753	-	0.584774	0.840769	No change
SVA_B_687	chr7	149029653	149030283	-	0.562179	1.30586	No change
SVA_B_695	chr8	15302826	15304274	-	0.160397	0.367625	No change
SVA_B_697	chr8	24959957	24961402	+	0.292308	0.496245	No change
SVA_B_705	chr8	40871469	40872258	-	0.996306	1.90564	No change
SVA_B_706	chr8	42773567	42775096	-	0.518933	0.734959	No change
SVA_B_708	chr8	54997528	54999004	+	0.601872	1.00796	No change
SVA_B_709	chr8	59689022	59689670	+	0.915405	1.49092	No change
SVA_B_711	chr8	74756390	74757961	+	0.469269	0.648614	No change
SVA_B_714	chr8	87401386	87402965	-	0.706969	0.756409	No change
SVA_B_715	chr8	94982485	94983676	-	0.489544	0.638126	No change
SVA_B_716	chr8	95353109	95353865	+	0.515237	1.04405	No change
SVA_B_719	chr8	99063335	99064743	-	0.895159	1.74316	No change
SVA_B_72	chr10	29060074	29061603	+	0.131578	0.313462	No change
SVA_B_720	chr8	101363006	101364409	+	0.123044	0.290253	No change
SVA_B_722	chr8	117309266	117310628	+	0.363092	0.380286	No change
SVA_B_723	chr8	118789314	118790649	+	0.287614	0.487201	No change
SVA_B_725	chr8	143907788	143909295	-	0.166946	0.389249	No change
SVA_B_726	chr9	861060	862502	-	0.404545	0.807291	No change
SVA_B_73	chr10	32267591	32268294	-	0.463649	0.667242	No change
SVA_B_730	chr9	26214189	26215959	-	0.225254	0.292307	No change
SVA_B_731	chr9	26491969	26493977	+	0.0585878	0.866355	Up
SVA_B_733	chr9	27342424	27343489	+	0.571964	0.728709	No change
SVA_B_737	chr9	77467371	77468789	+	0.679994	0.802819	No change
SVA_B_738	chr9	80317022	80318796	-	0.21714	0.396215	No change
SVA_B_739	chr9	86562428	86564023	+	0.402893	0.394507	No change
SVA_B_74	chr10	32521830	32523241	-	0.23425	0.366679	No change
SVA_B_745	chr9	105364961	105366612	-	0.104006	0.313376	No change
SVA_B_746	chr9	107251504	107252851	-	0.305598	0.522032	No change
SVA_B_748	chr9	121439620	121441377	-	0.247919	0.311473	No change
SVA_B_75	chr10	32788531	32789968	-	0.291571	0.443938	No change
SVA_B_756	chr9	136940298	136941699	+	0.21181	0.562589	No change
SVA_B_758	chrX	13630163	13630829	-	0.587616	1.30825	No change
SVA_B_760	chrX	40069778	40071078	-	0.575845	0.578294	No change
SVA_B_762	chrX	45362501	45364188	-	0.199546	0.83868	No change
SVA_B_764	chrX	50861419	50863352	-	0.222808	0.308551	No change
SVA_B_765	chrX	53748041	53749425	+	0.40418	0.603788	No change
SVA_B_768	chrX	56405915	56407647	-	0.0996713	0.750739	Up
SVA_B_770	chrX	64611645	64613145	+	0.134338	0.313091	No change
SVA_B_773	chrX	68641208	68642840	+	0.202529	0.565856	No change
SVA_B_774	chrX	69342298	69343752	+	0.361906	1.30096	Up
SVA_B_775	chrX	70864221	70865768	-	0.509121	1.91002	Up
SVA_B_776	chrX	71778924	71780428	+	0.271249	0.742265	No change
SVA_B_778	chrX	73317568	73319173	+	0.144682	0.307392	No change
SVA_B_780	chrX	86287652	86289003	-	0.484319	0.690057	No change
SVA_B_781	chrX	89968100	89969369	+	0.277652	0.42395	No change
SVA_B_783	chrX	108913830	108915321	+	0.429767	1.04868	No change
SVA_B_786	chrX	132617234	132618724	-	0.47996	1.1461	No change
SVA_B_787	chrX	133419374	133420767	-	0.0714379	0.36233	No change
SVA_B_79	chr10	52115034	52116342	+	0.335838	0.390338	No change
SVA_B_793	chrX	150767294	150768789	-	0.410095	0.852917	No change
SVA_B_794	chrX	154451476	154452904	-	0.989276	1.40476	No change
SVA_B_81	chr10	61503423	61504883	+	0.185994	2.2117	Up
SVA_B_85	chr10	77509387	77511125	-	0.20185	0.480975	No change
SVA_B_87	chr10	85939636	85940942	-	0.319414	0.65845	No change
SVA_B_89	chr10	88010315	88011120	+	0.595285	0.559904	No change
SVA_B_90	chr10	88214112	88215453	+	1.22662	0.909127	No change
SVA_B_97	chr10	122557456	122558843	+	0.479028	0.645836	No change
SVA_B_99	chr10	127658192	127659439	-	0.185744	0.40133	No change
SVA_C_10	chr1	35432680	35433936	-	1.04699	2.29582	No change
SVA_C_101	chr12	109049128	109050841	+	1.69247	1.22028	No change
SVA_C_102	chr12	111944434	111945974	+	0.3385	0.262406	No change
SVA_C_104	chr12	120355602	120357518	-	2.09684	3.8037	No change
SVA_C_108	chr13	43539949	43541438	+	8.19086	17.6501	Up
SVA_C_110	chr13	46736400	46737787	+	3.32988	4.24575	No change
SVA_C_111	chr13	50335338	50337010	+	0.370745	1.00083	No change
SVA_C_116	chr14	23700857	23702630	+	0.363501	0.743018	No change
SVA_C_117	chr14	35621141	35622622	-	0.674278	2.19142	Up
SVA_C_120	chr14	39753955	39755668	-	0.228649	0.386922	No change
SVA_C_121	chr14	45069992	45071449	+	0.751353	0.961034	No change
SVA_C_123	chr14	64649127	64650685	-	0.442045	0.72856	No change
SVA_C_126	chr14	77200363	77201857	-	4.35644	4.38987	No change
SVA_C_127	chr14	78459386	78460859	-	0.435008	1.09776	No change
SVA_C_143	chr16	9075315	9076587	+	0.554491	0.253329	No change
SVA_C_147	chr16	24584812	24587131	-	0.122522	0.739984	Up
SVA_C_148	chr16	31847373	31848742	+	0.221458	0.625457	No change
SVA_C_153	chr16	48984996	48986673	+	0.574234	1.33318	No change
SVA_C_156	chr16	66664209	66665833	+	0.567449	0.783427	No change
SVA_C_164	chr17	16214773	16216271	-	0.631981	0.586571	No change
SVA_C_166	chr17	18240858	18242380	+	0.335656	0.340871	No change
SVA_C_170	chr17	33521497	33523031	-	0.549456	0.888992	No change
SVA_C_172	chr17	44611561	44612415	-	0.821156	1.08733	No change
SVA_C_174	chr17	62870378	62871232	+	0.237029	0.7325	No change
SVA_C_18	chr1	100322018	100323420	-	0.550382	0.895406	No change
SVA_C_184	chr18	68236253	68237636	-	0.52685	0.637931	No change
SVA_C_186	chr19	9593347	9594983	+	0.318999	1.02903	No change
SVA_C_187	chr19	9789997	9791610	+	0.317288	0.826569	No change
SVA_C_19	chr1	113605577	113607008	-	0.547791	0.842695	No change
SVA_C_197	chr19	22287494	22288849	+	0.857909	0.473307	No change
SVA_C_199	chr19	23355377	23356836	+	0.25854	0.467245	No change
SVA_C_2	chr1	11365137	11366669	-	2.00064	0.507803	Down
SVA_C_20	chr1	115022415	115023117	+	0.524665	2.46373	Up
SVA_C_200	chr19	23552137	23552820	+	1.5287	1.99678	No change
SVA_C_201	chr19	23601420	23603055	+	0.27299	0.469979	No change
SVA_C_202	chr19	23715639	23717190	-	0.211333	2.91042	Up
SVA_C_205	chr19	34622799	34624603	+	3.36791	4.15125	No change
SVA_C_206	chr19	35412335	35413909	-	0.389135	1.42247	Up
SVA_C_207	chr19	36559254	36560956	-	0.796971	0.902517	No change
SVA_C_208	chr19	43142980	43144727	-	0.28468	0.641618	No change
SVA_C_217	chr2	3662729	3664405	-	0.302603	0.307853	No change
SVA_C_219	chr2	11899334	11900853	-	0.345816	0.595692	No change
SVA_C_22	chr1	145669624	145671178	-	0.350249	0.534814	No change
SVA_C_221	chr2	33985931	33987294	-	0.239335	0.508892	No change
SVA_C_223	chr2	38190461	38191390	-	0.662967	1.93408	Up
SVA_C_227	chr2	53550157	53550838	-	0.797982	1.08366	No change
SVA_C_228	chr2	54925559	54926967	+	0.134603	0.571799	No change
SVA_C_231	chr2	62856793	62858356	+	0.226416	0.260179	No change
SVA_C_232	chr2	71769505	71771048	-	0.255622	0.841219	No change
SVA_C_235	chr2	134820992	134822548	+	0.124573	0.481147	No change
SVA_C_236	chr2	135862773	135864343	+	0.313649	0.438544	No change
SVA_C_239	chr2	157149409	157150844	+	0.753469	2.16517	Up
SVA_C_24	chr1	151741143	151742610	-	0.313892	0.32497	No change
SVA_C_241	chr2	172630559	172632047	+	0.310259	0.59978	No change
SVA_C_243	chr2	175972255	175973916	+	0.275932	0.34633	No change
SVA_C_247	chr2	192320811	192321459	-	0.522411	1.13666	No change
SVA_C_25	chr1	152116613	152118175	-	0.0971511	0.452536	No change
SVA_C_250	chr2	209241608	209243136	-	0.388772	2.06968	Up
SVA_C_255	chr20	5619321	5620702	-	0.275837	0.297346	No change
SVA_C_257	chr20	11493458	11494864	-	0.149876	0.381227	No change
SVA_C_258	chr20	17759196	17760526	+	0.14343	0.318704	No change
SVA_C_259	chr20	25292805	25294214	+	0.21322	0.394848	No change
SVA_C_262	chr21	27067288	27068746	-	0.0946038	0.235534	No change
SVA_C_264	chr22	22030658	22032006	-	0.396284	0.854413	No change
SVA_C_267	chr22	24278619	24280096	+	0.403255	0.931487	No change
SVA_C_269	chr22	29947775	29949242	+	0.370838	0.555379	No change
SVA_C_27	chr1	153546936	153548457	+	0.260525	0.673606	No change
SVA_C_270	chr22	30455749	30456458	+	0.449741	0.72894	No change
SVA_C_271	chr22	30462050	30463514	+	0.316635	0.500008	No change
SVA_C_283	chr3	47992806	47994129	+	0.965486	0.329613	No change
SVA_C_285	chr3	56617327	56619175	-	0.247339	1.09558	Up
SVA_C_288	chr3	84967562	84968683	+	0.298135	0.472585	No change
SVA_C_290	chr3	140748691	140749427	-	0.086818	1.69024	Up
SVA_C_292	chr3	149162154	149163582	-	0.591763	0.643117	No change
SVA_C_294	chr3	159896026	159897357	+	3.34271	5.84705	No change
SVA_C_296	chr3	170640754	170642317	+	0.0984689	0.351767	No change
SVA_C_297	chr3	177130002	177131500	-	0.13207	0.516942	No change
SVA_C_3	chr1	12067824	12069304	-	0.454756	0.447836	No change
SVA_C_30	chr1	161585746	161587207	-	0.495981	0.98196	No change
SVA_C_300	chr3	195326028	195327387	-	0.294528	1.39587	Up
SVA_C_301	chr3	195970413	195971983	+	0.36235	0.58387	No change
SVA_C_303	chr4	37510304	37511594	-	0.289821	0.355335	No change
SVA_C_304	chr4	37821429	37822931	+	0.150933	0.4919	No change
SVA_C_307	chr4	44183221	44184820	+	0.146372	0.256454	No change
SVA_C_309	chr4	68502085	68503653	+	0.266627	0.443198	No change
SVA_C_31	chr1	168176422	168177894	-	0.173625	0.469872	No change
SVA_C_316	chr4	152652237	152653886	+	0.352814	0.582674	No change
SVA_C_320	chr4	184739242	184740749	-	0.379752	0.881586	No change
SVA_C_321	chr5	37295139	37296790	+	1.8129	2.12663	No change
SVA_C_322	chr5	37483204	37484697	-	0.338456	0.481622	No change
SVA_C_326	chr5	45890045	45891729	+	0.181314	0.361755	No change
SVA_C_327	chr5	53715873	53717236	-	0.180074	0.559258	No change
SVA_C_330	chr5	65253069	65254500	-	0.788236	1.3187	No change
SVA_C_331	chr5	80119534	80120275	-	0.586919	2.72705	No change
SVA_C_335	chr5	117617676	117619240	+	0.561895	0.964973	No change
SVA_C_336	chr5	118300090	118301646	+	0.445558	0.619258	No change
SVA_C_337	chr5	119483081	119484441	+	0.241211	0.472412	No change
SVA_C_338	chr5	134744229	134745673	+	0.369714	1.59474	Up
SVA_C_34	chr1	180679340	180680767	-	0.225805	0.759988	No change
SVA_C_340	chr5	138146243	138147653	-	0.982345	1.29871	No change
SVA_C_343	chr5	138505541	138507406	+	0.509431	2.42558	Up
SVA_C_344	chr5	151092962	151094446	-	0.242585	1.03529	Up
SVA_C_345	chr5	151858803	151860427	-	0.218851	0.533189	No change
SVA_C_348	chr6	30960368	30961771	-	1.44941	1.46707	No change
SVA_C_349	chr6	31034380	31035833	-	0.198515	0.405083	No change
SVA_C_35	chr1	193406017	193406803	-	0.295851	1.51559	Up
SVA_C_351	chr6	43392359	43393744	+	1.29703	1.71265	No change
SVA_C_352	chr6	47472775	47474516	-	9.75992	21.231	Up
SVA_C_353	chr6	50777163	50778478	-	0.338231	0.478079	No change
SVA_C_354	chr6	58583410	58584872	+	0.838508	1.0045	No change
SVA_C_356	chr6	73914835	73916117	-	0.30311	0.469657	No change
SVA_C_361	chr6	74560128	74561707	-	0.601133	0.614916	No change
SVA_C_362	chr6	74964238	74965679	-	0.261359	0.610672	No change
SVA_C_364	chr6	86547691	86549418	+	0.182669	0.406671	No change
SVA_C_366	chr6	88445061	88446591	-	0.282693	0.4502	No change
SVA_C_369	chr6	111337887	111339446	-	5.05066	3.67452	No change
SVA_C_370	chr6	112848883	112850423	-	0.68177	1.0233	No change
SVA_C_372	chr6	126091311	126092814	+	0.348457	1.1284	No change
SVA_C_373	chr6	129409040	129410237	-	0.561236	0.839906	No change
SVA_C_375	chr6	135684209	135686081	-	1.52357	3.24544	No change
SVA_C_376	chr6	140694356	140695864	-	0.293335	0.342899	No change
SVA_C_382	chr6	165156586	165158098	-	0.366076	0.575495	No change
SVA_C_40	chr1	247684649	247686235	+	0.305036	0.433947	No change
SVA_C_411	chr7	64493301	64494762	+	0.165891	0.263263	No change
SVA_C_412	chr7	64717714	64719160	+	0.224964	0.473212	No change
SVA_C_414	chr7	66079041	66080493	+	0.15212	0.358674	No change
SVA_C_416	chr7	100735044	100736635	+	1.02709	0.830226	No change
SVA_C_417	chr7	107487964	107489498	+	0.0566724	0.316138	No change
SVA_C_419	chr7	128328826	128330475	+	0.554007	0.763874	No change
SVA_C_42	chr10	28944042	28944594	+	1.05455	3.52204	Up
SVA_C_421	chr7	138785547	138786765	+	0.943944	0.941638	No change
SVA_C_422	chr7	139813972	139815612	+	2.68594	6.36221	Up
SVA_C_426	chr8	922645	923663	-	0.196143	0.748235	No change
SVA_C_427	chr8	11186835	11188441	+	0.243849	0.351184	No change
SVA_C_428	chr8	33515056	33516771	-	0.272965	0.690311	No change
SVA_C_429	chr8	37991315	37991852	+	3.49162	3.31125	No change
SVA_C_433	chr8	68078963	68080587	-	0.531499	0.602706	No change
SVA_C_434	chr8	87435473	87437087	-	0.101814	0.632746	Up
SVA_C_437	chr8	100938816	100940265	+	0.0973123	0.811346	Up
SVA_C_44	chr10	35264857	35266229	+	0.424241	0.569176	No change
SVA_C_443	chr9	15441389	15443216	-	0.167624	0.275012	No change
SVA_C_444	chr9	19433152	19434757	-	0.29033	0.4043	No change
SVA_C_450	chr9	37891193	37891862	+	0.405422	0.934623	No change
SVA_C_453	chr9	94989087	94990425	-	2.63908	2.74879	No change
SVA_C_455	chr9	114379147	114380572	-	0.337542	0.565847	No change
SVA_C_457	chr9	119602163	119603673	-	1.82535	3.37867	No change
SVA_C_458	chr9	127870077	127871654	+	0.0309702	0.244256	No change
SVA_C_463	chrX	44769749	44771317	-	0.239192	0.473661	No change
SVA_C_464	chrX	48517223	48519002	-	0.186127	0.350198	No change
SVA_C_465	chrX	53530399	53532064	+	0.183383	2.35044	Up
SVA_C_466	chrX	64222193	64222952	+	0.377614	0.675682	No change
SVA_C_47	chr10	43395413	43396734	+	2.84087	3.73037	No change
SVA_C_471	chrX	79845909	79847758	+	0.437267	0.845245	No change
SVA_C_474	chrX	96529641	96531307	-	0.197101	0.64296	No change
SVA_C_475	chrX	99978130	99979868	+	2.73121	4.99041	No change
SVA_C_53	chr10	70039075	70040015	+	0.272865	2.95119	Up
SVA_C_54	chr10	79835058	79836464	-	0.475853	0.425811	No change
SVA_C_55	chr10	86106537	86108266	-	0.342539	0.27944	No change
SVA_C_56	chr10	99911665	99913385	+	0.278263	0.400797	No change
SVA_C_6	chr1	23583264	23584911	+	1.59093	2.17496	No change
SVA_C_60	chr10	120654475	120655939	+	0.241074	0.440783	No change
SVA_C_61	chr10	121318452	121320006	-	0.264682	0.862094	No change
SVA_C_65	chr11	20884155	20885687	-	0.481839	0.630447	No change
SVA_C_66	chr11	31992578	31993608	-	0.443195	0.573089	No change
SVA_C_69	chr11	60258363	60259888	+	0.239316	0.123877	No change
SVA_C_7	chr1	24313027	24313814	-	1.01826	1.02026	No change
SVA_C_70	chr11	68242381	68243927	-	0.191734	0.443523	No change
SVA_C_72	chr11	73485427	73486985	+	0.174087	0.333533	No change
SVA_C_74	chr11	82843633	82845216	+	0.453669	0.778036	No change
SVA_C_75	chr11	85563390	85564718	+	2.00654	2.19469	No change
SVA_C_77	chr11	86481238	86482561	-	0.268642	0.840381	No change
SVA_C_78	chr11	116217095	116218784	+	0.221163	0.550453	No change
SVA_C_79	chr11	118929329	118930669	-	0.344084	0.566326	No change
SVA_C_80	chr11	124272729	124274050	-	0.402996	0.600525	No change
SVA_C_88	chr12	14507015	14508474	+	0.105488	0.597114	Up
SVA_C_91	chr12	33175111	33176573	-	0.272292	0.311398	No change
SVA_C_92	chr12	38723545	38725116	-	0.0533815	0.398909	Up
SVA_C_93	chr12	40746272	40747834	-	1.78873	1.7144	No change
SVA_C_94	chr12	48893515	48895291	-	0.542429	1.29555	No change
SVA_C_95	chr12	48913596	48915190	-	1.77594	1.78628	No change
SVA_C_96	chr12	48944996	48946287	+	0.414031	0.574627	No change
SVA_C_98	chr12	57900634	57902453	-	1.00104	0.915004	No change
SVA_C_99	chr12	70152772	70154216	-	0.331859	0.502412	No change
SVA_D_10	chr1	12102759	12103824	+	0.306608	0.451368	No change
SVA_D_1002	chr5	827854	828598	-	0.75681	1.64039	No change
SVA_D_1003	chr5	1585532	1587428	+	1.09295	1.07488	No change
SVA_D_1005	chr5	18309071	18310832	+	0.395435	0.980839	No change
SVA_D_1008	chr5	28596360	28597183	-	0.873004	1.49685	No change
SVA_D_101	chr1	179387125	179388800	-	0.307741	0.344785	No change
SVA_D_1012	chr5	37012586	37014358	-	1.53173	2.25136	No change
SVA_D_1014	chr5	37562549	37564679	-	3.65602	5.14948	No change
SVA_D_1015	chr5	38861220	38863315	-	0.171115	0.683436	Up
SVA_D_1018	chr5	42979912	42981491	+	0.160494	0.928628	Up
SVA_D_1023	chr5	53676572	53678077	+	0.567219	1.08008	No change
SVA_D_1026	chr5	55309746	55311848	-	1.33873	4.47032	Up
SVA_D_1028	chr5	55667733	55669319	+	1.20973	2.91108	No change
SVA_D_103	chr1	182408415	182409822	-	0.307176	0.522287	No change
SVA_D_1033	chr5	67618930	67620426	-	0.447226	1.0175	No change
SVA_D_1034	chr5	68358094	68359665	-	0.331031	0.520064	No change
SVA_D_1037	chr5	70846956	70848682	-	0.310746	0.384674	No change
SVA_D_1038	chr5	74565333	74567996	+	0.168984	0.902909	Up
SVA_D_104	chr1	182709709	182711920	-	0.772052	1.22711	No change
SVA_D_1042	chr5	77391863	77394120	+	1.2234	1.49582	No change
SVA_D_1043	chr5	77686476	77687887	-	1.444	1.94536	No change
SVA_D_1049	chr5	81278385	81280235	-	2.99524	4.52237	No change
SVA_D_1050	chr5	83607377	83608538	-	0.988232	1.54809	No change
SVA_D_1053	chr5	100120897	100122142	+	0.189247	0.464557	No change
SVA_D_1055	chr5	107894091	107895876	-	0.87836	1.37897	No change
SVA_D_1056	chr5	108327566	108329296	-	0.87857	2.36946	No change
SVA_D_1057	chr5	112289881	112291497	+	0.633926	1.41948	No change
SVA_D_1059	chr5	116337527	116338630	-	0.642235	0.824741	No change
SVA_D_1061	chr5	118456963	118459059	-	0.664923	1.38561	No change
SVA_D_1063	chr5	122248430	122249814	-	0.278784	0.342614	No change
SVA_D_1064	chr5	132318084	132319679	-	0.371124	0.627478	No change
SVA_D_1067	chr5	138111733	138113595	-	1.26367	1.0516	No change
SVA_D_1068	chr5	138391321	138393022	+	0.475303	2.23612	Up
SVA_D_1069	chr5	138559567	138560803	+	0.151852	0.39205	No change
SVA_D_107	chr1	197374172	197375722	+	0.395961	1.66587	Up
SVA_D_1071	chr5	139806124	139807230	-	2.35799	4.57857	No change
SVA_D_1073	chr5	149049094	149051004	-	3.57068	4.9332	No change
SVA_D_1075	chr5	152675156	152677401	-	0.199631	0.283696	No change
SVA_D_1078	chr5	158008769	158011004	+	0.450115	0.637622	No change
SVA_D_1079	chr5	168069653	168071437	-	5.75669	12.4612	Up
SVA_D_108	chr1	199872986	199874527	-	0.610583	0.647986	No change
SVA_D_1080	chr5	175678585	175680162	-	0.180571	0.645615	No change
SVA_D_1081	chr5	175860068	175861830	+	0.791995	2.23074	Up
SVA_D_1084	chr5	179261413	179262696	-	6.10675	8.90518	No change
SVA_D_1085	chr5	180197675	180198773	-	0.824753	1.01027	No change
SVA_D_1086	chr6	15415046	15416973	-	1.87823	1.19073	No change
SVA_D_1088	chr6	17734908	17736765	-	1.35063	2.02921	No change
SVA_D_1090	chr6	19940211	19941398	+	1.04473	2.08116	No change
SVA_D_1093	chr6	22837144	22838102	+	1.06107	2.15968	No change
SVA_D_1096	chr6	30442267	30443776	+	0.217823	0.322814	No change
SVA_D_1097	chr6	31421523	31424330	-	0.701801	2.25387	Up
SVA_D_1101	chr6	33026723	33028586	-	0.873721	1.55773	No change
SVA_D_1103	chr6	33452842	33454399	-	0.353938	0.622152	No change
SVA_D_1104	chr6	33799715	33801379	-	0.289636	0.724358	No change
SVA_D_1112	chr6	48338401	48339833	-	0.787233	0.923797	No change
SVA_D_1113	chr6	52519779	52521773	-	0.639323	1.71365	No change
SVA_D_1114	chr6	53169267	53171001	-	2.66043	2.80294	No change
SVA_D_1122	chr6	84953493	84955309	-	3.54797	4.1762	No change
SVA_D_1123	chr6	88460109	88461852	-	1.56444	1.92021	No change
SVA_D_1124	chr6	99589219	99590754	+	0.331594	0.548824	No change
SVA_D_1125	chr6	106300982	106302823	-	0.457011	0.952592	No change
SVA_D_1127	chr6	108254909	108256990	+	1.69001	4.43525	No change
SVA_D_1131	chr6	112368314	112369575	+	0.380276	0.718915	No change
SVA_D_1133	chr6	131122971	131124468	+	0.657265	2.71615	Up
SVA_D_1134	chr6	144753815	144755502	-	1.27786	1.85811	No change
SVA_D_1140	chr6	152219536	152221254	-	0.722524	1.6969	No change
SVA_D_1141	chr6	154584382	154585162	-	7.48495	11.1908	No change
SVA_D_1143	chr6	155286733	155288566	-	0.242472	0.465898	No change
SVA_D_1144	chr6	156990799	156992315	+	0.345682	0.798828	No change
SVA_D_1145	chr6	158729033	158730974	-	0.289924	0.697227	No change
SVA_D_1146	chr6	160081484	160082279	+	5.13048	8.08048	No change
SVA_D_116	chr1	206276042	206278006	-	0.505188	2.78483	Up
SVA_D_117	chr1	209301783	209303567	+	0.648113	0.99825	No change
SVA_D_118	chr1	211633172	211634821	+	0.534805	0.756983	No change
SVA_D_1181	chr7	4429232	4430055	-	1.44071	1.76282	No change
SVA_D_1182	chr7	4662971	4664548	+	0.348868	0.808394	No change
SVA_D_1186	chr7	7013998	7015756	-	0.350002	0.569837	No change
SVA_D_1187	chr7	8929574	8930932	+	0.313734	0.956369	No change
SVA_D_1190	chr7	22839829	22841483	+	0.174586	0.365736	No change
SVA_D_1191	chr7	23084931	23087035	-	0.223523	0.63476	No change
SVA_D_1192	chr7	26187082	26188695	+	0.183971	0.346494	No change
SVA_D_1193	chr7	26300894	26302656	+	0.617676	1.50867	No change
SVA_D_1201	chr7	50526618	50528763	+	0.535033	0.888999	No change
SVA_D_1202	chr7	51275100	51276762	+	0.500489	0.992166	No change
SVA_D_1203	chr7	54734725	54736467	-	2.79762	4.146	No change
SVA_D_1205	chr7	55469355	55471173	-	2.70071	5.19683	No change
SVA_D_1210	chr7	64037208	64038509	+	1.73941	1.49473	No change
SVA_D_1211	chr7	64177667	64179262	+	0.180267	0.580938	No change
SVA_D_1212	chr7	64198163	64199953	-	0.269588	0.230995	No change
SVA_D_1213	chr7	64244517	64246091	+	0.614552	2.61431	Up
SVA_D_1214	chr7	64427311	64429498	-	2.47765	3.26199	No change
SVA_D_122	chr1	213323679	213324818	-	3.72658	5.71116	No change
SVA_D_1225	chr7	93214544	93216213	-	4.78273	7.77961	No change
SVA_D_123	chr1	217696518	217698243	-	0.586225	0.927308	No change
SVA_D_1231	chr7	108312129	108312850	+	3.21194	5.10822	No change
SVA_D_1233	chr7	111249372	111251229	+	1.45402	4.45049	Up
SVA_D_1239	chr7	130275373	130277292	+	0.829496	1.31875	No change
SVA_D_124	chr1	219718355	219720226	+	0.259407	0.381591	No change
SVA_D_1243	chr7	132668780	132671176	+	3.00867	3.93681	No change
SVA_D_1247	chr7	140462407	140463309	-	2.34642	2.41421	No change
SVA_D_1248	chr7	147498413	147499862	-	0.375853	0.449462	No change
SVA_D_125	chr1	220639029	220640911	-	0.92069	2.73178	Up
SVA_D_1251	chr7	149252020	149252932	+	1.68779	4.7288	Up
SVA_D_1255	chr7	153011132	153013316	-	0.121812	0.242309	No change
SVA_D_1256	chr7	155160202	155161125	-	0.202003	0.597833	No change
SVA_D_126	chr1	222660309	222662729	+	1.32823	3.63418	Up
SVA_D_1260	chr8	9221878	9222915	-	1.51307	1.53434	No change
SVA_D_1261	chr8	21569195	21570568	-	0.552858	0.524128	No change
SVA_D_1263	chr8	34385527	34386479	-	0.871529	1.75059	No change
SVA_D_1266	chr8	37784601	37786231	+	0.213339	0.790927	Up
SVA_D_1268	chr8	42793877	42795676	-	0.917662	1.58976	No change
SVA_D_1269	chr8	42887539	42889170	-	0.226209	0.555133	No change
SVA_D_127	chr1	224287910	224289435	+	0.208678	0.37114	No change
SVA_D_1270	chr8	43273773	43275680	-	0.172843	0.316181	No change
SVA_D_1275	chr8	57016397	57018214	-	0.210992	0.658065	No change
SVA_D_1276	chr8	57183940	57185581	-	0.478643	0.929153	No change
SVA_D_1277	chr8	57933762	57935734	+	1.66547	2.71724	No change
SVA_D_1278	chr8	57983349	57984569	-	0.27898	0.44648	No change
SVA_D_128	chr1	227319849	227321658	+	1.20867	1.35948	No change
SVA_D_1281	chr8	64091779	64093543	-	3.34271	3.22112	No change
SVA_D_1282	chr8	66574290	66575782	+	1.10087	1.50198	No change
SVA_D_1283	chr8	67143864	67145689	+	0.488982	0.803294	No change
SVA_D_1286	chr8	70157209	70159111	+	0.512123	1.47662	Up
SVA_D_1289	chr8	87705691	87707570	-	0.338727	0.501383	No change
SVA_D_129	chr1	227897703	227899534	-	0.289069	0.899344	No change
SVA_D_1291	chr8	90710429	90712376	+	3.40548	5.01431	No change
SVA_D_1292	chr8	94050801	94052455	+	0.301795	0.748067	No change
SVA_D_1293	chr8	101903704	101905572	-	4.18147	4.82146	No change
SVA_D_1297	chr8	122668765	122669490	-	0.592342	0.59248	No change
SVA_D_1300	chr8	125443553	125445127	-	0.203371	0.488193	No change
SVA_D_1302	chr8	131934455	131935002	-	0.46329	0.892075	No change
SVA_D_131	chr1	231263654	231264816	+	0.206198	0.522805	No change
SVA_D_1310	chr9	6798251	6799617	-	2.0043	2.07839	No change
SVA_D_1311	chr9	15233322	15235039	+	0.155108	0.55673	No change
SVA_D_1313	chr9	16976757	16978368	-	0.57372	1.01605	No change
SVA_D_1315	chr9	29188016	29190063	-	0.553272	0.628557	No change
SVA_D_1318	chr9	34936034	34937661	+	1.47509	2.39795	No change
SVA_D_1320	chr9	75420449	75422200	-	1.09922	2.55832	No change
SVA_D_1322	chr9	76811769	76813572	+	0.324563	0.296031	No change
SVA_D_1324	chr9	79675074	79676528	-	0.840611	0.981481	No change
SVA_D_133	chr1	232467725	232468850	+	2.73046	5.59108	No change
SVA_D_1333	chr9	88187987	88189399	+	0.416615	0.585382	No change
SVA_D_1334	chr9	88926481	88928041	+	0.735645	1.40088	No change
SVA_D_1341	chr9	100558226	100559934	+	0.564917	1.19954	No change
SVA_D_1342	chr9	102829439	102831589	+	0.312189	0.550898	No change
SVA_D_1348	chr9	125628646	125629747	+	0.329225	0.492765	No change
SVA_D_1351	chr9	128220495	128222152	-	1.61408	2.19852	No change
SVA_D_1352	chr9	128338759	128340730	+	0.389771	0.759003	No change
SVA_D_1353	chr9	128541535	128543849	-	0.406203	1.04142	No change
SVA_D_1354	chr9	131541764	131543445	+	0.817755	2.5121	Up
SVA_D_136	chr1	237832176	237833587	-	0.186367	0.522408	No change
SVA_D_1363	chrX	7526040	7528385	-	2.77484	4.1412	No change
SVA_D_1364	chrX	12980724	12982554	+	0.35802	0.520549	No change
SVA_D_1366	chrX	16982154	16984262	-	1.04948	2.27909	No change
SVA_D_1367	chrX	16985964	16987899	-	0.442592	1.25569	Up
SVA_D_1369	chrX	39136109	39138280	+	0.315534	0.705674	No change
SVA_D_1372	chrX	42144304	42145921	-	0.64266	1.14801	No change
SVA_D_1375	chrX	46134169	46136100	+	3.28432	7.1636	Up
SVA_D_1376	chrX	46254122	46255269	-	6.91088	10.572	No change
SVA_D_1378	chrX	47974009	47975747	+	4.87598	9.95037	No change
SVA_D_1379	chrX	48081182	48082652	+	0.217953	1.00513	Up
SVA_D_1386	chrX	51022113	51023721	+	0.380539	0.670563	No change
SVA_D_1389	chrX	54154910	54156495	-	0.494976	0.474311	No change
SVA_D_139	chr1	247383256	247384559	+	0.402439	0.646766	No change
SVA_D_1390	chrX	55774256	55776500	+	0.958735	1.49247	No change
SVA_D_1391	chrX	62612276	62614049	+	0.302326	0.926264	Up
SVA_D_1396	chrX	70671330	70672966	-	0.292352	0.382023	No change
SVA_D_140	chr1	249205314	249205990	-	1.1651	2.16027	No change
SVA_D_1400	chrX	73787742	73789694	-	0.314885	0.804849	No change
SVA_D_1403	chrX	77021172	77022752	-	0.380277	0.789153	No change
SVA_D_1407	chrX	79967655	79969206	+	4.88474	6.8434	No change
SVA_D_1408	chrX	84978265	84979023	-	1.9764	3.27011	No change
SVA_D_1410	chrX	95305306	95306335	-	0.713182	0.8223	No change
SVA_D_1414	chrX	118495325	118497001	+	1.26388	2.03285	No change
SVA_D_1419	chrX	123261807	123263086	-	0.455342	0.952313	No change
SVA_D_1420	chrX	128983721	128985945	+	0.698336	1.39256	No change
SVA_D_1422	chrX	130461274	130462199	+	6.39125	10.1096	No change
SVA_D_1424	chrX	134093794	134095193	+	0.575941	1.35035	No change
SVA_D_145	chr10	12564196	12565789	-	0.394115	0.590689	No change
SVA_D_147	chr10	27584488	27586411	-	3.95531	7.24786	No change
SVA_D_151	chr10	35695180	35695840	-	1.90959	2.72693	No change
SVA_D_152	chr10	43342119	43343790	+	2.95319	5.04772	No change
SVA_D_153	chr10	45754773	45756439	+	3.58366	3.48173	No change
SVA_D_155	chr10	45825545	45826408	-	0.664198	1.24714	No change
SVA_D_156	chr10	45886502	45888172	+	0.578708	0.814717	No change
SVA_D_157	chr10	46006864	46008688	+	0.481151	1.21051	No change
SVA_D_159	chr10	61455859	61457507	+	0.659464	1.01069	No change
SVA_D_161	chr10	69450616	69452514	+	1.40529	2.7953	No change
SVA_D_165	chr10	72390224	72391763	+	1.95761	2.73794	No change
SVA_D_166	chr10	73628416	73630264	-	2.38844	3.96198	No change
SVA_D_167	chr10	73634927	73636503	-	1.40061	3.53248	Up
SVA_D_168	chr10	75448772	75450383	+	2.51139	2.90815	No change
SVA_D_170	chr10	80227714	80229497	-	2.46589	4.09043	No change
SVA_D_171	chr10	81038191	81039736	-	0.399825	0.692099	No change
SVA_D_175	chr10	93082266	93084029	-	1.02747	1.23008	No change
SVA_D_177	chr10	95729763	95731384	+	4.24399	4.53586	No change
SVA_D_180	chr10	99600778	99602222	+	0.779449	0.85451	No change
SVA_D_182	chr10	105366218	105367927	+	0.360763	0.477568	No change
SVA_D_187	chr10	121019922	121021456	-	0.800197	1.48348	No change
SVA_D_190	chr10	121973971	121975597	-	0.262587	0.921561	No change
SVA_D_192	chr10	127206346	127207745	+	1.85996	3.51596	No change
SVA_D_193	chr10	135227419	135228679	-	0.274274	0.393136	No change
SVA_D_194	chr11	3418352	3419320	+	0.417935	0.849607	No change
SVA_D_196	chr11	4157999	4159344	-	0.515485	0.753384	No change
SVA_D_20	chr1	24014645	24016257	+	2.0323	4.69243	No change
SVA_D_201	chr11	18141978	18143565	+	3.44144	6.87727	No change
SVA_D_204	chr11	34007130	34008566	+	0.814133	0.773336	No change
SVA_D_205	chr11	36165452	36167571	+	0.650887	1.85621	No change
SVA_D_214	chr11	57483054	57485225	-	2.3226	3.35968	No change
SVA_D_215	chr11	59352410	59353656	+	0.609412	0.681813	No change
SVA_D_217	chr11	59466528	59468018	+	0.256056	0.461527	No change
SVA_D_219	chr11	59967786	59969343	-	0.22806	0.405412	No change
SVA_D_220	chr11	60388816	60391141	+	0.77767	1.04626	No change
SVA_D_221	chr11	60933230	60934781	-	0.558715	0.622724	No change
SVA_D_225	chr11	65217890	65219937	+	0.820082	1.38098	No change
SVA_D_226	chr11	65529663	65531199	-	0.224579	0.518604	No change
SVA_D_229	chr11	70140657	70142847	-	0.424	0.931053	No change
SVA_D_230	chr11	70877834	70879877	-	0.584735	1.04279	No change
SVA_D_232	chr11	73607343	73609277	-	1.30779	2.63125	No change
SVA_D_233	chr11	73646671	73648711	-	1.81111	2.57688	No change
SVA_D_237	chr11	76644326	76645786	-	0.393232	0.721312	No change
SVA_D_238	chr11	77200456	77202190	+	0.830845	1.24803	No change
SVA_D_239	chr11	78902140	78903817	+	1.84141	2.65334	No change
SVA_D_240	chr11	81892217	81893920	+	0.393213	0.708273	No change
SVA_D_241	chr11	83026662	83028894	-	3.24988	4.90611	No change
SVA_D_243	chr11	86442571	86444195	+	0.51884	1.76353	Up
SVA_D_244	chr11	86589268	86591501	+	0.388749	0.939464	No change
SVA_D_248	chr11	95214943	95216586	+	0.361782	0.260232	No change
SVA_D_250	chr11	106187427	106189000	-	0.278873	0.398228	No change
SVA_D_255	chr11	129717303	129718401	-	6.09492	6.02281	No change
SVA_D_256	chr11	129913860	129914771	-	0.391141	0.499741	No change
SVA_D_258	chr12	1926628	1928173	+	1.46453	7.7305	Up
SVA_D_260	chr12	7351800	7353495	-	0.603862	0.582204	No change
SVA_D_261	chr12	7741775	7743805	-	0.258287	0.616445	No change
SVA_D_262	chr12	8335972	8337964	+	1.33865	2.565	No change
SVA_D_27	chr1	31648617	31650508	+	1.55752	1.98372	No change
SVA_D_271	chr12	28026233	28027801	+	0.313455	0.559583	No change
SVA_D_272	chr12	28353220	28354936	-	6.2442	8.1473	No change
SVA_D_276	chr12	44078142	44080157	+	1.16121	3.42671	Up
SVA_D_277	chr12	49117810	49119365	+	0.746505	1.4858	No change
SVA_D_282	chr12	50253992	50255783	+	0.357951	0.601416	No change
SVA_D_283	chr12	52038296	52039749	+	2.15509	5.08424	Up
SVA_D_284	chr12	52802822	52804486	+	4.19543	5.76437	No change
SVA_D_286	chr12	54881265	54883083	-	0.170145	0.730405	Up
SVA_D_288	chr12	57176445	57178514	-	1.79316	2.20765	No change
SVA_D_289	chr12	57182241	57184386	-	0.142774	0.306003	No change
SVA_D_3	chr1	6774568	6776390	-	0.908719	1.51267	No change
SVA_D_30	chr1	33974266	33975803	-	0.230642	0.373345	No change
SVA_D_300	chr12	80700601	80702792	-	2.83161	5.98051	Up
SVA_D_310	chr12	110610166	110611786	+	0.275518	0.577411	No change
SVA_D_311	chr12	111387777	111389721	-	1.38053	2.25068	No change
SVA_D_312	chr12	112160213	112162656	-	1.96214	2.58681	No change
SVA_D_314	chr12	119797340	119798967	-	0.624726	1.53565	No change
SVA_D_315	chr12	121169463	121171068	-	0.274834	0.402242	No change
SVA_D_316	chr12	121513150	121515417	+	0.337381	2.4619	Up
SVA_D_32	chr1	37545339	37547744	+	0.396601	0.76089	No change
SVA_D_321	chr12	122841149	122843002	+	0.519198	0.505258	No change
SVA_D_324	chr12	124585688	124587547	-	1.14043	2.65492	No change
SVA_D_325	chr12	131480305	131482770	-	2.2018	4.35013	No change
SVA_D_327	chr13	19247426	19248818	+	0.655401	1.41659	No change
SVA_D_328	chr13	23432549	23434092	-	1.24524	1.22114	No change
SVA_D_333	chr13	26086027	26088146	-	0.180336	0.675695	No change
SVA_D_334	chr13	27297320	27298964	+	0.569869	1.08878	No change
SVA_D_339	chr13	30843191	30845063	+	3.1292	5.7657	No change
SVA_D_341	chr13	32573590	32575276	+	0.385346	0.749792	No change
SVA_D_342	chr13	33289762	33291843	+	0.213291	0.602977	No change
SVA_D_344	chr13	37853746	37855539	+	0.258685	0.819696	No change
SVA_D_345	chr13	41473906	41476048	+	1.41646	1.66612	No change
SVA_D_35	chr1	39112440	39114000	+	0.420998	0.745864	No change
SVA_D_350	chr13	45255922	45257586	-	0.384525	0.675156	No change
SVA_D_352	chr13	51651256	51653059	+	0.197115	0.299966	No change
SVA_D_353	chr13	52637165	52639276	+	341.191	554.38	No change
SVA_D_354	chr13	81676377	81677139	+	3.13875	3.95551	No change
SVA_D_356	chr13	88627863	88629770	-	0.321686	0.834055	No change
SVA_D_357	chr13	96342256	96344368	-	0.385565	0.781708	No change
SVA_D_359	chr13	101270743	101271496	-	1.05454	1.88009	No change
SVA_D_360	chr13	101413765	101414626	-	1.64111	2.62489	No change
SVA_D_362	chr13	111258023	111259669	-	0.648881	1.49157	No change
SVA_D_368	chr14	21656418	21657641	+	0.423725	0.473375	No change
SVA_D_371	chr14	34547896	34549008	+	3.0425	4.62944	No change
SVA_D_375	chr14	38023876	38025731	-	0.119566	0.649932	Up
SVA_D_38	chr1	40464749	40466311	+	6.99744	16.7121	Up
SVA_D_384	chr14	63631519	63633556	+	0.402627	0.796235	No change
SVA_D_386	chr14	64503852	64505606	-	1.55972	2.60519	No change
SVA_D_387	chr14	66099700	66101298	+	1.30289	1.63364	No change
SVA_D_388	chr14	66158342	66160279	-	0.742613	1.18129	No change
SVA_D_389	chr14	67011300	67013541	-	0.351166	0.558787	No change
SVA_D_390	chr14	77215927	77217728	+	1.05474	1.1178	No change
SVA_D_391	chr14	77287918	77289084	+	2.4029	6.96518	Up
SVA_D_393	chr14	80752307	80753977	+	0.424893	0.454242	No change
SVA_D_396	chr14	85818382	85819870	-	0.414742	0.488892	No change
SVA_D_4	chr1	7660546	7662062	-	4.68206	6.07466	No change
SVA_D_401	chr14	92022875	92024734	-	0.396242	1.39416	Up
SVA_D_402	chr14	93377080	93379075	-	1.18741	2.47649	No change
SVA_D_408	chr14	105544938	105546382	-	2.34061	4.25187	No change
SVA_D_409	chr15	27248371	27249821	-	0.44783	1.18782	No change
SVA_D_41	chr1	45546957	45548015	+	0.998193	1.83266	No change
SVA_D_413	chr15	41612455	41614115	+	0.500759	0.311677	No change
SVA_D_415	chr15	43306052	43307851	+	0.25152	0.827475	No change
SVA_D_416	chr15	43458753	43460370	-	1.29439	2.24366	No change
SVA_D_417	chr15	45584608	45586200	-	0.25894	0.415804	No change
SVA_D_42	chr1	45963192	45964072	+	0.926784	1.82084	No change
SVA_D_420	chr15	50449925	50451308	+	0.345365	0.339578	No change
SVA_D_422	chr15	52577645	52579153	+	3.1535	6.41342	No change
SVA_D_429	chr15	62623774	62625548	-	0.914794	1.27613	No change
SVA_D_431	chr15	63390455	63391986	+	1.19642	1.19298	No change
SVA_D_435	chr15	69151239	69153429	-	0.418683	0.736936	No change
SVA_D_436	chr15	69256015	69257911	-	0.241873	0.663707	No change
SVA_D_439	chr15	72688143	72689984	+	1.5264	2.11549	No change
SVA_D_44	chr1	48944381	48945924	+	0.54171	0.926701	No change
SVA_D_440	chr15	73098686	73100461	-	0.26547	0.57072	No change
SVA_D_447	chr15	84489998	84491992	-	0.317968	0.487504	No change
SVA_D_448	chr15	85215506	85216662	+	0.930281	0.989443	No change
SVA_D_45	chr1	50846651	50848247	+	5.5119	6.22266	No change
SVA_D_450	chr15	90520713	90521772	+	0.498625	0.966664	No change
SVA_D_452	chr15	93310695	93312601	-	0.246743	0.718911	No change
SVA_D_453	chr15	99035622	99036863	-	1.97401	4.45671	Up
SVA_D_454	chr15	101313769	101315222	-	4.50136	4.49045	No change
SVA_D_459	chr16	3320801	3321574	-	0.664816	0.50383	No change
SVA_D_46	chr1	52646720	52648436	+	0.316304	0.586038	No change
SVA_D_463	chr16	8826076	8827671	-	1.055	2.32348	No change
SVA_D_466	chr16	11429282	11430596	-	0.323788	0.845345	No change
SVA_D_468	chr16	14626033	14627266	-	0.242419	0.662391	No change
SVA_D_469	chr16	17598872	17600721	-	0.83431	0.732788	No change
SVA_D_48	chr1	54698261	54700037	+	1.20798	3.13074	No change
SVA_D_486	chr16	47033359	47035214	+	1.4016	3.91932	Up
SVA_D_487	chr16	47214264	47216109	+	0.236416	0.391377	No change
SVA_D_489	chr16	53572480	53574158	+	0.217302	1.68569	Up
SVA_D_490	chr16	53731235	53733318	+	0.388293	0.744697	No change
SVA_D_491	chr16	58429242	58431756	-	0.614333	0.900263	No change
SVA_D_492	chr16	58879422	58880991	-	2.00614	2.76434	No change
SVA_D_495	chr16	68196653	68198333	-	1.02687	1.87641	No change
SVA_D_498	chr16	71622750	71624168	+	0.456254	0.376008	No change
SVA_D_499	chr16	80277414	80278699	+	0.64593	3.36567	Up
SVA_D_500	chr16	85841222	85842636	-	1.99902	2.64115	No change
SVA_D_504	chr17	474739	476262	+	0.856351	1.11947	No change
SVA_D_505	chr17	501190	503014	+	0.687808	1.65946	No change
SVA_D_509	chr17	2158831	2159494	+	1.12911	1.28722	No change
SVA_D_511	chr17	2409546	2411437	+	0.557825	0.542414	No change
SVA_D_512	chr17	3015149	3016938	-	0.401099	0.5069	No change
SVA_D_513	chr17	3273929	3275116	-	1.77523	2.78331	No change
SVA_D_520	chr17	5624163	5625264	-	1.58717	2.04999	No change
SVA_D_523	chr17	15770110	15771695	+	1.17056	2.39909	No change
SVA_D_528	chr17	19344106	19345737	+	0.890101	2.48187	Up
SVA_D_531	chr17	20587728	20589414	+	1.17932	2.13418	No change
SVA_D_535	chr17	26785169	26786798	+	1.09387	1.4878	No change
SVA_D_538	chr17	28849823	28851245	+	777.072	1185.29	No change
SVA_D_546	chr17	40031658	40033178	+	2.90943	3.45528	No change
SVA_D_551	chr17	41528856	41530576	+	3.56968	3.60952	No change
SVA_D_555	chr17	45474375	45476231	+	4.35444	5.66651	No change
SVA_D_556	chr17	45497282	45499010	+	3.69218	6.84483	No change
SVA_D_564	chr17	62712108	62713487	+	1.22467	2.82516	No change
SVA_D_565	chr17	63932898	63934550	+	0.940305	1.10217	No change
SVA_D_570	chr17	79584688	79586244	+	0.437292	0.426877	No change
SVA_D_574	chr18	2867371	2868812	-	0.579604	0.8118	No change
SVA_D_575	chr18	6826686	6828405	-	0.295213	0.540528	No change
SVA_D_583	chr18	13097646	13099213	-	0.781576	0.792068	No change
SVA_D_584	chr18	14009956	14011906	-	0.361208	0.657925	No change
SVA_D_585	chr18	14382174	14383552	-	0.415078	0.82263	No change
SVA_D_588	chr18	29539456	29541617	+	0.269947	0.552305	No change
SVA_D_59	chr1	91356743	91358137	-	0.775176	1.13822	No change
SVA_D_590	chr18	33656881	33658670	-	0.565765	0.800068	No change
SVA_D_591	chr18	46605774	46607924	-	0.953533	2.32038	No change
SVA_D_593	chr18	48642920	48644448	-	0.486699	0.92502	No change
SVA_D_594	chr18	55299329	55301135	-	0.823212	1.00844	No change
SVA_D_595	chr18	61117011	61117824	-	0.369509	1.02646	No change
SVA_D_596	chr18	62275585	62276581	-	0.22144	0.594832	No change
SVA_D_597	chr18	64793429	64794947	-	0.734562	1.99255	Up
SVA_D_599	chr18	74356853	74358427	+	0.840731	2.58279	Up
SVA_D_600	chr18	74739969	74741418	-	0.461509	0.748576	No change
SVA_D_601	chr19	1498618	1500000	-	1.54657	2.05063	No change
SVA_D_605	chr19	8849096	8851087	+	0.17249	0.247944	No change
SVA_D_608	chr19	12577936	12579524	+	0.398107	0.620125	No change
SVA_D_61	chr1	96934653	96936203	-	3.1132	4.64314	No change
SVA_D_614	chr19	20248110	20249434	+	1.22358	1.81112	No change
SVA_D_615	chr19	20262843	20263512	-	0.973456	1.25037	No change
SVA_D_616	chr19	20324672	20326120	+	1.24547	1.543	No change
SVA_D_617	chr19	20406577	20408040	+	0.948232	1.40101	No change
SVA_D_618	chr19	20711907	20714080	-	0.93354	1.64433	No change
SVA_D_619	chr19	21669127	21670491	-	0.415968	0.575135	No change
SVA_D_62	chr1	97227295	97229186	-	4.25908	7.19011	No change
SVA_D_620	chr19	21693376	21694910	-	0.200239	0.388438	No change
SVA_D_621	chr19	21733458	21734942	-	0.48477	0.512515	No change
SVA_D_624	chr19	22882603	22884139	-	0.410366	0.954803	No change
SVA_D_626	chr19	23548374	23549094	-	1.37804	1.99109	No change
SVA_D_629	chr19	38613905	38615679	-	0.218355	0.484908	No change
SVA_D_63	chr1	98977340	98979223	-	0.196401	0.526286	No change
SVA_D_641	chr19	43113818	43115463	-	0.587667	1.45828	No change
SVA_D_642	chr19	43179944	43180831	-	1.96604	3.08811	No change
SVA_D_644	chr19	44992354	44993846	+	0.291312	0.298292	No change
SVA_D_647	chr19	46150773	46152484	+	1.858	3.6924	No change
SVA_D_65	chr1	100288487	100289983	+	0.781697	0.954231	No change
SVA_D_650	chr19	50588971	50590603	+	0.660667	1.33432	No change
SVA_D_651	chr19	50643657	50645130	+	0.290484	0.501002	No change
SVA_D_655	chr19	53725485	53726902	+	0.714255	1.35788	No change
SVA_D_656	chr19	53772639	53773979	-	0.201966	0.361485	No change
SVA_D_66	chr1	106954442	106955986	+	0.41043	0.825672	No change
SVA_D_661	chr19	58657885	58659777	+	0.209297	0.548566	No change
SVA_D_662	chr19	58915600	58917753	-	1.30418	2.7946	No change
SVA_D_67	chr1	108702087	108703621	-	0.901733	1.98681	No change
SVA_D_68	chr1	109078098	109079480	-	2.20516	4.60043	No change
SVA_D_680	chr2	32979212	32980708	-	0.617443	0.798498	No change
SVA_D_682	chr2	36406439	36408320	+	0.803304	1.21403	No change
SVA_D_683	chr2	38159225	38160958	-	0.330415	1.8063	Up
SVA_D_684	chr2	38629801	38631536	+	2.4369	3.60319	No change
SVA_D_685	chr2	38982396	38983898	-	0.262384	0.377698	No change
SVA_D_686	chr2	39854663	39856386	-	0.420406	1.60847	Up
SVA_D_687	chr2	42222144	42223333	+	0.555171	1.14392	No change
SVA_D_69	chr1	109719227	109720266	-	4.56067	8.83613	No change
SVA_D_690	chr2	43289675	43291201	-	0.382877	0.773203	No change
SVA_D_691	chr2	44293508	44295518	-	0.417218	0.809054	No change
SVA_D_694	chr2	47659570	47661710	-	1.20616	1.23155	No change
SVA_D_697	chr2	48841003	48842605	-	0.599974	0.867195	No change
SVA_D_698	chr2	51054743	51056423	-	0.516702	1.08836	No change
SVA_D_699	chr2	54322027	54324009	-	0.403584	0.6516	No change
SVA_D_70	chr1	111776173	111776830	+	0.672793	1.72278	No change
SVA_D_700	chr2	54712295	54713883	+	0.310288	1.94358	Up
SVA_D_705	chr2	64035484	64037060	+	0.599154	1.38731	No change
SVA_D_706	chr2	64268482	64269645	-	0.308786	1.04266	No change
SVA_D_709	chr2	74287652	74289390	-	1.22606	2.19795	No change
SVA_D_71	chr1	112071991	112072713	-	5.00587	9.65091	No change
SVA_D_710	chr2	75022240	75024207	-	3.05445	5.10004	No change
SVA_D_711	chr2	75951744	75952931	+	1.35111	1.09208	No change
SVA_D_712	chr2	85714148	85716186	+	3.65536	5.1946	No change
SVA_D_713	chr2	95908562	95910103	+	1.78244	3.23323	No change
SVA_D_714	chr2	105867072	105868590	+	4.98243	6.7279	No change
SVA_D_715	chr2	113853446	113854115	-	1.64331	1.49107	No change
SVA_D_719	chr2	135725429	135726978	-	0.565179	0.996536	No change
SVA_D_72	chr1	112149661	112151521	-	6.51122	9.87187	No change
SVA_D_725	chr2	143459495	143460879	+	0.160022	0.595459	No change
SVA_D_728	chr2	144748963	144750095	+	0.414071	1.10897	No change
SVA_D_730	chr2	153017078	153018028	+	0.733694	2.66865	Up
SVA_D_732	chr2	161294770	161296575	-	0.909115	1.55217	No change
SVA_D_733	chr2	163326225	163327774	+	0.328005	0.676018	No change
SVA_D_735	chr2	168419160	168421197	-	0.329488	0.547436	No change
SVA_D_737	chr2	170361514	170362978	+	107.101	188.263	No change
SVA_D_738	chr2	170431030	170432685	-	1.18027	1.60176	No change
SVA_D_739	chr2	171005573	171007431	+	0.314462	0.593962	No change
SVA_D_740	chr2	172755757	172757482	+	0.555952	0.632261	No change
SVA_D_741	chr2	187336986	187338935	+	1.06575	2.63838	No change
SVA_D_742	chr2	188420653	188422627	+	3.92126	6.03804	No change
SVA_D_743	chr2	191294931	191296476	-	0.550151	0.673247	No change
SVA_D_745	chr2	192605967	192608132	+	1.66541	2.4436	No change
SVA_D_747	chr2	198560178	198562182	-	0.501696	0.992412	No change
SVA_D_748	chr2	202103491	202104153	-	8.08458	13.9443	No change
SVA_D_75	chr1	115332602	115334137	-	1.04142	1.72162	No change
SVA_D_750	chr2	203579254	203580819	-	0.406094	0.500428	No change
SVA_D_753	chr2	204236653	204238195	-	2.17893	2.1661	No change
SVA_D_754	chr2	207035705	207037316	-	3.81333	5.23671	No change
SVA_D_758	chr2	219795487	219797322	+	1.74848	3.72171	No change
SVA_D_760	chr2	222756212	222757769	+	0.292181	0.313952	No change
SVA_D_762	chr2	230606878	230608857	+	2.21155	4.36631	No change
SVA_D_764	chr2	240370635	240372123	-	0.727077	1.35224	No change
SVA_D_765	chr2	240717497	240718328	+	0.874268	1.31621	No change
SVA_D_770	chr20	3421099	3422526	-	4.13433	5.07059	No change
SVA_D_772	chr20	8624404	8625969	+	1.14588	1.75781	No change
SVA_D_773	chr20	13740821	13742043	+	0.656583	0.729412	No change
SVA_D_774	chr20	15781235	15781849	+	2.47753	3.14881	No change
SVA_D_78	chr1	145667059	145669064	+	2.14288	2.5958	No change
SVA_D_780	chr20	19658353	19660203	-	0.726239	2.1705	Up
SVA_D_781	chr20	24606021	24607755	-	1.44767	2.09856	No change
SVA_D_782	chr20	25541653	25543426	+	3.53751	3.34376	No change
SVA_D_783	chr20	29525674	29527379	-	0.201077	0.421182	No change
SVA_D_789	chr20	30709007	30711015	-	0.371887	0.465222	No change
SVA_D_79	chr1	146704074	146705757	+	0.288009	0.429212	No change
SVA_D_790	chr20	31702735	31704284	+	0.636767	2.76148	Up
SVA_D_791	chr20	31772334	31774052	-	0.321312	0.765711	No change
SVA_D_793	chr20	32123492	32125339	-	0.442724	1.03822	No change
SVA_D_794	chr20	32286319	32287661	+	0.326164	1.77103	Up
SVA_D_796	chr20	32288544	32290140	+	1.16692	1.63827	No change
SVA_D_798	chr20	32719617	32721485	+	0.658733	0.633312	No change
SVA_D_800	chr20	33245756	33247872	+	1.31215	1.49214	No change
SVA_D_801	chr20	34588676	34590368	-	5.90066	8.49561	No change
SVA_D_804	chr20	35640259	35642008	+	3.52383	3.5674	No change
SVA_D_806	chr20	36346009	36347056	-	1.1316	2.6515	No change
SVA_D_809	chr20	40183048	40184945	-	3.34545	5.55905	No change
SVA_D_811	chr20	42235232	42236836	-	0.820805	1.02185	No change
SVA_D_813	chr20	44273659	44275470	-	0.267317	0.472806	No change
SVA_D_818	chr20	60228015	60229511	-	0.506563	0.659017	No change
SVA_D_819	chr21	29935523	29937127	+	0.525871	0.766429	No change
SVA_D_825	chr21	46243964	46245849	+	0.178929	0.511185	No change
SVA_D_830	chr22	18523701	18525182	-	0.35406	0.675199	No change
SVA_D_831	chr22	18887549	18888465	-	0.318248	0.639156	No change
SVA_D_832	chr22	19071195	19072620	+	0.0230635	0.281996	No change
SVA_D_835	chr22	24461001	24462011	-	0.709233	0.880548	No change
SVA_D_837	chr22	25673101	25674642	-	0.354429	0.402438	No change
SVA_D_838	chr22	28948739	28950375	+	0.336287	0.804435	No change
SVA_D_839	chr22	30039282	30040962	-	0.952242	1.43554	No change
SVA_D_84	chr1	152443880	152445283	-	0.402214	0.706743	No change
SVA_D_842	chr22	31026996	31028513	-	0.204295	0.93792	No change
SVA_D_845	chr22	35079694	35081258	-	0.835867	0.73205	No change
SVA_D_846	chr22	38182207	38183623	+	0.898984	0.945377	No change
SVA_D_848	chr22	41690028	41691719	+	1.18584	2.44143	No change
SVA_D_849	chr22	42026497	42028188	-	0.509547	0.864944	No change
SVA_D_853	chr3	5154919	5156388	-	2.25119	3.32718	No change
SVA_D_854	chr3	5324908	5326448	-	0.253914	0.717795	No change
SVA_D_856	chr3	8480704	8482932	+	1.27421	2.49624	No change
SVA_D_858	chr3	9632960	9634106	+	0.30717	0.848239	No change
SVA_D_863	chr3	15203536	15205694	-	0.89251	2.23016	Up
SVA_D_864	chr3	15783308	15784862	+	5.05539	7.51865	No change
SVA_D_865	chr3	17020833	17022662	-	1.77016	3.95145	Up
SVA_D_866	chr3	20907652	20909313	-	0.248183	0.424883	No change
SVA_D_869	chr3	32210582	32212102	+	0.345163	0.762876	No change
SVA_D_870	chr3	32704962	32706365	+	4.2615	7.35157	No change
SVA_D_873	chr3	39268580	39270084	+	4.25991	4.26324	No change
SVA_D_875	chr3	44861847	44863581	-	2.4872	4.44704	No change
SVA_D_882	chr3	50860612	50861250	-	0.919612	2.2341	No change
SVA_D_883	chr3	51285725	51287717	+	0.755305	1.75004	No change
SVA_D_884	chr3	51345649	51347024	-	0.365473	0.626853	No change
SVA_D_885	chr3	51891974	51893690	+	0.664809	1.03978	No change
SVA_D_886	chr3	58274961	58277150	-	0.418456	0.858433	No change
SVA_D_887	chr3	61656813	61658447	-	0.687694	1.00384	No change
SVA_D_89	chr1	161250634	161252231	-	0.348932	0.658189	No change
SVA_D_890	chr3	75337884	75339607	+	0.825072	0.590749	No change
SVA_D_893	chr3	82632986	82634858	+	0.101903	0.538409	Up
SVA_D_895	chr3	95463006	95464175	-	0.350008	0.520891	No change
SVA_D_896	chr3	100195774	100197869	-	3.43777	3.37146	No change
SVA_D_897	chr3	102973165	102974799	-	0.542345	0.788812	No change
SVA_D_900	chr3	107744515	107745786	-	0.575949	0.971479	No change
SVA_D_901	chr3	108842187	108843995	+	1.79482	4.92008	Up
SVA_D_903	chr3	112764489	112766439	-	0.774567	1.27722	No change
SVA_D_905	chr3	116768855	116770341	+	2.43122	4.12933	No change
SVA_D_907	chr3	121407005	121408513	+	0.48889	0.648378	No change
SVA_D_908	chr3	121919847	121921322	-	0.57956	1.10705	No change
SVA_D_909	chr3	122465464	122467245	+	0.503968	1.35324	No change
SVA_D_91	chr1	162435207	162436613	+	0.50033	1.16634	No change
SVA_D_915	chr3	129057329	129059695	-	0.437528	0.9967	No change
SVA_D_916	chr3	129080542	129082260	-	3.68739	4.0076	No change
SVA_D_919	chr3	131670366	131672102	+	0.818333	1.23168	No change
SVA_D_92	chr1	172540263	172541856	+	1.78851	2.66222	No change
SVA_D_922	chr3	136916704	136918146	-	0.201525	0.343517	No change
SVA_D_924	chr3	145200038	145200871	-	2.87631	4.9606	No change
SVA_D_93	chr1	173581712	173583401	+	0.21279	0.389127	No change
SVA_D_931	chr3	184720945	184722318	-	0.469844	0.849443	No change
SVA_D_932	chr3	186528655	186530271	-	1.40551	2.58799	No change
SVA_D_935	chr3	190190454	190191999	+	3.92432	4.42045	No change
SVA_D_937	chr3	196269451	196270494	-	1.39624	3.67572	No change
SVA_D_940	chr3	197328597	197330107	-	0.481718	1.22785	No change
SVA_D_942	chr4	543631	545209	-	1.29586	1.92079	No change
SVA_D_947	chr4	13762310	13763765	-	0.199502	0.722424	Up
SVA_D_948	chr4	15791827	15792918	+	0.0796843	0.373258	No change
SVA_D_949	chr4	16394155	16395980	-	0.244716	0.48234	No change
SVA_D_950	chr4	28515818	28517451	-	0.22197	0.508249	No change
SVA_D_956	chr4	40142202	40143764	-	1.83855	2.80628	No change
SVA_D_957	chr4	40148531	40150122	-	1.17114	1.17562	No change
SVA_D_960	chr4	54103029	54105575	-	1.49536	2.1284	No change
SVA_D_962	chr4	54121401	54123083	-	0.123263	0.315635	No change
SVA_D_964	chr4	55190960	55192736	-	0.829671	0.81715	No change
SVA_D_965	chr4	57559027	57560508	-	0.435981	1.03948	No change
SVA_D_966	chr4	58038670	58040267	+	1.36895	2.15176	No change
SVA_D_967	chr4	58089975	58091364	+	0.322425	0.505223	No change
SVA_D_968	chr4	65765898	65766558	+	4.86698	12.6865	Up
SVA_D_969	chr4	77343859	77345469	+	0.453505	1.06261	No change
SVA_D_971	chr4	78904328	78905941	-	0.290996	0.504408	No change
SVA_D_972	chr4	79468501	79470202	+	0.604045	1.26112	No change
SVA_D_976	chr4	110517882	110519798	-	0.253793	1.74551	Up
SVA_D_977	chr4	115437082	115438572	+	0.321407	0.517246	No change
SVA_D_98	chr1	179008867	179010821	-	0.787925	1.89253	No change
SVA_D_980	chr4	123936339	123938331	-	2.91913	4.42411	No change
SVA_D_981	chr4	139774610	139776433	+	0.586213	1.21749	No change
SVA_D_983	chr4	148278390	148280058	+	1.63133	1.97061	No change
SVA_D_985	chr4	152446900	152448727	-	2.72932	4.42787	No change
SVA_D_987	chr4	153787034	153788705	-	1.13755	1.28494	No change
SVA_D_99	chr1	179103840	179105838	+	0.40204	0.982951	No change
SVA_D_992	chr4	170966873	170968713	+	1.42369	4.50389	Up
SVA_D_993	chr4	175215198	175216908	-	1.71301	2.58408	No change
SVA_D_994	chr4	175612517	175614107	+	0.518532	0.872777	No change
SVA_D_995	chr4	183961273	183962868	-	0.57737	1.28281	No change
SVA_D_997	chr4	186160924	186162680	-	4.40493	6.07913	No change
SVA_D_998	chr4	188578633	188580034	+	0.542463	0.584303	No change
SVA_E_125	chr12	7353621	7353748	-	12.4614	7.58123	No change
SVA_E_18	chr1	33439072	33441437	-	0.25068	0.15176	No change
SVA_E_195	chr14	76390633	76392402	-	2.03584	1.42483	No change
SVA_E_22	chr1	43216227	43217254	+	0.455251	0.475971	No change
SVA_E_344	chr2	132978905	132980425	+	0.408823	0.364706	No change
SVA_E_440	chr4	250293	250663	-	1.16639	1.25085	No change
SVA_E_458	chr4	84105778	84108188	-	0.188766	0.260391	No change
SVA_E_489	chr5	43086628	43089269	-	0.297291	0.589012	No change
SVA_E_593	chr7	112561994	112563526	+	0.145971	0.462886	No change
SVA_E_632	chr8	100039985	100042000	-	0.482949	0.872596	No change
SVA_E_637	chr9	82899	83920	-	0.435363	0.876796	No change
SVA_E_66	chr1	245937968	245939032	+	0.607154	0.6128	No change
SVA_E_662	chrX	29350787	29353389	-	0.0912549	0.281873	No change
SVA_F_10	chr1	25125118	25126531	+	1.31409	1.24717	No change
SVA_F_106	chr10	35651637	35652431	-	2.92319	2.66373	No change
SVA_F_12	chr1	25929721	25931423	+	0.323785	0.670027	No change
SVA_F_130	chr10	101650907	101652533	+	8.6933	17.0405	No change
SVA_F_142	chr10	121480872	121482606	+	2.13872	4.89555	Up
SVA_F_145	chr11	2353016	2354721	+	5.8536	13.0609	Up
SVA_F_148	chr11	17071145	17073074	-	2.11026	7.60448	Up
SVA_F_156	chr11	60218197	60219888	+	0.880663	2.52	Up
SVA_F_157	chr11	60581972	60583848	+	1.00243	2.57813	Up
SVA_F_166	chr11	66354487	66356581	+	5.38093	11.5102	No change
SVA_F_168	chr11	72212554	72213536	-	3.48468	7.99673	Up
SVA_F_172	chr11	89951891	89952055	+	15.6884	12.3653	No change
SVA_F_179	chr11	118201000	118203444	-	4.26205	9.40844	Up
SVA_F_185	chr11	129960153	129961162	-	14.0224	29.1429	Up
SVA_F_187	chr12	3204031	3205155	-	12.1597	24.1875	No change
SVA_F_227	chr12	123856212	123857404	+	0.128845	0.934881	Up
SVA_F_250	chr13	76868799	76869973	+	0.710137	0.797157	No change
SVA_F_261	chr14	34452995	34454300	-	0.493128	0.555492	No change
SVA_F_268	chr14	59055211	59055888	+	8.12919	9.53596	No change
SVA_F_277	chr15	29094106	29095843	-	1.17123	1.24823	No change
SVA_F_308	chr16	1648779	1650475	+	8.30494	17.6107	Up
SVA_F_325	chr16	70237804	70239876	+	5.05299	10.6743	Up
SVA_F_344	chr17	26550131	26552326	+	3.64545	6.31937	No change
SVA_F_348	chr17	35925453	35926756	+	2.11894	3.61153	No change
SVA_F_366	chr17	76461029	76462541	+	0.792513	2.10551	Up
SVA_F_384	chr18	46728683	46729228	+	1.46635	0.724512	No change
SVA_F_387	chr18	47325580	47327279	+	1.67906	2.75206	No change
SVA_F_4	chr1	21349733	21351405	+	5.64546	11.3734	No change
SVA_F_40	chr1	109217717	109219338	+	3.27775	6.54218	No change
SVA_F_41	chr1	109616014	109617221	+	4.11088	0.985215	No change
SVA_F_410	chr19	22288928	22291255	-	4.66155	8.84393	No change
SVA_F_416	chr19	23750697	23751778	+	0.0480234	0.479662	Up
SVA_F_43	chr1	112342551	112343185	+	22.723	45.4203	No change
SVA_F_432	chr19	52525539	52525723	+	3.33202	2.27741	No change
SVA_F_450	chr2	43524042	43525756	+	4.13326	8.55826	No change
SVA_F_456	chr2	64738077	64740332	-	5.97838	18.7107	Up
SVA_F_472	chr2	127876473	127878068	-	9.39622	18.2513	No change
SVA_F_481	chr2	173401888	173403783	+	0.27136	0.778058	No change
SVA_F_486	chr2	187018053	187019729	-	2.79647	6.29738	No change
SVA_F_507	chr20	18355741	18356961	-	0.508116	0.34883	No change
SVA_F_527	chr20	56988202	56990162	-	0.697896	2.19903	Up
SVA_F_549	chr22	39377121	39377265	+	1.32249	3.97114	No change
SVA_F_564	chr3	12890554	12892062	-	0.146864	0.484669	No change
SVA_F_565	chr3	17745410	17747393	-	6.18633	13.709	Up
SVA_F_571	chr3	42950562	42951872	-	0.307396	0.525151	No change
SVA_F_586	chr3	61419455	61421381	-	0.730451	3.08832	Up
SVA_F_59	chr1	155670299	155671489	+	10.925	23.2667	No change
SVA_F_6	chr1	21715287	21716267	+	7.29294	18.1363	Up
SVA_F_604	chr3	120132663	120133858	+	2.1369	3.73702	No change
SVA_F_608	chr3	124085048	124087900	-	2.82681	6.60188	Up
SVA_F_612	chr3	132188839	132191094	-	6.89646	13.1635	No change
SVA_F_624	chr3	179008079	179009488	-	3.50907	8.60634	Up
SVA_F_635	chr4	38808490	38810315	+	0.417931	0.755015	No change
SVA_F_646	chr4	95078418	95079668	+	0.329527	0.637582	No change
SVA_F_651	chr4	152088795	152089073	+	3.60219	1.91686	No change
SVA_F_653	chr4	152175496	152177165	-	0.81092	2.53305	No change
SVA_F_657	chr4	160859521	160861799	-	2.84669	4.91411	No change
SVA_F_659	chr4	165667913	165668663	-	2.05439	4.68393	No change
SVA_F_662	chr4	170490644	170492323	+	1.44695	1.37738	No change
SVA_F_670	chr5	16276284	16278012	-	0.439435	1.40141	Up
SVA_F_684	chr5	76338848	76340124	-	0.622308	0.720398	No change
SVA_F_693	chr5	111695971	111697235	+	0.592714	1.27599	No change
SVA_F_695	chr5	125925335	125925516	+	1.38819	2.72889	No change
SVA_F_696	chr5	125925519	125925946	+	0.588438	1.15674	No change
SVA_F_715	chr5	177944906	177945797	-	10.0296	21.4623	No change
SVA_F_717	chr6	5835120	5836932	-	0.803212	1.27503	No change
SVA_F_731	chr6	34365936	34366923	+	14.2135	27.9003	No change
SVA_F_740	chr6	55774134	55775794	-	0.42284	0.87346	No change
SVA_F_748	chr6	89656402	89657892	+	0.139582	0.40314	No change
SVA_F_752	chr6	112829534	112830223	-	21.9349	42.071	No change
SVA_F_753	chr6	114252776	114253966	+	0.560414	0.490319	No change
SVA_F_754	chr6	123168926	123171462	-	3.93334	6.18599	No change
SVA_F_758	chr6	150828083	150829371	+	0.334134	0.522312	No change
SVA_F_80	chr1	208832281	208833006	-	9.09997	21.2796	Up
SVA_F_843	chr8	9010937	9012418	-	4.00781	4.73273	No change
SVA_F_844	chr8	9514127	9515944	-	2.78897	5.42522	No change
SVA_F_858	chr8	66528374	66529865	+	0.52846	0.607454	No change
SVA_F_860	chr8	68223485	68224491	+	6.30188	7.4932	No change
SVA_F_870	chr8	129837226	129839366	-	6.29915	12.75	Up
SVA_F_880	chr9	15405801	15407745	+	0.827843	2.46825	Up
SVA_F_886	chr9	36614431	36616005	-	9.59415	19.0389	No change
SVA_F_89	chr1	237290080	237291683	-	0.818996	2.17338	No change
SVA_F_890	chr9	38323999	38325983	+	0.876327	2.59225	Up
SVA_F_897	chr9	75454504	75457266	-	0.891064	2.14613	No change
SVA_F_902	chr9	84324452	84326839	+	5.82701	17.8035	Up
SVA_F_932	chr9	140182759	140183619	+	4.98668	9.37245	No change
SVA_F_94	chr1	249123987	249125182	+	0.432629	0.688201	No change
SVA_F_943	chrX	54241616	54242718	+	0.136579	0.489223	No change
SVA_F_947	chrX	70895859	70896274	+	1.5891	1.09676	No change
SVA_F_961	chrX	114581077	114582891	-	7.76426	15.9677	No change
SVA_F_98	chr10	17670347	17672000	-	2.98182	6.56326	Up
